# Supplementary material for: Hepatocellular Carcinoma LINC01116 Outcompetes T Cells for Linoleic Acid and Accelerates Tumor Progression
Source: Adv Sci (Weinh). 2024 Mar 9;11(21):2400676. doi: 10.1002/advs.202400676 (PMC11151013; doi:10.1002/advs.202400676)
Supplement: Supplementary file 2 — Supporting Information [file ADVS-11-2400676-s005.xlsx]

## Sheet: FPKM_anno
gene_id	CON1	CON2	CON3	SH1-1	SH1-2	SH1-3	SH2-1	SH2-2	SH2-3	gene_Dbxref	description	GO_id	GO_term	pathway	pathway_description	TF_family
A1BG	1.89344	1.91921	2.28936	0.471327	0.397502	0.481293	2.19896	1.22506	1.28522	1	alpha-1-B glycoprotein	GO:0002576,GO:0003674,GO:0005576,GO:0005615,GO:0008150,GO:0031093,GO:0034774,GO:0043312,GO:0062023,GO:0070062,GO:0072562,GO:1904813	platelet degranulation|molecular_function|extracellular region|extracellular space|biological_process|platelet alpha granule lumen|secretory granule lumen|neutrophil degranulation|collagen-containing extracellular matrix|extracellular exosome|blood microparticle|ficolin-1-rich granule lumen
A1CF	40.5619	42.5273	38.6978	33.6818	31.5256	34.7721	32.1733	32.4082	34.3237	29974	APOBEC1 complementation factor	GO:0003723,GO:0003725,GO:0003727,GO:0003729,GO:0005515,GO:0005634,GO:0005654,GO:0005737,GO:0005783,GO:0006397,GO:0016554,GO:0016556,GO:0030895,GO:0050821	RNA binding|double-stranded RNA binding|single-stranded RNA binding|mRNA binding|protein binding|nucleus|nucleoplasm|cytoplasm|endoplasmic reticulum|mRNA processing|cytidine to uridine editing|mRNA modification|apolipoprotein B mRNA editing enzyme complex|protein stabilization
A2M	984.028	974.377	964.505	704.671	668.088	683.476	585.965	601.733	578.634	2	alpha-2-macroglobulin	GO:0001869,GO:0002020,GO:0002576,GO:0004866,GO:0004867,GO:0005102,GO:0005515,GO:0005576,GO:0005615,GO:0005829,GO:0007597,GO:0010951,GO:0019838,GO:0019899,GO:0019959,GO:0019966,GO:0022617,GO:0031093,GO:0043120,GO:0048306,GO:0048863,GO:0051056,GO:0062023,GO:0070062,GO:0072562	negative regulation of complement activation, lectin pathway|protease binding|platelet degranulation|endopeptidase inhibitor activity|serine-type endopeptidase inhibitor activity|signaling receptor binding|protein binding|extracellular region|extracellular space|cytosol|blood coagulation, intrinsic pathway|negative regulation of endopeptidase activity|growth factor binding|enzyme binding|interleu…	hsa04610	Complement and coagulation cascades
A3GALT2	0.056906	0.232838	0.172012	0.115421	0.10951	0.0568263	0.12016	0	0	127550	alpha 1,3-galactosyltransferase 2	GO:0001962,GO:0005794,GO:0005975,GO:0006688,GO:0016021,GO:0016757,GO:0030259,GO:0031982,GO:0032580,GO:0046872,GO:0047276,GO:0071287	alpha-1,3-galactosyltransferase activity|Golgi apparatus|carbohydrate metabolic process|glycosphingolipid biosynthetic process|integral component of membrane|transferase activity, transferring glycosyl groups|lipid glycosylation|vesicle|Golgi cisterna membrane|metal ion binding|N-acetyllactosaminide 3-alpha-galactosyltransferase activity|cellular response to manganese ion	hsa00603	Glycosphingolipid biosynthesis - globo and isoglobo series
A4GALT	0.0321185	0	0.032362	0.0977182	0.0154523	0.112258	0.016955	0.0336157	0.157771	53947	alpha 1,4-galactosyltransferase (P blood group)	GO:0001576,GO:0006688,GO:0007009,GO:0008378,GO:0015643,GO:0016020,GO:0016758,GO:0030173,GO:0050512	globoside biosynthetic process|glycosphingolipid biosynthetic process|plasma membrane organization|galactosyltransferase activity|toxic substance binding|membrane|transferase activity, transferring hexosyl groups|integral component of Golgi membrane|lactosylceramide 4-alpha-galactosyltransferase activity	hsa00601,hsa00603	Glycosphingolipid biosynthesis - lacto and neolacto series|Glycosphingolipid biosynthesis - globo and isoglobo series
A4GNT	0.132156	0.0225306	0.0665791	0.0893501	0.0211936	0	0.0465091	0.0691583	0.0649173	51146	alpha-1,4-N-acetylglucosaminyltransferase	GO:0000139,GO:0005975,GO:0006493,GO:0008375,GO:0009101,GO:0016020,GO:0016021,GO:0016266,GO:0016758,GO:0050680	Golgi membrane|carbohydrate metabolic process|protein O-linked glycosylation|acetylglucosaminyltransferase activity|glycoprotein biosynthetic process|membrane|integral component of membrane|O-glycan processing|transferase activity, transferring hexosyl groups|negative regulation of epithelial cell proliferation
AAAS	26.2111	26.8442	28.4735	29.9572	31.6256	31.3837	29.7341	30.5815	27.4799	8086	aladin WD repeat nucleoporin	GO:0000922,GO:0001578,GO:0003674,GO:0005515,GO:0005634,GO:0005635,GO:0005643,GO:0005654,GO:0005813,GO:0005829,GO:0006110,GO:0006406,GO:0006409,GO:0006913,GO:0007612,GO:0009566,GO:0016020,GO:0016032,GO:0016925,GO:0019083,GO:0031965,GO:0043657,GO:0046822,GO:0060964,GO:0072686,GO:0075733,GO:0090307,GO:1900034	spindle pole|microtubule bundle formation|molecular_function|protein binding|nucleus|nuclear envelope|nuclear pore|nucleoplasm|centrosome|cytosol|regulation of glycolytic process|mRNA export from nucleus|tRNA export from nucleus|nucleocytoplasmic transport|learning|fertilization|membrane|viral process|protein sumoylation|viral transcription|nuclear membrane|host cell|regulation of nucleocytoplasm…	hsa03013	RNA transport
AACS	6.87029	6.17367	5.80077	5.9973	6.79472	6.40909	5.5457	6.20753	5.58764	65985	acetoacetyl-CoA synthetase	GO:0001889,GO:0005515,GO:0005524,GO:0005829,GO:0006631,GO:0007584,GO:0014074,GO:0030729,GO:0032024,GO:0034201,GO:0042493,GO:0042594,GO:0045471,GO:0046951,GO:0047760,GO:0050872,GO:0060612,GO:0071333,GO:0071394,GO:0071397	liver development|protein binding|ATP binding|cytosol|fatty acid metabolic process|response to nutrient|response to purine-containing compound|acetoacetate-CoA ligase activity|positive regulation of insulin secretion|response to oleic acid|response to drug|response to starvation|response to ethanol|ketone body biosynthetic process|butyrate-CoA ligase activity|white fat cell differentiation|adipos…	hsa00280,hsa00650	Valine, leucine and isoleucine degradation|Butanoate metabolism
AADAC	4.04124	3.31418	5.23026	1.66056	1.57552	1.87864	2.9793	3.39099	2.70388	13	arylacetamide deacetylase	GO:0003824,GO:0004806,GO:0005515,GO:0005789,GO:0006805,GO:0010898,GO:0016021,GO:0016298,GO:0016787,GO:0017171,GO:0019213	catalytic activity|triglyceride lipase activity|protein binding|endoplasmic reticulum membrane|xenobiotic metabolic process|positive regulation of triglyceride catabolic process|integral component of membrane|lipase activity|hydrolase activity|serine hydrolase activity|deacetylase activity
AADAT	3.60957	3.56345	4.82105	4.68218	4.74529	4.31704	5.53909	5.68871	5.64911	51166	aminoadipate aminotransferase	GO:0005759,GO:0006103,GO:0006536,GO:0006554,GO:0006569,GO:0008483,GO:0009058,GO:0016212,GO:0030170,GO:0033512,GO:0042803,GO:0047536,GO:0070189,GO:0097052,GO:1901605	mitochondrial matrix|2-oxoglutarate metabolic process|glutamate metabolic process|lysine catabolic process|tryptophan catabolic process|transaminase activity|biosynthetic process|kynurenine-oxoglutarate transaminase activity|pyridoxal phosphate binding|L-lysine catabolic process to acetyl-CoA via saccharopine|protein homodimerization activity|2-aminoadipate transaminase activity|kynurenine metabo…	hsa00310,hsa00380	Lysine degradation|Tryptophan metabolism
AAGAB	20.9548	21.5955	21.082	20.7095	21.1604	22.5726	24.4288	24.0196	24.8769	79719	alpha and gamma adaptin binding protein	GO:0005515,GO:0005737,GO:0005829,GO:0015031,GO:0016607	protein binding|cytoplasm|cytosol|protein transport|nuclear speck
AAK1	2.03958	2.2862	2.06614	2.01539	1.89364	2.03948	1.9383	1.97333	1.95237	22848	AP2 associated kinase 1	GO:0004674,GO:0005112,GO:0005515,GO:0005524,GO:0005737,GO:0005829,GO:0005905,GO:0006468,GO:0006897,GO:0019897,GO:0030136,GO:0031252,GO:0032880,GO:0035612,GO:0043195,GO:0045747,GO:0046777,GO:0050821,GO:0061024,GO:0106310,GO:0106311,GO:2000369	protein serine/threonine kinase activity|Notch binding|protein binding|ATP binding|cytoplasm|cytosol|clathrin-coated pit|protein phosphorylation|endocytosis|extrinsic component of plasma membrane|clathrin-coated vesicle|cell leading edge|regulation of protein localization|AP-2 adaptor complex binding|terminal bouton|positive regulation of Notch signaling pathway|protein autophosphorylation|protei…
AAMDC	8.56004	5.60257	7.3692	8.44827	8.61521	8.35155	7.89481	8.51283	8.76409	28971	adipogenesis associated Mth938 domain containing	GO:0005515,GO:0005737,GO:0045600	protein binding|cytoplasm|positive regulation of fat cell differentiation
AAMP	85.0299	88.3272	86.5386	90.5808	91.4641	92.9146	97.1897	98.7283	88.2994	14	angio associated migratory cell protein	GO:0001525,GO:0005515,GO:0005829,GO:0005886,GO:0008201,GO:0009986,GO:0010595,GO:0014909,GO:0015630,GO:0030154,GO:0045171	angiogenesis|protein binding|cytosol|plasma membrane|heparin binding|cell surface|positive regulation of endothelial cell migration|smooth muscle cell migration|microtubule cytoskeleton|cell differentiation|intercellular bridge
AANAT	0.0267531	0	0.0539119	0	0.012871	0.0400735	0.042368	0.0280002	0.0131416	15	aralkylamine N-acetyltransferase	GO:0004059,GO:0004060,GO:0005515,GO:0005737,GO:0005829,GO:0006474,GO:0007623,GO:0009416,GO:0009648,GO:0010043,GO:0030187,GO:0032868,GO:0034097,GO:0034695,GO:0046219,GO:0046688,GO:0048471,GO:0051412,GO:0051592,GO:0071320,GO:0071889	aralkylamine N-acetyltransferase activity|arylamine N-acetyltransferase activity|protein binding|cytoplasm|cytosol|N-terminal protein amino acid acetylation|circadian rhythm|response to light stimulus|photoperiodism|response to zinc ion|melatonin biosynthetic process|response to insulin|response to cytokine|response to prostaglandin E|indolalkylamine biosynthetic process|response to copper ion|pe…	hsa00380	Tryptophan metabolism
AAR2	12.9366	12.152	13.1999	16.1131	14.9898	14.92	16.3513	16.1332	14.0698	25980	AAR2 splicing factor	GO:0000244,GO:0005681,GO:0005682	spliceosomal tri-snRNP complex assembly|spliceosomal complex|U5 snRNP
AARS1	118.53	115.025	120.862	119.382	119.819	119.176	136.139	141.729	133.72	16	alanyl-tRNA synthetase 1	GO:0000049,GO:0002161,GO:0002196,GO:0004813,GO:0005524,GO:0005737,GO:0005739,GO:0005829,GO:0006400,GO:0006418,GO:0006419,GO:0008033,GO:0008270,GO:0016020,GO:0016597,GO:0070062,GO:0106074	tRNA binding|aminoacyl-tRNA editing activity|Ser-tRNA(Ala) hydrolase activity|alanine-tRNA ligase activity|ATP binding|cytoplasm|mitochondrion|cytosol|tRNA modification|tRNA aminoacylation for protein translation|alanyl-tRNA aminoacylation|tRNA processing|zinc ion binding|membrane|amino acid binding|extracellular exosome|aminoacyl-tRNA metabolism involved in translational fidelity	hsa00970	Aminoacyl-tRNA biosynthesis
AARS2	9.23079	8.66198	8.27602	10.3255	9.31804	9.74777	10.9245	10.4131	9.11207	57505	alanyl-tRNA synthetase 2, mitochondrial	GO:0000049,GO:0002161,GO:0004813,GO:0005515,GO:0005524,GO:0005739,GO:0006400,GO:0006419,GO:0008270,GO:0016597,GO:0070143,GO:0106074	tRNA binding|aminoacyl-tRNA editing activity|alanine-tRNA ligase activity|protein binding|ATP binding|mitochondrion|tRNA modification|alanyl-tRNA aminoacylation|zinc ion binding|amino acid binding|mitochondrial alanyl-tRNA aminoacylation|aminoacyl-tRNA metabolism involved in translational fidelity	hsa00970	Aminoacyl-tRNA biosynthesis
AARSD1	0	0	0.0444365	0	0	0	0	0	0	80755	alanyl-tRNA synthetase domain containing 1	GO:0002196,GO:0003674,GO:0003676,GO:0004813,GO:0005524,GO:0005634,GO:0005737,GO:0006419,GO:0006450,GO:0008150,GO:0046872,GO:0106074	Ser-tRNA(Ala) hydrolase activity|molecular_function|nucleic acid binding|alanine-tRNA ligase activity|ATP binding|nucleus|cytoplasm|alanyl-tRNA aminoacylation|regulation of translational fidelity|biological_process|metal ion binding|aminoacyl-tRNA metabolism involved in translational fidelity
AASDH	2.90336	2.89436	2.99974	2.7448	2.97119	2.99758	2.45483	1.98288	2.17552	132949	aminoadipate-semialdehyde dehydrogenase	GO:0005524,GO:0006631,GO:0016878,GO:0019482,GO:0043041	ATP binding|fatty acid metabolic process|acid-thiol ligase activity|beta-alanine metabolic process|amino acid activation for nonribosomal peptide biosynthetic process
AASDHPPT	8.03543	7.66358	7.9399	6.43002	7.37067	7.48149	7.47268	7.1099	7.18238	60496	aminoadipate-semialdehyde dehydrogenase-phosphopantetheinyl transferase	GO:0000287,GO:0005515,GO:0005829,GO:0008897,GO:0015939,GO:0019878,GO:0070062	magnesium ion binding|protein binding|cytosol|holo-[acyl-carrier-protein] synthase activity|pantothenate metabolic process|lysine biosynthetic process via aminoadipic acid|extracellular exosome	hsa00770	Pantothenate and CoA biosynthesis
AASS	7.35923	7.58909	7.22386	7.34179	6.67756	7.20933	7.64319	7.46191	7.28881	10157	aminoadipate-semialdehyde synthase	GO:0000122,GO:0003714,GO:0004753,GO:0004754,GO:0005634,GO:0005737,GO:0005739,GO:0005759,GO:0005829,GO:0006554,GO:0019878,GO:0031061,GO:0033512,GO:0042393,GO:0043231,GO:0047130,GO:0047131,GO:0055114	negative regulation of transcription by RNA polymerase II|transcription corepressor activity|saccharopine dehydrogenase activity|saccharopine dehydrogenase (NAD+, L-lysine-forming) activity|nucleus|cytoplasm|mitochondrion|mitochondrial matrix|cytosol|lysine catabolic process|lysine biosynthetic process via aminoadipic acid|negative regulation of histone methylation|L-lysine catabolic process to a…	hsa00310	Lysine degradation
AATF	17.5887	19.2911	20.0262	22.5043	24.4487	25.1197	26.5877	25.6479	25.9611	26574	apoptosis antagonizing transcription factor	GO:0003723,GO:0005515,GO:0005634,GO:0005654,GO:0005667,GO:0005730,GO:0005737,GO:0005794,GO:0006357,GO:0006974,GO:0007155,GO:0007346,GO:0019901,GO:0032929,GO:0040016,GO:0042254,GO:0042985,GO:0043066,GO:0043522,GO:0045944,GO:0048156,GO:2000378,GO:2001234	RNA binding|protein binding|nucleus|nucleoplasm|transcription regulator complex|nucleolus|cytoplasm|Golgi apparatus|regulation of transcription by RNA polymerase II|cellular response to DNA damage stimulus|cell adhesion|regulation of mitotic cell cycle|protein kinase binding|negative regulation of superoxide anion generation|embryonic cleavage|ribosome biogenesis|negative regulation of amyloid pr…
AATK	0.0844611	0.0323984	0.031913	0.128483	0.0507931	0.105429	0.066879	0.0552489	0	9625	apoptosis associated tyrosine kinase	GO:0004672,GO:0004713,GO:0005515,GO:0005524,GO:0005575,GO:0006468,GO:0007420,GO:0008150,GO:0016021,GO:0038083,GO:0048471,GO:0106310,GO:0106311	protein kinase activity|protein tyrosine kinase activity|protein binding|ATP binding|cellular_component|protein phosphorylation|brain development|biological_process|integral component of membrane|peptidyl-tyrosine autophosphorylation|perinuclear region of cytoplasm|protein serine kinase activity|protein threonine kinase activity
ABAT	14.416	13.927	14.4749	12.0513	12.3685	12.8963	5.39046	5.02935	5.26187	18	4-aminobutyrate aminotransferase	GO:0003867,GO:0005739,GO:0005759,GO:0009448,GO:0009450,GO:0030170,GO:0032144,GO:0032145,GO:0034386,GO:0042135,GO:0042802,GO:0046872,GO:0047298,GO:0048148,GO:0051536	4-aminobutyrate transaminase activity|mitochondrion|mitochondrial matrix|gamma-aminobutyric acid metabolic process|gamma-aminobutyric acid catabolic process|pyridoxal phosphate binding|4-aminobutyrate transaminase complex|succinate-semialdehyde dehydrogenase binding|4-aminobutyrate:2-oxoglutarate transaminase activity|neurotransmitter catabolic process|identical protein binding|metal ion binding|…	hsa00250,hsa00280,hsa00410,hsa00640,hsa00650,hsa04727	Alanine, aspartate and glutamate metabolism|Valine, leucine and isoleucine degradation|beta-Alanine metabolism|Propanoate metabolism|Butanoate metabolism|GABAergic synapse
ABCA1	17.9495	17.7583	16.7934	13.4656	12.5284	14.2045	14.2256	13.5407	14.0388	19	ATP binding cassette subfamily A member 1	GO:0005102,GO:0005319,GO:0005515,GO:0005524,GO:0005548,GO:0005768,GO:0005789,GO:0005886,GO:0005887,GO:0006869,GO:0007040,GO:0007186,GO:0007189,GO:0008203,GO:0008320,GO:0009306,GO:0010745,GO:0010875,GO:0010887,GO:0015485,GO:0016197,GO:0016887,GO:0019216,GO:0019905,GO:0023061,GO:0030139,GO:0031210,GO:0031267,GO:0032367,GO:0032489,GO:0033344,GO:0033700,GO:0034185,GO:0034186,GO:0034188,GO:0034380,GO:…	signaling receptor binding|lipid transporter activity|protein binding|ATP binding|phospholipid transporter activity|endosome|endoplasmic reticulum membrane|plasma membrane|integral component of plasma membrane|lipid transport|lysosome organization|G protein-coupled receptor signaling pathway|adenylate cyclase-activating G protein-coupled receptor signaling pathway|cholesterol metabolic process|pr…	hsa02010,hsa04975,hsa04979	ABC transporters|Fat digestion and absorption|Cholesterol metabolism
ABCA10	0.892357	0.884567	1.14939	0.531791	0.628483	0.762495	0.718738	0.731758	0.786301	10349	ATP binding cassette subfamily A member 10	GO:0005319,GO:0005524,GO:0006869,GO:0016021,GO:0016887,GO:0042626,GO:0043231,GO:0055085	lipid transporter activity|ATP binding|lipid transport|integral component of membrane|ATPase activity|ATPase-coupled transmembrane transporter activity|intracellular membrane-bounded organelle|transmembrane transport	hsa02010	ABC transporters
ABCA12	0.0184575	0.0188802	0.0123983	0.0311975	0.0591995	0.0368633	0.00649564	0.00643928	0.0120888	26154	ATP binding cassette subfamily A member 12	GO:0005102,GO:0005319,GO:0005515,GO:0005524,GO:0005737,GO:0005829,GO:0005886,GO:0006869,GO:0010875,GO:0016021,GO:0016887,GO:0019725,GO:0031424,GO:0032940,GO:0033700,GO:0034040,GO:0034191,GO:0035627,GO:0042626,GO:0043129,GO:0043231,GO:0045055,GO:0048286,GO:0055085,GO:0055088,GO:0061436,GO:0072659,GO:0097209,GO:0098656,GO:2000010	signaling receptor binding|lipid transporter activity|protein binding|ATP binding|cytoplasm|cytosol|plasma membrane|lipid transport|positive regulation of cholesterol efflux|integral component of membrane|ATPase activity|cellular homeostasis|keratinization|secretion by cell|phospholipid efflux|ATPase-coupled lipid transmembrane transporter activity|apolipoprotein A-I receptor binding|ceramide tra…	hsa02010	ABC transporters
ABCA13	0.00410715	0.0147043	0.014484	0.00624786	0.00197596	0.00615211	0.00867247	0.00429861	0.004035	154664	ATP binding cassette subfamily A member 13	GO:0005319,GO:0005524,GO:0005886,GO:0006869,GO:0016021,GO:0030667,GO:0035577,GO:0042626,GO:0043231,GO:0043312,GO:0055085	lipid transporter activity|ATP binding|plasma membrane|lipid transport|integral component of membrane|secretory granule membrane|azurophil granule membrane|ATPase-coupled transmembrane transporter activity|intracellular membrane-bounded organelle|neutrophil degranulation|transmembrane transport	hsa02010	ABC transporters
ABCA2	11.9095	11.6167	11.5712	10.7048	9.99287	9.98149	10.2686	10.1572	9.04683	20	ATP binding cassette subfamily A member 2	GO:0000166,GO:0001573,GO:0005319,GO:0005524,GO:0005764,GO:0005765,GO:0005768,GO:0005815,GO:0005886,GO:0006357,GO:0006629,GO:0006684,GO:0006687,GO:0006869,GO:0007626,GO:0010008,GO:0010872,GO:0016020,GO:0016021,GO:0016887,GO:0031410,GO:0032289,GO:0032383,GO:0032384,GO:0032805,GO:0042493,GO:0042626,GO:0042632,GO:0042986,GO:0043190,GO:0043231,GO:0045540,GO:0046512,GO:0048545,GO:0052548,GO:0055085,GO:…	nucleotide binding|ganglioside metabolic process|lipid transporter activity|ATP binding|lysosome|lysosomal membrane|endosome|microtubule organizing center|plasma membrane|regulation of transcription by RNA polymerase II|lipid metabolic process|sphingomyelin metabolic process|glycosphingolipid metabolic process|lipid transport|locomotory behavior|endosome membrane|regulation of cholesterol esterif…	hsa02010,hsa04142	ABC transporters|Lysosome
ABCA3	0.15872	0.126276	0.177692	0.116252	0.161205	0.140887	0.167572	0.323008	0.103954	21	ATP binding cassette subfamily A member 3	GO:0005319,GO:0005524,GO:0005615,GO:0005886,GO:0006855,GO:0006869,GO:0008559,GO:0010875,GO:0015914,GO:0016021,GO:0016887,GO:0030324,GO:0030659,GO:0032464,GO:0042493,GO:0042626,GO:0042908,GO:0043129,GO:0043231,GO:0044267,GO:0046470,GO:0046471,GO:0046618,GO:0046890,GO:0051384,GO:0055085,GO:0055091,GO:0070925,GO:0097208,GO:0097232,GO:0097233,GO:0120009,GO:0120019,GO:0140345,GO:0150172,GO:1902995	lipid transporter activity|ATP binding|extracellular space|plasma membrane|drug transmembrane transport|lipid transport|ATPase-coupled xenobiotic transmembrane transporter activity|positive regulation of cholesterol efflux|phospholipid transport|integral component of membrane|ATPase activity|lung development|cytoplasmic vesicle membrane|positive regulation of protein homooligomerization|response …	hsa02010	ABC transporters
ABCA4	0.230381	0.203153	0.168092	0.233639	0.328688	0.444251	0.285167	0.374152	0.249747	24	ATP binding cassette subfamily A member 4	GO:0001523,GO:0005215,GO:0005319,GO:0005524,GO:0005548,GO:0005783,GO:0005887,GO:0006649,GO:0006869,GO:0007601,GO:0007603,GO:0016020,GO:0016887,GO:0042626,GO:0043231,GO:0045332,GO:0045494,GO:0055085,GO:0090555,GO:0097381,GO:0140326,GO:0140327,GO:0140347	retinoid metabolic process|transporter activity|lipid transporter activity|ATP binding|phospholipid transporter activity|endoplasmic reticulum|integral component of plasma membrane|phospholipid transfer to membrane|lipid transport|visual perception|phototransduction, visible light|membrane|ATPase activity|ATPase-coupled transmembrane transporter activity|intracellular membrane-bounded organelle|p…	hsa02010	ABC transporters
ABCA5	2.99232	3.36947	3.56093	3.4967	3.35318	3.17259	2.37917	2.31341	2.49818	23461	ATP binding cassette subfamily A member 5	GO:0000139,GO:0005319,GO:0005524,GO:0005764,GO:0005765,GO:0005770,GO:0005794,GO:0006869,GO:0010745,GO:0016021,GO:0016887,GO:0031902,GO:0033344,GO:0034375,GO:0042626,GO:0043231,GO:0043691,GO:0055085	Golgi membrane|lipid transporter activity|ATP binding|lysosome|lysosomal membrane|late endosome|Golgi apparatus|lipid transport|negative regulation of macrophage derived foam cell differentiation|integral component of membrane|ATPase activity|late endosome membrane|cholesterol efflux|high-density lipoprotein particle remodeling|ATPase-coupled transmembrane transporter activity|intracellular membr…	hsa02010	ABC transporters
ABCA6	0.2431	0.310835	0.183707	0.169495	0.146195	0.166897	0.144371	0.23853	0.201512	23460	ATP binding cassette subfamily A member 6	GO:0005319,GO:0005524,GO:0005654,GO:0005886,GO:0006869,GO:0016021,GO:0042626,GO:0043231,GO:0055085	lipid transporter activity|ATP binding|nucleoplasm|plasma membrane|lipid transport|integral component of membrane|ATPase-coupled transmembrane transporter activity|intracellular membrane-bounded organelle|transmembrane transport	hsa02010	ABC transporters
ABCA7	5.06069	4.95154	5.23548	4.10237	3.89228	3.91274	4.75326	5.02202	4.13207	10347	ATP binding cassette subfamily A member 7	GO:0000139,GO:0001891,GO:0005319,GO:0005524,GO:0005548,GO:0005783,GO:0005794,GO:0005886,GO:0006869,GO:0006909,GO:0007613,GO:0008542,GO:0009986,GO:0010875,GO:0016021,GO:0016887,GO:0018149,GO:0019216,GO:0030054,GO:0031901,GO:0032587,GO:0033344,GO:0033700,GO:0034188,GO:0034205,GO:0034380,GO:0034504,GO:0038027,GO:0042626,GO:0042985,GO:0043231,GO:0043409,GO:0044857,GO:0045332,GO:0045806,GO:0050766,GO:…	Golgi membrane|phagocytic cup|lipid transporter activity|ATP binding|phospholipid transporter activity|endoplasmic reticulum|Golgi apparatus|plasma membrane|lipid transport|phagocytosis|memory|visual learning|cell surface|positive regulation of cholesterol efflux|integral component of membrane|ATPase activity|peptide cross-linking|regulation of lipid metabolic process|cell junction|early endosome…	hsa02010	ABC transporters
ABCA8	0.103736	0.0289397	0.00950205	0.0286918	0.0907413	0.0188347	0.00995655	0.138182	0.0555893	10351	ATP binding cassette subfamily A member 8	GO:0005319,GO:0005524,GO:0005783,GO:0005886,GO:0006686,GO:0006869,GO:0008559,GO:0010874,GO:0010875,GO:0016021,GO:0016323,GO:0030301,GO:0033344,GO:0042626,GO:0042908,GO:0043231,GO:0055085,GO:0140359	lipid transporter activity|ATP binding|endoplasmic reticulum|plasma membrane|sphingomyelin biosynthetic process|lipid transport|ATPase-coupled xenobiotic transmembrane transporter activity|regulation of cholesterol efflux|positive regulation of cholesterol efflux|integral component of membrane|basolateral plasma membrane|cholesterol transport|cholesterol efflux|ATPase-coupled transmembrane transp…	hsa02010	ABC transporters
ABCA9	0.444812	0.446876	0.408168	0.322216	0.458572	0.388666	0.352217	0.457234	0.468212	10350	ATP binding cassette subfamily A member 9	GO:0005319,GO:0005524,GO:0006869,GO:0016021,GO:0042626,GO:0043231,GO:0055085	lipid transporter activity|ATP binding|lipid transport|integral component of membrane|ATPase-coupled transmembrane transporter activity|intracellular membrane-bounded organelle|transmembrane transport	hsa02010	ABC transporters
ABCB1	19.3052	18.7031	17.0929	14.6628	13.6638	14.6543	14.9381	15.5532	15.6531	5243	ATP binding cassette subfamily B member 1	GO:0000086,GO:0005515,GO:0005524,GO:0005654,GO:0005886,GO:0008559,GO:0009986,GO:0015562,GO:0016020,GO:0016021,GO:0016324,GO:0016887,GO:0022857,GO:0031625,GO:0042493,GO:0042626,GO:0042910,GO:0042969,GO:0042971,GO:0045332,GO:0046865,GO:0046943,GO:0047484,GO:0055085,GO:0070062,GO:0070633,GO:0072089,GO:0090554,GO:0090555,GO:0098591,GO:0099038,GO:0099040,GO:0140115,GO:0140328,GO:0150104,GO:1901529,GO:…	G2/M transition of mitotic cell cycle|protein binding|ATP binding|nucleoplasm|plasma membrane|ATPase-coupled xenobiotic transmembrane transporter activity|cell surface|efflux transmembrane transporter activity|membrane|integral component of membrane|apical plasma membrane|ATPase activity|transmembrane transporter activity|ubiquitin protein ligase binding|response to drug|ATPase-coupled transmembr…	hsa02010,hsa04976,hsa05206,hsa05226	ABC transporters|Bile secretion|MicroRNAs in cancer|Gastric cancer
ABCB10	6.08899	5.91934	6.0111	5.2443	4.99727	5.84575	5.88502	5.9511	5.55317	23456	ATP binding cassette subfamily B member 10	GO:0005515,GO:0005524,GO:0005743,GO:0006839,GO:0016887,GO:0032592,GO:0042626,GO:0042802,GO:0055085	protein binding|ATP binding|mitochondrial inner membrane|mitochondrial transport|ATPase activity|integral component of mitochondrial membrane|ATPase-coupled transmembrane transporter activity|identical protein binding|transmembrane transport	hsa02010	ABC transporters
ABCB11	1.16869	0.906623	1.304	0.524995	0.566033	0.51695	0.985442	0.673152	0.654989	8647	ATP binding cassette subfamily B member 11	GO:0005215,GO:0005515,GO:0005524,GO:0005768,GO:0005886,GO:0005887,GO:0006631,GO:0006699,GO:0006855,GO:0008206,GO:0008554,GO:0008559,GO:0009986,GO:0015125,GO:0015126,GO:0015432,GO:0015721,GO:0015722,GO:0016020,GO:0016021,GO:0016323,GO:0016324,GO:0016567,GO:0016887,GO:0017144,GO:0031998,GO:0035725,GO:0042626,GO:0042632,GO:0042908,GO:0046581,GO:0046618,GO:0046691,GO:0055037,GO:0055038,GO:0055085,GO:…	transporter activity|protein binding|ATP binding|endosome|plasma membrane|integral component of plasma membrane|fatty acid metabolic process|bile acid biosynthetic process|drug transmembrane transport|bile acid metabolic process|sodium transmembrane transporter activity, phosphorylative mechanism|ATPase-coupled xenobiotic transmembrane transporter activity|cell surface|bile acid transmembrane tra…	hsa01522,hsa02010,hsa04976,hsa04979	Endocrine resistance|ABC transporters|Bile secretion|Cholesterol metabolism
ABCB4	2.56485	2.40622	2.44401	1.85795	1.82626	1.61725	2.1818	2.28559	2.13822	5244	ATP binding cassette subfamily B member 4	GO:0005515,GO:0005524,GO:0005548,GO:0005654,GO:0005737,GO:0005829,GO:0005886,GO:0005887,GO:0005925,GO:0006629,GO:0015629,GO:0016020,GO:0016021,GO:0016324,GO:0016887,GO:0019216,GO:0030136,GO:0032376,GO:0032782,GO:0042626,GO:0045121,GO:0045332,GO:0046581,GO:0055085,GO:0055088,GO:0061092,GO:0070062,GO:0090554,GO:0099038,GO:0099040,GO:1901557,GO:1903413,GO:2001140	protein binding|ATP binding|phospholipid transporter activity|nucleoplasm|cytoplasm|cytosol|plasma membrane|integral component of plasma membrane|focal adhesion|lipid metabolic process|actin cytoskeleton|membrane|integral component of membrane|apical plasma membrane|ATPase activity|regulation of lipid metabolic process|clathrin-coated vesicle|positive regulation of cholesterol transport|bile acid…	hsa02010,hsa04976	ABC transporters|Bile secretion
ABCB5	0	0.00770952	0.00759401	0.00764346	0.014504	0.0150527	0	0.0236646	0	340273	ATP binding cassette subfamily B member 5	GO:0001654,GO:0005524,GO:0005886,GO:0005887,GO:0015562,GO:0016021,GO:0016887,GO:0030154,GO:0042391,GO:0042626,GO:0055085	eye development|ATP binding|plasma membrane|integral component of plasma membrane|efflux transmembrane transporter activity|integral component of membrane|ATPase activity|cell differentiation|regulation of membrane potential|ATPase-coupled transmembrane transporter activity|transmembrane transport	hsa02010	ABC transporters
ABCB6	37.6247	39.2259	39.1894	42.3965	41.5034	41.3956	31.8034	32.059	30.6496	10058	ATP binding cassette subfamily B member 6 (Langereis blood group)	GO:0000139,GO:0005524,GO:0005654,GO:0005739,GO:0005740,GO:0005741,GO:0005768,GO:0005774,GO:0005783,GO:0005789,GO:0005794,GO:0005829,GO:0005886,GO:0006779,GO:0006879,GO:0007420,GO:0010008,GO:0015439,GO:0015562,GO:0015886,GO:0016021,GO:0016887,GO:0020037,GO:0031307,GO:0035351,GO:0042626,GO:0043190,GO:0043588,GO:0055085,GO:0070062	Golgi membrane|ATP binding|nucleoplasm|mitochondrion|mitochondrial envelope|mitochondrial outer membrane|endosome|vacuolar membrane|endoplasmic reticulum|endoplasmic reticulum membrane|Golgi apparatus|cytosol|plasma membrane|porphyrin-containing compound biosynthetic process|cellular iron ion homeostasis|brain development|endosome membrane|ATPase-coupled heme transmembrane transporter activity|ef…	hsa02010	ABC transporters
ABCB7	4.67492	4.65241	4.44229	5.93593	5.92451	5.55398	5.4172	5.64865	5.5014	22	ATP binding cassette subfamily B member 7	GO:0005515,GO:0005524,GO:0005743,GO:0006879,GO:0015232,GO:0015886,GO:0016021,GO:0016887,GO:0042626,GO:0055085	protein binding|ATP binding|mitochondrial inner membrane|cellular iron ion homeostasis|heme transmembrane transporter activity|heme transport|integral component of membrane|ATPase activity|ATPase-coupled transmembrane transporter activity|transmembrane transport	hsa02010	ABC transporters
ABCB8	8.79344	9.04547	8.64826	11.4514	11.5195	10.8437	10.3677	10.1483	10.4737	11194	ATP binding cassette subfamily B member 8	GO:0005515,GO:0005524,GO:0005654,GO:0005730,GO:0005739,GO:0005743,GO:0016021,GO:0016887,GO:0031966,GO:0042626,GO:0043190,GO:0055085,GO:0062157,GO:0071805	protein binding|ATP binding|nucleoplasm|nucleolus|mitochondrion|mitochondrial inner membrane|integral component of membrane|ATPase activity|mitochondrial membrane|ATPase-coupled transmembrane transporter activity|ATP-binding cassette (ABC) transporter complex|transmembrane transport|mitochondrial ATP-gated potassium channel complex|potassium ion transmembrane transport	hsa02010	ABC transporters
ABCB9	0.95834	0.908998	0.763706	0.627313	0.754462	0.748199	0.846226	0.902712	0.68473	23457	ATP binding cassette subfamily B member 9	GO:0002474,GO:0005515,GO:0005524,GO:0005764,GO:0005765,GO:0005769,GO:0005783,GO:0015031,GO:0015433,GO:0015440,GO:0015833,GO:0016021,GO:0016887,GO:0019885,GO:0022857,GO:0030176,GO:0042288,GO:0042626,GO:0042803,GO:0042824,GO:0043231,GO:0046978,GO:0055085	antigen processing and presentation of peptide antigen via MHC class I|protein binding|ATP binding|lysosome|lysosomal membrane|early endosome|endoplasmic reticulum|protein transport|ATPase-coupled peptide antigen transmembrane transporter activity|ATPase-coupled peptide transmembrane transporter activity|peptide transport|integral component of membrane|ATPase activity|antigen processing and prese…	hsa02010,hsa04142	ABC transporters|Lysosome
ABCC1	3.40456	3.63861	3.17957	3.44457	3.02093	2.79842	3.55207	3.79017	3.51041	4363	ATP binding cassette subfamily C member 1	GO:0005524,GO:0005886,GO:0005887,GO:0006691,GO:0008559,GO:0009235,GO:0009925,GO:0015420,GO:0015431,GO:0015562,GO:0015889,GO:0016020,GO:0016323,GO:0016324,GO:0016328,GO:0016887,GO:0034040,GO:0034634,GO:0034775,GO:0042493,GO:0042626,GO:0042908,GO:0042910,GO:0042969,GO:0042971,GO:0045332,GO:0046943,GO:0050729,GO:0055085,GO:0060326,GO:0070062,GO:0070633,GO:0071716,GO:0099039,GO:0140115,GO:0140359,GO:…	ATP binding|plasma membrane|integral component of plasma membrane|leukotriene metabolic process|ATPase-coupled xenobiotic transmembrane transporter activity|cobalamin metabolic process|basal plasma membrane|ATPase-coupled vitamin B12 transmembrane transporter activity|ATPase-coupled glutathione S-conjugate transmembrane transporter activity|efflux transmembrane transporter activity|cobalamin tran…	hsa01523,hsa02010,hsa04071,hsa04977,hsa05206	Antifolate resistance|ABC transporters|Sphingolipid signaling pathway|Vitamin digestion and absorption|MicroRNAs in cancer
ABCC10	4.42378	4.15496	4.43909	5.69738	5.53618	5.37519	4.91885	4.77202	4.74601	89845	ATP binding cassette subfamily C member 10	GO:0005524,GO:0005765,GO:0005886,GO:0006691,GO:0008559,GO:0015431,GO:0016020,GO:0016021,GO:0016323,GO:0016887,GO:0042626,GO:0042908,GO:0055085,GO:0071716,GO:0098656,GO:0140359	ATP binding|lysosomal membrane|plasma membrane|leukotriene metabolic process|ATPase-coupled xenobiotic transmembrane transporter activity|ATPase-coupled glutathione S-conjugate transmembrane transporter activity|membrane|integral component of membrane|basolateral plasma membrane|ATPase activity|ATPase-coupled transmembrane transporter activity|xenobiotic transport|transmembrane transport|leukotri…	hsa02010	ABC transporters
ABCC11	0.0820282	0.096816	0.108081	0.108785	0.127499	0.132322	0.106589	0.112268	0.0557911	85320	ATP binding cassette subfamily C member 11	GO:0005524,GO:0005774,GO:0005886,GO:0005887,GO:0008514,GO:0008559,GO:0015216,GO:0015431,GO:0015432,GO:0015711,GO:0015721,GO:0015865,GO:0016020,GO:0016324,GO:0016887,GO:0030659,GO:0042626,GO:0042908,GO:0055085,GO:0070062,GO:0071716,GO:0098656	ATP binding|vacuolar membrane|plasma membrane|integral component of plasma membrane|organic anion transmembrane transporter activity|ATPase-coupled xenobiotic transmembrane transporter activity|purine nucleotide transmembrane transporter activity|ATPase-coupled glutathione S-conjugate transmembrane transporter activity|ATPase-coupled bile acid transmembrane transporter activity|organic anion tran…	hsa02010	ABC transporters
ABCC2	41.1247	42.1402	40.4553	32.1297	30.7224	31.9722	31.4767	32.2145	33.0072	1244	ATP binding cassette subfamily C member 2	GO:0005515,GO:0005524,GO:0005886,GO:0005887,GO:0006855,GO:0006954,GO:0006979,GO:0007565,GO:0008514,GO:0008559,GO:0009408,GO:0009986,GO:0010629,GO:0015127,GO:0015694,GO:0015721,GO:0015722,GO:0015723,GO:0015732,GO:0016020,GO:0016324,GO:0016887,GO:0019904,GO:0030644,GO:0031427,GO:0031526,GO:0032355,GO:0033762,GO:0035690,GO:0038183,GO:0042178,GO:0042626,GO:0042910,GO:0043627,GO:0046581,GO:0046618,GO:…	protein binding|ATP binding|plasma membrane|integral component of plasma membrane|drug transmembrane transport|inflammatory response|response to oxidative stress|female pregnancy|organic anion transmembrane transporter activity|ATPase-coupled xenobiotic transmembrane transporter activity|response to heat|cell surface|negative regulation of gene expression|bilirubin transmembrane transporter activ…	hsa01523,hsa01524,hsa02010,hsa04976	Antifolate resistance|Platinum drug resistance|ABC transporters|Bile secretion
ABCC3	7.9822	8.92506	7.73921	5.91603	6.27967	5.23381	4.68543	4.5607	4.21197	8714	ATP binding cassette subfamily C member 3	GO:0005524,GO:0005886,GO:0006855,GO:0008559,GO:0015164,GO:0015431,GO:0015432,GO:0015721,GO:0015722,GO:0015779,GO:0016020,GO:0016021,GO:0016887,GO:0042626,GO:0042908,GO:0042910,GO:0055085,GO:0071714,GO:0071716,GO:0098656,GO:0150104	ATP binding|plasma membrane|drug transmembrane transport|ATPase-coupled xenobiotic transmembrane transporter activity|glucuronoside transmembrane transporter activity|ATPase-coupled glutathione S-conjugate transmembrane transporter activity|ATPase-coupled bile acid transmembrane transporter activity|bile acid and bile salt transport|canalicular bile acid transport|glucuronoside transport|membrane…	hsa01523,hsa02010,hsa04976	Antifolate resistance|ABC transporters|Bile secretion
ABCC4	7.53516	7.285	7.09406	6.38432	7.13675	7.08979	6.34253	6.0326	6.34421	10257	ATP binding cassette subfamily C member 4	GO:0002576,GO:0005515,GO:0005524,GO:0005886,GO:0010243,GO:0014070,GO:0015216,GO:0015431,GO:0015562,GO:0015662,GO:0016020,GO:0016021,GO:0016323,GO:0016324,GO:0016404,GO:0016887,GO:0031088,GO:0032310,GO:0038183,GO:0042493,GO:0042626,GO:0042908,GO:0042910,GO:0048661,GO:0055085,GO:0055114,GO:0060271,GO:0070730,GO:0071716,GO:0098591,GO:0098656,GO:0140115,GO:0150104	platelet degranulation|protein binding|ATP binding|plasma membrane|response to organonitrogen compound|response to organic cyclic compound|purine nucleotide transmembrane transporter activity|ATPase-coupled glutathione S-conjugate transmembrane transporter activity|efflux transmembrane transporter activity|ion transmembrane transporter activity, phosphorylative mechanism|membrane|integral compone…	hsa01523,hsa02010,hsa04024,hsa04976	Antifolate resistance|ABC transporters|cAMP signaling pathway|Bile secretion
ABCC5	9.73793	9.06562	9.24828	11.3798	10.7619	11.9035	11.6159	11.9859	11.4121	10057	ATP binding cassette subfamily C member 5	GO:0005524,GO:0005796,GO:0005886,GO:0005887,GO:0008514,GO:0010008,GO:0015216,GO:0015562,GO:0015865,GO:0016020,GO:0016323,GO:0016324,GO:0016887,GO:0030213,GO:0034634,GO:0034775,GO:0042626,GO:0042908,GO:0042910,GO:0055085,GO:0140115,GO:0150104	ATP binding|Golgi lumen|plasma membrane|integral component of plasma membrane|organic anion transmembrane transporter activity|endosome membrane|purine nucleotide transmembrane transporter activity|efflux transmembrane transporter activity|purine nucleotide transport|membrane|basolateral plasma membrane|apical plasma membrane|ATPase activity|hyaluronan biosynthetic process|glutathione transmembra…	hsa01523,hsa02010	Antifolate resistance|ABC transporters
ABCC6	14.4725	15.7726	14.1145	17.2002	17.8557	17.2982	12.9079	13.7577	12.8229	368	ATP binding cassette subfamily C member 6	GO:0005215,GO:0005524,GO:0005654,GO:0005789,GO:0005886,GO:0006855,GO:0007601,GO:0008559,GO:0015431,GO:0015867,GO:0016020,GO:0016021,GO:0016323,GO:0016324,GO:0016328,GO:0016887,GO:0030504,GO:0030505,GO:0042493,GO:0042626,GO:0042908,GO:0055085,GO:0071716,GO:0098656	transporter activity|ATP binding|nucleoplasm|endoplasmic reticulum membrane|plasma membrane|drug transmembrane transport|visual perception|ATPase-coupled xenobiotic transmembrane transporter activity|ATPase-coupled glutathione S-conjugate transmembrane transporter activity|ATP transport|membrane|integral component of membrane|basolateral plasma membrane|apical plasma membrane|lateral plasma membr…	hsa02010	ABC transporters
ABCC8	0	0	0	0	0.0103827	0	0	0	0.0106009	6833	ATP binding cassette subfamily C member 8	GO:0005267,GO:0005524,GO:0005886,GO:0006813,GO:0008281,GO:0008282,GO:0015272,GO:0016020,GO:0016887,GO:0019829,GO:0031004,GO:0042626,GO:0044325,GO:0050796,GO:0055085,GO:0071805,GO:0098662	potassium channel activity|ATP binding|plasma membrane|potassium ion transport|sulfonylurea receptor activity|inward rectifying potassium channel|ATP-activated inward rectifier potassium channel activity|membrane|ATPase activity|ATPase-coupled cation transmembrane transporter activity|potassium ion-transporting ATPase complex|ATPase-coupled transmembrane transporter activity|ion channel binding|r…	hsa02010,hsa04911,hsa04930	ABC transporters|Insulin secretion|Type II diabetes mellitus
ABCC9	0.0185851	0.00633695	0.00624201	0.0628265	0.0119218	0.0433046	0.0130811	0.0129676	0.0182586	10060	ATP binding cassette subfamily C member 9	GO:0005261,GO:0005267,GO:0005524,GO:0005886,GO:0008281,GO:0008282,GO:0015272,GO:0015459,GO:0016020,GO:0016887,GO:0019829,GO:0022857,GO:0030017,GO:0031004,GO:0033198,GO:0042626,GO:0044325,GO:0051607,GO:0055085,GO:0061337,GO:0071805,GO:0098655,GO:0098662,GO:0150104,GO:1903779,GO:1990573	cation channel activity|potassium channel activity|ATP binding|plasma membrane|sulfonylurea receptor activity|inward rectifying potassium channel|ATP-activated inward rectifier potassium channel activity|potassium channel regulator activity|membrane|ATPase activity|ATPase-coupled cation transmembrane transporter activity|transmembrane transporter activity|sarcomere|potassium ion-transporting ATPa…	hsa02010	ABC transporters
ABCD1	4.98213	5.46955	5.62741	8.41562	9.75561	8.96797	4.82447	5.04831	4.98814	215	ATP binding cassette subfamily D member 1	GO:0002082,GO:0005324,GO:0005515,GO:0005524,GO:0005737,GO:0005765,GO:0005777,GO:0005778,GO:0005779,GO:0005789,GO:0005829,GO:0006635,GO:0007031,GO:0015607,GO:0015910,GO:0015916,GO:0015919,GO:0016020,GO:0016887,GO:0019899,GO:0030497,GO:0031966,GO:0031998,GO:0032000,GO:0033540,GO:0036109,GO:0036113,GO:0042626,GO:0042758,GO:0042760,GO:0042802,GO:0042803,GO:0043217,GO:0043531,GO:0043651,GO:0048471,GO:…	regulation of oxidative phosphorylation|long-chain fatty acid transporter activity|protein binding|ATP binding|cytoplasm|lysosomal membrane|peroxisome|peroxisomal membrane|integral component of peroxisomal membrane|endoplasmic reticulum membrane|cytosol|fatty acid beta-oxidation|peroxisome organization|ABC-type fatty-acyl-CoA transporter|long-chain fatty acid import into peroxisome|fatty-acyl-CoA…	hsa02010,hsa04146	ABC transporters|Peroxisome
ABCD2	0.0150605	0.0154055	0.0121397	0.0183282	0.0260843	0.0210552	0.0508816	0.0567451	0.0414285	225	ATP binding cassette subfamily D member 2	GO:0000038,GO:0005324,GO:0005515,GO:0005524,GO:0005777,GO:0005778,GO:0005829,GO:0006635,GO:0007031,GO:0015910,GO:0016021,GO:0016887,GO:0032000,GO:0042626,GO:0042760,GO:0042803,GO:0043217,GO:0055085,GO:1900016,GO:1903427,GO:1990535,GO:2001280	very long-chain fatty acid metabolic process|long-chain fatty acid transporter activity|protein binding|ATP binding|peroxisome|peroxisomal membrane|cytosol|fatty acid beta-oxidation|peroxisome organization|long-chain fatty acid import into peroxisome|integral component of membrane|ATPase activity|positive regulation of fatty acid beta-oxidation|ATPase-coupled transmembrane transporter activity|ve…	hsa02010,hsa04146	ABC transporters|Peroxisome
ABCD3	31.8257	30.4486	33.1517	28.5228	29.833	32.5068	29.6085	28.5488	29.1645	5825	ATP binding cassette subfamily D member 3	GO:0005324,GO:0005515,GO:0005524,GO:0005739,GO:0005777,GO:0005778,GO:0005782,GO:0005829,GO:0006633,GO:0006635,GO:0007031,GO:0014070,GO:0015910,GO:0016020,GO:0016021,GO:0016887,GO:0042493,GO:0042626,GO:0042760,GO:0042803,GO:0043231,GO:0043621,GO:0055085	long-chain fatty acid transporter activity|protein binding|ATP binding|mitochondrion|peroxisome|peroxisomal membrane|peroxisomal matrix|cytosol|fatty acid biosynthetic process|fatty acid beta-oxidation|peroxisome organization|response to organic cyclic compound|long-chain fatty acid import into peroxisome|membrane|integral component of membrane|ATPase activity|response to drug|ATPase-coupled tran…	hsa02010,hsa04146	ABC transporters|Peroxisome
ABCD4	10.2252	11.1827	9.15189	10.8846	11.9147	11.442	12.9585	10.7208	9.93871	5826	ATP binding cassette subfamily D member 4	GO:0005324,GO:0005515,GO:0005524,GO:0005765,GO:0005777,GO:0005778,GO:0005789,GO:0006635,GO:0007031,GO:0009235,GO:0015910,GO:0016021,GO:0016887,GO:0042626,GO:0042760,GO:0043190,GO:0055085,GO:1990830	long-chain fatty acid transporter activity|protein binding|ATP binding|lysosomal membrane|peroxisome|peroxisomal membrane|endoplasmic reticulum membrane|fatty acid beta-oxidation|peroxisome organization|cobalamin metabolic process|long-chain fatty acid import into peroxisome|integral component of membrane|ATPase activity|ATPase-coupled transmembrane transporter activity|very long-chain fatty acid…	hsa02010,hsa04146	ABC transporters|Peroxisome
ABCE1	55.504	54.3395	55.2005	43.6672	46.2297	47.2754	56.4335	57.5584	56.6036	6059	ATP binding cassette subfamily E member 1	GO:0000054,GO:0005506,GO:0005515,GO:0005524,GO:0005737,GO:0005739,GO:0005759,GO:0005829,GO:0005852,GO:0006413,GO:0006415,GO:0016020,GO:0016032,GO:0016887,GO:0043024,GO:0051607,GO:0060338,GO:0060698,GO:0060702	ribosomal subunit export from nucleus|iron ion binding|protein binding|ATP binding|cytoplasm|mitochondrion|mitochondrial matrix|cytosol|eukaryotic translation initiation factor 3 complex|translational initiation|translational termination|membrane|viral process|ATPase activity|ribosomal small subunit binding|defense response to virus|regulation of type I interferon-mediated signaling pathway|endor…
ABCF1	35.0657	36.0962	36.5718	43.1559	44.203	43.4848	46.516	45.3788	46.7615	23	ATP binding cassette subfamily F member 1	GO:0003723,GO:0005515,GO:0005524,GO:0005635,GO:0005654,GO:0005829,GO:0006412,GO:0006954,GO:0008135,GO:0016020,GO:0016887,GO:0055085	RNA binding|protein binding|ATP binding|nuclear envelope|nucleoplasm|cytosol|translation|inflammatory response|translation factor activity, RNA binding|membrane|ATPase activity|transmembrane transport
ABCF2	2.75193	2.90704	2.96714	3.66461	3.86052	3.98086	3.59783	3.88963	3.9164	10061	ATP binding cassette subfamily F member 2	GO:0005524,GO:0016020,GO:0016887	ATP binding|membrane|ATPase activity	hsa05130	Pathogenic Escherichia coli infection
ABCF3	28.1437	26.8882	28.4975	34.7823	34.2746	34.8986	32.7535	29.966	31.4363	55324	ATP binding cassette subfamily F member 3	GO:0005515,GO:0005524,GO:0016020,GO:0016887,GO:0045296,GO:0051607	protein binding|ATP binding|membrane|ATPase activity|cadherin binding|defense response to virus
ABCG1	0.24876	0.176563	0.143226	0.185347	0.18074	0.207855	0	0.0159401	0.0448878	9619	ATP binding cassette subfamily G member 1	GO:0000139,GO:0005515,GO:0005524,GO:0005543,GO:0005739,GO:0005768,GO:0005789,GO:0005794,GO:0005886,GO:0008203,GO:0009897,GO:0010033,GO:0010745,GO:0010872,GO:0010887,GO:0015485,GO:0016021,GO:0016887,GO:0019534,GO:0032367,GO:0033344,GO:0033700,GO:0033993,GO:0034041,GO:0034204,GO:0034374,GO:0034375,GO:0034436,GO:0042632,GO:0042803,GO:0042987,GO:0043531,GO:0043691,GO:0045542,GO:0046982,GO:0050714,GO:…	Golgi membrane|protein binding|ATP binding|phospholipid binding|mitochondrion|endosome|endoplasmic reticulum membrane|Golgi apparatus|plasma membrane|cholesterol metabolic process|external side of plasma membrane|response to organic substance|negative regulation of macrophage derived foam cell differentiation|regulation of cholesterol esterification|negative regulation of cholesterol storage|chol…	hsa02010	ABC transporters
ABCG2	4.31587	4.41473	4.27113	2.3388	2.37753	2.40166	2.65511	2.64357	2.89143	9429	ATP binding cassette subfamily G member 2 (Junior blood group)	GO:0005515,GO:0005524,GO:0005654,GO:0005886,GO:0006879,GO:0008514,GO:0008559,GO:0015143,GO:0015225,GO:0015562,GO:0015711,GO:0015747,GO:0015878,GO:0016021,GO:0016324,GO:0031526,GO:0031966,GO:0032217,GO:0032218,GO:0042626,GO:0042802,GO:0042803,GO:0042910,GO:0045121,GO:0046415,GO:0055085,GO:0070633,GO:0097744,GO:0098591,GO:0140115,GO:0150104,GO:1990748,GO:1990962	protein binding|ATP binding|nucleoplasm|plasma membrane|cellular iron ion homeostasis|organic anion transmembrane transporter activity|ATPase-coupled xenobiotic transmembrane transporter activity|urate transmembrane transporter activity|biotin transmembrane transporter activity|efflux transmembrane transporter activity|organic anion transport|urate transport|biotin transport|integral component of…	hsa01523,hsa02010,hsa04976	Antifolate resistance|ABC transporters|Bile secretion
ABCG4	0	0.0134088	0	0	0.0252261	0.0130902	0	0.0274391	0.0128782	64137	ATP binding cassette subfamily G member 4	GO:0005515,GO:0005524,GO:0005886,GO:0016021,GO:0016887,GO:0033344,GO:0042626,GO:0042802,GO:0042803,GO:0046982,GO:0055085,GO:1990830	protein binding|ATP binding|plasma membrane|integral component of membrane|ATPase activity|cholesterol efflux|ATPase-coupled transmembrane transporter activity|identical protein binding|protein homodimerization activity|protein heterodimerization activity|transmembrane transport|cellular response to leukemia inhibitory factor	hsa02010	ABC transporters
ABCG5	0.3665	0.389891	0.295423	0.327081	0.169271	0.322068	0.154777	0.368241	0.216037	64240	ATP binding cassette subfamily G member 5	GO:0005515,GO:0005524,GO:0005886,GO:0005887,GO:0007584,GO:0007588,GO:0010212,GO:0010949,GO:0014850,GO:0015918,GO:0016324,GO:0016887,GO:0030299,GO:0033344,GO:0038183,GO:0042493,GO:0042626,GO:0042632,GO:0043190,GO:0043235,GO:0045796,GO:0046872,GO:0046982,GO:0055085,GO:0070328,GO:0120009,GO:0120020	protein binding|ATP binding|plasma membrane|integral component of plasma membrane|response to nutrient|excretion|response to ionizing radiation|negative regulation of intestinal phytosterol absorption|response to muscle activity|sterol transport|apical plasma membrane|ATPase activity|intestinal cholesterol absorption|cholesterol efflux|bile acid signaling pathway|response to drug|ATPase-coupled t…	hsa02010,hsa04975,hsa04976,hsa04979	ABC transporters|Fat digestion and absorption|Bile secretion|Cholesterol metabolism
ABCG8	1.09061	0.821616	0.987502	0.896781	0.886307	0.838886	0.746877	0.956346	0.825304	64241	ATP binding cassette subfamily G member 8	GO:0005515,GO:0005524,GO:0005886,GO:0005887,GO:0007584,GO:0007588,GO:0010949,GO:0014850,GO:0015914,GO:0015918,GO:0016324,GO:0016887,GO:0030299,GO:0033344,GO:0038183,GO:0042493,GO:0042626,GO:0042632,GO:0043190,GO:0043235,GO:0045796,GO:0046872,GO:0046982,GO:0055085,GO:0070328,GO:0120009,GO:0120020	protein binding|ATP binding|plasma membrane|integral component of plasma membrane|response to nutrient|excretion|negative regulation of intestinal phytosterol absorption|response to muscle activity|phospholipid transport|sterol transport|apical plasma membrane|ATPase activity|intestinal cholesterol absorption|cholesterol efflux|bile acid signaling pathway|response to drug|ATPase-coupled transmemb…	hsa02010,hsa04975,hsa04976,hsa04979	ABC transporters|Fat digestion and absorption|Bile secretion|Cholesterol metabolism
ABHD1	0.0330578	0.033815	0.133234	0	0	0.0990347	0.0349016	0	0	84696	abhydrolase domain containing 1	GO:0003674,GO:0005515,GO:0008126,GO:0008150,GO:0016021,GO:0034338,GO:0044255,GO:0047372,GO:0051792,GO:0051793	molecular_function|protein binding|acetylesterase activity|biological_process|integral component of membrane|short-chain carboxylesterase activity|cellular lipid metabolic process|acylglycerol lipase activity|medium-chain fatty acid biosynthetic process|medium-chain fatty acid catabolic process
ABHD10	21.9338	20.6573	21.0926	16.0492	17.6745	17.2577	20.7244	22.5922	18.8149	55347	abhydrolase domain containing 10, depalmitoylase	GO:0002084,GO:0004553,GO:0005739,GO:0005759,GO:0005829,GO:0008474,GO:0018215,GO:0019391,GO:0052695,GO:0102390	protein depalmitoylation|hydrolase activity, hydrolyzing O-glycosyl compounds|mitochondrion|mitochondrial matrix|cytosol|palmitoyl-(protein) hydrolase activity|protein phosphopantetheinylation|glucuronoside catabolic process|cellular glucuronidation|mycophenolic acid acyl-glucuronide esterase activity
ABHD11	3.59671	2.76881	3.62398	2.55706	4.10298	3.29546	3.40584	3.33748	3.67924	83451	abhydrolase domain containing 11	GO:0003674,GO:0005575,GO:0005739,GO:0008150,GO:0016787	molecular_function|cellular_component|mitochondrion|biological_process|hydrolase activity
ABHD12	23.0901	22.8098	24.7073	25.1547	25.9867	26.2362	30.9993	29.6659	30.067	26090	abhydrolase domain containing 12, lysophospholipase	GO:0002084,GO:0004620,GO:0004622,GO:0005789,GO:0005886,GO:0006660,GO:0007628,GO:0008474,GO:0009395,GO:0010996,GO:0016020,GO:0016021,GO:0018215,GO:0032281,GO:0032839,GO:0046464,GO:0046475,GO:0047372,GO:0050727,GO:0052651	protein depalmitoylation|phospholipase activity|lysophospholipase activity|endoplasmic reticulum membrane|plasma membrane|phosphatidylserine catabolic process|adult walking behavior|palmitoyl-(protein) hydrolase activity|phospholipid catabolic process|response to auditory stimulus|membrane|integral component of membrane|protein phosphopantetheinylation|AMPA glutamate receptor complex|dendrite cyt…
ABHD12B	0	0.0231976	0	0	0	0	0	0.0237353	0	145447	abhydrolase domain containing 12B	GO:0004622,GO:0005789,GO:0006660,GO:0008474,GO:0016020,GO:0018215,GO:0047372,GO:0052651,GO:0098734	lysophospholipase activity|endoplasmic reticulum membrane|phosphatidylserine catabolic process|palmitoyl-(protein) hydrolase activity|membrane|protein phosphopantetheinylation|acylglycerol lipase activity|monoacylglycerol catabolic process|macromolecule depalmitoylation
ABHD13	2.44585	3.01645	3.00622	2.83228	2.72061	2.97942	2.60974	2.65064	2.70964	84945	abhydrolase domain containing 13	GO:0002084,GO:0008474,GO:0016020,GO:0016021,GO:0018215,GO:0032839	protein depalmitoylation|palmitoyl-(protein) hydrolase activity|membrane|integral component of membrane|protein phosphopantetheinylation|dendrite cytoplasm
ABHD14A	2.12981	1.78757	2.25601	1.55072	2.99515	3.16298	3.11345	2.00047	2.25335	25864	abhydrolase domain containing 14A	GO:0005737,GO:0016021,GO:0016787	cytoplasm|integral component of membrane|hydrolase activity
ABHD14B	5.489	6.06392	6.57353	5.94834	5.58335	5.60661	4.8017	3.34844	3.66695	84836	abhydrolase domain containing 14B	GO:0005515,GO:0005634,GO:0005654,GO:0005730,GO:0005737,GO:0005829,GO:0016787,GO:0045944,GO:0050427,GO:0070062	protein binding|nucleus|nucleoplasm|nucleolus|cytoplasm|cytosol|hydrolase activity|positive regulation of transcription by RNA polymerase II|3'-phosphoadenosine 5'-phosphosulfate metabolic process|extracellular exosome
ABHD15	4.13438	4.34846	4.55207	3.70256	4.82829	4.11195	3.09773	3.00106	2.78427	116236	abhydrolase domain containing 15	GO:0005515,GO:0005576,GO:0016020,GO:0034338,GO:0044255,GO:0047372	protein binding|extracellular region|membrane|short-chain carboxylesterase activity|cellular lipid metabolic process|acylglycerol lipase activity
ABHD16A	19.0876	18.1412	19.2576	20.5261	20.8247	20.3117	22.8234	18.7714	21.9269	7920	abhydrolase domain containing 16A, phospholipase	GO:0004620,GO:0004622,GO:0005515,GO:0006660,GO:0008474,GO:0016020,GO:0016021,GO:0018215,GO:0047372,GO:0052651,GO:0098734,GO:1905344	phospholipase activity|lysophospholipase activity|protein binding|phosphatidylserine catabolic process|palmitoyl-(protein) hydrolase activity|membrane|integral component of membrane|protein phosphopantetheinylation|acylglycerol lipase activity|monoacylglycerol catabolic process|macromolecule depalmitoylation|prostaglandin catabolic process
ABHD16B	0.0390441	0.079877	0	0	0	0.077979	0	0	0	140701	abhydrolase domain containing 16B	GO:0004620,GO:0005654,GO:0006660,GO:0008474,GO:0016020,GO:0018215,GO:0047372,GO:0052651,GO:0098734	phospholipase activity|nucleoplasm|phosphatidylserine catabolic process|palmitoyl-(protein) hydrolase activity|membrane|protein phosphopantetheinylation|acylglycerol lipase activity|monoacylglycerol catabolic process|macromolecule depalmitoylation
ABHD17A	10.922	11.4823	12.0519	14.4576	14.0089	13.447	12.3655	12.8926	10.9854	81926	abhydrolase domain containing 17A, depalmitoylase	GO:0002084,GO:0005515,GO:0005886,GO:0008474,GO:0010008,GO:0016020,GO:0016607,GO:0018215,GO:0043197,GO:0043231,GO:0055038,GO:0072657,GO:0098978,GO:0099031,GO:0099033,GO:0099175,GO:1902817,GO:1905668	protein depalmitoylation|protein binding|plasma membrane|palmitoyl-(protein) hydrolase activity|endosome membrane|membrane|nuclear speck|protein phosphopantetheinylation|dendritic spine|intracellular membrane-bounded organelle|recycling endosome membrane|protein localization to membrane|glutamatergic synapse|anchored component of postsynaptic density membrane|anchored component of postsynaptic re…
ABHD17B	7.53041	7.63185	7.18153	8.01734	7.94097	9.10155	8.27314	8.12865	7.35717	51104	abhydrolase domain containing 17B, depalmitoylase	GO:0002084,GO:0005886,GO:0008474,GO:0010008,GO:0016020,GO:0018215,GO:0043197,GO:0055038,GO:0098978,GO:0099031,GO:0099033,GO:0099175,GO:1902473,GO:1902817,GO:1902950,GO:1905668	protein depalmitoylation|plasma membrane|palmitoyl-(protein) hydrolase activity|endosome membrane|membrane|protein phosphopantetheinylation|dendritic spine|recycling endosome membrane|glutamatergic synapse|anchored component of postsynaptic density membrane|anchored component of postsynaptic recycling endosome membrane|regulation of postsynapse organization|regulation of protein localization to s…
ABHD17C	0.369853	0.378325	0.422344	0.300067	0.355874	0.393958	0.98922	0.929024	0.847829	58489	abhydrolase domain containing 17C, depalmitoylase	GO:0002084,GO:0005515,GO:0005886,GO:0008474,GO:0010008,GO:0018215,GO:0043197,GO:0055038,GO:0098839,GO:0098978,GO:0099175,GO:1902817,GO:1905668	protein depalmitoylation|protein binding|plasma membrane|palmitoyl-(protein) hydrolase activity|endosome membrane|protein phosphopantetheinylation|dendritic spine|recycling endosome membrane|postsynaptic density membrane|glutamatergic synapse|regulation of postsynapse organization|negative regulation of protein localization to microtubule|positive regulation of protein localization to endosome
ABHD18	5.10618	4.8179	4.79007	4.50877	4.17198	4.6155	2.97433	3.54744	3.87047	80167	abhydrolase domain containing 18	GO:0005576	extracellular region
ABHD2	21.1141	20.7433	20.2383	18.3631	16.8909	18.98	24.6118	24.3176	26.2099	11057	abhydrolase domain containing 2, acylglycerol lipase	GO:0001669,GO:0003707,GO:0007340,GO:0008126,GO:0009611,GO:0016021,GO:0030336,GO:0032570,GO:0033878,GO:0034338,GO:0036126,GO:0042562,GO:0043401,GO:0044255,GO:0046464,GO:0047372,GO:0048240,GO:0051792,GO:0051793,GO:0097524	acrosomal vesicle|steroid hormone receptor activity|acrosome reaction|acetylesterase activity|response to wounding|integral component of membrane|negative regulation of cell migration|response to progesterone|hormone-sensitive lipase activity|short-chain carboxylesterase activity|sperm flagellum|hormone binding|steroid hormone mediated signaling pathway|cellular lipid metabolic process|acylglycer…
ABHD3	28.0821	27.6267	28.2951	28.2614	28.2798	29.1349	25.0094	22.8916	22.236	171586	abhydrolase domain containing 3, phospholipase	GO:0004623,GO:0005575,GO:0005886,GO:0006656,GO:0008126,GO:0008970,GO:0016021,GO:0034338,GO:0044255,GO:0046470,GO:0047372,GO:0051792,GO:0051793,GO:0052739,GO:0052740,GO:0102567,GO:0102568	phospholipase A2 activity|cellular_component|plasma membrane|phosphatidylcholine biosynthetic process|acetylesterase activity|phospholipase A1 activity|integral component of membrane|short-chain carboxylesterase activity|cellular lipid metabolic process|phosphatidylcholine metabolic process|acylglycerol lipase activity|medium-chain fatty acid biosynthetic process|medium-chain fatty acid catabolic…
ABHD4	33.2574	33.5703	34.2978	51.5108	53.2423	49.7306	35.616	38.2226	37.7719	63874	abhydrolase domain containing 4, N-acyl phospholipase B	GO:0004622,GO:0005515,GO:0005739,GO:0005789,GO:0005811,GO:0006654,GO:0016042,GO:0016787,GO:0036152,GO:0042171,GO:0052689,GO:0055088,GO:0070292	lysophospholipase activity|protein binding|mitochondrion|endoplasmic reticulum membrane|lipid droplet|phosphatidic acid biosynthetic process|lipid catabolic process|hydrolase activity|phosphatidylethanolamine acyl-chain remodeling|lysophosphatidic acid acyltransferase activity|carboxylic ester hydrolase activity|lipid homeostasis|N-acylphosphatidylethanolamine metabolic process
ABHD5	4.15138	4.42219	4.49056	3.39711	4.13223	3.52612	5.87413	5.59344	6.05674	51099	abhydrolase domain containing 5, lysophosphatidic acid acyltransferase	GO:0003841,GO:0004806,GO:0005515,GO:0005654,GO:0005739,GO:0005811,GO:0005829,GO:0006631,GO:0006654,GO:0010891,GO:0010898,GO:0030154,GO:0042171,GO:0043231,GO:0051006,GO:0052689,GO:0055088	1-acylglycerol-3-phosphate O-acyltransferase activity|triglyceride lipase activity|protein binding|nucleoplasm|mitochondrion|lipid droplet|cytosol|fatty acid metabolic process|phosphatidic acid biosynthetic process|negative regulation of sequestering of triglyceride|positive regulation of triglyceride catabolic process|cell differentiation|lysophosphatidic acid acyltransferase activity|intracellu…	hsa04923	Regulation of lipolysis in adipocytes
ABHD6	2.22176	2.68366	2.83398	1.82172	1.88762	1.48697	2.4455	3.01798	2.55426	57406	abhydrolase domain containing 6, acylglycerol lipase	GO:0004620,GO:0005515,GO:0005739,GO:0005765,GO:0005886,GO:0009395,GO:0016021,GO:0030336,GO:0031902,GO:0031966,GO:0032281,GO:0046464,GO:0046889,GO:0047372,GO:0052651,GO:0060292,GO:0098978,GO:0098982,GO:0099055,GO:0120163,GO:2000124,GO:2001311	phospholipase activity|protein binding|mitochondrion|lysosomal membrane|plasma membrane|phospholipid catabolic process|integral component of membrane|negative regulation of cell migration|late endosome membrane|mitochondrial membrane|AMPA glutamate receptor complex|acylglycerol catabolic process|positive regulation of lipid biosynthetic process|acylglycerol lipase activity|monoacylglycerol catabo…	hsa04723	Retrograde endocannabinoid signaling
ABHD8	8.21051	8.3111	8.9047	10.4661	11.384	9.96409	9.11994	8.14568	7.59014	79575	abhydrolase domain containing 8	GO:0005515,GO:0005739,GO:0006654,GO:0042171,GO:0052689,GO:0055088,GO:0070062	protein binding|mitochondrion|phosphatidic acid biosynthetic process|lysophosphatidic acid acyltransferase activity|carboxylic ester hydrolase activity|lipid homeostasis|extracellular exosome
ABI1	12.93	11.3229	11.6667	14.459	12.2019	13.4327	9.89745	9.12935	10.7701	10006	abl interactor 1	GO:0005515,GO:0005622,GO:0005634,GO:0005783,GO:0005829,GO:0005856,GO:0007169,GO:0008092,GO:0008154,GO:0008285,GO:0014069,GO:0016032,GO:0017124,GO:0018108,GO:0030027,GO:0030296,GO:0030426,GO:0031209,GO:0032433,GO:0035591,GO:0038096,GO:0045296,GO:0048010,GO:0061098,GO:0070062	protein binding|intracellular anatomical structure|nucleus|endoplasmic reticulum|cytosol|cytoskeleton|transmembrane receptor protein tyrosine kinase signaling pathway|cytoskeletal protein binding|actin polymerization or depolymerization|negative regulation of cell population proliferation|postsynaptic density|viral process|SH3 domain binding|peptidyl-tyrosine phosphorylation|lamellipodium|protein…	hsa05130,hsa05132	Pathogenic Escherichia coli infection|Salmonella infection
ABI2	10.7359	11.6554	10.5265	10.6626	10.6077	11.2233	8.63965	8.73505	8.14849	10152	abl interactor 2	GO:0005515,GO:0005634,GO:0005737,GO:0005829,GO:0005856,GO:0005912,GO:0007010,GO:0007399,GO:0008093,GO:0008154,GO:0010592,GO:0016032,GO:0016477,GO:0016601,GO:0017124,GO:0018108,GO:0019900,GO:0030027,GO:0031209,GO:0031267,GO:0031625,GO:0032433,GO:0035591,GO:0042802,GO:0043197,GO:0061001,GO:0070064,GO:0070309,GO:2000601	protein binding|nucleus|cytoplasm|cytosol|cytoskeleton|adherens junction|cytoskeleton organization|nervous system development|cytoskeletal anchor activity|actin polymerization or depolymerization|positive regulation of lamellipodium assembly|viral process|cell migration|Rac protein signal transduction|SH3 domain binding|peptidyl-tyrosine phosphorylation|kinase binding|lamellipodium|SCAR complex|s…	hsa04810	Regulation of actin cytoskeleton
ABI3	0	0.033892	0	0	0	0	0	0	0.032551	51225	ABI family member 3	GO:0005515,GO:0005622,GO:0005737,GO:0016020,GO:0017124,GO:0018108,GO:0030027,GO:0030334,GO:0042802	protein binding|intracellular anatomical structure|cytoplasm|membrane|SH3 domain binding|peptidyl-tyrosine phosphorylation|lamellipodium|regulation of cell migration|identical protein binding
ABI3BP	0.15704	0.0160637	0.10285	0.215002	0.0831077	0.109774	0.116059	0.0903984	0.0925688	25890	ABI family member 3 binding protein	GO:0005201,GO:0005576,GO:0005615,GO:0062023	extracellular matrix structural constituent|extracellular region|extracellular space|collagen-containing extracellular matrix
ABITRAM	18.8797	17.9784	20.0903	19.2294	19.5254	18.7177	18.9576	20.3853	20.1227	54942	actin binding transcription modulator	GO:0003785,GO:0005515,GO:0005634,GO:0016607,GO:0030027,GO:0030425,GO:0030426,GO:0030833,GO:0032433,GO:0048813,GO:0051015,GO:0051489	actin monomer binding|protein binding|nucleus|nuclear speck|lamellipodium|dendrite|growth cone|regulation of actin filament polymerization|filopodium tip|dendrite morphogenesis|actin filament binding|regulation of filopodium assembly
ABL1	19.9684	19.4207	20.0694	25.3853	24.6381	25.412	21.0206	21.1694	20.4848	25	ABL proto-oncogene 1, non-receptor tyrosine kinase	GO:0000278,GO:0000287,GO:0000400,GO:0000405,GO:0001784,GO:0001843,GO:0001922,GO:0001934,GO:0002322,GO:0002333,GO:0003677,GO:0003713,GO:0003785,GO:0004515,GO:0004672,GO:0004713,GO:0004715,GO:0005080,GO:0005515,GO:0005524,GO:0005634,GO:0005654,GO:0005730,GO:0005737,GO:0005739,GO:0005829,GO:0006298,GO:0006355,GO:0006464,GO:0006468,GO:0006897,GO:0006914,GO:0006974,GO:0006975,GO:0006979,GO:0007050,GO:…	mitotic cell cycle|magnesium ion binding|four-way junction DNA binding|bubble DNA binding|phosphotyrosine residue binding|neural tube closure|B-1 B cell homeostasis|positive regulation of protein phosphorylation|B cell proliferation involved in immune response|transitional one stage B cell differentiation|DNA binding|transcription coactivator activity|actin monomer binding|nicotinate-nucleotide a…	hsa04012,hsa04014,hsa04110,hsa04360,hsa04722,hsa05130,hsa05200,hsa05206,hsa05220,hsa05416	ErbB signaling pathway|Ras signaling pathway|Cell cycle|Axon guidance|Neurotrophin signaling pathway|Pathogenic Escherichia coli infection|Pathways in cancer|MicroRNAs in cancer|Chronic myeloid leukemia|Viral myocarditis
ABL2	2.64287	2.58386	2.64771	2.82554	2.33258	2.67682	2.24894	2.17419	2.25939	27	ABL proto-oncogene 2, non-receptor tyrosine kinase	GO:0000287,GO:0001784,GO:0003785,GO:0004672,GO:0004713,GO:0004715,GO:0005515,GO:0005524,GO:0005829,GO:0006464,GO:0007155,GO:0007165,GO:0007204,GO:0010506,GO:0010863,GO:0010976,GO:0015629,GO:0018108,GO:0030100,GO:0030145,GO:0030155,GO:0035024,GO:0035640,GO:0051015,GO:0051353,GO:0071300,GO:2000145,GO:2000249	magnesium ion binding|phosphotyrosine residue binding|actin monomer binding|protein kinase activity|protein tyrosine kinase activity|non-membrane spanning protein tyrosine kinase activity|protein binding|ATP binding|cytosol|cellular protein modification process|cell adhesion|signal transduction|positive regulation of cytosolic calcium ion concentration|regulation of autophagy|positive regulation …	hsa04012,hsa04014,hsa05416	ErbB signaling pathway|Ras signaling pathway|Viral myocarditis
ABLIM1	14.7824	14.1341	13.1114	16.7304	15.3108	16.4591	12.8782	11.4898	13.5012	3983	actin binding LIM protein 1	GO:0001725,GO:0003779,GO:0005515,GO:0005737,GO:0007010,GO:0007601,GO:0009887,GO:0015629,GO:0030027,GO:0030032,GO:0046872,GO:0051015,GO:0060271	stress fiber|actin binding|protein binding|cytoplasm|cytoskeleton organization|visual perception|animal organ morphogenesis|actin cytoskeleton|lamellipodium|lamellipodium assembly|metal ion binding|actin filament binding|cilium assembly	hsa04360	Axon guidance
ABLIM2	0.348918	0.234223	0.505372	0.984152	0.744903	0.947294	0.529545	0.524951	0.567743	84448	actin binding LIM protein family member 2	GO:0005737,GO:0006351,GO:0015629,GO:0030032,GO:0030036,GO:0046872,GO:0051015	cytoplasm|transcription, DNA-templated|actin cytoskeleton|lamellipodium assembly|actin cytoskeleton organization|metal ion binding|actin filament binding	hsa04360	Axon guidance
ABLIM3	8.83909	8.60238	7.93744	4.09868	5.02937	4.53919	3.34064	3.19442	3.13607	22885	actin binding LIM protein family member 3	GO:0001725,GO:0005515,GO:0005737,GO:0006351,GO:0015629,GO:0030027,GO:0030032,GO:0030036,GO:0045944,GO:0046872,GO:0051015,GO:0060271,GO:0098978,GO:1903955	stress fiber|protein binding|cytoplasm|transcription, DNA-templated|actin cytoskeleton|lamellipodium|lamellipodium assembly|actin cytoskeleton organization|positive regulation of transcription by RNA polymerase II|metal ion binding|actin filament binding|cilium assembly|glutamatergic synapse|positive regulation of protein targeting to mitochondrion	hsa04360	Axon guidance
ABO	0	0	0	0	0	0	0	0	0.00902226	28	ABO, alpha 1-3-N-acetylgalactosaminyltransferase and alpha 1-3-galactosyltransferase	GO:0000166,GO:0003823,GO:0004380,GO:0004381,GO:0005576,GO:0005794,GO:0005975,GO:0006486,GO:0016021,GO:0016757,GO:0018215,GO:0030145,GO:0030259,GO:0031982,GO:0032580	nucleotide binding|antigen binding|glycoprotein-fucosylgalactoside alpha-N-acetylgalactosaminyltransferase activity|fucosylgalactoside 3-alpha-galactosyltransferase activity|extracellular region|Golgi apparatus|carbohydrate metabolic process|protein glycosylation|integral component of membrane|transferase activity, transferring glycosyl groups|protein phosphopantetheinylation|manganese ion bindin…	hsa00601	Glycosphingolipid biosynthesis - lacto and neolacto series
ABR	0.10804	0.110515	0.033131	0.0285829	0.0361589	0.0656715	0.0694315	0.05408	0.0738379	29	ABR activator of RhoGEF and GTPase	GO:0005085,GO:0005096,GO:0005515,GO:0005829,GO:0007186,GO:0007264,GO:0016020,GO:0030424,GO:0043065,GO:0043197,GO:0050804,GO:0051056,GO:0090630,GO:0098685,GO:0098978	guanyl-nucleotide exchange factor activity|GTPase activator activity|protein binding|cytosol|G protein-coupled receptor signaling pathway|small GTPase mediated signal transduction|membrane|axon|positive regulation of apoptotic process|dendritic spine|modulation of chemical synaptic transmission|regulation of small GTPase mediated signal transduction|activation of GTPase activity|Schaffer collater…
ABRACL	22.1107	22.5552	25.5743	21.1333	25.4718	22.2008	33.449	36.8361	37.9694	58527	ABRA C-terminal like	GO:0032970	regulation of actin filament-based process
ABRAXAS1	3.48226	3.43966	3.53544	4.07066	3.59363	3.3712	2.8626	3.42201	3.35579	84142	abraxas 1, BRCA1 A complex subunit	GO:0005515,GO:0005634,GO:0005654,GO:0006302,GO:0006303,GO:0006325,GO:0008017,GO:0008608,GO:0010212,GO:0016579,GO:0016604,GO:0031593,GO:0045739,GO:0070531,GO:0070536,GO:0072425,GO:0090307	protein binding|nucleus|nucleoplasm|double-strand break repair|double-strand break repair via nonhomologous end joining|chromatin organization|microtubule binding|attachment of spindle microtubules to kinetochore|response to ionizing radiation|protein deubiquitination|nuclear body|polyubiquitin modification-dependent protein binding|positive regulation of DNA repair|BRCA1-A complex|protein K63-li…	hsa03440	Homologous recombination
ABRAXAS2	9.52285	10.1018	9.31865	10.1543	9.72856	9.05949	9.24719	9.49508	9.64431	23172	abraxas 2, BRISC complex subunit	GO:0000278,GO:0002931,GO:0005515,GO:0005634,GO:0005737,GO:0005813,GO:0005829,GO:0007059,GO:0008017,GO:0008608,GO:0016579,GO:0030496,GO:0031593,GO:0031616,GO:0036449,GO:0051301,GO:0070536,GO:0070552,GO:0090307	mitotic cell cycle|response to ischemia|protein binding|nucleus|cytoplasm|centrosome|cytosol|chromosome segregation|microtubule binding|attachment of spindle microtubules to kinetochore|protein deubiquitination|midbody|polyubiquitin modification-dependent protein binding|spindle pole centrosome|microtubule minus-end|cell division|protein K63-linked deubiquitination|BRISC complex|mitotic spindle a…
ABT1	9.21784	10.0158	10.0052	11.615	12.5048	11.8914	11.7577	10.7655	11.1547	29777	activator of basal transcription 1	GO:0000447,GO:0000472,GO:0000480,GO:0003677,GO:0003713,GO:0003723,GO:0005515,GO:0005634,GO:0005730,GO:0006366,GO:0034462,GO:0045893	endonucleolytic cleavage in ITS1 to separate SSU-rRNA from 5.8S rRNA and LSU-rRNA from tricistronic rRNA transcript (SSU-rRNA, 5.8S rRNA, LSU-rRNA)|endonucleolytic cleavage to generate mature 5'-end of SSU-rRNA from (SSU-rRNA, 5.8S rRNA, LSU-rRNA)|endonucleolytic cleavage in 5'-ETS of tricistronic rRNA transcript (SSU-rRNA, 5.8S rRNA, LSU-rRNA)|DNA binding|transcription coactivator activity|RNA b…
ABTB1	5.20554	5.38053	5.02532	5.50027	6.32	4.81723	3.76943	3.96492	3.50757	80325	ankyrin repeat and BTB domain containing 1	GO:0000151,GO:0003746,GO:0005515,GO:0005730,GO:0005737,GO:0005829,GO:0005886,GO:0006414	ubiquitin ligase complex|translation elongation factor activity|protein binding|nucleolus|cytoplasm|cytosol|plasma membrane|translational elongation
ABTB2	1.70906	2.01529	1.73397	1.37214	1.25619	1.6237	0.889661	1.04342	1.0494	25841	ankyrin repeat and BTB domain containing 2	GO:0003674,GO:0046982,GO:0097237	molecular_function|protein heterodimerization activity|cellular response to toxic substance
ACAA1	61.3443	60.5965	66.0231	54.151	55.6948	54.3998	71.5202	72.204	66.4974	30	acetyl-CoA acyltransferase 1	GO:0000038,GO:0003985,GO:0003988,GO:0005515,GO:0005576,GO:0005777,GO:0005782,GO:0005829,GO:0006625,GO:0006635,GO:0008206,GO:0008775,GO:0010124,GO:0016020,GO:0016401,GO:0033540,GO:0035580,GO:0036109,GO:0043312,GO:0050633	very long-chain fatty acid metabolic process|acetyl-CoA C-acetyltransferase activity|acetyl-CoA C-acyltransferase activity|protein binding|extracellular region|peroxisome|peroxisomal matrix|cytosol|protein targeting to peroxisome|fatty acid beta-oxidation|bile acid metabolic process|acetate CoA-transferase activity|phenylacetate catabolic process|membrane|palmitoyl-CoA oxidase activity|fatty acid…	hsa00071,hsa00280,hsa00592,hsa01040,hsa03320,hsa04146	Fatty acid degradation|Valine, leucine and isoleucine degradation|alpha-Linolenic acid metabolism|Biosynthesis of unsaturated fatty acids|PPAR signaling pathway|Peroxisome
ACAA2	31.4949	31.097	31.5131	30.1445	31.6638	31.4111	39.8472	37.9398	40.1283	10449	acetyl-CoA acyltransferase 2	GO:0003723,GO:0003985,GO:0003986,GO:0003988,GO:0005515,GO:0005739,GO:0005759,GO:0006635,GO:0006695,GO:0016290,GO:0047617,GO:0071456,GO:0102991,GO:1901029,GO:1902109	RNA binding|acetyl-CoA C-acetyltransferase activity|acetyl-CoA hydrolase activity|acetyl-CoA C-acyltransferase activity|protein binding|mitochondrion|mitochondrial matrix|fatty acid beta-oxidation|cholesterol biosynthetic process|palmitoyl-CoA hydrolase activity|acyl-CoA hydrolase activity|cellular response to hypoxia|myristoyl-CoA hydrolase activity|negative regulation of mitochondrial outer mem…	hsa00062,hsa00071,hsa00280	Fatty acid elongation|Fatty acid degradation|Valine, leucine and isoleucine degradation
ACACA	13.158	13.4435	13.6852	12.8718	12.0931	13.3307	13.1598	13.4518	13.9536	31	acetyl-CoA carboxylase alpha	GO:0001650,GO:0001894,GO:0003989,GO:0005515,GO:0005524,GO:0005829,GO:0006084,GO:0006633,GO:0006853,GO:0015629,GO:0019538,GO:0031325,GO:0042802,GO:0045540,GO:0046872,GO:0046949,GO:0051289,GO:0055088,GO:0071380,GO:2001295	fibrillar center|tissue homeostasis|acetyl-CoA carboxylase activity|protein binding|ATP binding|cytosol|acetyl-CoA metabolic process|fatty acid biosynthetic process|carnitine shuttle|actin cytoskeleton|protein metabolic process|positive regulation of cellular metabolic process|identical protein binding|regulation of cholesterol biosynthetic process|metal ion binding|fatty-acyl-CoA biosynthetic pr…	hsa00061,hsa00620,hsa00640,hsa04152,hsa04910,hsa04922	Fatty acid biosynthesis|Pyruvate metabolism|Propanoate metabolism|AMPK signaling pathway|Insulin signaling pathway|Glucagon signaling pathway
ACACB	3.43994	3.1839	3.37922	2.58004	2.5529	2.8043	2.58895	2.75281	2.39781	32	acetyl-CoA carboxylase beta	GO:0003989,GO:0005515,GO:0005524,GO:0005634,GO:0005739,GO:0005741,GO:0005829,GO:0006084,GO:0006633,GO:0006853,GO:0009374,GO:0010629,GO:0010884,GO:0010906,GO:0014070,GO:0031325,GO:0031667,GO:0031999,GO:0042493,GO:0042802,GO:0043086,GO:0045540,GO:0046872,GO:0051289,GO:0060421,GO:0097009,GO:2001295	acetyl-CoA carboxylase activity|protein binding|ATP binding|nucleus|mitochondrion|mitochondrial outer membrane|cytosol|acetyl-CoA metabolic process|fatty acid biosynthetic process|carnitine shuttle|biotin binding|negative regulation of gene expression|positive regulation of lipid storage|regulation of glucose metabolic process|response to organic cyclic compound|positive regulation of cellular me…	hsa00061,hsa00620,hsa00640,hsa04152,hsa04910,hsa04920,hsa04922,hsa04931	Fatty acid biosynthesis|Pyruvate metabolism|Propanoate metabolism|AMPK signaling pathway|Insulin signaling pathway|Adipocytokine signaling pathway|Glucagon signaling pathway|Insulin resistance
ACAD10	8.91898	8.42596	8.01353	10.9031	11.3696	10.424	6.91239	6.12406	4.8974	80724	acyl-CoA dehydrogenase family member 10	GO:0003995,GO:0005739,GO:0005759,GO:0006635,GO:0016787,GO:0050660	acyl-CoA dehydrogenase activity|mitochondrion|mitochondrial matrix|fatty acid beta-oxidation|hydrolase activity|flavin adenine dinucleotide binding
ACAD11	24.1976	24.9915	23.6549	19.3505	19.0183	19.5037	17.9763	17.2357	16.7275	84129	acyl-CoA dehydrogenase family member 11	GO:0003995,GO:0004466,GO:0005515,GO:0005634,GO:0005739,GO:0005743,GO:0005777,GO:0006635,GO:0017099,GO:0031966,GO:0033539,GO:0050660,GO:0070991	acyl-CoA dehydrogenase activity|long-chain-acyl-CoA dehydrogenase activity|protein binding|nucleus|mitochondrion|mitochondrial inner membrane|peroxisome|fatty acid beta-oxidation|very-long-chain-acyl-CoA dehydrogenase activity|mitochondrial membrane|fatty acid beta-oxidation using acyl-CoA dehydrogenase|flavin adenine dinucleotide binding|medium-chain-acyl-CoA dehydrogenase activity
ACAD8	4.26466	3.48686	3.41975	3.89098	3.23735	4.05239	4.40905	4.35534	4.4072	27034	acyl-CoA dehydrogenase family member 8	GO:0003995,GO:0005759,GO:0006574,GO:0006629,GO:0009083,GO:0050660,GO:0055114	acyl-CoA dehydrogenase activity|mitochondrial matrix|valine catabolic process|lipid metabolic process|branched-chain amino acid catabolic process|flavin adenine dinucleotide binding|oxidation-reduction process	hsa00280	Valine, leucine and isoleucine degradation
ACAD9	22.6993	21.6757	22.9571	24.8094	24.6636	25.6177	29.0367	29.5633	28.4394	28976	acyl-CoA dehydrogenase family member 9	GO:0000062,GO:0001676,GO:0004466,GO:0005515,GO:0005634,GO:0005739,GO:0005743,GO:0017099,GO:0030425,GO:0031966,GO:0032981,GO:0050660,GO:0051791,GO:0055114,GO:0070991	fatty-acyl-CoA binding|long-chain fatty acid metabolic process|long-chain-acyl-CoA dehydrogenase activity|protein binding|nucleus|mitochondrion|mitochondrial inner membrane|very-long-chain-acyl-CoA dehydrogenase activity|dendrite|mitochondrial membrane|mitochondrial respiratory chain complex I assembly|flavin adenine dinucleotide binding|medium-chain fatty acid metabolic process|oxidation-reducti…
ACADL	0.0537698	0.0733353	0.144473	0.563479	0.741573	0.841215	0.662304	0.712833	0.475427	33	acyl-CoA dehydrogenase long chain	GO:0000062,GO:0001659,GO:0003995,GO:0004466,GO:0005515,GO:0005739,GO:0005759,GO:0006635,GO:0016401,GO:0019254,GO:0031966,GO:0033539,GO:0042413,GO:0042758,GO:0042802,GO:0044242,GO:0045717,GO:0046322,GO:0050660,GO:0055114,GO:0090181,GO:0120162	fatty-acyl-CoA binding|temperature homeostasis|acyl-CoA dehydrogenase activity|long-chain-acyl-CoA dehydrogenase activity|protein binding|mitochondrion|mitochondrial matrix|fatty acid beta-oxidation|palmitoyl-CoA oxidase activity|carnitine metabolic process, CoA-linked|mitochondrial membrane|fatty acid beta-oxidation using acyl-CoA dehydrogenase|carnitine catabolic process|long-chain fatty acid c…	hsa00071,hsa03320	Fatty acid degradation|PPAR signaling pathway
ACADM	17.9651	17.8243	18.7195	15.6307	18.3016	18.7733	21.5324	20.6263	20.133	34	acyl-CoA dehydrogenase medium chain	GO:0003995,GO:0005634,GO:0005739,GO:0005759,GO:0006635,GO:0019216,GO:0019254,GO:0030424,GO:0031966,GO:0033539,GO:0042802,GO:0045329,GO:0050660,GO:0051791,GO:0051793,GO:0055114,GO:0070991	acyl-CoA dehydrogenase activity|nucleus|mitochondrion|mitochondrial matrix|fatty acid beta-oxidation|regulation of lipid metabolic process|carnitine metabolic process, CoA-linked|axon|mitochondrial membrane|fatty acid beta-oxidation using acyl-CoA dehydrogenase|identical protein binding|carnitine biosynthetic process|flavin adenine dinucleotide binding|medium-chain fatty acid metabolic process|me…	hsa00071,hsa00280,hsa03320	Fatty acid degradation|Valine, leucine and isoleucine degradation|PPAR signaling pathway
ACADS	11.6779	12.3327	12.5	9.95289	10.3399	11.1381	8.33224	8.90001	7.15259	35	acyl-CoA dehydrogenase short chain	GO:0003995,GO:0004085,GO:0005634,GO:0005654,GO:0005739,GO:0005759,GO:0005813,GO:0006635,GO:0033539,GO:0046359,GO:0050660	acyl-CoA dehydrogenase activity|butyryl-CoA dehydrogenase activity|nucleus|nucleoplasm|mitochondrion|mitochondrial matrix|centrosome|fatty acid beta-oxidation|fatty acid beta-oxidation using acyl-CoA dehydrogenase|butyrate catabolic process|flavin adenine dinucleotide binding	hsa00071,hsa00280,hsa00410,hsa00640,hsa00650	Fatty acid degradation|Valine, leucine and isoleucine degradation|beta-Alanine metabolism|Propanoate metabolism|Butanoate metabolism
ACADSB	23.712	23.1452	23.32	13.3764	13.5822	13.8176	16.7422	16.7324	16.7821	36	acyl-CoA dehydrogenase short/branched chain	GO:0003853,GO:0005739,GO:0005759,GO:0006550,GO:0006631,GO:0009083,GO:0016937,GO:0042802,GO:0050660,GO:0055114,GO:0102035	2-methylacyl-CoA dehydrogenase activity|mitochondrion|mitochondrial matrix|isoleucine catabolic process|fatty acid metabolic process|branched-chain amino acid catabolic process|short-branched-chain-acyl-CoA dehydrogenase activity|identical protein binding|flavin adenine dinucleotide binding|oxidation-reduction process|isobutyryl-CoA:FAD oxidoreductase activity	hsa00071,hsa00280	Fatty acid degradation|Valine, leucine and isoleucine degradation
ACADVL	139.768	136.288	134.078	130.793	131.549	127.455	82.0497	80.714	74.4762	37	acyl-CoA dehydrogenase very long chain	GO:0000062,GO:0001659,GO:0003995,GO:0004466,GO:0005515,GO:0005654,GO:0005730,GO:0005739,GO:0005759,GO:0006635,GO:0009409,GO:0015980,GO:0017099,GO:0030855,GO:0031314,GO:0031966,GO:0033539,GO:0036498,GO:0042645,GO:0042802,GO:0045717,GO:0046322,GO:0050660,GO:0090181	fatty-acyl-CoA binding|temperature homeostasis|acyl-CoA dehydrogenase activity|long-chain-acyl-CoA dehydrogenase activity|protein binding|nucleoplasm|nucleolus|mitochondrion|mitochondrial matrix|fatty acid beta-oxidation|response to cold|energy derivation by oxidation of organic compounds|very-long-chain-acyl-CoA dehydrogenase activity|epithelial cell differentiation|extrinsic component of mitoch…	hsa00071	Fatty acid degradation
ACAN	0.00649719	0	0	0	0.00625163	0	0	0	0.00638305	176	aggrecan	GO:0001501,GO:0005201,GO:0005515,GO:0005540,GO:0005576,GO:0005796,GO:0006508,GO:0007155,GO:0007417,GO:0018146,GO:0030021,GO:0030198,GO:0030246,GO:0031012,GO:0042340,GO:0043202,GO:0046872,GO:0062023	skeletal system development|extracellular matrix structural constituent|protein binding|hyaluronic acid binding|extracellular region|Golgi lumen|proteolysis|cell adhesion|central nervous system development|keratan sulfate biosynthetic process|extracellular matrix structural constituent conferring compression resistance|extracellular matrix organization|carbohydrate binding|extracellular matrix|ke…
ACAP1	0.0229826	0.070527	0	0.0233076	0.176912	0.229504	0.0970577	0.0721617	0	9744	ArfGAP with coiled-coil, ankyrin repeat and PH domains 1	GO:0005096,GO:0005515,GO:0015031,GO:0016020,GO:0043547,GO:0046872,GO:0055038	GTPase activator activity|protein binding|protein transport|membrane|positive regulation of GTPase activity|metal ion binding|recycling endosome membrane	hsa04144	Endocytosis
ACAP2	10.7374	11.423	9.66154	8.97295	8.32804	9.47923	9.45084	9.77989	9.71887	23527	ArfGAP with coiled-coil, ankyrin repeat and PH domains 2	GO:0001726,GO:0005096,GO:0010008,GO:0016020,GO:0030029,GO:0032456,GO:0043547,GO:0046872,GO:1990090	ruffle|GTPase activator activity|endosome membrane|membrane|actin filament-based process|endocytic recycling|positive regulation of GTPase activity|metal ion binding|cellular response to nerve growth factor stimulus	hsa04144	Endocytosis
ACAP3	18.4186	18.1606	19.8792	19.4362	21.2179	19.8566	19.7055	21.3926	17.8535	116983	ArfGAP with coiled-coil, ankyrin repeat and PH domains 3	GO:0001764,GO:0005096,GO:0010975,GO:0030426,GO:0043547,GO:0046872	neuron migration|GTPase activator activity|regulation of neuron projection development|growth cone|positive regulation of GTPase activity|metal ion binding	hsa04144	Endocytosis
ACAT1	18.7707	19.5689	18.6539	15.5158	17.7149	16.5105	15.6641	15.878	17.001	38	acetyl-CoA acetyltransferase 1	GO:0003985,GO:0005739,GO:0005759,GO:0006085,GO:0006550,GO:0006635,GO:0009083,GO:0015936,GO:0015937,GO:0016453,GO:0030955,GO:0034435,GO:0046356,GO:0046951,GO:0046952,GO:0070062,GO:1902224,GO:1902860	acetyl-CoA C-acetyltransferase activity|mitochondrion|mitochondrial matrix|acetyl-CoA biosynthetic process|isoleucine catabolic process|fatty acid beta-oxidation|branched-chain amino acid catabolic process|coenzyme A metabolic process|coenzyme A biosynthetic process|C-acetyltransferase activity|potassium ion binding|cholesterol esterification|acetyl-CoA catabolic process|ketone body biosynthetic …	hsa00071,hsa00072,hsa00280,hsa00310,hsa00380,hsa00620,hsa00630,hsa00640,hsa00650,hsa00900,hsa04975	Fatty acid degradation|Synthesis and degradation of ketone bodies|Valine, leucine and isoleucine degradation|Lysine degradation|Tryptophan metabolism|Pyruvate metabolism|Glyoxylate and dicarboxylate metabolism|Propanoate metabolism|Butanoate metabolism|Terpenoid backbone biosynthesis|Fat digestion and absorption
ACAT2	122.504	126.422	127.523	144.888	140.759	142.412	120.358	124.768	122.016	39	acetyl-CoA acetyltransferase 2	GO:0003985,GO:0005515,GO:0005737,GO:0005739,GO:0005829,GO:0006629,GO:0006635,GO:0006695,GO:0070062	acetyl-CoA C-acetyltransferase activity|protein binding|cytoplasm|mitochondrion|cytosol|lipid metabolic process|fatty acid beta-oxidation|cholesterol biosynthetic process|extracellular exosome	hsa00071,hsa00072,hsa00280,hsa00310,hsa00380,hsa00620,hsa00630,hsa00640,hsa00650,hsa00900,hsa04975	Fatty acid degradation|Synthesis and degradation of ketone bodies|Valine, leucine and isoleucine degradation|Lysine degradation|Tryptophan metabolism|Pyruvate metabolism|Glyoxylate and dicarboxylate metabolism|Propanoate metabolism|Butanoate metabolism|Terpenoid backbone biosynthesis|Fat digestion and absorption
ACBD3	27.5318	29.8905	28.9517	25.6974	24.9127	25.4658	26.8895	26.3162	26.7131	64746	acyl-CoA binding domain containing 3	GO:0000062,GO:0000139,GO:0005515,GO:0005739,GO:0005794,GO:0006694,GO:0016020,GO:0016032,GO:0034237	fatty-acyl-CoA binding|Golgi membrane|protein binding|mitochondrion|Golgi apparatus|steroid biosynthetic process|membrane|viral process|protein kinase A regulatory subunit binding	hsa05132	Salmonella infection
ACBD4	1.70362	1.69555	1.91758	1.94563	2.24472	2.17636	1.86346	1.60634	1.41736	79777	acyl-CoA binding domain containing 4	GO:0000062,GO:0008289	fatty-acyl-CoA binding|lipid binding
ACBD5	13.0692	14.4993	13.2767	12.8671	12.227	13.4124	12.0837	11.641	12.4456	91452	acyl-CoA binding domain containing 5	GO:0000062,GO:0003674,GO:0005654,GO:0005777,GO:0005778,GO:0008289,GO:0009062,GO:0016020,GO:0016021,GO:0016236,GO:0030242,GO:0035973	fatty-acyl-CoA binding|molecular_function|nucleoplasm|peroxisome|peroxisomal membrane|lipid binding|fatty acid catabolic process|membrane|integral component of membrane|macroautophagy|autophagy of peroxisome|aggrephagy
ACBD6	13.3718	13.54	13.4279	15.9353	17.2853	14.7019	18.7285	19.1315	16.6755	84320	acyl-CoA binding domain containing 6	GO:0000062,GO:0005515,GO:0005829,GO:0006637,GO:0008289	fatty-acyl-CoA binding|protein binding|cytosol|acyl-CoA metabolic process|lipid binding
ACBD7	0.760075	0.441753	0.731026	1.17375	0.831077	1.32827	0.601851	0.903984	0.339419	414149	acyl-CoA binding domain containing 7	GO:0000062,GO:0005515,GO:0008289	fatty-acyl-CoA binding|protein binding|lipid binding
ACCS	0.953205	0.833215	1.11759	1.21275	1.01723	1.15955	0.823394	0.943222	1.05564	84680	1-aminocyclopropane-1-carboxylate synthase homolog (inactive)	GO:0005515,GO:0016847,GO:0030170,GO:0042218,GO:0042802	protein binding|1-aminocyclopropane-1-carboxylate synthase activity|pyridoxal phosphate binding|1-aminocyclopropane-1-carboxylate biosynthetic process|identical protein binding
ACD	9.31663	8.98134	9.07435	8.58944	9.50782	9.47275	12.966	15.6606	11.1777	65057	ACD shelterin complex subunit and telomerase recruitment factor	GO:0000723,GO:0000781,GO:0000783,GO:0005515,GO:0005654,GO:0005697,GO:0006886,GO:0007004,GO:0016233,GO:0016604,GO:0031848,GO:0032202,GO:0032211,GO:0032212,GO:0042162,GO:0044877,GO:0051973,GO:0060381,GO:0070182,GO:0070187,GO:0070198,GO:0070200	telomere maintenance|chromosome, telomeric region|nuclear telomere cap complex|protein binding|nucleoplasm|telomerase holoenzyme complex|intracellular protein transport|telomere maintenance via telomerase|telomere capping|nuclear body|protection from non-homologous end joining at telomere|telomere assembly|negative regulation of telomere maintenance via telomerase|positive regulation of telomere …
ACE	0	0.0110193	0.0868337	0.0546244	0	0.0537873	0.0113734	0.0338241	0	1636	angiotensin I converting enzyme	GO:0001822,GO:0001974,GO:0002003,GO:0002019,GO:0002446,GO:0002474,GO:0003081,GO:0003084,GO:0004175,GO:0004180,GO:0005576,GO:0005615,GO:0005764,GO:0005768,GO:0005886,GO:0006508,GO:0007283,GO:0008217,GO:0008237,GO:0008238,GO:0008240,GO:0008241,GO:0008270,GO:0009897,GO:0010608,GO:0010629,GO:0014910,GO:0016021,GO:0019229,GO:0031404,GO:0031434,GO:0031711,GO:0032091,GO:0032092,GO:0032943,GO:0042447,GO:…	kidney development|blood vessel remodeling|angiotensin maturation|regulation of renal output by angiotensin|neutrophil mediated immunity|antigen processing and presentation of peptide antigen via MHC class I|regulation of systemic arterial blood pressure by renin-angiotensin|positive regulation of systemic arterial blood pressure|endopeptidase activity|carboxypeptidase activity|extracellular regi…	hsa04614,hsa04924,hsa05142,hsa05171,hsa05410	Renin-angiotensin system|Renin secretion|Chagas disease|Coronavirus disease - COVID-19|Hypertrophic cardiomyopathy
ACE2	2.05162	2.17732	2.22222	1.09233	1.12276	1.03718	0.419673	0.34893	0.377921	59272	angiotensin converting enzyme 2	GO:0001618,GO:0001817,GO:0002003,GO:0003051,GO:0003081,GO:0004175,GO:0004180,GO:0004181,GO:0005515,GO:0005576,GO:0005615,GO:0005737,GO:0005886,GO:0008237,GO:0008241,GO:0008270,GO:0009986,GO:0015827,GO:0016021,GO:0016324,GO:0019229,GO:0022898,GO:0031526,GO:0042127,GO:0045121,GO:0046718,GO:0046813,GO:0050727,GO:0051957,GO:0060452,GO:0070062,GO:0097746,GO:1903598,GO:1903779,GO:1905737,GO:2000272,GO:…	virus receptor activity|regulation of cytokine production|angiotensin maturation|angiotensin-mediated drinking behavior|regulation of systemic arterial blood pressure by renin-angiotensin|endopeptidase activity|carboxypeptidase activity|metallocarboxypeptidase activity|protein binding|extracellular region|extracellular space|cytoplasm|plasma membrane|metallopeptidase activity|peptidyl-dipeptidase…	hsa04614,hsa04974,hsa05171	Renin-angiotensin system|Protein digestion and absorption|Coronavirus disease - COVID-19
ACER2	1.22197	1.52996	1.32974	1.01123	0.855975	1.24955	1.11467	0.838982	1.02763	340485	alkaline ceramidase 2	GO:0000139,GO:0001953,GO:0005794,GO:0006919,GO:0006974,GO:0008284,GO:0010506,GO:0010942,GO:0017040,GO:0030148,GO:0030173,GO:0030330,GO:0032526,GO:0033629,GO:0035690,GO:0042981,GO:0046512,GO:0046514,GO:0046872,GO:0071633,GO:0090285,GO:0102121	Golgi membrane|negative regulation of cell-matrix adhesion|Golgi apparatus|activation of cysteine-type endopeptidase activity involved in apoptotic process|cellular response to DNA damage stimulus|positive regulation of cell population proliferation|regulation of autophagy|positive regulation of cell death|N-acylsphingosine amidohydrolase activity|sphingolipid biosynthetic process|integral compon…	hsa00600,hsa04071	Sphingolipid metabolism|Sphingolipid signaling pathway
ACER3	2.74286	3.19781	2.43069	3.00955	3.17976	3.18783	3.20986	3.36878	3.61671	55331	alkaline ceramidase 3	GO:0005509,GO:0005789,GO:0008270,GO:0008284,GO:0016021,GO:0017040,GO:0030148,GO:0030173,GO:0030176,GO:0042552,GO:0043067,GO:0046512,GO:0046514,GO:0070774,GO:0071602,GO:0071633,GO:0102121	calcium ion binding|endoplasmic reticulum membrane|zinc ion binding|positive regulation of cell population proliferation|integral component of membrane|N-acylsphingosine amidohydrolase activity|sphingolipid biosynthetic process|integral component of Golgi membrane|integral component of endoplasmic reticulum membrane|myelination|regulation of programmed cell death|sphingosine biosynthetic process|…	hsa00600	Sphingolipid metabolism
ACHE	1.2449	1.18708	0.999217	1.15551	1.21815	1.09566	1.13612	1.23668	0.746254	43	acetylcholinesterase (Cartwright blood group)	GO:0001507,GO:0001540,GO:0001919,GO:0002076,GO:0003990,GO:0004104,GO:0005515,GO:0005518,GO:0005576,GO:0005604,GO:0005615,GO:0005634,GO:0005794,GO:0005886,GO:0006581,GO:0006656,GO:0007155,GO:0007399,GO:0007416,GO:0009986,GO:0016020,GO:0016787,GO:0017171,GO:0031225,GO:0031594,GO:0031623,GO:0032223,GO:0042136,GO:0042166,GO:0042803,GO:0042982,GO:0043083,GO:0043236,GO:0043621,GO:0045202,GO:0048471,GO:…	acetylcholine catabolic process in synaptic cleft|amyloid-beta binding|regulation of receptor recycling|osteoblast development|acetylcholinesterase activity|cholinesterase activity|protein binding|collagen binding|extracellular region|basement membrane|extracellular space|nucleus|Golgi apparatus|plasma membrane|acetylcholine catabolic process|phosphatidylcholine biosynthetic process|cell adhesion…	hsa00564,hsa04725	Glycerophospholipid metabolism|Cholinergic synapse
ACIN1	52.0846	50.0739	51.3646	65.2821	63.3985	61.965	61.6219	60.2094	62.4257	22985	apoptotic chromatin condensation inducer 1	GO:0003676,GO:0003723,GO:0005515,GO:0005634,GO:0005654,GO:0005730,GO:0005829,GO:0005886,GO:0006397,GO:0008380,GO:0016607,GO:0016887,GO:0019899,GO:0030218,GO:0030263,GO:0045657,GO:0061574	nucleic acid binding|RNA binding|protein binding|nucleus|nucleoplasm|nucleolus|cytosol|plasma membrane|mRNA processing|RNA splicing|nuclear speck|ATPase activity|enzyme binding|erythrocyte differentiation|apoptotic chromosome condensation|positive regulation of monocyte differentiation|ASAP complex	hsa03013,hsa03015,hsa03040	RNA transport|mRNA surveillance pathway|Spliceosome
ACKR2	0.525686	0.816549	0.470819	0.355413	0.599488	0.44718	0.39056	0.427926	0.535578	1238	atypical chemokine receptor 2	GO:0004950,GO:0005044,GO:0005515,GO:0005654,GO:0005769,GO:0005829,GO:0005884,GO:0005886,GO:0005887,GO:0006897,GO:0006935,GO:0006954,GO:0006955,GO:0007186,GO:0007204,GO:0007275,GO:0009897,GO:0016493,GO:0019722,GO:0019957,GO:0031965,GO:0043231,GO:0055037,GO:0060326,GO:0070098	chemokine receptor activity|scavenger receptor activity|protein binding|nucleoplasm|early endosome|cytosol|actin filament|plasma membrane|integral component of plasma membrane|endocytosis|chemotaxis|inflammatory response|immune response|G protein-coupled receptor signaling pathway|positive regulation of cytosolic calcium ion concentration|multicellular organism development|external side of plasma…
ACKR3	4.18845	3.89928	4.03054	3.62724	2.69432	2.81973	2.8818	3.64487	2.86654	57007	atypical chemokine receptor 3	GO:0001525,GO:0001570,GO:0005044,GO:0005515,GO:0005634,GO:0005768,GO:0005769,GO:0005886,GO:0005905,GO:0006955,GO:0007155,GO:0007186,GO:0007204,GO:0008285,GO:0009897,GO:0009986,GO:0015026,GO:0016021,GO:0016032,GO:0016493,GO:0016494,GO:0019722,GO:0019957,GO:0019958,GO:0031623,GO:0043231,GO:0048471,GO:0055037,GO:0060326,GO:0070098,GO:0070374,GO:1902230,GO:1905322	angiogenesis|vasculogenesis|scavenger receptor activity|protein binding|nucleus|endosome|early endosome|plasma membrane|clathrin-coated pit|immune response|cell adhesion|G protein-coupled receptor signaling pathway|positive regulation of cytosolic calcium ion concentration|negative regulation of cell population proliferation|external side of plasma membrane|cell surface|coreceptor activity|integr…	hsa04060,hsa04061	Cytokine-cytokine receptor interaction|Viral protein interaction with cytokine and cytokine receptor
ACKR4	0.0908896	0	0.068684	0.18435	0.153045	0.0226906	0.143939	0.0475632	0.0446465	51554	atypical chemokine receptor 4	GO:0004950,GO:0005044,GO:0005515,GO:0005769,GO:0005886,GO:0005887,GO:0006897,GO:0006935,GO:0006955,GO:0007186,GO:0007204,GO:0009897,GO:0016493,GO:0019722,GO:0019957,GO:0055037,GO:0060326,GO:0070098	chemokine receptor activity|scavenger receptor activity|protein binding|early endosome|plasma membrane|integral component of plasma membrane|endocytosis|chemotaxis|immune response|G protein-coupled receptor signaling pathway|positive regulation of cytosolic calcium ion concentration|external side of plasma membrane|C-C chemokine receptor activity|calcium-mediated signaling|C-C chemokine binding|r…	hsa04060,hsa04061	Cytokine-cytokine receptor interaction|Viral protein interaction with cytokine and cytokine receptor
ACLY	85.8149	82.8226	84.423	90.0067	85.9724	87.2	85.7584	83.9943	88.5584	47	ATP citrate lyase	GO:0003878,GO:0005515,GO:0005524,GO:0005576,GO:0005654,GO:0005829,GO:0005886,GO:0006085,GO:0006101,GO:0006107,GO:0006633,GO:0006695,GO:0008610,GO:0015936,GO:0016020,GO:0031325,GO:0035578,GO:0043312,GO:0046872,GO:0046949,GO:0070062,GO:1904813	ATP citrate synthase activity|protein binding|ATP binding|extracellular region|nucleoplasm|cytosol|plasma membrane|acetyl-CoA biosynthetic process|citrate metabolic process|oxaloacetate metabolic process|fatty acid biosynthetic process|cholesterol biosynthetic process|lipid biosynthetic process|coenzyme A metabolic process|membrane|positive regulation of cellular metabolic process|azurophil granu…	hsa00020	Citrate cycle (TCA cycle)
ACMSD	0.540656	0.720239	0.747454	0.624809	0.6654	0.502232	0.411515	0.355307	0.518805	130013	aminocarboxymuconate semialdehyde decarboxylase	GO:0001760,GO:0005515,GO:0005737,GO:0005829,GO:0006569,GO:0008270,GO:0016787,GO:0016831,GO:0019748,GO:1904985,GO:1905004,GO:1905012	aminocarboxymuconate-semialdehyde decarboxylase activity|protein binding|cytoplasm|cytosol|tryptophan catabolic process|zinc ion binding|hydrolase activity|carboxy-lyase activity|secondary metabolic process|negative regulation of quinolinate biosynthetic process|picolinic acid biosynthetic process|regulation of 'de novo' NAD biosynthetic process from tryptophan	hsa00380	Tryptophan metabolism
ACO1	23.395	23.8325	22.4083	20.1133	20.0405	20.0935	20.2783	22.5879	21.313	48	aconitase 1	GO:0003723,GO:0003994,GO:0005515,GO:0005737,GO:0005739,GO:0005783,GO:0005794,GO:0005829,GO:0006099,GO:0006101,GO:0006417,GO:0006879,GO:0009791,GO:0010040,GO:0030350,GO:0046872,GO:0047780,GO:0050892,GO:0051538,GO:0051539,GO:0070062	RNA binding|aconitate hydratase activity|protein binding|cytoplasm|mitochondrion|endoplasmic reticulum|Golgi apparatus|cytosol|tricarboxylic acid cycle|citrate metabolic process|regulation of translation|cellular iron ion homeostasis|post-embryonic development|response to iron(II) ion|iron-responsive element binding|metal ion binding|citrate dehydratase activity|intestinal absorption|3 iron, 4 su…	hsa00020,hsa00630	Citrate cycle (TCA cycle)|Glyoxylate and dicarboxylate metabolism
ACO2	30.608	30.2319	32.6791	43.5177	42.0827	39.7662	36.9845	36.0391	34.6222	50	aconitase 2	GO:0003994,GO:0005506,GO:0005739,GO:0005759,GO:0005829,GO:0006091,GO:0006099,GO:0006101,GO:0047780,GO:0051539	aconitate hydratase activity|iron ion binding|mitochondrion|mitochondrial matrix|cytosol|generation of precursor metabolites and energy|tricarboxylic acid cycle|citrate metabolic process|citrate dehydratase activity|4 iron, 4 sulfur cluster binding	hsa00020,hsa00630	Citrate cycle (TCA cycle)|Glyoxylate and dicarboxylate metabolism
ACOT1	1.26893	1.59403	1.34584	2.00933	1.52086	1.80069	1.36321	1.02518	1.37786	641371	acyl-CoA thioesterase 1	GO:0000038,GO:0001676,GO:0005829,GO:0006631,GO:0006637,GO:0016290,GO:0047617,GO:0052689,GO:0102991	very long-chain fatty acid metabolic process|long-chain fatty acid metabolic process|cytosol|fatty acid metabolic process|acyl-CoA metabolic process|palmitoyl-CoA hydrolase activity|acyl-CoA hydrolase activity|carboxylic ester hydrolase activity|myristoyl-CoA hydrolase activity	hsa00062,hsa01040,hsa04913	Fatty acid elongation|Biosynthesis of unsaturated fatty acids|Ovarian steroidogenesis
ACOT11	1.30837	0.961449	1.091	1.02947	1.3168	1.08878	1.27814	1.00734	1.08593	26027	acyl-CoA thioesterase 11	GO:0005759,GO:0005829,GO:0006631,GO:0006637,GO:0008289,GO:0009266,GO:0009409,GO:0016290,GO:0035556,GO:0036042,GO:0047617,GO:0052689,GO:0070062,GO:0102991,GO:0120163	mitochondrial matrix|cytosol|fatty acid metabolic process|acyl-CoA metabolic process|lipid binding|response to temperature stimulus|response to cold|palmitoyl-CoA hydrolase activity|intracellular signal transduction|long-chain fatty acyl-CoA binding|acyl-CoA hydrolase activity|carboxylic ester hydrolase activity|extracellular exosome|myristoyl-CoA hydrolase activity|negative regulation of cold-in…
ACOT12	0.638149	0.652767	0.656109	0.356606	0.601499	0.416167	0.206248	0.327133	0.217509	134526	acyl-CoA thioesterase 12	GO:0003986,GO:0005515,GO:0005524,GO:0005829,GO:0006084,GO:0006631,GO:0006637,GO:0008289,GO:0036042,GO:0042802,GO:0047617,GO:0052689	acetyl-CoA hydrolase activity|protein binding|ATP binding|cytosol|acetyl-CoA metabolic process|fatty acid metabolic process|acyl-CoA metabolic process|lipid binding|long-chain fatty acyl-CoA binding|identical protein binding|acyl-CoA hydrolase activity|carboxylic ester hydrolase activity	hsa00620	Pyruvate metabolism
ACOT13	16.6578	15.4028	17.7459	15.9253	15.8083	14.8623	11.611	12.3264	12.4687	55856	acyl-CoA thioesterase 13	GO:0005515,GO:0005634,GO:0005739,GO:0005819,GO:0005829,GO:0006637,GO:0016290,GO:0046872,GO:0047617,GO:0051289,GO:0102991,GO:0120163	protein binding|nucleus|mitochondrion|spindle|cytosol|acyl-CoA metabolic process|palmitoyl-CoA hydrolase activity|metal ion binding|acyl-CoA hydrolase activity|protein homotetramerization|myristoyl-CoA hydrolase activity|negative regulation of cold-induced thermogenesis
ACOT2	7.23851	8.0318	7.44791	9.42494	9.79813	10.5057	7.9013	5.97086	7.86467	10965	acyl-CoA thioesterase 2	GO:0000038,GO:0001676,GO:0005515,GO:0005739,GO:0005759,GO:0005782,GO:0005829,GO:0006625,GO:0006631,GO:0006637,GO:0016290,GO:0047617,GO:0052689,GO:0102991	very long-chain fatty acid metabolic process|long-chain fatty acid metabolic process|protein binding|mitochondrion|mitochondrial matrix|peroxisomal matrix|cytosol|protein targeting to peroxisome|fatty acid metabolic process|acyl-CoA metabolic process|palmitoyl-CoA hydrolase activity|acyl-CoA hydrolase activity|carboxylic ester hydrolase activity|myristoyl-CoA hydrolase activity	hsa00062,hsa01040,hsa04913	Fatty acid elongation|Biosynthesis of unsaturated fatty acids|Ovarian steroidogenesis
ACOT4	1.03316	1.01618	0.880843	0.967177	0.917646	1.42853	1.09079	1.12291	1.09309	122970	acyl-CoA thioesterase 4	GO:0000038,GO:0001676,GO:0004778,GO:0005777,GO:0005782,GO:0005829,GO:0006104,GO:0006625,GO:0006631,GO:0006633,GO:0006637,GO:0016290,GO:0019605,GO:0032788,GO:0032789,GO:0043648,GO:0043649,GO:0044466,GO:0046459,GO:0047617,GO:0052689,GO:0102991	very long-chain fatty acid metabolic process|long-chain fatty acid metabolic process|succinyl-CoA hydrolase activity|peroxisome|peroxisomal matrix|cytosol|succinyl-CoA metabolic process|protein targeting to peroxisome|fatty acid metabolic process|fatty acid biosynthetic process|acyl-CoA metabolic process|palmitoyl-CoA hydrolase activity|butyrate metabolic process|saturated monocarboxylic acid met…	hsa00062,hsa01040,hsa04913	Fatty acid elongation|Biosynthesis of unsaturated fatty acids|Ovarian steroidogenesis
ACOT7	16.3151	17.2767	15.6584	19.2824	19.3046	17.5149	26.6422	25.0251	26.5342	11332	acyl-CoA thioesterase 7	GO:0000062,GO:0005515,GO:0005654,GO:0005739,GO:0005829,GO:0006631,GO:0006637,GO:0015937,GO:0016290,GO:0036042,GO:0036114,GO:0036116,GO:0042803,GO:0047617,GO:0051792,GO:0052689,GO:0070062,GO:0102991,GO:1900535	fatty-acyl-CoA binding|protein binding|nucleoplasm|mitochondrion|cytosol|fatty acid metabolic process|acyl-CoA metabolic process|coenzyme A biosynthetic process|palmitoyl-CoA hydrolase activity|long-chain fatty acyl-CoA binding|medium-chain fatty-acyl-CoA catabolic process|long-chain fatty-acyl-CoA catabolic process|protein homodimerization activity|acyl-CoA hydrolase activity|medium-chain fatty …	hsa00062,hsa01040	Fatty acid elongation|Biosynthesis of unsaturated fatty acids
ACOT8	14.712	14.8995	14.5291	16.8963	17.8591	17.7076	17.1784	17.0294	16.2722	10005	acyl-CoA thioesterase 8	GO:0003986,GO:0004778,GO:0005515,GO:0005782,GO:0005829,GO:0006625,GO:0006637,GO:0006699,GO:0009062,GO:0016032,GO:0016289,GO:0016290,GO:0016559,GO:0033540,GO:0033882,GO:0036109,GO:0043649,GO:0044466,GO:0045225,GO:0047603,GO:0047617,GO:0047994,GO:0052689,GO:0052815,GO:0052816,GO:0102991	acetyl-CoA hydrolase activity|succinyl-CoA hydrolase activity|protein binding|peroxisomal matrix|cytosol|protein targeting to peroxisome|acyl-CoA metabolic process|bile acid biosynthetic process|fatty acid catabolic process|viral process|CoA hydrolase activity|palmitoyl-CoA hydrolase activity|peroxisome fission|fatty acid beta-oxidation using acyl-CoA oxidase|choloyl-CoA hydrolase activity|alpha-…	hsa00120,hsa04146	Primary bile acid biosynthesis|Peroxisome
ACOT9	5.15008	5.28184	5.08045	5.12721	5.0203	4.94093	4.6687	4.55764	4.4106	23597	acyl-CoA thioesterase 9	GO:0003986,GO:0005739,GO:0005759,GO:0006637,GO:0047617,GO:0052689	acetyl-CoA hydrolase activity|mitochondrion|mitochondrial matrix|acyl-CoA metabolic process|acyl-CoA hydrolase activity|carboxylic ester hydrolase activity
ACOX1	24.7177	25.136	24.7135	25.3527	24.7425	26.1266	20.2731	20.5271	21.9366	51	acyl-CoA oxidase 1	GO:0000038,GO:0003997,GO:0005504,GO:0005777,GO:0005778,GO:0005782,GO:0005829,GO:0006091,GO:0006625,GO:0006629,GO:0006693,GO:0007283,GO:0009062,GO:0016020,GO:0016401,GO:0019216,GO:0019395,GO:0030165,GO:0033540,GO:0036109,GO:0042803,GO:0047485,GO:0050660,GO:0050665,GO:0055088,GO:0071949	very long-chain fatty acid metabolic process|acyl-CoA oxidase activity|fatty acid binding|peroxisome|peroxisomal membrane|peroxisomal matrix|cytosol|generation of precursor metabolites and energy|protein targeting to peroxisome|lipid metabolic process|prostaglandin metabolic process|spermatogenesis|fatty acid catabolic process|membrane|palmitoyl-CoA oxidase activity|regulation of lipid metabolic …	hsa00071,hsa00410,hsa00592,hsa00640,hsa01040,hsa03320,hsa04024,hsa04146	Fatty acid degradation|beta-Alanine metabolism|alpha-Linolenic acid metabolism|Propanoate metabolism|Biosynthesis of unsaturated fatty acids|PPAR signaling pathway|cAMP signaling pathway|Peroxisome
ACOX2	8.1282	6.83966	6.81233	4.91564	4.23338	5.36157	7.76801	7.98678	6.42251	8309	acyl-CoA oxidase 2	GO:0000038,GO:0003997,GO:0005504,GO:0005515,GO:0005777,GO:0005782,GO:0005829,GO:0006625,GO:0006699,GO:0010942,GO:0016401,GO:0033540,GO:0033791,GO:0042803,GO:0043231,GO:0050660,GO:0055088,GO:0071949,GO:1902884	very long-chain fatty acid metabolic process|acyl-CoA oxidase activity|fatty acid binding|protein binding|peroxisome|peroxisomal matrix|cytosol|protein targeting to peroxisome|bile acid biosynthetic process|positive regulation of cell death|palmitoyl-CoA oxidase activity|fatty acid beta-oxidation using acyl-CoA oxidase|3alpha,7alpha,12alpha-trihydroxy-5beta-cholestanoyl-CoA 24-hydroxylase activit…	hsa00120,hsa03320,hsa04146	Primary bile acid biosynthesis|PPAR signaling pathway|Peroxisome
ACOX3	3.59121	3.61403	3.3491	3.9013	3.96989	4.13166	5.07989	4.8047	4.73842	8310	acyl-CoA oxidase 3, pristanoyl	GO:0003997,GO:0005504,GO:0005777,GO:0005782,GO:0005829,GO:0006625,GO:0016020,GO:0016402,GO:0033540,GO:0050660,GO:0055088,GO:0071949	acyl-CoA oxidase activity|fatty acid binding|peroxisome|peroxisomal matrix|cytosol|protein targeting to peroxisome|membrane|pristanoyl-CoA oxidase activity|fatty acid beta-oxidation using acyl-CoA oxidase|flavin adenine dinucleotide binding|lipid homeostasis|FAD binding	hsa00071,hsa00410,hsa00592,hsa00640,hsa01040,hsa03320,hsa04024,hsa04146	Fatty acid degradation|beta-Alanine metabolism|alpha-Linolenic acid metabolism|Propanoate metabolism|Biosynthesis of unsaturated fatty acids|PPAR signaling pathway|cAMP signaling pathway|Peroxisome
ACOXL	0.00368238	0.00376673	0.0037103	0.00373446	0	0.00367723	0.00777554	0	0	55289	acyl-CoA oxidase like	GO:0003674,GO:0003997,GO:0005504,GO:0005575,GO:0005777,GO:0005782,GO:0008150,GO:0033540,GO:0050660,GO:0055088	molecular_function|acyl-CoA oxidase activity|fatty acid binding|cellular_component|peroxisome|peroxisomal matrix|biological_process|fatty acid beta-oxidation using acyl-CoA oxidase|flavin adenine dinucleotide binding|lipid homeostasis
ACP1	63.4719	63.7381	64.0831	61.4258	59.3351	59.1318	64.3221	62.0424	60.9943	52	acid phosphatase 1	GO:0003993,GO:0004725,GO:0004726,GO:0005515,GO:0005737,GO:0009898,GO:0035335,GO:0070062	acid phosphatase activity|protein tyrosine phosphatase activity|non-membrane spanning protein tyrosine phosphatase activity|protein binding|cytoplasm|cytoplasmic side of plasma membrane|peptidyl-tyrosine dephosphorylation|extracellular exosome	hsa00730,hsa00740,hsa04520	Thiamine metabolism|Riboflavin metabolism|Adherens junction
ACP2	31.9084	26.6449	29.7833	29.4012	30.7273	28.1257	25.893	26.9382	25.058	53	acid phosphatase 2, lysosomal	GO:0003993,GO:0005515,GO:0005764,GO:0005765,GO:0007040,GO:0016020,GO:0016021,GO:0016311,GO:0016791,GO:0043202,GO:0070062	acid phosphatase activity|protein binding|lysosome|lysosomal membrane|lysosome organization|membrane|integral component of membrane|dephosphorylation|phosphatase activity|lysosomal lumen|extracellular exosome	hsa00740,hsa04142	Riboflavin metabolism|Lysosome
ACP3	0.0914848	0.0311935	0.0153631	0.0309262	0.0440136	0.106583	0.0321958	0.0478747	0.0299592	55	acid phosphatase 3	GO:0003993,GO:0004725,GO:0005515,GO:0005615,GO:0005634,GO:0005764,GO:0005765,GO:0005886,GO:0006144,GO:0006772,GO:0007040,GO:0008253,GO:0009117,GO:0012506,GO:0016021,GO:0016311,GO:0016791,GO:0030175,GO:0035335,GO:0035577,GO:0042131,GO:0042802,GO:0042803,GO:0043312,GO:0046085,GO:0051930,GO:0052642,GO:0060168,GO:0070062	acid phosphatase activity|protein tyrosine phosphatase activity|protein binding|extracellular space|nucleus|lysosome|lysosomal membrane|plasma membrane|purine nucleobase metabolic process|thiamine metabolic process|lysosome organization|5'-nucleotidase activity|nucleotide metabolic process|vesicle membrane|integral component of membrane|dephosphorylation|phosphatase activity|filopodium|peptidyl-t…
ACP5	0.115966	0.0593111	0.555013	0.117606	0.0278957	0.115803	0.0306085	0.394457	0.199375	54	acid phosphatase 5, tartrate resistant	GO:0001503,GO:0003993,GO:0005764,GO:0005829,GO:0006771,GO:0008198,GO:0008199,GO:0016021,GO:0016311,GO:0045453	ossification|acid phosphatase activity|lysosome|cytosol|riboflavin metabolic process|ferrous iron binding|ferric iron binding|integral component of membrane|dephosphorylation|bone resorption	hsa00740,hsa04142,hsa04380,hsa05323	Riboflavin metabolism|Lysosome|Osteoclast differentiation|Rheumatoid arthritis
ACP6	1.00927	1.02309	0.984855	1.30479	1.04112	1.17583	0.902367	0.918329	1.05407	51205	acid phosphatase 6, lysophosphatidic	GO:0002244,GO:0003993,GO:0005737,GO:0005739,GO:0005759,GO:0006644,GO:0006654,GO:0016311,GO:0016791,GO:0052642,GO:2001311	hematopoietic progenitor cell differentiation|acid phosphatase activity|cytoplasm|mitochondrion|mitochondrial matrix|phospholipid metabolic process|phosphatidic acid biosynthetic process|dephosphorylation|phosphatase activity|lysophosphatidic acid phosphatase activity|lysobisphosphatidic acid metabolic process
ACP7	0.0144633	0.0147946	0.014573	0.0146678	0	0	0	0.0151375	0	390928	acid phosphatase 7, tartrate resistant (putative)	GO:0003993,GO:0005576,GO:0016311,GO:0046872	acid phosphatase activity|extracellular region|dephosphorylation|metal ion binding
ACR	0.122129	0.0832843	0.0410183	0	0.117513	0	0	0.0852147	0	49	acrosin	GO:0002020,GO:0002077,GO:0003677,GO:0004040,GO:0004252,GO:0005507,GO:0005515,GO:0005537,GO:0005576,GO:0005634,GO:0005798,GO:0007190,GO:0007338,GO:0007339,GO:0007340,GO:0007341,GO:0008236,GO:0008270,GO:0032991,GO:0042806,GO:0043159,GO:0048545	protease binding|acrosome matrix dispersal|DNA binding|amidase activity|serine-type endopeptidase activity|copper ion binding|protein binding|mannose binding|extracellular region|nucleus|Golgi-associated vesicle|activation of adenylate cyclase activity|single fertilization|binding of sperm to zona pellucida|acrosome reaction|penetration of zona pellucida|serine-type peptidase activity|zinc ion bi…
ACRBP	0.122236	0.187554	0.123163	0.0929734	0.088212	0.122065	0	0	0.210155	84519	acrosin binding protein	GO:0001669,GO:0001675,GO:0002080,GO:0003674,GO:0005576,GO:0005634,GO:0007286,GO:0008150,GO:0009566	acrosomal vesicle|acrosome assembly|acrosomal membrane|molecular_function|extracellular region|nucleus|spermatid development|biological_process|fertilization
ACSBG1	0.00684961	0.00700651	0.00690154	0.00694647	0.00659073	0	0.0144633	0.0071689	0	23205	acyl-CoA synthetase bubblegum family member 1	GO:0000038,GO:0001676,GO:0004467,GO:0005524,GO:0005737,GO:0005783,GO:0005829,GO:0005886,GO:0016405,GO:0031410,GO:0031957,GO:0035338,GO:0042552,GO:0042759,GO:0051384	very long-chain fatty acid metabolic process|long-chain fatty acid metabolic process|long-chain fatty acid-CoA ligase activity|ATP binding|cytoplasm|endoplasmic reticulum|cytosol|plasma membrane|CoA-ligase activity|cytoplasmic vesicle|very long-chain fatty acid-CoA ligase activity|long-chain fatty-acyl-CoA biosynthetic process|myelination|long-chain fatty acid biosynthetic process|response to glu…	hsa00061,hsa00071,hsa03320,hsa04920	Fatty acid biosynthesis|Fatty acid degradation|PPAR signaling pathway|Adipocytokine signaling pathway
ACSF2	21.151	21.2059	20.8135	24.8832	22.7292	21.1215	15.4698	17.2234	14.3466	80221	acyl-CoA synthetase family member 2	GO:0005515,GO:0005524,GO:0005759,GO:0006631,GO:0006637,GO:0031956,GO:0047760	protein binding|ATP binding|mitochondrial matrix|fatty acid metabolic process|acyl-CoA metabolic process|medium-chain fatty acid-CoA ligase activity|butyrate-CoA ligase activity
ACSF3	2.29985	2.35623	2.20815	2.22619	1.98365	2.28582	2.31377	2.1161	1.96859	197322	acyl-CoA synthetase family member 3	GO:0005515,GO:0005524,GO:0005739,GO:0005759,GO:0006631,GO:0006633,GO:0016405,GO:0016878,GO:0031957,GO:0035338,GO:0090409,GO:0090410	protein binding|ATP binding|mitochondrion|mitochondrial matrix|fatty acid metabolic process|fatty acid biosynthetic process|CoA-ligase activity|acid-thiol ligase activity|very long-chain fatty acid-CoA ligase activity|long-chain fatty-acyl-CoA biosynthetic process|malonyl-CoA synthetase activity|malonate catabolic process	hsa00061,hsa00280	Fatty acid biosynthesis|Valine, leucine and isoleucine degradation
ACSL1	33.4203	33.4856	31.3535	30.7119	32.2171	30.7758	18.9103	20.075	19.7244	2180	acyl-CoA synthetase long chain family member 1	GO:0000038,GO:0001676,GO:0004467,GO:0005524,GO:0005739,GO:0005741,GO:0005778,GO:0005783,GO:0005789,GO:0005886,GO:0007584,GO:0008610,GO:0010747,GO:0014070,GO:0015908,GO:0016020,GO:0016021,GO:0019216,GO:0019432,GO:0033211,GO:0034201,GO:0035338,GO:0036109,GO:0042178,GO:0042493,GO:0043651,GO:0044539,GO:0047676,GO:0050197,GO:0071902,GO:0090434,GO:0120162	very long-chain fatty acid metabolic process|long-chain fatty acid metabolic process|long-chain fatty acid-CoA ligase activity|ATP binding|mitochondrion|mitochondrial outer membrane|peroxisomal membrane|endoplasmic reticulum|endoplasmic reticulum membrane|plasma membrane|response to nutrient|lipid biosynthetic process|positive regulation of long-chain fatty acid import across plasma membrane|resp…	hsa00061,hsa00071,hsa03320,hsa04146,hsa04216,hsa04714,hsa04920	Fatty acid biosynthesis|Fatty acid degradation|PPAR signaling pathway|Peroxisome|Ferroptosis|Thermogenesis|Adipocytokine signaling pathway
ACSL3	75.292	73.9629	77.5982	48.8332	51.1534	50.5449	56.9433	56.0778	57.6023	2181	acyl-CoA synthetase long chain family member 3	GO:0001676,GO:0004467,GO:0005515,GO:0005524,GO:0005741,GO:0005778,GO:0005783,GO:0005789,GO:0005794,GO:0005811,GO:0005886,GO:0006633,GO:0007420,GO:0007584,GO:0014070,GO:0016020,GO:0016021,GO:0019901,GO:0019904,GO:0030182,GO:0034379,GO:0035336,GO:0035338,GO:0042998,GO:0044539,GO:0047676,GO:0048471,GO:0051047,GO:2001247	long-chain fatty acid metabolic process|long-chain fatty acid-CoA ligase activity|protein binding|ATP binding|mitochondrial outer membrane|peroxisomal membrane|endoplasmic reticulum|endoplasmic reticulum membrane|Golgi apparatus|lipid droplet|plasma membrane|fatty acid biosynthetic process|brain development|response to nutrient|response to organic cyclic compound|membrane|integral component of me…	hsa00061,hsa00071,hsa03320,hsa04146,hsa04216,hsa04714,hsa04920	Fatty acid biosynthesis|Fatty acid degradation|PPAR signaling pathway|Peroxisome|Ferroptosis|Thermogenesis|Adipocytokine signaling pathway
ACSL4	160.865	162.746	157.223	74.4357	77.4316	78.4957	70.2053	71.0529	71.2993	2182	acyl-CoA synthetase long chain family member 4	GO:0001676,GO:0004467,GO:0005524,GO:0005737,GO:0005741,GO:0005778,GO:0005783,GO:0005789,GO:0005811,GO:0005886,GO:0006629,GO:0007584,GO:0015908,GO:0016020,GO:0016021,GO:0019432,GO:0030182,GO:0031957,GO:0032024,GO:0035336,GO:0035338,GO:0043025,GO:0044233,GO:0047676,GO:0060136,GO:0060996,GO:0070062,GO:0070672	long-chain fatty acid metabolic process|long-chain fatty acid-CoA ligase activity|ATP binding|cytoplasm|mitochondrial outer membrane|peroxisomal membrane|endoplasmic reticulum|endoplasmic reticulum membrane|lipid droplet|plasma membrane|lipid metabolic process|response to nutrient|fatty acid transport|membrane|integral component of membrane|triglyceride biosynthetic process|neuron differentiation…	hsa00061,hsa00071,hsa03320,hsa04146,hsa04216,hsa04714,hsa04920	Fatty acid biosynthesis|Fatty acid degradation|PPAR signaling pathway|Peroxisome|Ferroptosis|Thermogenesis|Adipocytokine signaling pathway
ACSL5	11.4825	10.0721	10.9319	3.69379	4.09863	3.51389	7.10428	7.7049	7.79341	51703	acyl-CoA synthetase long chain family member 5	GO:0001676,GO:0004467,GO:0005515,GO:0005524,GO:0005654,GO:0005730,GO:0005739,GO:0005741,GO:0005783,GO:0005789,GO:0005886,GO:0008610,GO:0010747,GO:0016020,GO:0016021,GO:0035338,GO:0047676	long-chain fatty acid metabolic process|long-chain fatty acid-CoA ligase activity|protein binding|ATP binding|nucleoplasm|nucleolus|mitochondrion|mitochondrial outer membrane|endoplasmic reticulum|endoplasmic reticulum membrane|plasma membrane|lipid biosynthetic process|positive regulation of long-chain fatty acid import across plasma membrane|membrane|integral component of membrane|long-chain fa…	hsa00061,hsa00071,hsa03320,hsa04146,hsa04216,hsa04714,hsa04920	Fatty acid biosynthesis|Fatty acid degradation|PPAR signaling pathway|Peroxisome|Ferroptosis|Thermogenesis|Adipocytokine signaling pathway
ACSL6	0.128114	0.122312	0.0946622	0.0866169	0.073963	0.0511737	0.171328	0.0893904	0.10069	23305	acyl-CoA synthetase long chain family member 6	GO:0000038,GO:0001676,GO:0004467,GO:0005524,GO:0005741,GO:0005778,GO:0005783,GO:0005789,GO:0005886,GO:0006637,GO:0008610,GO:0016020,GO:0016021,GO:0035338,GO:0042803,GO:0047676	very long-chain fatty acid metabolic process|long-chain fatty acid metabolic process|long-chain fatty acid-CoA ligase activity|ATP binding|mitochondrial outer membrane|peroxisomal membrane|endoplasmic reticulum|endoplasmic reticulum membrane|plasma membrane|acyl-CoA metabolic process|lipid biosynthetic process|membrane|integral component of membrane|long-chain fatty-acyl-CoA biosynthetic process|…	hsa00061,hsa00071,hsa03320,hsa04146,hsa04216,hsa04714,hsa04920	Fatty acid biosynthesis|Fatty acid degradation|PPAR signaling pathway|Peroxisome|Ferroptosis|Thermogenesis|Adipocytokine signaling pathway
ACSM1	0.601859	1.00042	0.500298	0.808741	0.781801	0.676144	0.841942	0.377949	0.428682	116285	acyl-CoA synthetase medium chain family member 1	GO:0001676,GO:0004321,GO:0004467,GO:0005515,GO:0005524,GO:0005525,GO:0005759,GO:0006633,GO:0006637,GO:0006805,GO:0015645,GO:0015980,GO:0018858,GO:0018874,GO:0019395,GO:0019605,GO:0042632,GO:0046872,GO:0047760,GO:0070062,GO:0072562,GO:0102391	long-chain fatty acid metabolic process|fatty-acyl-CoA synthase activity|long-chain fatty acid-CoA ligase activity|protein binding|ATP binding|GTP binding|mitochondrial matrix|fatty acid biosynthetic process|acyl-CoA metabolic process|xenobiotic metabolic process|fatty acid ligase activity|energy derivation by oxidation of organic compounds|benzoate-CoA ligase activity|benzoate metabolic process|…	hsa00650,hsa00785	Butanoate metabolism|Lipoic acid metabolism
ACSM2A	4.75009	5.70192	5.13336	2.61378	2.33574	2.57373	1.15488	2.08584	1.42796	123876	acyl-CoA synthetase medium chain family member 2A	GO:0001676,GO:0004321,GO:0004467,GO:0005524,GO:0005739,GO:0005759,GO:0006633,GO:0006637,GO:0015645,GO:0018858,GO:0031956,GO:0036112,GO:0042593,GO:0046872,GO:0047760,GO:0070328	long-chain fatty acid metabolic process|fatty-acyl-CoA synthase activity|long-chain fatty acid-CoA ligase activity|ATP binding|mitochondrion|mitochondrial matrix|fatty acid biosynthetic process|acyl-CoA metabolic process|fatty acid ligase activity|benzoate-CoA ligase activity|medium-chain fatty acid-CoA ligase activity|medium-chain fatty-acyl-CoA metabolic process|glucose homeostasis|metal ion bi…	hsa00650	Butanoate metabolism
ACSM2B	11.811	12.2877	11.308	7.13909	7.35545	7.04647	4.0265	4.23774	3.43318	348158	acyl-CoA synthetase medium chain family member 2B	GO:0001676,GO:0004321,GO:0004467,GO:0005515,GO:0005524,GO:0005739,GO:0005759,GO:0006633,GO:0006637,GO:0006805,GO:0015645,GO:0018858,GO:0031956,GO:0046872,GO:0047760	long-chain fatty acid metabolic process|fatty-acyl-CoA synthase activity|long-chain fatty acid-CoA ligase activity|protein binding|ATP binding|mitochondrion|mitochondrial matrix|fatty acid biosynthetic process|acyl-CoA metabolic process|xenobiotic metabolic process|fatty acid ligase activity|benzoate-CoA ligase activity|medium-chain fatty acid-CoA ligase activity|metal ion binding|butyrate-CoA li…	hsa00650	Butanoate metabolism
ACSM3	3.37273	3.19843	3.38061	2.13777	1.97758	2.5611	1.14986	2.1143	1.25981	6296	acyl-CoA synthetase medium chain family member 3	GO:0001676,GO:0004321,GO:0004467,GO:0005524,GO:0005739,GO:0005759,GO:0006633,GO:0006637,GO:0008217,GO:0015645,GO:0031956,GO:0042632,GO:0046872,GO:0047760,GO:0050218	long-chain fatty acid metabolic process|fatty-acyl-CoA synthase activity|long-chain fatty acid-CoA ligase activity|ATP binding|mitochondrion|mitochondrial matrix|fatty acid biosynthetic process|acyl-CoA metabolic process|regulation of blood pressure|fatty acid ligase activity|medium-chain fatty acid-CoA ligase activity|cholesterol homeostasis|metal ion binding|butyrate-CoA ligase activity|propion…	hsa00650	Butanoate metabolism
ACSM5	0.0555662	0.0189463	0.0933124	0.037568	0.017822	0.0369923	0.0195551	0.0387709	0.0363933	54988	acyl-CoA synthetase medium chain family member 5	GO:0001676,GO:0004321,GO:0004467,GO:0005524,GO:0005525,GO:0005759,GO:0006633,GO:0006637,GO:0015645,GO:0031956,GO:0046872,GO:0047760	long-chain fatty acid metabolic process|fatty-acyl-CoA synthase activity|long-chain fatty acid-CoA ligase activity|ATP binding|GTP binding|mitochondrial matrix|fatty acid biosynthetic process|acyl-CoA metabolic process|fatty acid ligase activity|medium-chain fatty acid-CoA ligase activity|metal ion binding|butyrate-CoA ligase activity	hsa00650	Butanoate metabolism
ACSM6	0	0	0.0700372	0	0	0	0	0	0	142827	acyl-CoA synthetase medium chain family member 6	GO:0001676,GO:0004321,GO:0004467,GO:0005524,GO:0005525,GO:0005759,GO:0006633,GO:0006637,GO:0015645,GO:0031956,GO:0046872,GO:0047760	long-chain fatty acid metabolic process|fatty-acyl-CoA synthase activity|long-chain fatty acid-CoA ligase activity|ATP binding|GTP binding|mitochondrial matrix|fatty acid biosynthetic process|acyl-CoA metabolic process|fatty acid ligase activity|medium-chain fatty acid-CoA ligase activity|metal ion binding|butyrate-CoA ligase activity	hsa00650	Butanoate metabolism
ACSS1	0.117162	0.0449421	0.11805	0.133671	0.112734	0.0731237	0.0618483	0.107295	0.129492	84532	acyl-CoA synthetase short chain family member 1	GO:0003987,GO:0005515,GO:0005524,GO:0005759,GO:0006069,GO:0006085,GO:0016208,GO:0019413,GO:0019427,GO:0019542,GO:0050218	acetate-CoA ligase activity|protein binding|ATP binding|mitochondrial matrix|ethanol oxidation|acetyl-CoA biosynthetic process|AMP binding|acetate biosynthetic process|acetyl-CoA biosynthetic process from acetate|propionate biosynthetic process|propionate-CoA ligase activity	hsa00010,hsa00620,hsa00630,hsa00640	Glycolysis / Gluconeogenesis|Pyruvate metabolism|Glyoxylate and dicarboxylate metabolism|Propanoate metabolism
ACSS2	28.9542	27.054	29.319	20.9714	21.5281	22.0543	19.7005	21.1712	17.7652	55902	acyl-CoA synthetase short chain family member 2	GO:0003987,GO:0005524,GO:0005654,GO:0005737,GO:0005759,GO:0005829,GO:0006069,GO:0008610,GO:0016208,GO:0019413,GO:0019427,GO:0019542,GO:0043231,GO:0050218	acetate-CoA ligase activity|ATP binding|nucleoplasm|cytoplasm|mitochondrial matrix|cytosol|ethanol oxidation|lipid biosynthetic process|AMP binding|acetate biosynthetic process|acetyl-CoA biosynthetic process from acetate|propionate biosynthetic process|intracellular membrane-bounded organelle|propionate-CoA ligase activity	hsa00010,hsa00620,hsa00630,hsa00640	Glycolysis / Gluconeogenesis|Pyruvate metabolism|Glyoxylate and dicarboxylate metabolism|Propanoate metabolism
ACSS3	10.4072	11.6432	11.0564	11.8961	12.245	13.3483	7.74032	8.90087	7.45722	79611	acyl-CoA synthetase short chain family member 3	GO:0003987,GO:0005515,GO:0005524,GO:0005739,GO:0005759,GO:0043231,GO:0046951,GO:0047760,GO:0050218	acetate-CoA ligase activity|protein binding|ATP binding|mitochondrion|mitochondrial matrix|intracellular membrane-bounded organelle|ketone body biosynthetic process|butyrate-CoA ligase activity|propionate-CoA ligase activity	hsa00640	Propanoate metabolism
ACTA1	0.0780883	0.079877	0	0.158385	0.187842	0.0389895	0.329775	0.367778	0.306866	58	actin alpha 1, skeletal muscle	GO:0001725,GO:0005200,GO:0005515,GO:0005524,GO:0005615,GO:0005829,GO:0005865,GO:0005869,GO:0005884,GO:0006936,GO:0009612,GO:0009991,GO:0010226,GO:0010628,GO:0015629,GO:0017022,GO:0030017,GO:0030027,GO:0030049,GO:0030175,GO:0030240,GO:0043503,GO:0043531,GO:0044297,GO:0048545,GO:0048741,GO:0070062,GO:0071417,GO:0072562,GO:0090131	stress fiber|structural constituent of cytoskeleton|protein binding|ATP binding|extracellular space|cytosol|striated muscle thin filament|dynactin complex|actin filament|muscle contraction|response to mechanical stimulus|response to extracellular stimulus|response to lithium ion|positive regulation of gene expression|actin cytoskeleton|myosin binding|sarcomere|lamellipodium|muscle filament slidin…
ACTA2	0.289786	0.230552	0	0.293884	0.216871	0.160767	0.373938	0.269595	0.189797	59	actin alpha 2, smooth muscle	GO:0005524,GO:0005615,GO:0005737,GO:0005829,GO:0005869,GO:0006936,GO:0008217,GO:0009615,GO:0010628,GO:0014829,GO:0019901,GO:0030027,GO:0030175,GO:0030485,GO:0032991,GO:0044297,GO:0045893,GO:0070062,GO:0072144,GO:0090131	ATP binding|extracellular space|cytoplasm|cytosol|dynactin complex|muscle contraction|regulation of blood pressure|response to virus|positive regulation of gene expression|vascular associated smooth muscle contraction|protein kinase binding|lamellipodium|filopodium|smooth muscle contractile fiber|protein-containing complex|cell body|positive regulation of transcription, DNA-templated|extracellula…	hsa04270,hsa04371,hsa04926	Vascular smooth muscle contraction|Apelin signaling pathway|Relaxin signaling pathway
ACTB	1993.12	1927.96	1927.85	2074.71	2055.51	1987.44	2482.28	2411.45	2595.83	60	actin beta	GO:0000079,GO:0000785,GO:0001738,GO:0001895,GO:0005200,GO:0005515,GO:0005524,GO:0005615,GO:0005634,GO:0005654,GO:0005737,GO:0005829,GO:0005856,GO:0005884,GO:0005886,GO:0005911,GO:0005912,GO:0005925,GO:0007163,GO:0007409,GO:0015629,GO:0016020,GO:0016579,GO:0019894,GO:0019901,GO:0021762,GO:0022898,GO:0030027,GO:0030424,GO:0030957,GO:0031492,GO:0031982,GO:0032091,GO:0032991,GO:0034329,GO:0034333,GO:…	regulation of cyclin-dependent protein serine/threonine kinase activity|chromatin|morphogenesis of a polarized epithelium|retina homeostasis|structural constituent of cytoskeleton|protein binding|ATP binding|extracellular space|nucleus|nucleoplasm|cytoplasm|cytosol|cytoskeleton|actin filament|plasma membrane|cell-cell junction|adherens junction|focal adhesion|establishment or maintenance of cell …	hsa04015,hsa04145,hsa04210,hsa04390,hsa04510,hsa04520,hsa04530,hsa04611,hsa04670,hsa04714,hsa04810,hsa04919,hsa04921,hsa04971,hsa05014,hsa05100,hsa05110,hsa05130,hsa05131,hsa05132,hsa05135,hsa05164,hsa05205,hsa05225,hsa05410,hsa05412,hsa05414,hsa05416,hsa05418	Rap1 signaling pathway|Phagosome|Apoptosis|Hippo signaling pathway|Focal adhesion|Adherens junction|Tight junction|Platelet activation|Leukocyte transendothelial migration|Thermogenesis|Regulation of actin cytoskeleton|Thyroid hormone signaling pathway|Oxytocin signaling pathway|Gastric acid secretion|Amyotrophic lateral sclerosis|Bacterial invasion of epithelial cells|Vibrio cholerae infection|P…
ACTBL2	0	0	0	0.0211303	0	0.041613	0.0659933	0.0218069	0.0204696	345651	actin beta like 2	GO:0003674,GO:0005515,GO:0005524,GO:0005615,GO:0005737,GO:0005884,GO:0007409,GO:0008150,GO:0016020,GO:0019901,GO:0030424,GO:0035267,GO:0045202,GO:0048870,GO:0070062,GO:0098973,GO:0098974,GO:0098978	molecular_function|protein binding|ATP binding|extracellular space|cytoplasm|actin filament|axonogenesis|biological_process|membrane|protein kinase binding|axon|NuA4 histone acetyltransferase complex|synapse|cell motility|extracellular exosome|structural constituent of postsynaptic actin cytoskeleton|postsynaptic actin cytoskeleton organization|glutamatergic synapse
ACTC1	0.0842472	0	0	0	0.0405316	0	0.0889461	0.0440872	0.0827672	70	actin alpha cardiac muscle 1	GO:0005524,GO:0005615,GO:0005737,GO:0005829,GO:0005869,GO:0005884,GO:0005925,GO:0007015,GO:0010628,GO:0016020,GO:0016887,GO:0017022,GO:0030017,GO:0030027,GO:0030048,GO:0030049,GO:0030175,GO:0030240,GO:0031032,GO:0031674,GO:0033275,GO:0042493,GO:0044297,GO:0045471,GO:0055003,GO:0055008,GO:0060047,GO:0060048,GO:0070062,GO:0072562,GO:0090131	ATP binding|extracellular space|cytoplasm|cytosol|dynactin complex|actin filament|focal adhesion|actin filament organization|positive regulation of gene expression|membrane|ATPase activity|myosin binding|sarcomere|lamellipodium|actin filament-based movement|muscle filament sliding|filopodium|skeletal muscle thin filament assembly|actomyosin structure organization|I band|actin-myosin filament slid…	hsa04260,hsa04261,hsa05410,hsa05414	Cardiac muscle contraction|Adrenergic signaling in cardiomyocytes|Hypertrophic cardiomyopathy|Dilated cardiomyopathy
ACTG1	756.25	749.058	740.455	613.005	583.014	580.164	856.755	817.004	884.12	71	actin gamma 1	GO:0001525,GO:0001738,GO:0001895,GO:0005200,GO:0005515,GO:0005522,GO:0005524,GO:0005615,GO:0005634,GO:0005829,GO:0005856,GO:0005884,GO:0005886,GO:0005911,GO:0005925,GO:0010628,GO:0016020,GO:0030335,GO:0031625,GO:0034329,GO:0035633,GO:0038096,GO:0042802,GO:0043296,GO:0048013,GO:0051492,GO:0051893,GO:0061024,GO:0070062,GO:0070527,GO:0072562,GO:0090303,GO:0097433,GO:0098973,GO:0098974,GO:0120192,GO:…	angiogenesis|morphogenesis of a polarized epithelium|retina homeostasis|structural constituent of cytoskeleton|protein binding|profilin binding|ATP binding|extracellular space|nucleus|cytosol|cytoskeleton|actin filament|plasma membrane|cell-cell junction|focal adhesion|positive regulation of gene expression|membrane|positive regulation of cell migration|ubiquitin protein ligase binding|cell junct…	hsa04015,hsa04145,hsa04210,hsa04390,hsa04510,hsa04520,hsa04530,hsa04611,hsa04670,hsa04714,hsa04810,hsa04919,hsa04921,hsa04971,hsa05014,hsa05100,hsa05110,hsa05130,hsa05131,hsa05132,hsa05135,hsa05164,hsa05205,hsa05225,hsa05410,hsa05412,hsa05414,hsa05416,hsa05418	Rap1 signaling pathway|Phagosome|Apoptosis|Hippo signaling pathway|Focal adhesion|Adherens junction|Tight junction|Platelet activation|Leukocyte transendothelial migration|Thermogenesis|Regulation of actin cytoskeleton|Thyroid hormone signaling pathway|Oxytocin signaling pathway|Gastric acid secretion|Amyotrophic lateral sclerosis|Bacterial invasion of epithelial cells|Vibrio cholerae infection|P…
ACTL10	0.404525	0.188087	0.370538	0.22377	0.247696	0.220341	0.776523	0.230936	0.541934	170487	actin like 10	GO:0005869	dynactin complex
ACTL6A	53.9934	50.4594	54.8829	54.1355	55.2612	54.1218	58.191	56.3678	61.7742	86	actin like 6A	GO:0000785,GO:0001825,GO:0003407,GO:0003682,GO:0003713,GO:0005515,GO:0005634,GO:0005654,GO:0005886,GO:0006281,GO:0006310,GO:0006338,GO:0006357,GO:0007165,GO:0007399,GO:0016514,GO:0016579,GO:0021510,GO:0031011,GO:0031492,GO:0032991,GO:0035267,GO:0040008,GO:0043044,GO:0043967,GO:0043968,GO:0045893,GO:0071564	chromatin|blastocyst formation|neural retina development|chromatin binding|transcription coactivator activity|protein binding|nucleus|nucleoplasm|plasma membrane|DNA repair|DNA recombination|chromatin remodeling|regulation of transcription by RNA polymerase II|signal transduction|nervous system development|SWI/SNF complex|protein deubiquitination|spinal cord development|Ino80 complex|nucleosomal …	hsa04714,hsa05225	Thermogenesis|Hepatocellular carcinoma
ACTL6B	0.0763974	0	0	0	0	0	0.0806585	0	0	51412	actin like 6B	GO:0003682,GO:0003713,GO:0005200,GO:0005634,GO:0006325,GO:0006338,GO:0006357,GO:0007010,GO:0007399,GO:0016358,GO:0016514,GO:0021510,GO:0035267,GO:0042551,GO:0043044,GO:0043967,GO:0045893,GO:0071565	chromatin binding|transcription coactivator activity|structural constituent of cytoskeleton|nucleus|chromatin organization|chromatin remodeling|regulation of transcription by RNA polymerase II|cytoskeleton organization|nervous system development|dendrite development|SWI/SNF complex|spinal cord development|NuA4 histone acetyltransferase complex|neuron maturation|ATP-dependent chromatin remodeling|…	hsa04714,hsa05225	Thermogenesis|Hepatocellular carcinoma
ACTL7A	0	0	0	0	0	0	0	0	0.0383582	10881	actin like 7A	GO:0001673,GO:0005200,GO:0005515,GO:0005634,GO:0005737,GO:0005794,GO:0005856,GO:0005869,GO:0007010,GO:0031514,GO:0032991	male germ cell nucleus|structural constituent of cytoskeleton|protein binding|nucleus|cytoplasm|Golgi apparatus|cytoskeleton|dynactin complex|cytoskeleton organization|motile cilium|protein-containing complex
ACTL7B	0.0832235	0.0425649	0	0.0422002	0	0.083107	0	0	0	10880	actin like 7B	GO:0005200,GO:0005515,GO:0005634,GO:0005737,GO:0005869,GO:0007010,GO:0015629	structural constituent of cytoskeleton|protein binding|nucleus|cytoplasm|dynactin complex|cytoskeleton organization|actin cytoskeleton
ACTN1	22.4213	21.2023	21.4933	23.0146	21.5967	23.3834	24.022	25.5986	25.3205	87	actinin alpha 1	GO:0001725,GO:0001726,GO:0002576,GO:0003725,GO:0005178,GO:0005509,GO:0005515,GO:0005576,GO:0005615,GO:0005737,GO:0005829,GO:0005884,GO:0005886,GO:0005903,GO:0005911,GO:0005916,GO:0005925,GO:0007015,GO:0017166,GO:0030018,GO:0030168,GO:0030220,GO:0030374,GO:0031093,GO:0031143,GO:0036344,GO:0042803,GO:0042981,GO:0042995,GO:0044325,GO:0045893,GO:0048041,GO:0051015,GO:0051017,GO:0051271,GO:0051639,GO:…	stress fiber|ruffle|platelet degranulation|double-stranded RNA binding|integrin binding|calcium ion binding|protein binding|extracellular region|extracellular space|cytoplasm|cytosol|actin filament|plasma membrane|brush border|cell-cell junction|fascia adherens|focal adhesion|actin filament organization|vinculin binding|Z disc|platelet activation|platelet formation|nuclear receptor coactivator ac…	hsa04510,hsa04520,hsa04530,hsa04670,hsa04810,hsa05131,hsa05146,hsa05203,hsa05322	Focal adhesion|Adherens junction|Tight junction|Leukocyte transendothelial migration|Regulation of actin cytoskeleton|Shigellosis|Amoebiasis|Viral carcinogenesis|Systemic lupus erythematosus
ACTN2	0.0803913	0	0	0.0465876	0.0442017	0.114684	0.0242501	0.0120198	0.0225654	88	actinin alpha 2	GO:0000165,GO:0002576,GO:0005178,GO:0005509,GO:0005515,GO:0005546,GO:0005576,GO:0005829,GO:0005856,GO:0005884,GO:0005886,GO:0005925,GO:0007155,GO:0008092,GO:0008307,GO:0019904,GO:0030018,GO:0030035,GO:0030049,GO:0030175,GO:0030274,GO:0030374,GO:0030864,GO:0031093,GO:0031143,GO:0031432,GO:0042391,GO:0042802,GO:0042981,GO:0043197,GO:0043267,GO:0043268,GO:0044325,GO:0045214,GO:0045893,GO:0048041,GO:…	MAPK cascade|platelet degranulation|integrin binding|calcium ion binding|protein binding|phosphatidylinositol-4,5-bisphosphate binding|extracellular region|cytosol|cytoskeleton|actin filament|plasma membrane|focal adhesion|cell adhesion|cytoskeletal protein binding|structural constituent of muscle|protein domain specific binding|Z disc|microspike assembly|muscle filament sliding|filopodium|LIM do…	hsa05412	Arrhythmogenic right ventricular cardiomyopathy
ACTN3	0.426743	0.381953	0.394146	0.324583	0.342178	0.408389	1.12636	0.96771	0.821023	89	actinin alpha 3	GO:0003779,GO:0005178,GO:0005509,GO:0005515,GO:0005829,GO:0005884,GO:0005925,GO:0008307,GO:0014728,GO:0014732,GO:0014883,GO:0014894,GO:0030049,GO:0031143,GO:0042802,GO:0042981,GO:0044325,GO:0045820,GO:0048041,GO:0048633,GO:0070062,GO:0070885,GO:0090324,GO:0120163,GO:1903715,GO:1904025	actin binding|integrin binding|calcium ion binding|protein binding|cytosol|actin filament|focal adhesion|structural constituent of muscle|regulation of the force of skeletal muscle contraction|skeletal muscle atrophy|transition between fast and slow fiber|response to denervation involved in regulation of muscle adaptation|muscle filament sliding|pseudopodium|identical protein binding|regulation o…	hsa05412	Arrhythmogenic right ventricular cardiomyopathy
ACTN4	197.503	194.946	190.381	233.502	224.119	225.858	245.73	232.987	251.365	81	actinin alpha 4	GO:0000977,GO:0001666,GO:0001725,GO:0001882,GO:0002576,GO:0003713,GO:0003723,GO:0003779,GO:0005178,GO:0005509,GO:0005515,GO:0005576,GO:0005615,GO:0005634,GO:0005737,GO:0005829,GO:0005925,GO:0015031,GO:0015629,GO:0016604,GO:0030050,GO:0030335,GO:0030374,GO:0031093,GO:0031143,GO:0031490,GO:0032417,GO:0032991,GO:0033209,GO:0035257,GO:0035357,GO:0042803,GO:0042974,GO:0042981,GO:0043005,GO:0044325,GO:…	RNA polymerase II transcription regulatory region sequence-specific DNA binding|response to hypoxia|stress fiber|nucleoside binding|platelet degranulation|transcription coactivator activity|RNA binding|actin binding|integrin binding|calcium ion binding|protein binding|extracellular region|extracellular space|nucleus|cytoplasm|cytosol|focal adhesion|protein transport|actin cytoskeleton|nuclear bod…	hsa04510,hsa04520,hsa04530,hsa04670,hsa04810,hsa05131,hsa05146,hsa05203,hsa05322	Focal adhesion|Adherens junction|Tight junction|Leukocyte transendothelial migration|Regulation of actin cytoskeleton|Shigellosis|Amoebiasis|Viral carcinogenesis|Systemic lupus erythematosus
ACTR10	29.1074	28.504	27.6722	25.0745	28.9913	27.8996	26.6052	28.5913	26.3356	55860	actin related protein 10	GO:0005515,GO:0005576,GO:0005829,GO:0005869,GO:0006888,GO:0007018,GO:0019886,GO:0035578,GO:0043312,GO:0098958,GO:1904115,GO:1904813	protein binding|extracellular region|cytosol|dynactin complex|endoplasmic reticulum to Golgi vesicle-mediated transport|microtubule-based movement|antigen processing and presentation of exogenous peptide antigen via MHC class II|azurophil granule lumen|neutrophil degranulation|retrograde axonal transport of mitochondrion|axon cytoplasm|ficolin-1-rich granule lumen	hsa05014,hsa05016,hsa05022,hsa05132	Amyotrophic lateral sclerosis|Huntington disease|Pathways of neurodegeneration - multiple diseases|Salmonella infection
ACTR1A	52.7636	51.4682	51.319	57.8698	60.7452	59.6945	52.4706	57.979	54.6457	10121	actin related protein 1A	GO:0000086,GO:0002177,GO:0005515,GO:0005524,GO:0005737,GO:0005813,GO:0005814,GO:0005829,GO:0005869,GO:0005875,GO:0006888,GO:0007283,GO:0010389,GO:0015630,GO:0016192,GO:0019886,GO:0030137,GO:0070062,GO:0097711,GO:0099738	G2/M transition of mitotic cell cycle|manchette|protein binding|ATP binding|cytoplasm|centrosome|centriole|cytosol|dynactin complex|microtubule associated complex|endoplasmic reticulum to Golgi vesicle-mediated transport|spermatogenesis|regulation of G2/M transition of mitotic cell cycle|microtubule cytoskeleton|vesicle-mediated transport|antigen processing and presentation of exogenous peptide a…	hsa05014,hsa05016,hsa05022,hsa05132	Amyotrophic lateral sclerosis|Huntington disease|Pathways of neurodegeneration - multiple diseases|Salmonella infection
ACTR1B	35.7396	34.0311	36.3006	43.5184	40.7127	39.3304	32.0857	33.3136	31.7184	10120	actin related protein 1B	GO:0005515,GO:0005524,GO:0005576,GO:0005737,GO:0005813,GO:0005829,GO:0005869,GO:0015630,GO:0016020,GO:0019886,GO:0034774,GO:0043312,GO:0070062,GO:1904813	protein binding|ATP binding|extracellular region|cytoplasm|centrosome|cytosol|dynactin complex|microtubule cytoskeleton|membrane|antigen processing and presentation of exogenous peptide antigen via MHC class II|secretory granule lumen|neutrophil degranulation|extracellular exosome|ficolin-1-rich granule lumen	hsa05014,hsa05016,hsa05022,hsa05132	Amyotrophic lateral sclerosis|Huntington disease|Pathways of neurodegeneration - multiple diseases|Salmonella infection
ACTR2	77.2979	79.4918	76.3704	68.2871	68.1378	70.8988	68.7116	67.6021	69.6003	10097	actin related protein 2	GO:0005200,GO:0005515,GO:0005524,GO:0005576,GO:0005634,GO:0005737,GO:0005829,GO:0005885,GO:0005925,GO:0007163,GO:0008306,GO:0008356,GO:0010592,GO:0014069,GO:0015629,GO:0016020,GO:0016344,GO:0016482,GO:0030027,GO:0030478,GO:0033206,GO:0034314,GO:0035578,GO:0035861,GO:0035902,GO:0035984,GO:0038096,GO:0043312,GO:0045471,GO:0045944,GO:0048013,GO:0051015,GO:0051653,GO:0060271,GO:0061003,GO:0061024,GO:…	structural constituent of cytoskeleton|protein binding|ATP binding|extracellular region|nucleus|cytoplasm|cytosol|Arp2/3 protein complex|focal adhesion|establishment or maintenance of cell polarity|associative learning|asymmetric cell division|positive regulation of lamellipodium assembly|postsynaptic density|actin cytoskeleton|membrane|meiotic chromosome movement towards spindle pole|cytosolic t…	hsa04144,hsa04530,hsa04666,hsa04810,hsa05100,hsa05130,hsa05131,hsa05132,hsa05135	Endocytosis|Tight junction|Fc gamma R-mediated phagocytosis|Regulation of actin cytoskeleton|Bacterial invasion of epithelial cells|Pathogenic Escherichia coli infection|Shigellosis|Salmonella infection|Yersinia infection
ACTR3	43.5595	47.1459	46.0811	38.2593	39.5271	38.4849	43.6499	42.3138	45.5899	10096	actin related protein 3	GO:0005200,GO:0005515,GO:0005524,GO:0005634,GO:0005737,GO:0005829,GO:0005885,GO:0005903,GO:0005911,GO:0005925,GO:0007163,GO:0008356,GO:0010592,GO:0015629,GO:0016020,GO:0016344,GO:0030027,GO:0033206,GO:0034314,GO:0035861,GO:0038096,GO:0045944,GO:0048013,GO:0051015,GO:0051653,GO:0060271,GO:0061024,GO:0070062,GO:0070358,GO:0071346	structural constituent of cytoskeleton|protein binding|ATP binding|nucleus|cytoplasm|cytosol|Arp2/3 protein complex|brush border|cell-cell junction|focal adhesion|establishment or maintenance of cell polarity|asymmetric cell division|positive regulation of lamellipodium assembly|actin cytoskeleton|membrane|meiotic chromosome movement towards spindle pole|lamellipodium|meiotic cytokinesis|Arp2/3 c…	hsa04144,hsa04530,hsa04666,hsa04810,hsa05100,hsa05130,hsa05131,hsa05132,hsa05135	Endocytosis|Tight junction|Fc gamma R-mediated phagocytosis|Regulation of actin cytoskeleton|Bacterial invasion of epithelial cells|Pathogenic Escherichia coli infection|Shigellosis|Salmonella infection|Yersinia infection
ACTR3B	2.11883	1.73389	2.17047	1.95182	1.89434	1.67506	1.76164	2.0328	1.93416	57180	actin related protein 3B	GO:0003674,GO:0005524,GO:0005737,GO:0005856,GO:0008150,GO:0042995,GO:0051015,GO:0070062	molecular_function|ATP binding|cytoplasm|cytoskeleton|biological_process|cell projection|actin filament binding|extracellular exosome	hsa04144,hsa04530,hsa04666,hsa04810,hsa05100,hsa05130,hsa05131,hsa05132,hsa05135	Endocytosis|Tight junction|Fc gamma R-mediated phagocytosis|Regulation of actin cytoskeleton|Bacterial invasion of epithelial cells|Pathogenic Escherichia coli infection|Shigellosis|Salmonella infection|Yersinia infection
ACTR3C	0.642812	0.626225	0.605628	0.437424	0.508737	0.530759	0.496512	0.468905	0.585044	653857	actin related protein 3C	GO:0003674,GO:0005524,GO:0008150,GO:0051015,GO:0070062	molecular_function|ATP binding|biological_process|actin filament binding|extracellular exosome	hsa04144,hsa04530,hsa04666,hsa04810,hsa05100,hsa05130,hsa05131,hsa05132,hsa05135	Endocytosis|Tight junction|Fc gamma R-mediated phagocytosis|Regulation of actin cytoskeleton|Bacterial invasion of epithelial cells|Pathogenic Escherichia coli infection|Shigellosis|Salmonella infection|Yersinia infection
ACTR5	3.31415	3.53035	3.79987	3.94051	4.68438	4.38226	4.60903	4.76041	3.92957	79913	actin related protein 5	GO:0005515,GO:0005634,GO:0005654,GO:0005737,GO:0006302,GO:0006310,GO:0006355,GO:0016579,GO:0031011,GO:0043044,GO:0070914	protein binding|nucleus|nucleoplasm|cytoplasm|double-strand break repair|DNA recombination|regulation of transcription, DNA-templated|protein deubiquitination|Ino80 complex|ATP-dependent chromatin remodeling|UV-damage excision repair
ACTR6	23.5607	24.3404	25.1914	15.9746	18.994	17.3697	18.9658	19.643	19.3933	64431	actin related protein 6	GO:0000812,GO:0005515,GO:0005634,GO:0005737,GO:0005856,GO:0031491,GO:0043486	Swr1 complex|protein binding|nucleus|cytoplasm|cytoskeleton|nucleosome binding|histone exchange
ACTR8	2.41804	2.64938	2.56512	2.59678	2.4165	2.71894	2.03402	2.26328	2.35625	93973	actin related protein 8	GO:0005515,GO:0005524,GO:0005634,GO:0005654,GO:0005813,GO:0006302,GO:0006310,GO:0006355,GO:0007049,GO:0016579,GO:0031011,GO:0043044,GO:0051301	protein binding|ATP binding|nucleus|nucleoplasm|centrosome|double-strand break repair|DNA recombination|regulation of transcription, DNA-templated|cell cycle|protein deubiquitination|Ino80 complex|ATP-dependent chromatin remodeling|cell division
ACTRT1	0.0403709	0	0	0	0	0	0	0	0	139741	actin related protein T1	GO:0003682,GO:0005634,GO:0005737,GO:0005856,GO:0006355,GO:0008589,GO:0045892	chromatin binding|nucleus|cytoplasm|cytoskeleton|regulation of transcription, DNA-templated|regulation of smoothened signaling pathway|negative regulation of transcription, DNA-templated
ACTRT3	3.20512	1.78182	3.01881	3.28578	3.15103	4.07038	2.72183	3.71915	3.66221	84517	actin related protein T3	GO:0005634,GO:0005737,GO:0005856	nucleus|cytoplasm|cytoskeleton
ACVR1	9.56609	10.1505	9.17392	6.7291	7.35791	7.1311	12.3772	13.7179	13.3736	90	activin A receptor type 1	GO:0000082,GO:0001525,GO:0001569,GO:0001701,GO:0001702,GO:0001707,GO:0001755,GO:0002526,GO:0003143,GO:0003148,GO:0003181,GO:0003183,GO:0003203,GO:0003274,GO:0003289,GO:0004672,GO:0004674,GO:0004675,GO:0005025,GO:0005515,GO:0005524,GO:0005886,GO:0005887,GO:0006468,GO:0007179,GO:0007281,GO:0007368,GO:0007507,GO:0009953,GO:0009968,GO:0010862,GO:0016361,GO:0017046,GO:0018107,GO:0030278,GO:0030335,GO:…	G1/S transition of mitotic cell cycle|angiogenesis|branching involved in blood vessel morphogenesis|in utero embryonic development|gastrulation with mouth forming second|mesoderm formation|neural crest cell migration|acute inflammatory response|embryonic heart tube morphogenesis|outflow tract septum morphogenesis|atrioventricular valve morphogenesis|mitral valve morphogenesis|endocardial cushion …	hsa04060,hsa04350,hsa04550,hsa05418	Cytokine-cytokine receptor interaction|TGF-beta signaling pathway|Signaling pathways regulating pluripotency of stem cells|Fluid shear stress and atherosclerosis
ACVR1B	21.9513	21.2139	20.2583	16.3318	16.4038	17.0136	18.4408	17.214	17.0227	91	activin A receptor type 1B	GO:0000082,GO:0001701,GO:0001942,GO:0004674,GO:0004675,GO:0005515,GO:0005524,GO:0005829,GO:0005886,GO:0005887,GO:0006355,GO:0006468,GO:0007165,GO:0007178,GO:0007399,GO:0007417,GO:0009986,GO:0010629,GO:0010862,GO:0016361,GO:0017002,GO:0018107,GO:0019838,GO:0030308,GO:0031625,GO:0032924,GO:0032927,GO:0034711,GO:0038092,GO:0043235,GO:0045648,GO:0045944,GO:0046332,GO:0046545,GO:0046777,GO:0046872,GO:…	G1/S transition of mitotic cell cycle|in utero embryonic development|hair follicle development|protein serine/threonine kinase activity|transmembrane receptor protein serine/threonine kinase activity|protein binding|ATP binding|cytosol|plasma membrane|integral component of plasma membrane|regulation of transcription, DNA-templated|protein phosphorylation|signal transduction|transmembrane receptor…	hsa04060,hsa04350,hsa04550	Cytokine-cytokine receptor interaction|TGF-beta signaling pathway|Signaling pathways regulating pluripotency of stem cells
ACVR1C	2.51403	2.519	2.44887	1.66277	1.98594	2.02895	2.03651	1.91789	1.96452	130399	activin A receptor type 1C	GO:0001834,GO:0002021,GO:0004674,GO:0005524,GO:0005886,GO:0006468,GO:0007399,GO:0009749,GO:0016361,GO:0019838,GO:0019915,GO:0030154,GO:0030262,GO:0032868,GO:0032924,GO:0038092,GO:0038100,GO:0043065,GO:0043235,GO:0043280,GO:0046676,GO:0046872,GO:0048179,GO:0071363,GO:1901164,GO:1901383	trophectodermal cell proliferation|response to dietary excess|protein serine/threonine kinase activity|ATP binding|plasma membrane|protein phosphorylation|nervous system development|response to glucose|activin receptor activity, type I|growth factor binding|lipid storage|cell differentiation|apoptotic nuclear changes|response to insulin|activin receptor signaling pathway|nodal signaling pathway|n…	hsa04060,hsa04350,hsa04550	Cytokine-cytokine receptor interaction|TGF-beta signaling pathway|Signaling pathways regulating pluripotency of stem cells
ACVR2A	6.17267	5.15703	5.76359	5.94314	6.2607	6.03494	5.32274	5.91922	5.79964	92	activin A receptor type 2A	GO:0001702,GO:0001934,GO:0004674,GO:0004675,GO:0005515,GO:0005524,GO:0005737,GO:0005886,GO:0005887,GO:0006468,GO:0007178,GO:0007283,GO:0007368,GO:0007498,GO:0009952,GO:0009986,GO:0010862,GO:0015026,GO:0017002,GO:0019838,GO:0030165,GO:0030501,GO:0030509,GO:0032924,GO:0032927,GO:0034673,GO:0034711,GO:0042713,GO:0043084,GO:0043235,GO:0043621,GO:0045648,GO:0045669,GO:0045944,GO:0046872,GO:0048179,GO:…	gastrulation with mouth forming second|positive regulation of protein phosphorylation|protein serine/threonine kinase activity|transmembrane receptor protein serine/threonine kinase activity|protein binding|ATP binding|cytoplasm|plasma membrane|integral component of plasma membrane|protein phosphorylation|transmembrane receptor protein serine/threonine kinase signaling pathway|spermatogenesis|det…	hsa04060,hsa04350,hsa04550,hsa05418	Cytokine-cytokine receptor interaction|TGF-beta signaling pathway|Signaling pathways regulating pluripotency of stem cells|Fluid shear stress and atherosclerosis
ACVR2B	2.46962	2.48667	2.15419	2.50128	2.21518	2.41151	1.84589	1.92424	1.84103	93	activin A receptor type 2B	GO:0000122,GO:0001946,GO:0001974,GO:0004674,GO:0005515,GO:0005524,GO:0005737,GO:0005886,GO:0005887,GO:0006355,GO:0006468,GO:0007165,GO:0007178,GO:0009952,GO:0016362,GO:0017002,GO:0019838,GO:0030501,GO:0030509,GO:0032924,GO:0032927,GO:0032991,GO:0043235,GO:0045669,GO:0046872,GO:0048179,GO:0048185,GO:0060836,GO:0060840,GO:0060841,GO:0061298,GO:0071363,GO:0120163	negative regulation of transcription by RNA polymerase II|lymphangiogenesis|blood vessel remodeling|protein serine/threonine kinase activity|protein binding|ATP binding|cytoplasm|plasma membrane|integral component of plasma membrane|regulation of transcription, DNA-templated|protein phosphorylation|signal transduction|transmembrane receptor protein serine/threonine kinase signaling pathway|anteri…	hsa04060,hsa04350,hsa04550,hsa05418	Cytokine-cytokine receptor interaction|TGF-beta signaling pathway|Signaling pathways regulating pluripotency of stem cells|Fluid shear stress and atherosclerosis
ACVRL1	1.50795	1.02833	1.3861	0.469514	0.598202	0.647247	0.279308	0.263041	0.363867	94	activin A receptor like type 1	GO:0001525,GO:0001936,GO:0001946,GO:0001955,GO:0001974,GO:0002043,GO:0003203,GO:0004674,GO:0004675,GO:0005024,GO:0005025,GO:0005515,GO:0005524,GO:0005886,GO:0005887,GO:0006275,GO:0006355,GO:0006468,GO:0007162,GO:0007165,GO:0007179,GO:0007507,GO:0008015,GO:0008217,GO:0008285,GO:0009953,GO:0009986,GO:0010596,GO:0010629,GO:0010862,GO:0016361,GO:0019901,GO:0030308,GO:0030336,GO:0030509,GO:0030513,GO:…	angiogenesis|regulation of endothelial cell proliferation|lymphangiogenesis|blood vessel maturation|blood vessel remodeling|blood vessel endothelial cell proliferation involved in sprouting angiogenesis|endocardial cushion morphogenesis|protein serine/threonine kinase activity|transmembrane receptor protein serine/threonine kinase activity|transforming growth factor beta-activated receptor activi…	hsa04060	Cytokine-cytokine receptor interaction
ACY1	0.164333	0.0420242	0.0827892	0	0	0	0	0	0.0807228	95	aminoacylase 1	GO:0004046,GO:0005515,GO:0005829,GO:0006520,GO:0006805,GO:0042802,GO:0046872,GO:0070062	aminoacylase activity|protein binding|cytosol|cellular amino acid metabolic process|xenobiotic metabolic process|identical protein binding|metal ion binding|extracellular exosome	hsa00220	Arginine biosynthesis
ACY3	13.5112	13.6927	15.0002	13.0256	12.198	11.6183	29.5862	30.9007	24.5811	91703	aminoacylase 3	GO:0003674,GO:0004046,GO:0005515,GO:0005829,GO:0006805,GO:0008150,GO:0016032,GO:0016324,GO:0016788,GO:0016811,GO:0042802,GO:0046872,GO:0070062	molecular_function|aminoacylase activity|protein binding|cytosol|xenobiotic metabolic process|biological_process|viral process|apical plasma membrane|hydrolase activity, acting on ester bonds|hydrolase activity, acting on carbon-nitrogen (but not peptide) bonds, in linear amides|identical protein binding|metal ion binding|extracellular exosome
ACYP1	4.53007	3.45809	4.42816	3.49703	3.31794	3.78103	4.35444	3.11365	4.64976	97	acylphosphatase 1	GO:0003998,GO:0006796	acylphosphatase activity|phosphate-containing compound metabolic process	hsa00620	Pyruvate metabolism
ACYP2	1.81465	1.70698	1.44252	1.82182	2.14091	1.67552	1.62704	1.74654	1.73798	98	acylphosphatase 2	GO:0003998,GO:0005515,GO:0006796,GO:0042802	acylphosphatase activity|protein binding|phosphate-containing compound metabolic process|identical protein binding	hsa00620	Pyruvate metabolism
ADA	1.90677	0.995125	1.84281	1.10499	0.711416	0.777184	2.5883	2.89166	1.72035	100	adenosine deaminase	GO:0001666,GO:0001821,GO:0001829,GO:0001883,GO:0001889,GO:0001890,GO:0002314,GO:0002636,GO:0002686,GO:0002906,GO:0004000,GO:0005515,GO:0005615,GO:0005764,GO:0005829,GO:0005886,GO:0006154,GO:0006157,GO:0007155,GO:0007568,GO:0008270,GO:0009168,GO:0009897,GO:0009986,GO:0010460,GO:0016020,GO:0030054,GO:0030890,GO:0032261,GO:0032839,GO:0033089,GO:0033197,GO:0033632,GO:0042110,GO:0042323,GO:0042493,GO:…	response to hypoxia|histamine secretion|trophectodermal cell differentiation|purine nucleoside binding|liver development|placenta development|germinal center B cell differentiation|positive regulation of germinal center formation|negative regulation of leukocyte migration|negative regulation of mature B cell apoptotic process|adenosine deaminase activity|protein binding|extracellular space|lysoso…	hsa00230,hsa05340	Purine metabolism|Primary immunodeficiency
ADA2	0.0768893	0.0393253	0	0.00974708	0.0647354	0	0.0405889	0.130769	0.0188846	51816	adenosine deaminase 2	GO:0004000,GO:0005576,GO:0005615,GO:0006154,GO:0007165,GO:0007275,GO:0008083,GO:0008201,GO:0008270,GO:0031685,GO:0035578,GO:0042803,GO:0043312,GO:0043394,GO:0044267,GO:0046103	adenosine deaminase activity|extracellular region|extracellular space|adenosine catabolic process|signal transduction|multicellular organism development|growth factor activity|heparin binding|zinc ion binding|adenosine receptor binding|azurophil granule lumen|protein homodimerization activity|neutrophil degranulation|proteoglycan binding|cellular protein metabolic process|inosine biosynthetic pro…	hsa00230	Purine metabolism
ADAD1	0.0516089	0.131978	0.0260001	0.130847	0.173804	0.283452	0.108975	0	0.0507022	132612	adenosine deaminase domain containing 1	GO:0003725,GO:0003726,GO:0005730,GO:0005737,GO:0006382,GO:0006396,GO:0007275,GO:0007286,GO:0008251	double-stranded RNA binding|double-stranded RNA adenosine deaminase activity|nucleolus|cytoplasm|adenosine to inosine editing|RNA processing|multicellular organism development|spermatid development|tRNA-specific adenosine deaminase activity
ADAL	2.07487	2.39527	2.29966	2.28457	2.26739	2.66395	2.33142	2.14056	1.80545	161823	adenosine deaminase like	GO:0004000,GO:0005829,GO:0006154,GO:0009117,GO:0017144,GO:0043101,GO:0046103,GO:0046872	adenosine deaminase activity|cytosol|adenosine catabolic process|nucleotide metabolic process|drug metabolic process|purine-containing compound salvage|inosine biosynthetic process|metal ion binding
ADAM10	18.23	20.114	19.0516	17.8677	17.892	19.3538	15.6448	15.9285	17.6321	102	ADAM metallopeptidase domain 10	GO:0000139,GO:0001701,GO:0004175,GO:0004222,GO:0005102,GO:0005178,GO:0005515,GO:0005634,GO:0005737,GO:0005788,GO:0005794,GO:0005798,GO:0005802,GO:0005886,GO:0005912,GO:0005925,GO:0006468,GO:0006509,GO:0007162,GO:0007219,GO:0007229,GO:0007267,GO:0007283,GO:0008021,GO:0008237,GO:0008284,GO:0008593,GO:0009986,GO:0010629,GO:0010820,GO:0014069,GO:0016020,GO:0016021,GO:0016485,GO:0017124,GO:0019901,GO:…	Golgi membrane|in utero embryonic development|endopeptidase activity|metalloendopeptidase activity|signaling receptor binding|integrin binding|protein binding|nucleus|cytoplasm|endoplasmic reticulum lumen|Golgi apparatus|Golgi-associated vesicle|trans-Golgi network|plasma membrane|adherens junction|focal adhesion|protein phosphorylation|membrane protein ectodomain proteolysis|negative regulation …	hsa05010,hsa05120	Alzheimer disease|Epithelial cell signaling in Helicobacter pylori infection
ADAM11	0.12534	0.0932446	0.0114809	0.0693342	0.142531	0.102408	0.192482	0.155034	0.156721	4185	ADAM metallopeptidase domain 11	GO:0004222,GO:0005178,GO:0005886,GO:0006508,GO:0007229,GO:0008237,GO:0016021,GO:0062023	metalloendopeptidase activity|integrin binding|plasma membrane|proteolysis|integrin-mediated signaling pathway|metallopeptidase activity|integral component of membrane|collagen-containing extracellular matrix
ADAM12	0.0212405	0.021727	0.00535037	0.0215409	0.0204377	0.0265134	0.0448503	0.0444612	0.0365178	8038	ADAM metallopeptidase domain 12	GO:0004222,GO:0005515,GO:0005576,GO:0005654,GO:0005886,GO:0006508,GO:0007155,GO:0007520,GO:0008237,GO:0016021,GO:0017124,GO:0030198,GO:0045766,GO:0046872	metalloendopeptidase activity|protein binding|extracellular region|nucleoplasm|plasma membrane|proteolysis|cell adhesion|myoblast fusion|metallopeptidase activity|integral component of membrane|SH3 domain binding|extracellular matrix organization|positive regulation of angiogenesis|metal ion binding
ADAM15	5.14348	4.69102	4.25832	3.35589	3.82429	4.31017	5.18352	5.72205	5.47716	8751	ADAM metallopeptidase domain 15	GO:0001525,GO:0001669,GO:0001953,GO:0002418,GO:0004222,GO:0005178,GO:0005515,GO:0005615,GO:0005886,GO:0005912,GO:0006508,GO:0006915,GO:0007160,GO:0007229,GO:0008237,GO:0008584,GO:0009986,GO:0016021,GO:0017124,GO:0022617,GO:0030198,GO:0030308,GO:0030336,GO:0030574,GO:0031514,GO:0042246,GO:0045087,GO:0046872,GO:0060317,GO:0070062,GO:1900121,GO:1904628,GO:1990910	angiogenesis|acrosomal vesicle|negative regulation of cell-matrix adhesion|immune response to tumor cell|metalloendopeptidase activity|integrin binding|protein binding|extracellular space|plasma membrane|adherens junction|proteolysis|apoptotic process|cell-matrix adhesion|integrin-mediated signaling pathway|metallopeptidase activity|male gonad development|cell surface|integral component of membra…
ADAM17	6.49255	6.81088	6.71763	8.54906	7.79217	8.59234	7.31534	7.16054	7.01291	6868	ADAM metallopeptidase domain 17	GO:0001666,GO:0001934,GO:0002446,GO:0002467,GO:0002690,GO:0004175,GO:0004222,GO:0005112,GO:0005138,GO:0005178,GO:0005515,GO:0005737,GO:0005829,GO:0005886,GO:0005887,GO:0005911,GO:0005925,GO:0006508,GO:0006509,GO:0007155,GO:0007173,GO:0007219,GO:0007220,GO:0008233,GO:0008237,GO:0008284,GO:0009986,GO:0010820,GO:0015629,GO:0016020,GO:0016324,GO:0016485,GO:0017124,GO:0030165,GO:0030183,GO:0030307,GO:…	response to hypoxia|positive regulation of protein phosphorylation|neutrophil mediated immunity|germinal center formation|positive regulation of leukocyte chemotaxis|endopeptidase activity|metalloendopeptidase activity|Notch binding|interleukin-6 receptor binding|integrin binding|protein binding|cytoplasm|cytosol|plasma membrane|integral component of plasma membrane|cell-cell junction|focal adhes…	hsa04330,hsa05010,hsa05120,hsa05171	Notch signaling pathway|Alzheimer disease|Epithelial cell signaling in Helicobacter pylori infection|Coronavirus disease - COVID-19
ADAM18	0.0890135	0.072842	0.143501	0.288871	0.119909	0.213333	0.13157	0.0372651	0.157409	8749	ADAM metallopeptidase domain 18	GO:0004222,GO:0006508,GO:0007155,GO:0007275,GO:0007283,GO:0007339,GO:0008237,GO:0016020,GO:0016021,GO:0030154	metalloendopeptidase activity|proteolysis|cell adhesion|multicellular organism development|spermatogenesis|binding of sperm to zona pellucida|metallopeptidase activity|membrane|integral component of membrane|cell differentiation
ADAM19	0.107623	0.13761	0.144585	0.163717	0.224369	0.241812	0.303001	0.159572	0.185031	8728	ADAM metallopeptidase domain 19	GO:0001890,GO:0004222,GO:0005515,GO:0005634,GO:0005794,GO:0005886,GO:0006509,GO:0010628,GO:0016021,GO:0016485,GO:0017124,GO:0030198,GO:0042987,GO:0046872,GO:0062023,GO:1902945,GO:2000049	placenta development|metalloendopeptidase activity|protein binding|nucleus|Golgi apparatus|plasma membrane|membrane protein ectodomain proteolysis|positive regulation of gene expression|integral component of membrane|protein processing|SH3 domain binding|extracellular matrix organization|amyloid precursor protein catabolic process|metal ion binding|collagen-containing extracellular matrix|metallo…
ADAM2	0	0.0228154	0.0224736	0.0452399	0.0429231	0.0445466	0	0.0233443	0	2515	ADAM metallopeptidase domain 2	GO:0004222,GO:0005178,GO:0005886,GO:0005887,GO:0006508,GO:0007155,GO:0007339,GO:0007342,GO:0008237	metalloendopeptidase activity|integrin binding|plasma membrane|integral component of plasma membrane|proteolysis|cell adhesion|binding of sperm to zona pellucida|fusion of sperm to egg plasma membrane involved in single fertilization|metallopeptidase activity
ADAM20	0	0.00886135	0.00872859	0.00439272	0	0.0129762	0.0091461	0.0408003	0.00425536	8748	ADAM metallopeptidase domain 20	GO:0004222,GO:0005886,GO:0006508,GO:0007338,GO:0007339,GO:0008237,GO:0008584,GO:0009897,GO:0016021,GO:0046872,GO:1990913	metalloendopeptidase activity|plasma membrane|proteolysis|single fertilization|binding of sperm to zona pellucida|metallopeptidase activity|male gonad development|external side of plasma membrane|integral component of membrane|metal ion binding|sperm head plasma membrane
ADAM21	0.0219927	0.0224965	0.044319	0.156126	0.0634846	0.0878479	0.0696582	0.0920718	0.129638	8747	ADAM metallopeptidase domain 21	GO:0004222,GO:0005515,GO:0005886,GO:0006508,GO:0007338,GO:0007339,GO:0008237,GO:0008584,GO:0009897,GO:0016021,GO:0046872,GO:1990913	metalloendopeptidase activity|protein binding|plasma membrane|proteolysis|single fertilization|binding of sperm to zona pellucida|metallopeptidase activity|male gonad development|external side of plasma membrane|integral component of membrane|metal ion binding|sperm head plasma membrane
ADAM22	1.9212	1.90207	2.16899	2.51176	2.32373	2.60425	3.09549	2.37415	2.60757	53616	ADAM metallopeptidase domain 22	GO:0004222,GO:0005178,GO:0005515,GO:0005886,GO:0006508,GO:0007155,GO:0007162,GO:0007417,GO:0008344,GO:0016021,GO:0022011,GO:0030424,GO:0098978,GO:0099061,GO:0099645	metalloendopeptidase activity|integrin binding|protein binding|plasma membrane|proteolysis|cell adhesion|negative regulation of cell adhesion|central nervous system development|adult locomotory behavior|integral component of membrane|myelination in peripheral nervous system|axon|glutamatergic synapse|integral component of postsynaptic density membrane|neurotransmitter receptor localization to pos…
ADAM23	5.59949	5.57947	5.12157	5.53166	5.74531	5.78167	3.41507	3.43286	3.71192	8745	ADAM metallopeptidase domain 23	GO:0004222,GO:0005178,GO:0005515,GO:0005576,GO:0005886,GO:0005887,GO:0006508,GO:0007155,GO:0007417,GO:0008237,GO:0098978,GO:0099056,GO:1990830	metalloendopeptidase activity|integrin binding|protein binding|extracellular region|plasma membrane|integral component of plasma membrane|proteolysis|cell adhesion|central nervous system development|metallopeptidase activity|glutamatergic synapse|integral component of presynaptic membrane|cellular response to leukemia inhibitory factor
ADAM28	5.77126	5.4713	5.30901	5.55377	5.33838	5.61194	7.53229	7.65882	7.81565	10863	ADAM metallopeptidase domain 28	GO:0004175,GO:0004222,GO:0005515,GO:0005576,GO:0005739,GO:0005886,GO:0006508,GO:0007283,GO:0008237,GO:0016021,GO:0046872	endopeptidase activity|metalloendopeptidase activity|protein binding|extracellular region|mitochondrion|plasma membrane|proteolysis|spermatogenesis|metallopeptidase activity|integral component of membrane|metal ion binding
ADAM29	0	0	0	0	0	0	0.0161571	0.016017	0	11086	ADAM metallopeptidase domain 29	GO:0004222,GO:0005886,GO:0005887,GO:0006508,GO:0007283,GO:0008237,GO:0008584,GO:0009897,GO:1990913	metalloendopeptidase activity|plasma membrane|integral component of plasma membrane|proteolysis|spermatogenesis|metallopeptidase activity|male gonad development|external side of plasma membrane|sperm head plasma membrane
ADAM32	0.218182	0.162312	0.299776	0.683916	0.400786	0.435753	0.314115	0.29063	0.15589	203102	ADAM metallopeptidase domain 32	GO:0004222,GO:0005515,GO:0006508,GO:0007155,GO:0007339,GO:0016021	metalloendopeptidase activity|protein binding|proteolysis|cell adhesion|binding of sperm to zona pellucida|integral component of membrane
ADAM8	0.982788	0.926761	0.928348	0.747515	0.886541	0.751394	0.89169	0.932169	0.739228	101	ADAM metallopeptidase domain 8	GO:0000902,GO:0001525,GO:0002102,GO:0002523,GO:0002675,GO:0002693,GO:0004222,GO:0004252,GO:0005509,GO:0005515,GO:0005737,GO:0005886,GO:0005887,GO:0006508,GO:0006954,GO:0008237,GO:0008270,GO:0009986,GO:0010954,GO:0022407,GO:0022617,GO:0032010,GO:0032127,GO:0033089,GO:0035579,GO:0042581,GO:0043312,GO:0043406,GO:0043524,GO:0043621,GO:0045089,GO:0045780,GO:0045785,GO:0048247,GO:0050714,GO:0050839,GO:…	cell morphogenesis|angiogenesis|podosome|leukocyte migration involved in inflammatory response|positive regulation of acute inflammatory response|positive regulation of cellular extravasation|metalloendopeptidase activity|serine-type endopeptidase activity|calcium ion binding|protein binding|cytoplasm|plasma membrane|integral component of plasma membrane|proteolysis|inflammatory response|metallop…
ADAM9	111.118	111.116	110.853	88.8459	85.7489	87.7886	101.723	102.948	106.941	8754	ADAM metallopeptidase domain 9	GO:0000186,GO:0004222,GO:0005080,GO:0005178,GO:0005515,GO:0005518,GO:0005615,GO:0005925,GO:0006509,GO:0007155,GO:0007160,GO:0007179,GO:0007229,GO:0008237,GO:0009986,GO:0010042,GO:0016021,GO:0016477,GO:0017124,GO:0030216,GO:0030335,GO:0031233,GO:0031293,GO:0033627,GO:0033630,GO:0033631,GO:0034241,GO:0034612,GO:0042117,GO:0042542,GO:0043236,GO:0046872,GO:0050714,GO:0051044,GO:0051384,GO:0051549,GO:…	activation of MAPKK activity|metalloendopeptidase activity|protein kinase C binding|integrin binding|protein binding|collagen binding|extracellular space|focal adhesion|membrane protein ectodomain proteolysis|cell adhesion|cell-matrix adhesion|transforming growth factor beta receptor signaling pathway|integrin-mediated signaling pathway|metallopeptidase activity|cell surface|response to manganese…
ADAMDEC1	0.0238781	0	0	0	0	0	0	0.0249912	0	27299	ADAM like decysin 1	GO:0004222,GO:0006508,GO:0006955,GO:0007162,GO:0008270,GO:0062023	metalloendopeptidase activity|proteolysis|immune response|negative regulation of cell adhesion|zinc ion binding|collagen-containing extracellular matrix
ADAMTS1	7.04239	6.68669	7.58241	9.26065	8.5054	9.71319	10.6488	10.2508	11.498	9510	ADAM metallopeptidase with thrombospondin type 1 motif 1	GO:0001542,GO:0001822,GO:0004222,GO:0005515,GO:0005604,GO:0006508,GO:0007229,GO:0008201,GO:0008237,GO:0008270,GO:0008285,GO:0016525,GO:0030198,GO:0031012,GO:0031410,GO:0060347,GO:0062023,GO:1900087,GO:1904707,GO:1904754	ovulation from ovarian follicle|kidney development|metalloendopeptidase activity|protein binding|basement membrane|proteolysis|integrin-mediated signaling pathway|heparin binding|metallopeptidase activity|zinc ion binding|negative regulation of cell population proliferation|negative regulation of angiogenesis|extracellular matrix organization|extracellular matrix|cytoplasmic vesicle|heart trabecu…
ADAMTS10	0.205852	0.154416	0.11062	0.22268	0.0396143	0.219268	0.231822	0.129268	0.0808941	81794	ADAM metallopeptidase with thrombospondin type 1 motif 10	GO:0001527,GO:0003674,GO:0004222,GO:0005515,GO:0006508,GO:0008150,GO:0030198,GO:0031012,GO:0046872,GO:0062023	microfibril|molecular_function|metalloendopeptidase activity|protein binding|proteolysis|biological_process|extracellular matrix organization|extracellular matrix|metal ion binding|collagen-containing extracellular matrix
ADAMTS12	3.01798	3.10653	2.85599	4.26696	3.74405	4.15103	3.8877	3.84073	3.90356	81792	ADAM metallopeptidase with thrombospondin type 1 motif 12	GO:0004222,GO:0005515,GO:0007160,GO:0016477,GO:0030167,GO:0030198,GO:0031012,GO:0032331,GO:0046872,GO:0050727,GO:0051603,GO:0071347,GO:0071356,GO:0071773,GO:1901509,GO:1902203,GO:1902548,GO:2001113	metalloendopeptidase activity|protein binding|cell-matrix adhesion|cell migration|proteoglycan catabolic process|extracellular matrix organization|extracellular matrix|negative regulation of chondrocyte differentiation|metal ion binding|regulation of inflammatory response|proteolysis involved in cellular protein catabolic process|cellular response to interleukin-1|cellular response to tumor necro…
ADAMTS13	1.21829	1.43562	1.38465	1.61112	1.20038	1.60589	1.34798	1.18328	0.967086	11093	ADAM metallopeptidase with thrombospondin type 1 motif 13	GO:0004222,GO:0005178,GO:0005509,GO:0005515,GO:0005615,GO:0005788,GO:0006508,GO:0007160,GO:0007229,GO:0008237,GO:0008270,GO:0009100,GO:0009636,GO:0009986,GO:0014075,GO:0016485,GO:0030168,GO:0030198,GO:0031012,GO:0035864,GO:0043171,GO:0071222,GO:0071346,GO:0071353,GO:0071356	metalloendopeptidase activity|integrin binding|calcium ion binding|protein binding|extracellular space|endoplasmic reticulum lumen|proteolysis|cell-matrix adhesion|integrin-mediated signaling pathway|metallopeptidase activity|zinc ion binding|glycoprotein metabolic process|response to toxic substance|cell surface|response to amine|protein processing|platelet activation|extracellular matrix organi…
ADAMTS14	0	0	0.00934759	0	0	0	0.00979471	0	0	140766	ADAM metallopeptidase with thrombospondin type 1 motif 14	GO:0004222,GO:0005576,GO:0006508,GO:0030198,GO:0030199,GO:0030574,GO:0031012,GO:0046872	metalloendopeptidase activity|extracellular region|proteolysis|extracellular matrix organization|collagen fibril organization|collagen catabolic process|extracellular matrix|metal ion binding
ADAMTS15	0.0279565	0.0095323	0.0469475	0.0189013	0.00896664	0.0279174	0.0295158	0.0195065	0	170689	ADAM metallopeptidase with thrombospondin type 1 motif 15	GO:0004222,GO:0005615,GO:0006508,GO:0008201,GO:0008270,GO:0009986,GO:0030198,GO:0031012,GO:0050840,GO:0062023	metalloendopeptidase activity|extracellular space|proteolysis|heparin binding|zinc ion binding|cell surface|extracellular matrix organization|extracellular matrix|extracellular matrix binding|collagen-containing extracellular matrix
ADAMTS16	0.116921	0.119599	0.106026	0.213434	0.236254	0.32692	0.333293	0.305927	0.470953	170690	ADAM metallopeptidase with thrombospondin type 1 motif 16	GO:0001658,GO:0003073,GO:0004222,GO:0006508,GO:0030198,GO:0031012,GO:0046872,GO:0048232,GO:1902017	branching involved in ureteric bud morphogenesis|regulation of systemic arterial blood pressure|metalloendopeptidase activity|proteolysis|extracellular matrix organization|extracellular matrix|metal ion binding|male gamete generation|regulation of cilium assembly
ADAMTS17	0.0103793	0	0.00261449	0.00263152	0.00249675	0.00518238	0	0.00814734	0.00509847	170691	ADAM metallopeptidase with thrombospondin type 1 motif 17	GO:0004222,GO:0006508,GO:0030198,GO:0031012,GO:0046872	metalloendopeptidase activity|proteolysis|extracellular matrix organization|extracellular matrix|metal ion binding
ADAMTS19	0.0388703	0.0331339	0.0195825	0.01971	0.0311677	0.0323466	0.0205192	0.00678038	0.0381875	171019	ADAM metallopeptidase with thrombospondin type 1 motif 19	GO:0004222,GO:0006508,GO:0030198,GO:0031012,GO:0046872	metalloendopeptidase activity|proteolysis|extracellular matrix organization|extracellular matrix|metal ion binding
ADAMTS2	0.00796481	0	0	0.00807745	0.00766379	0.00795367	0.0336362	0.00833609	0.0156498	9509	ADAM metallopeptidase with thrombospondin type 1 motif 2	GO:0004222,GO:0005576,GO:0007283,GO:0008237,GO:0008270,GO:0016485,GO:0030198,GO:0030199,GO:0030324,GO:0030574,GO:0031012,GO:0043588,GO:0062023	metalloendopeptidase activity|extracellular region|spermatogenesis|metallopeptidase activity|zinc ion binding|protein processing|extracellular matrix organization|collagen fibril organization|lung development|collagen catabolic process|extracellular matrix|skin development|collagen-containing extracellular matrix
ADAMTS20	2.29975	2.40678	2.22542	2.10905	1.61398	2.21316	2.09948	1.98594	1.72247	80070	ADAM metallopeptidase with thrombospondin type 1 motif 20	GO:0004222,GO:0005615,GO:0006508,GO:0008270,GO:0009967,GO:0030198,GO:0031012,GO:0043066,GO:0045636,GO:0062023	metalloendopeptidase activity|extracellular space|proteolysis|zinc ion binding|positive regulation of signal transduction|extracellular matrix organization|extracellular matrix|negative regulation of apoptotic process|positive regulation of melanocyte differentiation|collagen-containing extracellular matrix
ADAMTS3	0.456099	0.491995	0.409423	0.403679	0.398964	0.405774	1.21698	1.22378	1.03467	9508	ADAM metallopeptidase with thrombospondin type 1 motif 3	GO:0001701,GO:0004175,GO:0004222,GO:0005515,GO:0005576,GO:0005615,GO:0008201,GO:0008270,GO:0010573,GO:0016485,GO:0030198,GO:0030199,GO:0030574,GO:0031012,GO:0032964,GO:0062023,GO:0070062,GO:0097435,GO:1900748	in utero embryonic development|endopeptidase activity|metalloendopeptidase activity|protein binding|extracellular region|extracellular space|heparin binding|zinc ion binding|vascular endothelial growth factor production|protein processing|extracellular matrix organization|collagen fibril organization|collagen catabolic process|extracellular matrix|collagen biosynthetic process|collagen-containing…
ADAMTS4	0.00595426	0.018272	0.0179982	0.0301923	0.0171877	0.00594593	0.0251455	0.0249273	0.0233986	9507	ADAM metallopeptidase with thrombospondin type 1 motif 4	GO:0001501,GO:0002020,GO:0004222,GO:0005515,GO:0005576,GO:0005615,GO:0006508,GO:0008233,GO:0008237,GO:0016607,GO:0022617,GO:0030198,GO:0031012,GO:0046872,GO:0062023	skeletal system development|protease binding|metalloendopeptidase activity|protein binding|extracellular region|extracellular space|proteolysis|peptidase activity|metallopeptidase activity|nuclear speck|extracellular matrix disassembly|extracellular matrix organization|extracellular matrix|metal ion binding|collagen-containing extracellular matrix
ADAMTS5	0.00586665	0.0180031	0.00591113	0.0237985	0.0169348	0.0351507	0.0743265	0.0859618	0.0806903	11096	ADAM metallopeptidase with thrombospondin type 1 motif 5	GO:0004222,GO:0005178,GO:0005515,GO:0005576,GO:0005615,GO:0005788,GO:0006508,GO:0008201,GO:0008233,GO:0008237,GO:0008270,GO:0022617,GO:0030198,GO:0031012,GO:0042742,GO:0044691,GO:0050840,GO:0062023,GO:0120163	metalloendopeptidase activity|integrin binding|protein binding|extracellular region|extracellular space|endoplasmic reticulum lumen|proteolysis|heparin binding|peptidase activity|metallopeptidase activity|zinc ion binding|extracellular matrix disassembly|extracellular matrix organization|extracellular matrix|defense response to bacterium|tooth eruption|extracellular matrix binding|collagen-contai…
ADAMTS6	1.18607	1.18291	1.11824	0.992345	0.84778	0.947528	1.03308	0.953185	0.832309	11174	ADAM metallopeptidase with thrombospondin type 1 motif 6	GO:0001822,GO:0003279,GO:0004222,GO:0006508,GO:0008237,GO:0030198,GO:0031012,GO:0035904,GO:0046872,GO:0060976	kidney development|cardiac septum development|metalloendopeptidase activity|proteolysis|metallopeptidase activity|extracellular matrix organization|extracellular matrix|aorta development|metal ion binding|coronary vasculature development
ADAMTS7	0.0204478	0.0209162	0	0.0103685	0.00983748	0.0204192	0.107941	0.0535024	0.0703099	11173	ADAM metallopeptidase with thrombospondin type 1 motif 7	GO:0004222,GO:0005515,GO:0005788,GO:0008237,GO:0030198,GO:0031012,GO:0032331,GO:0046872,GO:0051603,GO:0071347,GO:0071356,GO:0071773	metalloendopeptidase activity|protein binding|endoplasmic reticulum lumen|metallopeptidase activity|extracellular matrix organization|extracellular matrix|negative regulation of chondrocyte differentiation|metal ion binding|proteolysis involved in cellular protein catabolic process|cellular response to interleukin-1|cellular response to tumor necrosis factor|cellular response to BMP stimulus
ADAMTS8	0	0	0	0	0	0	0	0.0349762	0	11095	ADAM metallopeptidase with thrombospondin type 1 motif 8	GO:0004222,GO:0005178,GO:0006508,GO:0008201,GO:0008237,GO:0008270,GO:0008285,GO:0009673,GO:0030198,GO:0031012,GO:0035435,GO:0062023	metalloendopeptidase activity|integrin binding|proteolysis|heparin binding|metallopeptidase activity|zinc ion binding|negative regulation of cell population proliferation|low-affinity phosphate transmembrane transporter activity|extracellular matrix organization|extracellular matrix|phosphate ion transmembrane transport|collagen-containing extracellular matrix
ADAMTS9	2.46634	2.61656	2.70815	1.20802	1.10207	1.14376	1.96703	1.90202	1.8754	56999	ADAM metallopeptidase with thrombospondin type 1 motif 9	GO:0003179,GO:0003229,GO:0004222,GO:0005783,GO:0006508,GO:0006516,GO:0007275,GO:0008237,GO:0008270,GO:0010596,GO:0015031,GO:0016192,GO:0030198,GO:0031012,GO:0035909,GO:0043231,GO:0062023,GO:0090673,GO:1903671	heart valve morphogenesis|ventricular cardiac muscle tissue development|metalloendopeptidase activity|endoplasmic reticulum|proteolysis|glycoprotein catabolic process|multicellular organism development|metallopeptidase activity|zinc ion binding|negative regulation of endothelial cell migration|protein transport|vesicle-mediated transport|extracellular matrix organization|extracellular matrix|aort…
ADAMTSL1	0.0103442	0.0052906	0.00521133	0.00262263	0.00248832	0.0103298	0.0027303	0.0108264	0.00508126	92949	ADAMTS like 1	GO:0004222,GO:0005788,GO:0006508,GO:0030198,GO:0031012	metalloendopeptidase activity|endoplasmic reticulum lumen|proteolysis|extracellular matrix organization|extracellular matrix
ADAMTSL2	0.0134975	0.0138067	0.0543994	0.0136884	0.0129874	0.0134786	0.0712518	0.0565068	0	9719	ADAMTS like 2	GO:0004222,GO:0005515,GO:0006508,GO:0030198,GO:0030512,GO:0031012	metalloendopeptidase activity|protein binding|proteolysis|extracellular matrix organization|negative regulation of transforming growth factor beta receptor signaling pathway|extracellular matrix
ADAMTSL3	0.00586606	0	0	0.00594902	0	0	0	0	0.00576301	57188	ADAMTS like 3	GO:0004222,GO:0005515,GO:0006508,GO:0030198,GO:0031012,GO:0043231	metalloendopeptidase activity|protein binding|proteolysis|extracellular matrix organization|extracellular matrix|intracellular membrane-bounded organelle
ADAMTSL4	8.81361	9.45368	8.04957	9.02514	10.6341	9.28252	4.49996	4.56179	4.34517	54507	ADAMTS like 4	GO:0002020,GO:0002064,GO:0004222,GO:0005515,GO:0005614,GO:0005788,GO:0006508,GO:0006915,GO:0030198,GO:0031012,GO:0043065,GO:0062023	protease binding|epithelial cell development|metalloendopeptidase activity|protein binding|interstitial matrix|endoplasmic reticulum lumen|proteolysis|apoptotic process|extracellular matrix organization|extracellular matrix|positive regulation of apoptotic process|collagen-containing extracellular matrix
ADAMTSL5	4.05126	3.7837	3.70483	4.93473	4.21593	4.30943	4.39345	4.6549	3.80704	339366	ADAMTS like 5	GO:0001527,GO:0004222,GO:0005515,GO:0005576,GO:0006508,GO:0008201,GO:0030198,GO:0031012,GO:0050436	microfibril|metalloendopeptidase activity|protein binding|extracellular region|proteolysis|heparin binding|extracellular matrix organization|extracellular matrix|microfibril binding
ADAP1	1.53197	1.63146	1.16297	0.681045	1.13079	0.817304	0.686848	0.74678	0.742219	11033	ArfGAP with dual PH domains 1	GO:0005096,GO:0005515,GO:0005547,GO:0005634,GO:0005737,GO:0005829,GO:0005886,GO:0007166,GO:0043087,GO:0043231,GO:0043533,GO:0043547,GO:0046872,GO:1902936	GTPase activator activity|protein binding|phosphatidylinositol-3,4,5-trisphosphate binding|nucleus|cytoplasm|cytosol|plasma membrane|cell surface receptor signaling pathway|regulation of GTPase activity|intracellular membrane-bounded organelle|inositol 1,3,4,5 tetrakisphosphate binding|positive regulation of GTPase activity|metal ion binding|phosphatidylinositol bisphosphate binding
ADAP2	0	0	0	0.0408851	0.0193956	0.0402586	0	0.0210971	0	55803	ArfGAP with dual PH domains 2	GO:0005096,GO:0005515,GO:0005546,GO:0005547,GO:0005737,GO:0005740,GO:0005886,GO:0007507,GO:0030674,GO:0043231,GO:0043325,GO:0043533,GO:0043547,GO:0046872,GO:0048017	GTPase activator activity|protein binding|phosphatidylinositol-4,5-bisphosphate binding|phosphatidylinositol-3,4,5-trisphosphate binding|cytoplasm|mitochondrial envelope|plasma membrane|heart development|protein-macromolecule adaptor activity|intracellular membrane-bounded organelle|phosphatidylinositol-3,4-bisphosphate binding|inositol 1,3,4,5 tetrakisphosphate binding|positive regulation of GTP…
ADAR	63.2657	60.0845	62.5045	62.4305	59.4975	61.6566	58.4309	57.6278	58.4184	103	adenosine deaminase RNA specific	GO:0001649,GO:0002244,GO:0002566,GO:0003677,GO:0003723,GO:0003725,GO:0003726,GO:0005515,GO:0005634,GO:0005654,GO:0005730,GO:0005737,GO:0006382,GO:0006396,GO:0006397,GO:0008251,GO:0009615,GO:0016020,GO:0016553,GO:0030218,GO:0031054,GO:0035280,GO:0035455,GO:0043066,GO:0044387,GO:0044530,GO:0045070,GO:0045087,GO:0046872,GO:0051607,GO:0060216,GO:0060337,GO:0060339,GO:0061484,GO:0098586,GO:1900369	osteoblast differentiation|hematopoietic progenitor cell differentiation|somatic diversification of immune receptors via somatic mutation|DNA binding|RNA binding|double-stranded RNA binding|double-stranded RNA adenosine deaminase activity|protein binding|nucleus|nucleoplasm|nucleolus|cytoplasm|adenosine to inosine editing|RNA processing|mRNA processing|tRNA-specific adenosine deaminase activity|r…	hsa04623,hsa05162,hsa05164,hsa05171	Cytosolic DNA-sensing pathway|Measles|Influenza A|Coronavirus disease - COVID-19
ADARB1	1.19698	1.1208	1.02979	1.15788	1.39981	1.29185	1.43873	1.56116	1.59206	104	adenosine deaminase RNA specific B1	GO:0003723,GO:0003725,GO:0003726,GO:0003729,GO:0005515,GO:0005634,GO:0005654,GO:0005730,GO:0005737,GO:0005829,GO:0006382,GO:0006396,GO:0006397,GO:0007274,GO:0008251,GO:0008285,GO:0016553,GO:0021610,GO:0021618,GO:0021965,GO:0030336,GO:0035264,GO:0044387,GO:0045070,GO:0045087,GO:0045202,GO:0046872,GO:0050884,GO:0051607,GO:0051726,GO:0060384,GO:0060415,GO:0061744,GO:0097049	RNA binding|double-stranded RNA binding|double-stranded RNA adenosine deaminase activity|mRNA binding|protein binding|nucleus|nucleoplasm|nucleolus|cytoplasm|cytosol|adenosine to inosine editing|RNA processing|mRNA processing|neuromuscular synaptic transmission|tRNA-specific adenosine deaminase activity|negative regulation of cell population proliferation|base conversion or substitution editing|f…
ADAT1	5.903	5.35503	5.34407	5.09001	5.91617	5.82609	6.05596	6.45573	6.48441	23536	adenosine deaminase tRNA specific 1	GO:0003723,GO:0008033,GO:0008251,GO:0046872	RNA binding|tRNA processing|tRNA-specific adenosine deaminase activity|metal ion binding
ADAT2	2.08325	2.01818	1.99964	1.26527	1.4964	1.41972	1.86248	2.01637	1.7844	134637	adenosine deaminase tRNA specific 2	GO:0002100,GO:0005515,GO:0005654,GO:0006400,GO:0008270,GO:0052717	tRNA wobble adenosine to inosine editing|protein binding|nucleoplasm|tRNA modification|zinc ion binding|tRNA-specific adenosine-34 deaminase activity
ADAT3	3.60429	3.42617	5.20899	5.68597	5.64	4.76265	4.68939	6.13476	4.68553	113179	adenosine deaminase tRNA specific 3	GO:0005515,GO:0005654,GO:0006400,GO:0046872,GO:0052717	protein binding|nucleoplasm|tRNA modification|metal ion binding|tRNA-specific adenosine-34 deaminase activity
ADCK1	1.23322	0.82946	0.817033	1.42199	1.1541	1.16402	1.40902	1.53824	1.56009	57143	aarF domain containing kinase 1	GO:0004674,GO:0005524,GO:0005576,GO:0005743,GO:0006468,GO:0007005,GO:0010637,GO:0032592,GO:0055088,GO:1903852	protein serine/threonine kinase activity|ATP binding|extracellular region|mitochondrial inner membrane|protein phosphorylation|mitochondrion organization|negative regulation of mitochondrial fusion|integral component of mitochondrial membrane|lipid homeostasis|positive regulation of cristae formation
ADCK2	1.90795	2.36015	2.10125	2.9924	2.88185	2.45915	2.29545	2.46129	1.48211	90956	aarF domain containing kinase 2	GO:0004674,GO:0005515,GO:0005524,GO:0006468,GO:0016021	protein serine/threonine kinase activity|protein binding|ATP binding|protein phosphorylation|integral component of membrane
ADCK5	3.42662	3.0429	2.63687	3.53236	4.02175	3.66624	3.02141	3.48782	3.12596	203054	aarF domain containing kinase 5	GO:0004674,GO:0005515,GO:0006468,GO:0016021	protein serine/threonine kinase activity|protein binding|protein phosphorylation|integral component of membrane
ADCY1	0.0154703	0	0.0155876	0.0156891	0	0.0772434	0.0163332	0.0161915	0.0151985	107	adenylate cyclase 1	GO:0003091,GO:0004016,GO:0005516,GO:0005524,GO:0005634,GO:0005737,GO:0005886,GO:0005887,GO:0006171,GO:0007186,GO:0007189,GO:0007190,GO:0007193,GO:0007409,GO:0007420,GO:0007616,GO:0007623,GO:0008294,GO:0010226,GO:0019933,GO:0032793,GO:0034199,GO:0042493,GO:0042752,GO:0045121,GO:0046872,GO:0070062,GO:0071277,GO:0071377,GO:0098685,GO:0098686,GO:0098978,GO:0099061,GO:0150076,GO:1900273,GO:1904322,GO:…	renal water homeostasis|adenylate cyclase activity|calmodulin binding|ATP binding|nucleus|cytoplasm|plasma membrane|integral component of plasma membrane|cAMP biosynthetic process|G protein-coupled receptor signaling pathway|adenylate cyclase-activating G protein-coupled receptor signaling pathway|activation of adenylate cyclase activity|adenylate cyclase-inhibiting G protein-coupled receptor sig…	hsa00230,hsa01522,hsa04015,hsa04020,hsa04022,hsa04024,hsa04062,hsa04072,hsa04114,hsa04211,hsa04213,hsa04261,hsa04270,hsa04371,hsa04540,hsa04611,hsa04713,hsa04714,hsa04720,hsa04723,hsa04724,hsa04725,hsa04727,hsa04750,hsa04911,hsa04912,hsa04913,hsa04914,hsa04915,hsa04916,hsa04918,hsa04921,hsa04923,hsa04925,hsa04926,hsa04927,hsa04928,hsa04934,hsa04935,hsa04970,hsa04971,hsa04972,hsa04976,hsa05032,hsa…	Purine metabolism|Endocrine resistance|Rap1 signaling pathway|Calcium signaling pathway|cGMP-PKG signaling pathway|cAMP signaling pathway|Chemokine signaling pathway|Phospholipase D signaling pathway|Oocyte meiosis|Longevity regulating pathway|Longevity regulating pathway - multiple species|Adrenergic signaling in cardiomyocytes|Vascular smooth muscle contraction|Apelin signaling pathway|Gap junc…
ADCY10	1.90912	1.98724	1.80845	1.41119	1.35185	1.0942	1.0078	0.823168	0.779292	55811	adenylate cyclase 10	GO:0000287,GO:0003351,GO:0004016,GO:0005524,GO:0005576,GO:0005634,GO:0005737,GO:0005739,GO:0005829,GO:0006171,GO:0007283,GO:0015630,GO:0016324,GO:0030145,GO:0030425,GO:0030426,GO:0031514,GO:0035556,GO:0043025,GO:0043065,GO:0045178,GO:0048471,GO:0051117,GO:0071241,GO:0071890	magnesium ion binding|epithelial cilium movement involved in extracellular fluid movement|adenylate cyclase activity|ATP binding|extracellular region|nucleus|cytoplasm|mitochondrion|cytosol|cAMP biosynthetic process|spermatogenesis|microtubule cytoskeleton|apical plasma membrane|manganese ion binding|dendrite|growth cone|motile cilium|intracellular signal transduction|neuronal cell body|positive …	hsa00230,hsa04024,hsa04371,hsa04713,hsa04714,hsa04935	Purine metabolism|cAMP signaling pathway|Apelin signaling pathway|Circadian entrainment|Thermogenesis|Growth hormone synthesis, secretion and action
ADCY3	0.199005	0.107769	0.141539	0.178076	0.0563187	0.198727	0.148309	0.0612593	0.195509	109	adenylate cyclase 3	GO:0003091,GO:0004016,GO:0005516,GO:0005524,GO:0005737,GO:0005794,GO:0005886,GO:0005887,GO:0005929,GO:0006171,GO:0007165,GO:0007186,GO:0007189,GO:0007190,GO:0007193,GO:0007338,GO:0007340,GO:0007608,GO:0008355,GO:0016020,GO:0016021,GO:0030317,GO:0034199,GO:0046872,GO:0071377,GO:1904322	renal water homeostasis|adenylate cyclase activity|calmodulin binding|ATP binding|cytoplasm|Golgi apparatus|plasma membrane|integral component of plasma membrane|cilium|cAMP biosynthetic process|signal transduction|G protein-coupled receptor signaling pathway|adenylate cyclase-activating G protein-coupled receptor signaling pathway|activation of adenylate cyclase activity|adenylate cyclase-inhibi…	hsa00230,hsa01522,hsa04015,hsa04020,hsa04022,hsa04024,hsa04062,hsa04072,hsa04114,hsa04211,hsa04213,hsa04261,hsa04270,hsa04371,hsa04540,hsa04611,hsa04713,hsa04714,hsa04723,hsa04724,hsa04725,hsa04727,hsa04740,hsa04750,hsa04911,hsa04912,hsa04913,hsa04914,hsa04915,hsa04916,hsa04918,hsa04921,hsa04923,hsa04925,hsa04926,hsa04927,hsa04928,hsa04934,hsa04935,hsa04962,hsa04970,hsa04971,hsa04972,hsa04976,hsa…	Purine metabolism|Endocrine resistance|Rap1 signaling pathway|Calcium signaling pathway|cGMP-PKG signaling pathway|cAMP signaling pathway|Chemokine signaling pathway|Phospholipase D signaling pathway|Oocyte meiosis|Longevity regulating pathway|Longevity regulating pathway - multiple species|Adrenergic signaling in cardiomyocytes|Vascular smooth muscle contraction|Apelin signaling pathway|Gap junc…
ADCY4	0	0.0321015	0.0158103	0	0.0150983	0	0	0	0	196883	adenylate cyclase 4	GO:0003091,GO:0004016,GO:0005080,GO:0005515,GO:0005524,GO:0005737,GO:0005886,GO:0005887,GO:0006171,GO:0007186,GO:0007188,GO:0007189,GO:0007190,GO:0007193,GO:0016020,GO:0030425,GO:0034199,GO:0046872,GO:0071377	renal water homeostasis|adenylate cyclase activity|protein kinase C binding|protein binding|ATP binding|cytoplasm|plasma membrane|integral component of plasma membrane|cAMP biosynthetic process|G protein-coupled receptor signaling pathway|adenylate cyclase-modulating G protein-coupled receptor signaling pathway|adenylate cyclase-activating G protein-coupled receptor signaling pathway|activation o…	hsa00230,hsa01522,hsa04015,hsa04020,hsa04022,hsa04024,hsa04062,hsa04072,hsa04114,hsa04211,hsa04213,hsa04261,hsa04270,hsa04371,hsa04540,hsa04611,hsa04713,hsa04714,hsa04723,hsa04724,hsa04725,hsa04727,hsa04742,hsa04750,hsa04911,hsa04912,hsa04913,hsa04914,hsa04915,hsa04916,hsa04918,hsa04921,hsa04923,hsa04925,hsa04926,hsa04927,hsa04928,hsa04934,hsa04935,hsa04970,hsa04971,hsa04972,hsa04976,hsa05032,hsa…	Purine metabolism|Endocrine resistance|Rap1 signaling pathway|Calcium signaling pathway|cGMP-PKG signaling pathway|cAMP signaling pathway|Chemokine signaling pathway|Phospholipase D signaling pathway|Oocyte meiosis|Longevity regulating pathway|Longevity regulating pathway - multiple species|Adrenergic signaling in cardiomyocytes|Vascular smooth muscle contraction|Apelin signaling pathway|Gap junc…
ADCY5	0.618949	0.805172	0.738879	1.15306	1.15227	1.28991	1.04413	1.01395	0.931941	111	adenylate cyclase 5	GO:0001973,GO:0003091,GO:0004016,GO:0005524,GO:0005886,GO:0005887,GO:0005929,GO:0006171,GO:0007186,GO:0007189,GO:0007190,GO:0007191,GO:0007193,GO:0007195,GO:0007204,GO:0007626,GO:0008179,GO:0016021,GO:0034199,GO:0045111,GO:0046872,GO:0050885,GO:0061178,GO:0071377,GO:0097110,GO:1904322	G protein-coupled adenosine receptor signaling pathway|renal water homeostasis|adenylate cyclase activity|ATP binding|plasma membrane|integral component of plasma membrane|cilium|cAMP biosynthetic process|G protein-coupled receptor signaling pathway|adenylate cyclase-activating G protein-coupled receptor signaling pathway|activation of adenylate cyclase activity|adenylate cyclase-activating dopam…	hsa00230,hsa01522,hsa04015,hsa04022,hsa04024,hsa04062,hsa04072,hsa04114,hsa04211,hsa04213,hsa04261,hsa04270,hsa04371,hsa04540,hsa04611,hsa04713,hsa04714,hsa04723,hsa04724,hsa04725,hsa04726,hsa04727,hsa04728,hsa04750,hsa04911,hsa04912,hsa04913,hsa04914,hsa04915,hsa04916,hsa04918,hsa04921,hsa04923,hsa04924,hsa04925,hsa04926,hsa04927,hsa04928,hsa04934,hsa04935,hsa04970,hsa04971,hsa04972,hsa04976,hsa…	Purine metabolism|Endocrine resistance|Rap1 signaling pathway|cGMP-PKG signaling pathway|cAMP signaling pathway|Chemokine signaling pathway|Phospholipase D signaling pathway|Oocyte meiosis|Longevity regulating pathway|Longevity regulating pathway - multiple species|Adrenergic signaling in cardiomyocytes|Vascular smooth muscle contraction|Apelin signaling pathway|Gap junction|Platelet activation|C…
ADCY6	12.8008	13.3243	12.1363	14.5638	12.8586	13.5698	16.2229	15.5856	15.2934	112	adenylate cyclase 6	GO:0003091,GO:0004016,GO:0005080,GO:0005515,GO:0005524,GO:0005886,GO:0005887,GO:0005929,GO:0006171,GO:0007186,GO:0007189,GO:0007190,GO:0007193,GO:0007212,GO:0010977,GO:0016020,GO:0019901,GO:0031226,GO:0032420,GO:0034199,GO:0035811,GO:0046872,GO:0071377,GO:0071380,GO:0071870,GO:0097746,GO:1904117,GO:1904322	renal water homeostasis|adenylate cyclase activity|protein kinase C binding|protein binding|ATP binding|plasma membrane|integral component of plasma membrane|cilium|cAMP biosynthetic process|G protein-coupled receptor signaling pathway|adenylate cyclase-activating G protein-coupled receptor signaling pathway|activation of adenylate cyclase activity|adenylate cyclase-inhibiting G protein-coupled r…	hsa00230,hsa01522,hsa04015,hsa04022,hsa04024,hsa04062,hsa04072,hsa04114,hsa04211,hsa04213,hsa04261,hsa04270,hsa04371,hsa04540,hsa04611,hsa04713,hsa04714,hsa04723,hsa04724,hsa04725,hsa04727,hsa04742,hsa04750,hsa04911,hsa04912,hsa04913,hsa04914,hsa04915,hsa04916,hsa04918,hsa04921,hsa04923,hsa04924,hsa04925,hsa04926,hsa04927,hsa04928,hsa04934,hsa04935,hsa04961,hsa04962,hsa04970,hsa04971,hsa04972,hsa…	Purine metabolism|Endocrine resistance|Rap1 signaling pathway|cGMP-PKG signaling pathway|cAMP signaling pathway|Chemokine signaling pathway|Phospholipase D signaling pathway|Oocyte meiosis|Longevity regulating pathway|Longevity regulating pathway - multiple species|Adrenergic signaling in cardiomyocytes|Vascular smooth muscle contraction|Apelin signaling pathway|Gap junction|Platelet activation|C…
ADCY7	0.239462	0.271191	0.284362	0.16479	0.189266	0.187885	0.406314	0.501248	0.369686	113	adenylate cyclase 7	GO:0002819,GO:0003091,GO:0004016,GO:0005524,GO:0005886,GO:0005887,GO:0006171,GO:0007186,GO:0007189,GO:0007190,GO:0007193,GO:0016021,GO:0034199,GO:0046872,GO:0060135,GO:0071285,GO:0071361,GO:0071377,GO:1900016	regulation of adaptive immune response|renal water homeostasis|adenylate cyclase activity|ATP binding|plasma membrane|integral component of plasma membrane|cAMP biosynthetic process|G protein-coupled receptor signaling pathway|adenylate cyclase-activating G protein-coupled receptor signaling pathway|activation of adenylate cyclase activity|adenylate cyclase-inhibiting G protein-coupled receptor s…	hsa00230,hsa01522,hsa04015,hsa04020,hsa04022,hsa04024,hsa04062,hsa04072,hsa04114,hsa04211,hsa04213,hsa04261,hsa04270,hsa04371,hsa04540,hsa04611,hsa04713,hsa04714,hsa04723,hsa04724,hsa04725,hsa04727,hsa04750,hsa04911,hsa04912,hsa04913,hsa04914,hsa04915,hsa04916,hsa04918,hsa04921,hsa04923,hsa04925,hsa04926,hsa04927,hsa04928,hsa04934,hsa04935,hsa04970,hsa04971,hsa04972,hsa04976,hsa05032,hsa05163,hsa…	Purine metabolism|Endocrine resistance|Rap1 signaling pathway|Calcium signaling pathway|cGMP-PKG signaling pathway|cAMP signaling pathway|Chemokine signaling pathway|Phospholipase D signaling pathway|Oocyte meiosis|Longevity regulating pathway|Longevity regulating pathway - multiple species|Adrenergic signaling in cardiomyocytes|Vascular smooth muscle contraction|Apelin signaling pathway|Gap junc…
ADCY9	11.2215	10.7318	10.7227	11.2886	10.6453	10.6346	14.2153	14.2889	15.335	115	adenylate cyclase 9	GO:0001701,GO:0003091,GO:0004016,GO:0005524,GO:0005886,GO:0005887,GO:0006171,GO:0007165,GO:0007186,GO:0007189,GO:0007190,GO:0007193,GO:0016021,GO:0030424,GO:0030425,GO:0034199,GO:0046872,GO:0071377,GO:0071880	in utero embryonic development|renal water homeostasis|adenylate cyclase activity|ATP binding|plasma membrane|integral component of plasma membrane|cAMP biosynthetic process|signal transduction|G protein-coupled receptor signaling pathway|adenylate cyclase-activating G protein-coupled receptor signaling pathway|activation of adenylate cyclase activity|adenylate cyclase-inhibiting G protein-couple…	hsa00230,hsa01522,hsa04015,hsa04020,hsa04022,hsa04024,hsa04062,hsa04072,hsa04114,hsa04211,hsa04213,hsa04261,hsa04270,hsa04371,hsa04540,hsa04611,hsa04713,hsa04714,hsa04723,hsa04724,hsa04725,hsa04727,hsa04750,hsa04911,hsa04912,hsa04913,hsa04914,hsa04915,hsa04916,hsa04918,hsa04921,hsa04923,hsa04925,hsa04926,hsa04927,hsa04928,hsa04934,hsa04935,hsa04961,hsa04962,hsa04970,hsa04971,hsa04972,hsa04976,hsa…	Purine metabolism|Endocrine resistance|Rap1 signaling pathway|Calcium signaling pathway|cGMP-PKG signaling pathway|cAMP signaling pathway|Chemokine signaling pathway|Phospholipase D signaling pathway|Oocyte meiosis|Longevity regulating pathway|Longevity regulating pathway - multiple species|Adrenergic signaling in cardiomyocytes|Vascular smooth muscle contraction|Apelin signaling pathway|Gap junc…
ADCYAP1	0.0490024	0.0668331	0.0822898	0.0828256	0.0628671	0.146801	0.172452	0.15386	0.160472	116	adenylate cyclase activating polypeptide 1	GO:0001541,GO:0001662,GO:0001821,GO:0002865,GO:0002878,GO:0005102,GO:0005184,GO:0005515,GO:0005576,GO:0005615,GO:0007186,GO:0007189,GO:0007190,GO:0007204,GO:0007218,GO:0007267,GO:0007565,GO:0008277,GO:0008284,GO:0010656,GO:0010976,GO:0016521,GO:0019233,GO:0019933,GO:0021983,GO:0030073,GO:0031175,GO:0031858,GO:0032755,GO:0032880,GO:0034260,GO:0042594,GO:0043005,GO:0043195,GO:0043204,GO:0043267,GO:…	ovarian follicle development|behavioral fear response|histamine secretion|negative regulation of acute inflammatory response to antigenic stimulus|negative regulation of acute inflammatory response to non-antigenic stimulus|signaling receptor binding|neuropeptide hormone activity|protein binding|extracellular region|extracellular space|G protein-coupled receptor signaling pathway|adenylate cyclas…	hsa04024,hsa04080,hsa04713,hsa04911,hsa04924	cAMP signaling pathway|Neuroactive ligand-receptor interaction|Circadian entrainment|Insulin secretion|Renin secretion
ADCYAP1R1	0	0.0087481	0	0	0.00822897	0.00854023	0.0090292	0	0.00840195	117	ADCYAP receptor type I	GO:0004999,GO:0005515,GO:0005886,GO:0005887,GO:0007166,GO:0007186,GO:0007188,GO:0007275,GO:0007283,GO:0008528,GO:0017046,GO:0030154,GO:0038023,GO:0043005,GO:0043231,GO:0043235	vasoactive intestinal polypeptide receptor activity|protein binding|plasma membrane|integral component of plasma membrane|cell surface receptor signaling pathway|G protein-coupled receptor signaling pathway|adenylate cyclase-modulating G protein-coupled receptor signaling pathway|multicellular organism development|spermatogenesis|G protein-coupled peptide receptor activity|peptide hormone binding…	hsa04024,hsa04080,hsa04713,hsa04911,hsa04924	cAMP signaling pathway|Neuroactive ligand-receptor interaction|Circadian entrainment|Insulin secretion|Renin secretion
ADD1	105.469	109.963	103.412	126.317	119.994	118.871	111.976	111.623	112.776	118	adducin 1	GO:0000902,GO:0001701,GO:0003723,GO:0003779,GO:0005200,GO:0005515,GO:0005516,GO:0005634,GO:0005654,GO:0005737,GO:0005829,GO:0005856,GO:0005886,GO:0005912,GO:0005925,GO:0006884,GO:0008134,GO:0008290,GO:0014069,GO:0016604,GO:0020027,GO:0030036,GO:0030218,GO:0030507,GO:0032092,GO:0035264,GO:0036498,GO:0042803,GO:0045296,GO:0046982,GO:0048873,GO:0051015,GO:0051016,GO:0051017,GO:0055085,GO:0071277,GO:…	cell morphogenesis|in utero embryonic development|RNA binding|actin binding|structural constituent of cytoskeleton|protein binding|calmodulin binding|nucleus|nucleoplasm|cytoplasm|cytosol|cytoskeleton|plasma membrane|adherens junction|focal adhesion|cell volume homeostasis|transcription factor binding|F-actin capping protein complex|postsynaptic density|nuclear body|hemoglobin metabolic process|a…
ADD2	0.0360878	0	0.00519449	0.067968	0.0396845	0.0308891	0.0489865	0.0161872	0.0151945	119	adducin 2	GO:0003779,GO:0005200,GO:0005516,GO:0005829,GO:0005856,GO:0005886,GO:0007416,GO:0008290,GO:0014069,GO:0019901,GO:0030036,GO:0030097,GO:0030507,GO:0031410,GO:0032092,GO:0042803,GO:0044853,GO:0046982,GO:0050900,GO:0050901,GO:0051015,GO:0051016,GO:0051017,GO:0055085,GO:0065003	actin binding|structural constituent of cytoskeleton|calmodulin binding|cytosol|cytoskeleton|plasma membrane|synapse assembly|F-actin capping protein complex|postsynaptic density|protein kinase binding|actin cytoskeleton organization|hemopoiesis|spectrin binding|cytoplasmic vesicle|positive regulation of protein binding|protein homodimerization activity|plasma membrane raft|protein heterodimeriza…
ADD3	37.766	36.4169	36.2477	31.0011	31.6126	33.774	33.0395	32.3733	33.8316	120	adducin 3	GO:0000794,GO:0005200,GO:0005516,GO:0005829,GO:0005856,GO:0005886,GO:0005903,GO:0005911,GO:0005938,GO:0014069,GO:0016020,GO:0051015,GO:0051016,GO:0055085	condensed nuclear chromosome|structural constituent of cytoskeleton|calmodulin binding|cytosol|cytoskeleton|plasma membrane|brush border|cell-cell junction|cell cortex|postsynaptic density|membrane|actin filament binding|barbed-end actin filament capping|transmembrane transport
ADGB	0	0.0111975	0	0	0	0	0	0	0.0215089	79747	androglobin	GO:0004198,GO:0006508,GO:0019825,GO:0020037	calcium-dependent cysteine-type endopeptidase activity|proteolysis|oxygen binding|heme binding
ADGRA1	0	0	0	0	0	0	0	0.00942436	0	84435	adhesion G protein-coupled receptor A1	GO:0004930,GO:0005886,GO:0007165,GO:0007166,GO:0007186,GO:0014069,GO:0016021,GO:0098978	G protein-coupled receptor activity|plasma membrane|signal transduction|cell surface receptor signaling pathway|G protein-coupled receptor signaling pathway|postsynaptic density|integral component of membrane|glutamatergic synapse
ADGRA2	0.0286584	0.0293149	0.0192505	0.0775032	0.00919176	0.0190789	0.0705994	0.0799849	0	25960	adhesion G protein-coupled receptor A2	GO:0002040,GO:0004930,GO:0005515,GO:0005886,GO:0007166,GO:0007186,GO:0007417,GO:0009986,GO:0010595,GO:0016021,GO:0016055,GO:0030175,GO:0043542,GO:0045765,GO:0050920,GO:0090210,GO:0090263,GO:1900747,GO:1990909	sprouting angiogenesis|G protein-coupled receptor activity|protein binding|plasma membrane|cell surface receptor signaling pathway|G protein-coupled receptor signaling pathway|central nervous system development|cell surface|positive regulation of endothelial cell migration|integral component of membrane|Wnt signaling pathway|filopodium|endothelial cell migration|regulation of angiogenesis|regulat…
ADGRA3	23.7811	22.0036	22.4709	23.8361	25.5906	25.2865	32.6343	32.0716	32.7691	166647	adhesion G protein-coupled receptor A3	GO:0004930,GO:0005886,GO:0007166,GO:0007186,GO:0009897,GO:0016021	G protein-coupled receptor activity|plasma membrane|cell surface receptor signaling pathway|G protein-coupled receptor signaling pathway|external side of plasma membrane|integral component of membrane
ADGRB1	0	0	0	0.00918881	0	0	0	0	0	575	adhesion G protein-coupled receptor B1	GO:0001530,GO:0001786,GO:0001891,GO:0004930,GO:0005515,GO:0005615,GO:0005886,GO:0005887,GO:0005911,GO:0005925,GO:0006910,GO:0007155,GO:0007165,GO:0007166,GO:0007186,GO:0007189,GO:0007409,GO:0007422,GO:0007517,GO:0008285,GO:0010596,GO:0014069,GO:0016021,GO:0016525,GO:0030165,GO:0030425,GO:0031397,GO:0042177,GO:0043197,GO:0043277,GO:0043652,GO:0045087,GO:0048167,GO:0048471,GO:0050829,GO:0051965,GO:…	lipopolysaccharide binding|phosphatidylserine binding|phagocytic cup|G protein-coupled receptor activity|protein binding|extracellular space|plasma membrane|integral component of plasma membrane|cell-cell junction|focal adhesion|phagocytosis, recognition|cell adhesion|signal transduction|cell surface receptor signaling pathway|G protein-coupled receptor signaling pathway|adenylate cyclase-activat…	hsa04115	p53 signaling pathway
ADGRB2	0.0782194	0.0600084	0.12807	0.099157	0.150526	0.175747	0.123873	0.122798	0.0672396	576	adhesion G protein-coupled receptor B2	GO:0004930,GO:0005515,GO:0005886,GO:0005887,GO:0007166,GO:0007186,GO:0007189,GO:0007422,GO:0016021,GO:0016525,GO:0033173	G protein-coupled receptor activity|protein binding|plasma membrane|integral component of plasma membrane|cell surface receptor signaling pathway|G protein-coupled receptor signaling pathway|adenylate cyclase-activating G protein-coupled receptor signaling pathway|peripheral nervous system development|integral component of membrane|negative regulation of angiogenesis|calcineurin-NFAT signaling ca…
ADGRB3	0.888995	0.635573	0.548998	0.261745	0.450692	0.439103	0.565166	0.480225	0.338081	577	adhesion G protein-coupled receptor B3	GO:0004930,GO:0005096,GO:0005515,GO:0005886,GO:0005887,GO:0007166,GO:0007186,GO:0007189,GO:0007520,GO:0016021,GO:0016322,GO:0016525,GO:0043083,GO:0043547,GO:0048814,GO:0051965,GO:0061743,GO:0098794,GO:0099558	G protein-coupled receptor activity|GTPase activator activity|protein binding|plasma membrane|integral component of plasma membrane|cell surface receptor signaling pathway|G protein-coupled receptor signaling pathway|adenylate cyclase-activating G protein-coupled receptor signaling pathway|myoblast fusion|integral component of membrane|neuron remodeling|negative regulation of angiogenesis|synapti…
ADGRD1	8.2309	8.52855	8.41272	8.05283	7.77727	8.03594	8.3584	7.99438	7.78358	283383	adhesion G protein-coupled receptor D1	GO:0004930,GO:0005515,GO:0005654,GO:0005886,GO:0005887,GO:0007166,GO:0007186,GO:0007189,GO:0016021	G protein-coupled receptor activity|protein binding|nucleoplasm|plasma membrane|integral component of plasma membrane|cell surface receptor signaling pathway|G protein-coupled receptor signaling pathway|adenylate cyclase-activating G protein-coupled receptor signaling pathway|integral component of membrane
ADGRE1	0.0851592	0.0348439	0.017161	0.0172727	0	0.017008	0.0359636	0.0534773	0	2015	adhesion G protein-coupled receptor E1	GO:0002250,GO:0004930,GO:0005509,GO:0005887,GO:0007155,GO:0007166,GO:0007186,GO:0007189	adaptive immune response|G protein-coupled receptor activity|calcium ion binding|integral component of plasma membrane|cell adhesion|cell surface receptor signaling pathway|G protein-coupled receptor signaling pathway|adenylate cyclase-activating G protein-coupled receptor signaling pathway
ADGRE2	0.00721462	0	0.021808	0.0146333	0.0138839	0.0432272	0	0.0377547	0.0425273	30817	adhesion G protein-coupled receptor E2	GO:0004930,GO:0005509,GO:0005515,GO:0005886,GO:0005887,GO:0006954,GO:0007155,GO:0007166,GO:0007186,GO:0007189,GO:0016021,GO:0016477,GO:0031256,GO:0032587,GO:0035374,GO:0043304,GO:0071621	G protein-coupled receptor activity|calcium ion binding|protein binding|plasma membrane|integral component of plasma membrane|inflammatory response|cell adhesion|cell surface receptor signaling pathway|G protein-coupled receptor signaling pathway|adenylate cyclase-activating G protein-coupled receptor signaling pathway|integral component of membrane|cell migration|leading edge membrane|ruffle mem…
ADGRE5	15.0791	14.3496	14.3699	12.9918	12.9845	12.193	11.4999	12.0286	12.0284	976	adhesion G protein-coupled receptor E5	GO:0004888,GO:0004930,GO:0005509,GO:0005515,GO:0005886,GO:0005887,GO:0005925,GO:0006954,GO:0006955,GO:0007155,GO:0007166,GO:0007186,GO:0007189,GO:0007267,GO:0016020,GO:0030667,GO:0043312,GO:0070062	transmembrane signaling receptor activity|G protein-coupled receptor activity|calcium ion binding|protein binding|plasma membrane|integral component of plasma membrane|focal adhesion|inflammatory response|immune response|cell adhesion|cell surface receptor signaling pathway|G protein-coupled receptor signaling pathway|adenylate cyclase-activating G protein-coupled receptor signaling pathway|cell-…
ADGRF1	0.0866865	0.0394099	0.00970486	0.0293041	0.0370712	0.0288551	0.101691	0.0907274	0.0567757	266977	adhesion G protein-coupled receptor F1	GO:0004930,GO:0005576,GO:0005886,GO:0007166,GO:0007186,GO:0007189,GO:0007416,GO:0007613,GO:0016021,GO:0031175,GO:0032793	G protein-coupled receptor activity|extracellular region|plasma membrane|cell surface receptor signaling pathway|G protein-coupled receptor signaling pathway|adenylate cyclase-activating G protein-coupled receptor signaling pathway|synapse assembly|memory|integral component of membrane|neuron projection development|positive regulation of CREB transcription factor activity
ADGRF2	0.0372813	0.0286015	0.028173	0.113426	0.0538085	0.0651511	0	0	0	222611	adhesion G protein-coupled receptor F2	GO:0004930,GO:0007166,GO:0007186,GO:0016021	G protein-coupled receptor activity|cell surface receptor signaling pathway|G protein-coupled receptor signaling pathway|integral component of membrane
ADGRF3	0.269255	0.474867	0.308717	0.621454	0.518158	0.482127	0.294076	0.272089	0.191553	165082	adhesion G protein-coupled receptor F3	GO:0004930,GO:0007166,GO:0007186,GO:0016021	G protein-coupled receptor activity|cell surface receptor signaling pathway|G protein-coupled receptor signaling pathway|integral component of membrane
ADGRF4	0.0382992	0.0195883	0.0964739	0.427249	0.239536	0.172105	0.202177	0.18038	0.206945	221393	adhesion G protein-coupled receptor F4	GO:0004930,GO:0005515,GO:0007166,GO:0007186,GO:0016021	G protein-coupled receptor activity|protein binding|cell surface receptor signaling pathway|G protein-coupled receptor signaling pathway|integral component of membrane
ADGRF5	0.0560566	0	0.0094136	0	0.0179793	0	0.0394555	0.0782263	0.0826078	221395	adhesion G protein-coupled receptor F5	GO:0003094,GO:0004930,GO:0005515,GO:0005886,GO:0006112,GO:0007166,GO:0007186,GO:0009986,GO:0016021,GO:0031410,GO:0042593,GO:0043031,GO:0043129,GO:0045177,GO:0045444,GO:0048821,GO:0061626,GO:0071073	glomerular filtration|G protein-coupled receptor activity|protein binding|plasma membrane|energy reserve metabolic process|cell surface receptor signaling pathway|G protein-coupled receptor signaling pathway|cell surface|integral component of membrane|cytoplasmic vesicle|glucose homeostasis|negative regulation of macrophage activation|surfactant homeostasis|apical part of cell|fat cell differenti…
ADGRG1	0.0713542	0.187685	0.174602	0.0930385	0.137315	0.213763	0.193716	0.0533431	0.080115	9289	adhesion G protein-coupled receptor G1	GO:0001525,GO:0004930,GO:0005515,GO:0005518,GO:0005887,GO:0007155,GO:0007166,GO:0007186,GO:0007189,GO:0007266,GO:0007267,GO:0007420,GO:0008201,GO:0008285,GO:0010573,GO:0016021,GO:0016477,GO:0021796,GO:0021801,GO:0021819,GO:0035025,GO:0045121,GO:0045785,GO:0050840,GO:0061484,GO:0070062,GO:0070528,GO:0072520,GO:0097451,GO:2000179,GO:2001223	angiogenesis|G protein-coupled receptor activity|protein binding|collagen binding|integral component of plasma membrane|cell adhesion|cell surface receptor signaling pathway|G protein-coupled receptor signaling pathway|adenylate cyclase-activating G protein-coupled receptor signaling pathway|Rho protein signal transduction|cell-cell signaling|brain development|heparin binding|negative regulation …
ADGRG2	0	0.0108152	0.0213063	0.0321675	0.0101734	0.0211164	0.0446508	0.0553292	0.0311617	10149	adhesion G protein-coupled receptor G2	GO:0004930,GO:0005829,GO:0005886,GO:0005887,GO:0007166,GO:0007186,GO:0007189,GO:0007283,GO:0009986,GO:0016021,GO:0016324,GO:0070062	G protein-coupled receptor activity|cytosol|plasma membrane|integral component of plasma membrane|cell surface receptor signaling pathway|G protein-coupled receptor signaling pathway|adenylate cyclase-activating G protein-coupled receptor signaling pathway|spermatogenesis|cell surface|integral component of membrane|apical plasma membrane|extracellular exosome
ADGRG3	0.00824806	0.016874	0.0249318	0.0250941	0.0396816	0.0329461	0.0087081	0.0172651	0.0162063	222487	adhesion G protein-coupled receptor G3	GO:0004930,GO:0005515,GO:0005886,GO:0005887,GO:0007166,GO:0007186,GO:0007189,GO:0016021,GO:0030183,GO:0030334,GO:0032792,GO:0035579,GO:0043312,GO:1901223	G protein-coupled receptor activity|protein binding|plasma membrane|integral component of plasma membrane|cell surface receptor signaling pathway|G protein-coupled receptor signaling pathway|adenylate cyclase-activating G protein-coupled receptor signaling pathway|integral component of membrane|B cell differentiation|regulation of cell migration|negative regulation of CREB transcription factor ac…
ADGRG4	0	0	0	0	0	0.00580057	0	0	0	139378	adhesion G protein-coupled receptor G4	GO:0004930,GO:0005887,GO:0007166,GO:0007186,GO:0007189,GO:0016021	G protein-coupled receptor activity|integral component of plasma membrane|cell surface receptor signaling pathway|G protein-coupled receptor signaling pathway|adenylate cyclase-activating G protein-coupled receptor signaling pathway|integral component of membrane
ADGRG5	0.116017	0.105489	0.142874	0.0392193	0.0744215	0.0772365	0.149708	0.1619	0.126643	221188	adhesion G protein-coupled receptor G5	GO:0004930,GO:0005887,GO:0007166,GO:0007186,GO:0007189,GO:0016021	G protein-coupled receptor activity|integral component of plasma membrane|cell surface receptor signaling pathway|G protein-coupled receptor signaling pathway|adenylate cyclase-activating G protein-coupled receptor signaling pathway|integral component of membrane
ADGRG6	65.1148	64.9001	62.4052	45.1731	40.7061	43.9826	54.0039	53.0355	58.9708	57211	adhesion G protein-coupled receptor G6	GO:0004930,GO:0005518,GO:0005737,GO:0005886,GO:0005887,GO:0007166,GO:0007186,GO:0007189,GO:0009986,GO:0014037,GO:0016021,GO:0019933,GO:0022011,GO:0042552,GO:0043236,GO:0050840,GO:0060347	G protein-coupled receptor activity|collagen binding|cytoplasm|plasma membrane|integral component of plasma membrane|cell surface receptor signaling pathway|G protein-coupled receptor signaling pathway|adenylate cyclase-activating G protein-coupled receptor signaling pathway|cell surface|Schwann cell differentiation|integral component of membrane|cAMP-mediated signaling|myelination in peripheral …
ADGRG7	1.88882	2.09613	2.29813	0.849339	1.52596	1.15662	0.733704	0.522191	0.542686	84873	adhesion G protein-coupled receptor G7	GO:0004930,GO:0005515,GO:0005887,GO:0007166,GO:0007186,GO:0007189,GO:0016021	G protein-coupled receptor activity|protein binding|integral component of plasma membrane|cell surface receptor signaling pathway|G protein-coupled receptor signaling pathway|adenylate cyclase-activating G protein-coupled receptor signaling pathway|integral component of membrane
ADGRL1	3.29738	3.67444	3.60557	3.37877	3.48277	3.25169	2.59106	3.05647	2.71413	22859	adhesion G protein-coupled receptor L1	GO:0004930,GO:0005515,GO:0005886,GO:0005887,GO:0007157,GO:0007166,GO:0007186,GO:0007189,GO:0014069,GO:0016021,GO:0016524,GO:0030246,GO:0030424,GO:0030426,GO:0035584,GO:0042734,GO:0043005,GO:0045202,GO:0050839,GO:0090129	G protein-coupled receptor activity|protein binding|plasma membrane|integral component of plasma membrane|heterophilic cell-cell adhesion via plasma membrane cell adhesion molecules|cell surface receptor signaling pathway|G protein-coupled receptor signaling pathway|adenylate cyclase-activating G protein-coupled receptor signaling pathway|postsynaptic density|integral component of membrane|latrot…
ADGRL2	17.737	16.6817	17.0877	17.6521	17.9584	18.3072	16.1751	15.9077	16.4173	23266	adhesion G protein-coupled receptor L2	GO:0004930,GO:0005887,GO:0007166,GO:0007186,GO:0007189,GO:0007420,GO:0009617,GO:0016021,GO:0016524,GO:0030246,GO:0043005,GO:0050808,GO:0051965,GO:0098978,GO:0099055	G protein-coupled receptor activity|integral component of plasma membrane|cell surface receptor signaling pathway|G protein-coupled receptor signaling pathway|adenylate cyclase-activating G protein-coupled receptor signaling pathway|brain development|response to bacterium|integral component of membrane|latrotoxin receptor activity|carbohydrate binding|neuron projection|synapse organization|positi…
ADGRL3	0.80151	0.848807	0.718911	1.03279	0.943608	0.872581	1.25771	1.1481	1.29077	23284	adhesion G protein-coupled receptor L3	GO:0001764,GO:0004930,GO:0005509,GO:0005515,GO:0005887,GO:0005911,GO:0007166,GO:0007186,GO:0007189,GO:0007416,GO:0007420,GO:0016021,GO:0030246,GO:0030424,GO:0098742,GO:0098978	neuron migration|G protein-coupled receptor activity|calcium ion binding|protein binding|integral component of plasma membrane|cell-cell junction|cell surface receptor signaling pathway|G protein-coupled receptor signaling pathway|adenylate cyclase-activating G protein-coupled receptor signaling pathway|synapse assembly|brain development|integral component of membrane|carbohydrate binding|axon|ce…
ADGRL4	0.0493485	0	0	0.0500464	0.0158278	0.065706	0.052101	0.0172163	0.0161605	64123	adhesion G protein-coupled receptor L4	GO:0004930,GO:0005509,GO:0005886,GO:0005887,GO:0007166,GO:0007186,GO:0007189,GO:0016021,GO:0031410,GO:0065003	G protein-coupled receptor activity|calcium ion binding|plasma membrane|integral component of plasma membrane|cell surface receptor signaling pathway|G protein-coupled receptor signaling pathway|adenylate cyclase-activating G protein-coupled receptor signaling pathway|integral component of membrane|cytoplasmic vesicle|protein-containing complex assembly
ADGRV1	4.05829	4.21573	3.35109	6.2892	5.66674	6.73237	4.6586	4.703	4.90117	84059	adhesion G protein-coupled receptor V1	GO:0001917,GO:0001965,GO:0002141,GO:0002142,GO:0004930,GO:0005509,GO:0005515,GO:0005737,GO:0005886,GO:0007166,GO:0007186,GO:0007194,GO:0007399,GO:0007601,GO:0007605,GO:0009986,GO:0010739,GO:0010855,GO:0016020,GO:0016021,GO:0016787,GO:0030501,GO:0031647,GO:0043235,GO:0045184,GO:0045202,GO:0045494,GO:0048496,GO:0048839,GO:0050877,GO:0050910,GO:0050953,GO:0060122,GO:0060171,GO:0070062,GO:0071277,GO:…	photoreceptor inner segment|G-protein alpha-subunit binding|stereocilia ankle link|stereocilia ankle link complex|G protein-coupled receptor activity|calcium ion binding|protein binding|cytoplasm|plasma membrane|cell surface receptor signaling pathway|G protein-coupled receptor signaling pathway|negative regulation of adenylate cyclase activity|nervous system development|visual perception|sensory…
ADH1A	0.0800754	0.163819	0.0806825	0.162416	0.0385245	0	0.211354	0.293328	0.118003	124	alcohol dehydrogenase 1A (class I), alpha polypeptide	GO:0004024,GO:0004745,GO:0005515,GO:0005654,GO:0005829,GO:0005886,GO:0006066,GO:0006069,GO:0008270,GO:0017144,GO:0042572,GO:0042573	alcohol dehydrogenase activity, zinc-dependent|retinol dehydrogenase activity|protein binding|nucleoplasm|cytosol|plasma membrane|alcohol metabolic process|ethanol oxidation|zinc ion binding|drug metabolic process|retinol metabolic process|retinoic acid metabolic process	hsa00010,hsa00071,hsa00350,hsa00830,hsa00980,hsa00982,hsa05204	Glycolysis / Gluconeogenesis|Fatty acid degradation|Tyrosine metabolism|Retinol metabolism|Metabolism of xenobiotics by cytochrome P450|Drug metabolism - cytochrome P450|Chemical carcinogenesis
ADH1B	0	0.0284308	0	0.0140936	0.0267437	0	0.0586887	0.174539	0.0273059	125	alcohol dehydrogenase 1B (class I), beta polypeptide	GO:0001523,GO:0004024,GO:0004745,GO:0005654,GO:0005829,GO:0005886,GO:0006069,GO:0008270,GO:0042572,GO:0042573	retinoid metabolic process|alcohol dehydrogenase activity, zinc-dependent|retinol dehydrogenase activity|nucleoplasm|cytosol|plasma membrane|ethanol oxidation|zinc ion binding|retinol metabolic process|retinoic acid metabolic process	hsa00010,hsa00071,hsa00350,hsa00830,hsa00980,hsa00982,hsa05204	Glycolysis / Gluconeogenesis|Fatty acid degradation|Tyrosine metabolism|Retinol metabolism|Metabolism of xenobiotics by cytochrome P450|Drug metabolism - cytochrome P450|Chemical carcinogenesis
ADH1C	0.240226	0.0409548	0	0.0406039	0	0	0	0.125712	0	126	alcohol dehydrogenase 1C (class I), gamma polypeptide	GO:0004022,GO:0004024,GO:0004745,GO:0005654,GO:0005829,GO:0005886,GO:0006069,GO:0008270,GO:0042572,GO:0042573	alcohol dehydrogenase (NAD+) activity|alcohol dehydrogenase activity, zinc-dependent|retinol dehydrogenase activity|nucleoplasm|cytosol|plasma membrane|ethanol oxidation|zinc ion binding|retinol metabolic process|retinoic acid metabolic process	hsa00010,hsa00071,hsa00350,hsa00830,hsa00980,hsa00982,hsa05204	Glycolysis / Gluconeogenesis|Fatty acid degradation|Tyrosine metabolism|Retinol metabolism|Metabolism of xenobiotics by cytochrome P450|Drug metabolism - cytochrome P450|Chemical carcinogenesis
ADH4	0.785223	0.830907	0.600202	0.247136	0.521066	0.378543	0.228695	0.226711	0.26601	127	alcohol dehydrogenase 4 (class II), pi polypeptide	GO:0001523,GO:0003960,GO:0004022,GO:0004024,GO:0004032,GO:0004745,GO:0005503,GO:0005515,GO:0005654,GO:0005829,GO:0006066,GO:0006069,GO:0006081,GO:0008270,GO:0010430,GO:0016620,GO:0019115,GO:0019841,GO:0035276,GO:0042572,GO:0046164,GO:0046294,GO:0051287,GO:0051903,GO:1901661	retinoid metabolic process|NADPH:quinone reductase activity|alcohol dehydrogenase (NAD+) activity|alcohol dehydrogenase activity, zinc-dependent|alditol:NADP+ 1-oxidoreductase activity|retinol dehydrogenase activity|all-trans retinal binding|protein binding|nucleoplasm|cytosol|alcohol metabolic process|ethanol oxidation|cellular aldehyde metabolic process|zinc ion binding|fatty acid omega-oxidati…	hsa00010,hsa00071,hsa00350,hsa00830,hsa00980,hsa00982,hsa05204	Glycolysis / Gluconeogenesis|Fatty acid degradation|Tyrosine metabolism|Retinol metabolism|Metabolism of xenobiotics by cytochrome P450|Drug metabolism - cytochrome P450|Chemical carcinogenesis
ADH5	68.1148	72.3022	73.7404	68.0096	70.7998	69.5101	59.4223	60.7677	58.7664	128	alcohol dehydrogenase 5 (class III), chi polypeptide	GO:0001523,GO:0003016,GO:0004024,GO:0005504,GO:0005739,GO:0005829,GO:0006069,GO:0008270,GO:0009055,GO:0010430,GO:0018119,GO:0018467,GO:0022900,GO:0032496,GO:0042802,GO:0045777,GO:0046294,GO:0051409,GO:0051775,GO:0051903,GO:0070062,GO:0106321,GO:0106322	retinoid metabolic process|respiratory system process|alcohol dehydrogenase activity, zinc-dependent|fatty acid binding|mitochondrion|cytosol|ethanol oxidation|zinc ion binding|electron transfer activity|fatty acid omega-oxidation|peptidyl-cysteine S-nitrosylation|formaldehyde dehydrogenase activity|electron transport chain|response to lipopolysaccharide|identical protein binding|positive regulat…	hsa00010,hsa00071,hsa00350,hsa00830,hsa00980,hsa00982,hsa05204	Glycolysis / Gluconeogenesis|Fatty acid degradation|Tyrosine metabolism|Retinol metabolism|Metabolism of xenobiotics by cytochrome P450|Drug metabolism - cytochrome P450|Chemical carcinogenesis
ADH6	7.22044	8.53132	9.02661	7.45816	8.49145	7.57753	4.57037	4.5657	3.711	130	alcohol dehydrogenase 6 (class V)	GO:0004022,GO:0004024,GO:0004745,GO:0005829,GO:0006069,GO:0008270,GO:0042572,GO:0042573,GO:0045471,GO:0070062	alcohol dehydrogenase (NAD+) activity|alcohol dehydrogenase activity, zinc-dependent|retinol dehydrogenase activity|cytosol|ethanol oxidation|zinc ion binding|retinol metabolic process|retinoic acid metabolic process|response to ethanol|extracellular exosome	hsa00010,hsa00071,hsa00350,hsa00830,hsa00980,hsa00982,hsa05204	Glycolysis / Gluconeogenesis|Fatty acid degradation|Tyrosine metabolism|Retinol metabolism|Metabolism of xenobiotics by cytochrome P450|Drug metabolism - cytochrome P450|Chemical carcinogenesis
ADHFE1	5.04804	4.58993	4.04525	4.90986	5.93664	4.80514	2.83622	2.40995	1.88514	137872	alcohol dehydrogenase iron containing 1	GO:0004022,GO:0005739,GO:0005759,GO:0006103,GO:0006539,GO:0046872,GO:0047988,GO:0055114	alcohol dehydrogenase (NAD+) activity|mitochondrion|mitochondrial matrix|2-oxoglutarate metabolic process|glutamate catabolic process via 2-oxoglutarate|metal ion binding|hydroxyacid-oxoacid transhydrogenase activity|oxidation-reduction process
ADI1	32.8872	32.7452	34.6714	33.2947	34.5101	35.0435	39.5823	37.1092	38.2733	55256	acireductone dioxygenase 1	GO:0005506,GO:0005515,GO:0005634,GO:0005737,GO:0005829,GO:0005886,GO:0006555,GO:0010309,GO:0016491,GO:0019509,GO:0055114	iron ion binding|protein binding|nucleus|cytoplasm|cytosol|plasma membrane|methionine metabolic process|acireductone dioxygenase [iron(II)-requiring] activity|oxidoreductase activity|L-methionine salvage from methylthioadenosine|oxidation-reduction process	hsa00270	Cysteine and methionine metabolism
ADIG	0	0	0	0	0	0	0	0	0.148551	149685	adipogenin	GO:0005634,GO:0005737,GO:0005811,GO:0016021,GO:0045600,GO:0050872,GO:0050873	nucleus|cytoplasm|lipid droplet|integral component of membrane|positive regulation of fat cell differentiation|white fat cell differentiation|brown fat cell differentiation
ADIPOQ	0	0	0	0	0.0121956	0	0	0	0	9370	adiponectin, C1Q and collagen domain containing	GO:0001666,GO:0001934,GO:0005102,GO:0005125,GO:0005179,GO:0005201,GO:0005515,GO:0005576,GO:0005581,GO:0005615,GO:0005783,GO:0006006,GO:0006091,GO:0006635,GO:0007165,GO:0007584,GO:0007623,GO:0009617,GO:0009744,GO:0009749,GO:0009967,GO:0009986,GO:0010467,GO:0010642,GO:0010739,GO:0010745,GO:0010804,GO:0010875,GO:0010906,GO:0014823,GO:0019395,GO:0030336,GO:0030853,GO:0031953,GO:0032720,GO:0032757,GO:…	response to hypoxia|positive regulation of protein phosphorylation|signaling receptor binding|cytokine activity|hormone activity|extracellular matrix structural constituent|protein binding|extracellular region|collagen trimer|extracellular space|endoplasmic reticulum|glucose metabolic process|generation of precursor metabolites and energy|fatty acid beta-oxidation|signal transduction|response to …	hsa03320,hsa04152,hsa04211,hsa04920,hsa04930,hsa04932	PPAR signaling pathway|AMPK signaling pathway|Longevity regulating pathway|Adipocytokine signaling pathway|Type II diabetes mellitus|Non-alcoholic fatty liver disease
ADIPOR1	48.0353	47.1753	46.3682	40.057	40.0412	38.9461	43.6197	48.8939	45.7243	51094	adiponectin receptor 1	GO:0005515,GO:0005886,GO:0009755,GO:0010633,GO:0010719,GO:0010906,GO:0016020,GO:0016021,GO:0019216,GO:0019395,GO:0019901,GO:0030308,GO:0031226,GO:0033210,GO:0033211,GO:0038023,GO:0042304,GO:0042593,GO:0042802,GO:0046426,GO:0046427,GO:0046628,GO:0046872,GO:0055100,GO:0097003,GO:0120162,GO:1901223	protein binding|plasma membrane|hormone-mediated signaling pathway|negative regulation of epithelial cell migration|negative regulation of epithelial to mesenchymal transition|regulation of glucose metabolic process|membrane|integral component of membrane|regulation of lipid metabolic process|fatty acid oxidation|protein kinase binding|negative regulation of cell growth|intrinsic component of pla…	hsa04152,hsa04211,hsa04920,hsa04932	AMPK signaling pathway|Longevity regulating pathway|Adipocytokine signaling pathway|Non-alcoholic fatty liver disease
ADIPOR2	39.1676	39.2278	37.9643	35.8037	34.7575	36.0721	38.4915	39.9124	38.5849	79602	adiponectin receptor 2	GO:0001934,GO:0005515,GO:0005886,GO:0007507,GO:0007565,GO:0007584,GO:0009750,GO:0009755,GO:0010629,GO:0014075,GO:0016021,GO:0019395,GO:0030308,GO:0031226,GO:0032496,GO:0033211,GO:0038023,GO:0042304,GO:0042493,GO:0042593,GO:0045471,GO:0046326,GO:0046872,GO:0055100,GO:0061042,GO:0061871,GO:0071398,GO:0097003,GO:0120162	positive regulation of protein phosphorylation|protein binding|plasma membrane|heart development|female pregnancy|response to nutrient|response to fructose|hormone-mediated signaling pathway|negative regulation of gene expression|response to amine|integral component of membrane|fatty acid oxidation|negative regulation of cell growth|intrinsic component of plasma membrane|response to lipopolysacch…	hsa04152,hsa04211,hsa04920,hsa04932	AMPK signaling pathway|Longevity regulating pathway|Adipocytokine signaling pathway|Non-alcoholic fatty liver disease
ADIRF	0.0928466	0	0.187101	0	0.178675	0	0.0980252	0.291524	0.0912155	10974	adipogenesis regulatory factor	GO:0003674,GO:0005515,GO:0005634,GO:0005654,GO:0005829,GO:0030154,GO:0045600,GO:0045944,GO:0070062,GO:0071478,GO:0072719,GO:2001023	molecular_function|protein binding|nucleus|nucleoplasm|cytosol|cell differentiation|positive regulation of fat cell differentiation|positive regulation of transcription by RNA polymerase II|extracellular exosome|cellular response to radiation|cellular response to cisplatin|regulation of response to drug
ADK	8.24576	8.39363	8.57759	6.15319	6.40387	6.63275	5.46045	5.84667	6.30216	132	adenosine kinase	GO:0003723,GO:0004001,GO:0005524,GO:0005634,GO:0005654,GO:0005829,GO:0005886,GO:0006166,GO:0006175,GO:0009156,GO:0016310,GO:0043101,GO:0044209,GO:0046872	RNA binding|adenosine kinase activity|ATP binding|nucleus|nucleoplasm|cytosol|plasma membrane|purine ribonucleoside salvage|dATP biosynthetic process|ribonucleoside monophosphate biosynthetic process|phosphorylation|purine-containing compound salvage|AMP salvage|metal ion binding	hsa00230	Purine metabolism
ADM	23.3718	23.9071	21.426	17.9647	17.9082	16.7543	24.0162	21.8885	21.4662	133	adrenomedullin	GO:0001570,GO:0001666,GO:0001843,GO:0002026,GO:0002031,GO:0003073,GO:0005102,GO:0005179,GO:0005576,GO:0005615,GO:0005737,GO:0006954,GO:0007165,GO:0007186,GO:0007189,GO:0007204,GO:0007507,GO:0007565,GO:0007568,GO:0008209,GO:0008284,GO:0008285,GO:0009409,GO:0009611,GO:0010460,GO:0031100,GO:0031102,GO:0031623,GO:0031700,GO:0032496,GO:0032868,GO:0035809,GO:0042475,GO:0042594,GO:0043065,GO:0043116,GO:…	vasculogenesis|response to hypoxia|neural tube closure|regulation of the force of heart contraction|G protein-coupled receptor internalization|regulation of systemic arterial blood pressure|signaling receptor binding|hormone activity|extracellular region|extracellular space|cytoplasm|inflammatory response|signal transduction|G protein-coupled receptor signaling pathway|adenylate cyclase-activatin…	hsa04080,hsa04270	Neuroactive ligand-receptor interaction|Vascular smooth muscle contraction
ADM2	1.92069	1.51238	1.68464	0.826785	1.18331	1.39366	1.09415	1.37389	1.16746	79924	adrenomedullin 2	GO:0001525,GO:0005179,GO:0005576,GO:0006468,GO:0007186,GO:0007189,GO:0007586,GO:0007631,GO:0010628,GO:0044877,GO:0045766,GO:0045776	angiogenesis|hormone activity|extracellular region|protein phosphorylation|G protein-coupled receptor signaling pathway|adenylate cyclase-activating G protein-coupled receptor signaling pathway|digestion|feeding behavior|positive regulation of gene expression|protein-containing complex binding|positive regulation of angiogenesis|negative regulation of blood pressure
ADM5	3.4722	3.02276	2.53085	2.84701	2.84338	1.84433	2.33992	2.70621	2.54026	199800	adrenomedullin 5 (putative)	GO:0003674,GO:0005575,GO:0005576,GO:0008150	molecular_function|cellular_component|extracellular region|biological_process
ADNP	10.3592	9.23229	9.46045	11.0043	11.0629	11.7033	11.6481	12.3436	12.3741	23394	activity dependent neuroprotector homeobox	GO:0000785,GO:0000981,GO:0003677,GO:0005515,GO:0005634,GO:0006357,GO:0010468,GO:0046872,GO:0090575	chromatin|DNA-binding transcription factor activity, RNA polymerase II-specific|DNA binding|protein binding|nucleus|regulation of transcription by RNA polymerase II|regulation of gene expression|metal ion binding|RNA polymerase II transcription regulator complex
ADNP2	9.14134	8.3263	7.71848	9.0005	8.86761	8.71362	8.79632	8.48583	7.82937	22850	ADNP homeobox 2	GO:0000785,GO:0000981,GO:0003674,GO:0003677,GO:0005515,GO:0005575,GO:0005634,GO:0006357,GO:0010468,GO:0030182,GO:0030307,GO:0034599,GO:0046872,GO:0060548,GO:0071300	chromatin|DNA-binding transcription factor activity, RNA polymerase II-specific|molecular_function|DNA binding|protein binding|cellular_component|nucleus|regulation of transcription by RNA polymerase II|regulation of gene expression|neuron differentiation|positive regulation of cell growth|cellular response to oxidative stress|metal ion binding|negative regulation of cell death|cellular response …
ADO	6.44079	6.73086	6.36482	6.7517	7.29978	8.24071	8.45099	8.47489	8.63966	84890	2-aminoethanethiol dioxygenase	GO:0000098,GO:0005515,GO:0005829,GO:0046872,GO:0047800,GO:0055114	sulfur amino acid catabolic process|protein binding|cytosol|metal ion binding|cysteamine dioxygenase activity|oxidation-reduction process	hsa00430	Taurine and hypotaurine metabolism
ADORA1	0	0	0	0.0184379	0	0.0363107	0	0	0.0178614	134	adenosine A1 receptor	GO:0000186,GO:0001609,GO:0001659,GO:0001664,GO:0001666,GO:0001883,GO:0001973,GO:0002087,GO:0002674,GO:0002686,GO:0002793,GO:0003084,GO:0003085,GO:0003093,GO:0005515,GO:0005783,GO:0005886,GO:0005887,GO:0006612,GO:0006909,GO:0006954,GO:0007165,GO:0007186,GO:0007193,GO:0007267,GO:0007399,GO:0008285,GO:0014050,GO:0014069,GO:0016042,GO:0016323,GO:0030673,GO:0031072,GO:0031683,GO:0032229,GO:0032244,GO:…	activation of MAPKK activity|G protein-coupled adenosine receptor activity|temperature homeostasis|G protein-coupled receptor binding|response to hypoxia|purine nucleoside binding|G protein-coupled adenosine receptor signaling pathway|regulation of respiratory gaseous exchange by nervous system process|negative regulation of acute inflammatory response|negative regulation of leukocyte migration|p…	hsa04022,hsa04024,hsa04071,hsa04080,hsa04923,hsa04924,hsa05032	cGMP-PKG signaling pathway|cAMP signaling pathway|Sphingolipid signaling pathway|Neuroactive ligand-receptor interaction|Regulation of lipolysis in adipocytes|Renin secretion|Morphine addiction
ADORA2A	3.36502	2.56006	3.32696	2.04756	1.53797	2.05819	3.73034	3.71998	2.872	135	adenosine A2a receptor	GO:0000139,GO:0001609,GO:0001973,GO:0005515,GO:0005882,GO:0005886,GO:0005887,GO:0006355,GO:0006469,GO:0006909,GO:0006915,GO:0006954,GO:0006968,GO:0007186,GO:0007188,GO:0007189,GO:0007205,GO:0007267,GO:0007271,GO:0007417,GO:0007596,GO:0007600,GO:0007626,GO:0008015,GO:0008285,GO:0014049,GO:0014057,GO:0014061,GO:0014069,GO:0016020,GO:0019899,GO:0030425,GO:0030673,GO:0031000,GO:0031802,GO:0035249,GO:…	Golgi membrane|G protein-coupled adenosine receptor activity|G protein-coupled adenosine receptor signaling pathway|protein binding|intermediate filament|plasma membrane|integral component of plasma membrane|regulation of transcription, DNA-templated|negative regulation of protein kinase activity|phagocytosis|apoptotic process|inflammatory response|cellular defense response|G protein-coupled rece…	hsa04015,hsa04020,hsa04024,hsa04080,hsa04270,hsa05012,hsa05034	Rap1 signaling pathway|Calcium signaling pathway|cAMP signaling pathway|Neuroactive ligand-receptor interaction|Vascular smooth muscle contraction|Parkinson disease|Alcoholism
ADORA2B	0.301059	0.328486	0.313453	0.173013	0.193121	0.140298	0.211901	0.220565	0.19718	136	adenosine A2b receptor	GO:0000187,GO:0001609,GO:0001973,GO:0005515,GO:0005886,GO:0005887,GO:0006968,GO:0007186,GO:0007190,GO:0007254,GO:0007588,GO:0044267	activation of MAPK activity|G protein-coupled adenosine receptor activity|G protein-coupled adenosine receptor signaling pathway|protein binding|plasma membrane|integral component of plasma membrane|cellular defense response|G protein-coupled receptor signaling pathway|activation of adenylate cyclase activity|JNK cascade|excretion|cellular protein metabolic process	hsa04015,hsa04020,hsa04080,hsa04270,hsa05034	Rap1 signaling pathway|Calcium signaling pathway|Neuroactive ligand-receptor interaction|Vascular smooth muscle contraction|Alcoholism
ADORA3	0	0	0	0	0	0	0	0.0334588	0.031407	140	adenosine A3 receptor	GO:0001609,GO:0001973,GO:0005886,GO:0005887,GO:0006954,GO:0007165,GO:0007186,GO:0007190,GO:0008016,GO:0008285,GO:0009611,GO:0030336,GO:0032088	G protein-coupled adenosine receptor activity|G protein-coupled adenosine receptor signaling pathway|plasma membrane|integral component of plasma membrane|inflammatory response|signal transduction|G protein-coupled receptor signaling pathway|activation of adenylate cyclase activity|regulation of heart contraction|negative regulation of cell population proliferation|response to wounding|negative r…	hsa04022,hsa04071,hsa04080	cGMP-PKG signaling pathway|Sphingolipid signaling pathway|Neuroactive ligand-receptor interaction
ADPGK	16.1807	16.6995	16.4606	18.6472	17.7244	17.7939	18.3185	17.7514	18.0532	83440	ADP dependent glucokinase	GO:0005576,GO:0005783,GO:0005789,GO:0006006,GO:0016020,GO:0043843,GO:0046872,GO:0061621	extracellular region|endoplasmic reticulum|endoplasmic reticulum membrane|glucose metabolic process|membrane|ADP-specific glucokinase activity|metal ion binding|canonical glycolysis	hsa00010	Glycolysis / Gluconeogenesis
ADPRH	1.27823	1.71107	1.65363	2.01648	2.00432	1.85951	1.41617	1.40388	1.93793	141	ADP-ribosylarginine hydrolase	GO:0000287,GO:0003875,GO:0005096,GO:0005515,GO:0005615,GO:0005776,GO:0005829,GO:0006464,GO:0006886,GO:0030955,GO:0051725,GO:0055037,GO:0090630,GO:2000785	magnesium ion binding|ADP-ribosylarginine hydrolase activity|GTPase activator activity|protein binding|extracellular space|autophagosome|cytosol|cellular protein modification process|intracellular protein transport|potassium ion binding|protein de-ADP-ribosylation|recycling endosome|activation of GTPase activity|regulation of autophagosome assembly
ADPRHL1	3.37987	2.46159	3.13305	2.71471	3.17407	3.07812	1.76992	1.41497	1.38132	113622	ADP-ribosylhydrolase like 1	GO:0000287,GO:0003875,GO:0051725	magnesium ion binding|ADP-ribosylarginine hydrolase activity|protein de-ADP-ribosylation
ADPRM	5.5027	4.85237	5.35323	5.00323	5.25822	5.04025	3.48577	3.69384	3.43003	56985	ADP-ribose/CDP-alcohol diphosphatase, manganese dependent	GO:0005829,GO:0008663,GO:0030145,GO:0034656,GO:0047631,GO:0047734	cytosol|2',3'-cyclic-nucleotide 2'-phosphodiesterase activity|manganese ion binding|nucleobase-containing small molecule catabolic process|ADP-ribose diphosphatase activity|CDP-glycerol diphosphatase activity	hsa00230,hsa00564	Purine metabolism|Glycerophospholipid metabolism
ADPRS	15.7299	15.3719	15.2124	23.1452	21.1828	22.5451	21.3893	21.3507	22.0076	54936	ADP-ribosylserine hydrolase	GO:0000287,GO:0004553,GO:0004649,GO:0005515,GO:0005634,GO:0005654,GO:0005739,GO:0005759,GO:0006281,GO:0016604,GO:0061463,GO:0071451,GO:0090734,GO:0140290,GO:0140292	magnesium ion binding|hydrolase activity, hydrolyzing O-glycosyl compounds|poly(ADP-ribose) glycohydrolase activity|protein binding|nucleus|nucleoplasm|mitochondrion|mitochondrial matrix|DNA repair|nuclear body|O-acetyl-ADP-ribose deacetylase activity|cellular response to superoxide|site of DNA damage|peptidyl-serine ADP-deribosylation|ADP-ribosylserine hydrolase activity
ADRA1A	0	0	0	0	0	0	0	0.0021211	0	148	adrenoceptor alpha 1A	GO:0001985,GO:0001994,GO:0001996,GO:0001997,GO:0003084,GO:0004930,GO:0004937,GO:0005515,GO:0005634,GO:0005654,GO:0005737,GO:0005829,GO:0005886,GO:0005887,GO:0005901,GO:0006915,GO:0006939,GO:0007165,GO:0007186,GO:0007200,GO:0007202,GO:0007204,GO:0007267,GO:0007512,GO:0007568,GO:0008285,GO:0009725,GO:0010507,GO:0010613,GO:0030018,GO:0030315,GO:0031965,GO:0032230,GO:0035024,GO:0035556,GO:0042493,GO:…	negative regulation of heart rate involved in baroreceptor response to increased systemic arterial blood pressure|norepinephrine-epinephrine vasoconstriction involved in regulation of systemic arterial blood pressure|positive regulation of heart rate by epinephrine-norepinephrine|positive regulation of the force of heart contraction by epinephrine-norepinephrine|positive regulation of systemic ar…	hsa04020,hsa04022,hsa04080,hsa04152,hsa04261,hsa04270,hsa04970	Calcium signaling pathway|cGMP-PKG signaling pathway|Neuroactive ligand-receptor interaction|AMPK signaling pathway|Adrenergic signaling in cardiomyocytes|Vascular smooth muscle contraction|Salivary secretion
ADRA1B	0	0	0	0	0	0.0167354	0	0	0.00548816	147	adrenoceptor alpha 1B	GO:0001996,GO:0004930,GO:0004937,GO:0005515,GO:0005634,GO:0005737,GO:0005886,GO:0005887,GO:0005901,GO:0007186,GO:0007188,GO:0007200,GO:0007204,GO:0007267,GO:0031965,GO:0035556,GO:0043410,GO:0045907,GO:0046982,GO:0055117,GO:0071880,GO:0150099	positive regulation of heart rate by epinephrine-norepinephrine|G protein-coupled receptor activity|alpha1-adrenergic receptor activity|protein binding|nucleus|cytoplasm|plasma membrane|integral component of plasma membrane|caveola|G protein-coupled receptor signaling pathway|adenylate cyclase-modulating G protein-coupled receptor signaling pathway|phospholipase C-activating G protein-coupled rec…	hsa04020,hsa04022,hsa04080,hsa04261,hsa04270,hsa04970	Calcium signaling pathway|cGMP-PKG signaling pathway|Neuroactive ligand-receptor interaction|Adrenergic signaling in cardiomyocytes|Vascular smooth muscle contraction|Salivary secretion
ADRA1D	0	0.0404815	0	0.0401347	0.0190396	0.0197598	0	0	0.0583196	146	adrenoceptor alpha 1D	GO:0001996,GO:0004930,GO:0004937,GO:0005515,GO:0005886,GO:0005887,GO:0007186,GO:0007188,GO:0007200,GO:0007204,GO:0007267,GO:0008284,GO:0042802,GO:0043410,GO:0045907,GO:0071880,GO:0150099	positive regulation of heart rate by epinephrine-norepinephrine|G protein-coupled receptor activity|alpha1-adrenergic receptor activity|protein binding|plasma membrane|integral component of plasma membrane|G protein-coupled receptor signaling pathway|adenylate cyclase-modulating G protein-coupled receptor signaling pathway|phospholipase C-activating G protein-coupled receptor signaling pathway|po…	hsa04020,hsa04022,hsa04080,hsa04261,hsa04270,hsa04970	Calcium signaling pathway|cGMP-PKG signaling pathway|Neuroactive ligand-receptor interaction|Adrenergic signaling in cardiomyocytes|Vascular smooth muscle contraction|Salivary secretion
ADRA2A	0	0.0307029	0	0.0152199	0	0.0299734	0.0475342	0.0157073	0.0294881	150	adrenoceptor alpha 2A	GO:0001819,GO:0004930,GO:0004938,GO:0005515,GO:0005737,GO:0005886,GO:0005887,GO:0006940,GO:0007186,GO:0007189,GO:0007193,GO:0007265,GO:0007266,GO:0008284,GO:0010700,GO:0016323,GO:0019229,GO:0019901,GO:0030036,GO:0030168,GO:0030335,GO:0031692,GO:0031696,GO:0031996,GO:0032147,GO:0032148,GO:0032795,GO:0032811,GO:0032870,GO:0035624,GO:0042593,GO:0042596,GO:0042802,GO:0042803,GO:0043235,GO:0043268,GO:…	positive regulation of cytokine production|G protein-coupled receptor activity|alpha2-adrenergic receptor activity|protein binding|cytoplasm|plasma membrane|integral component of plasma membrane|regulation of smooth muscle contraction|G protein-coupled receptor signaling pathway|adenylate cyclase-activating G protein-coupled receptor signaling pathway|adenylate cyclase-inhibiting G protein-couple…	hsa04022,hsa04080	cGMP-PKG signaling pathway|Neuroactive ligand-receptor interaction
ADRA2B	0.0157508	0	0.0158702	0	0.0151555	0	0.0332585	0	0	151	adrenoceptor alpha 2B	GO:0000187,GO:0003056,GO:0004930,GO:0004938,GO:0005515,GO:0005829,GO:0005886,GO:0005887,GO:0007186,GO:0007267,GO:0007565,GO:0009986,GO:0010700,GO:0030168,GO:0032148,GO:0032811,GO:0035624,GO:0043231,GO:0043410,GO:0045666,GO:0045777,GO:0051379,GO:0070474,GO:0071875,GO:0071880	activation of MAPK activity|regulation of vascular associated smooth muscle contraction|G protein-coupled receptor activity|alpha2-adrenergic receptor activity|protein binding|cytosol|plasma membrane|integral component of plasma membrane|G protein-coupled receptor signaling pathway|cell-cell signaling|female pregnancy|cell surface|negative regulation of norepinephrine secretion|platelet activatio…	hsa04022,hsa04080	cGMP-PKG signaling pathway|Neuroactive ligand-receptor interaction
ADRA2C	1.98398	1.52902	2.65623	6.28417	6.72071	5.56365	4.59098	4.83559	5.74057	152	adrenoceptor alpha 2C	GO:0004930,GO:0004938,GO:0005515,GO:0005737,GO:0005768,GO:0005886,GO:0005887,GO:0007186,GO:0007267,GO:0007565,GO:0010700,GO:0030168,GO:0031694,GO:0032148,GO:0032811,GO:0035624,GO:0042802,GO:0042803,GO:0043025,GO:0043410,GO:0043679,GO:0045666,GO:0045907,GO:0046982,GO:0050796,GO:0051379,GO:0051930,GO:0070473,GO:0071875,GO:0071880,GO:0098978,GO:0099061	G protein-coupled receptor activity|alpha2-adrenergic receptor activity|protein binding|cytoplasm|endosome|plasma membrane|integral component of plasma membrane|G protein-coupled receptor signaling pathway|cell-cell signaling|female pregnancy|negative regulation of norepinephrine secretion|platelet activation|alpha-2A adrenergic receptor binding|activation of protein kinase B activity|negative re…	hsa04022,hsa04080	cGMP-PKG signaling pathway|Neuroactive ligand-receptor interaction
ADRB1	0.0957795	0.0391894	0.0386023	0.135988	0.0552958	0.0573873	0.202243	0.320782	0.30111	153	adrenoceptor beta 1	GO:0001996,GO:0001997,GO:0002024,GO:0002025,GO:0004930,GO:0004939,GO:0004940,GO:0005085,GO:0005515,GO:0005769,GO:0005886,GO:0005887,GO:0007186,GO:0007190,GO:0009409,GO:0030165,GO:0031649,GO:0031694,GO:0040015,GO:0042596,GO:0043547,GO:0045187,GO:0046982,GO:0050873,GO:0060078,GO:0071880,GO:0098685,GO:0099579,GO:0120162	positive regulation of heart rate by epinephrine-norepinephrine|positive regulation of the force of heart contraction by epinephrine-norepinephrine|diet induced thermogenesis|norepinephrine-epinephrine-mediated vasodilation involved in regulation of systemic arterial blood pressure|G protein-coupled receptor activity|beta-adrenergic receptor activity|beta1-adrenergic receptor activity|guanyl-nucl…	hsa04020,hsa04022,hsa04024,hsa04080,hsa04261,hsa04540,hsa04923,hsa04924,hsa04970,hsa05414	Calcium signaling pathway|cGMP-PKG signaling pathway|cAMP signaling pathway|Neuroactive ligand-receptor interaction|Adrenergic signaling in cardiomyocytes|Gap junction|Regulation of lipolysis in adipocytes|Renin secretion|Salivary secretion|Dilated cardiomyopathy
ADRB2	0.231355	0.118327	0.116555	0.146642	0.194785	0.0866369	0.0915973	0.0302675	0.142057	154	adrenoceptor beta 2	GO:0001540,GO:0002024,GO:0002025,GO:0002028,GO:0002032,GO:0004930,GO:0004941,GO:0005515,GO:0005634,GO:0005764,GO:0005768,GO:0005769,GO:0005794,GO:0005886,GO:0005887,GO:0006898,GO:0007166,GO:0007171,GO:0007186,GO:0007188,GO:0007190,GO:0008179,GO:0008333,GO:0009409,GO:0010008,GO:0010739,GO:0015459,GO:0016020,GO:0016324,GO:0016579,GO:0030501,GO:0030665,GO:0031649,GO:0040015,GO:0042802,GO:0042803,GO:…	amyloid-beta binding|diet induced thermogenesis|norepinephrine-epinephrine-mediated vasodilation involved in regulation of systemic arterial blood pressure|regulation of sodium ion transport|desensitization of G protein-coupled receptor signaling pathway by arrestin|G protein-coupled receptor activity|beta2-adrenergic receptor activity|protein binding|nucleus|lysosome|endosome|early endosome|Golg…	hsa04020,hsa04022,hsa04024,hsa04080,hsa04261,hsa04923,hsa04924,hsa04970	Calcium signaling pathway|cGMP-PKG signaling pathway|cAMP signaling pathway|Neuroactive ligand-receptor interaction|Adrenergic signaling in cardiomyocytes|Regulation of lipolysis in adipocytes|Renin secretion|Salivary secretion
ADRM1	87.9701	86.3654	91.7758	114.487	118.695	111.862	119.266	121.309	125.132	11047	adhesion regulating molecule 1	GO:0000502,GO:0002020,GO:0005515,GO:0005654,GO:0005829,GO:0005886,GO:0006368,GO:0006511,GO:0008541,GO:0010950,GO:0016579,GO:0043130,GO:0043248,GO:0061133,GO:0070628	proteasome complex|protease binding|protein binding|nucleoplasm|cytosol|plasma membrane|transcription elongation from RNA polymerase II promoter|ubiquitin-dependent protein catabolic process|proteasome regulatory particle, lid subcomplex|positive regulation of endopeptidase activity|protein deubiquitination|ubiquitin binding|proteasome assembly|endopeptidase activator activity|proteasome binding	hsa03050,hsa05010,hsa05012,hsa05014,hsa05016,hsa05017,hsa05020,hsa05022,hsa05169	Proteasome|Alzheimer disease|Parkinson disease|Amyotrophic lateral sclerosis|Huntington disease|Spinocerebellar ataxia|Prion disease|Pathways of neurodegeneration - multiple diseases|Epstein-Barr virus infection
ADSL	17.6312	17.7236	18.9482	21.2478	19.2947	19.6915	23.6356	24.341	25.8825	158	adenylosuccinate lyase	GO:0004018,GO:0005829,GO:0006164,GO:0006167,GO:0006189,GO:0009168,GO:0032991,GO:0042802,GO:0044208,GO:0070626	N6-(1,2-dicarboxyethyl)AMP AMP-lyase (fumarate-forming) activity|cytosol|purine nucleotide biosynthetic process|AMP biosynthetic process|'de novo' IMP biosynthetic process|purine ribonucleoside monophosphate biosynthetic process|protein-containing complex|identical protein binding|'de novo' AMP biosynthetic process|(S)-2-(5-amino-1-(5-phospho-D-ribosyl)imidazole-4-carboxamido)succinate AMP-lyase …	hsa00230,hsa00250	Purine metabolism|Alanine, aspartate and glutamate metabolism
ADSS1	0.386381	0.500627	0.285495	0.130615	0.272638	0.28295	0.407932	0.647028	0.253062	122622	adenylosuccinate synthase 1	GO:0000287,GO:0002376,GO:0003924,GO:0004019,GO:0005525,GO:0005737,GO:0005829,GO:0006167,GO:0006531,GO:0006541,GO:0009168,GO:0014850,GO:0035690,GO:0042301,GO:0042594,GO:0042802,GO:0044208,GO:0046040,GO:0051015,GO:0071257	magnesium ion binding|immune system process|GTPase activity|adenylosuccinate synthase activity|GTP binding|cytoplasm|cytosol|AMP biosynthetic process|aspartate metabolic process|glutamine metabolic process|purine ribonucleoside monophosphate biosynthetic process|response to muscle activity|cellular response to drug|phosphate ion binding|response to starvation|identical protein binding|'de novo' A…	hsa00230,hsa00250	Purine metabolism|Alanine, aspartate and glutamate metabolism
ADSS2	21.1591	20.8611	20.2496	20.5398	20.7801	21.4881	19.9322	20.2823	20.9561	159	adenylosuccinate synthase 2	GO:0000287,GO:0002376,GO:0004019,GO:0005515,GO:0005525,GO:0005737,GO:0005739,GO:0005829,GO:0006167,GO:0006531,GO:0009168,GO:0014074,GO:0042301,GO:0044208,GO:0046040,GO:0060359,GO:0070062,GO:0071257	magnesium ion binding|immune system process|adenylosuccinate synthase activity|protein binding|GTP binding|cytoplasm|mitochondrion|cytosol|AMP biosynthetic process|aspartate metabolic process|purine ribonucleoside monophosphate biosynthetic process|response to purine-containing compound|phosphate ion binding|'de novo' AMP biosynthetic process|IMP metabolic process|response to ammonium ion|extrace…	hsa00230,hsa00250	Purine metabolism|Alanine, aspartate and glutamate metabolism
ADTRP	0.0657237	0.0924402	0.033111	0.0499899	0.0474298	0.0164079	0.0433685	0.0343937	0.0403557	84830	androgen dependent TFPI regulating protein	GO:0001934,GO:0002042,GO:0002686,GO:0003332,GO:0005515,GO:0005901,GO:0009986,GO:0010628,GO:0016020,GO:0016021,GO:0016787,GO:0030195,GO:0042758,GO:0043491,GO:0050709,GO:0071383,GO:0140052,GO:1903038,GO:2000402	positive regulation of protein phosphorylation|cell migration involved in sprouting angiogenesis|negative regulation of leukocyte migration|negative regulation of extracellular matrix constituent secretion|protein binding|caveola|cell surface|positive regulation of gene expression|membrane|integral component of membrane|hydrolase activity|negative regulation of blood coagulation|long-chain fatty …
AEBP1	0.310705	0.231143	0.11384	0.343744	0.353319	0.296167	0.0745533	0.162594	0.194248	165	AE binding protein 1	GO:0000122,GO:0000977,GO:0001227,GO:0004181,GO:0005201,GO:0005516,GO:0005518,GO:0005576,GO:0005615,GO:0005634,GO:0005737,GO:0006518,GO:0008270,GO:0016485,GO:0062023,GO:0070062,GO:1904026	negative regulation of transcription by RNA polymerase II|RNA polymerase II transcription regulatory region sequence-specific DNA binding|DNA-binding transcription repressor activity, RNA polymerase II-specific|metallocarboxypeptidase activity|extracellular matrix structural constituent|calmodulin binding|collagen binding|extracellular region|extracellular space|nucleus|cytoplasm|peptide metaboli…
AEBP2	4.39377	4.52675	4.0555	4.33836	4.2784	4.60858	4.38298	4.15747	4.72029	121536	AE binding protein 2	GO:0000122,GO:0000785,GO:0000978,GO:0001227,GO:0005654,GO:0006325,GO:0006357,GO:0035098,GO:0045814,GO:0046872	negative regulation of transcription by RNA polymerase II|chromatin|RNA polymerase II cis-regulatory region sequence-specific DNA binding|DNA-binding transcription repressor activity, RNA polymerase II-specific|nucleoplasm|chromatin organization|regulation of transcription by RNA polymerase II|ESC/E(Z) complex|negative regulation of gene expression, epigenetic|metal ion binding			other
AEN	5.90499	6.56496	6.5267	5.3594	5.45224	6.1588	10.1009	10.7124	10.5243	64782	apoptosis enhancing nuclease	GO:0003676,GO:0004527,GO:0005515,GO:0005634,GO:0005654,GO:0005730,GO:0010212,GO:0031965,GO:0042771,GO:0090305	nucleic acid binding|exonuclease activity|protein binding|nucleus|nucleoplasm|nucleolus|response to ionizing radiation|nuclear membrane|intrinsic apoptotic signaling pathway in response to DNA damage by p53 class mediator|nucleic acid phosphodiester bond hydrolysis
AFAP1	4.65095	4.69768	4.20188	5.11857	5.36895	6.0261	5.12982	5.30286	5.09892	60312	actin filament associated protein 1	GO:0003779,GO:0005829,GO:0005925,GO:0009966,GO:0015629,GO:0017124,GO:0042169,GO:0051493	actin binding|cytosol|focal adhesion|regulation of signal transduction|actin cytoskeleton|SH3 domain binding|SH2 domain binding|regulation of cytoskeleton organization
AFAP1L1	3.47025	3.79651	3.84247	2.85122	3.04447	3.382	3.10542	3.23385	3.02642	134265	actin filament associated protein 1 like 1	GO:0002102,GO:0005515,GO:0005829,GO:0017124,GO:0030054,GO:0071437	podosome|protein binding|cytosol|SH3 domain binding|cell junction|invadopodium
AFAP1L2	0.0111033	0	0.0335626	0	0	0	0.0234453	0	0.0436331	84632	actin filament associated protein 1 like 2	GO:0005737,GO:0005829,GO:0005886,GO:0006954,GO:0007346,GO:0017124,GO:0030296,GO:0032675,GO:0032757,GO:0035591,GO:0042169,GO:0045742,GO:0045893,GO:0061098	cytoplasm|cytosol|plasma membrane|inflammatory response|regulation of mitotic cell cycle|SH3 domain binding|protein tyrosine kinase activator activity|regulation of interleukin-6 production|positive regulation of interleukin-8 production|signaling adaptor activity|SH2 domain binding|positive regulation of epidermal growth factor receptor signaling pathway|positive regulation of transcription, DNA…
AFDN	67.9721	66.4079	62.7255	68.7665	63.2061	68.1098	62.2509	62.0193	64.8649	4301	afadin, adherens junction formation factor	GO:0005515,GO:0005654,GO:0005829,GO:0005886,GO:0005911,GO:0005912,GO:0007155,GO:0007165,GO:0007267,GO:0008022,GO:0010628,GO:0016607,GO:0022409,GO:0030054,GO:0030336,GO:0031267,GO:0032880,GO:0034332,GO:0043547,GO:0044291,GO:0044331,GO:0045296,GO:0046930,GO:0046931,GO:0050839,GO:0051015,GO:0061951,GO:0070160,GO:0070830,GO:0090557,GO:2000049	protein binding|nucleoplasm|cytosol|plasma membrane|cell-cell junction|adherens junction|cell adhesion|signal transduction|cell-cell signaling|protein C-terminus binding|positive regulation of gene expression|nuclear speck|positive regulation of cell-cell adhesion|cell junction|negative regulation of cell migration|small GTPase binding|regulation of protein localization|adherens junction organiza…	hsa04014,hsa04015,hsa04024,hsa04520,hsa04530,hsa04670	Ras signaling pathway|Rap1 signaling pathway|cAMP signaling pathway|Adherens junction|Tight junction|Leukocyte transendothelial migration
AFF1	13.3546	13.438	12.9747	13.0969	11.8135	12.6683	10.9681	10.6008	10.9933	4299	AF4/FMR2 family member 1	GO:0005515,GO:0008023,GO:0010468,GO:0032783	protein binding|transcription elongation factor complex|regulation of gene expression|super elongation complex	hsa05202	Transcriptional misregulation in cancer
AFF2	0.70477	0.836774	0.638256	0.608377	0.686206	0.892297	1.25342	0.948372	1.07567	2334	AF4/FMR2 family member 2	GO:0002151,GO:0006397,GO:0007420,GO:0007611,GO:0008380,GO:0010468,GO:0010629,GO:0016607,GO:0032783,GO:0035063,GO:0043484	G-quadruplex RNA binding|mRNA processing|brain development|learning or memory|RNA splicing|regulation of gene expression|negative regulation of gene expression|nuclear speck|super elongation complex|nuclear speck organization|regulation of RNA splicing
AFF3	0.838096	0.775369	0.804101	0.791932	0.811926	0.954036	1.55225	1.46094	1.45847	3899	AF4/FMR2 family member 3	GO:0003690,GO:0003700,GO:0005634,GO:0005654,GO:0005829,GO:0006355,GO:0010468,GO:0016604,GO:0032783,GO:0034612,GO:0035116	double-stranded DNA binding|DNA-binding transcription factor activity|nucleus|nucleoplasm|cytosol|regulation of transcription, DNA-templated|regulation of gene expression|nuclear body|super elongation complex|response to tumor necrosis factor|embryonic hindlimb morphogenesis
AFF4	17.9239	19.1281	16.0871	18.3372	15.9633	17.5356	17.0741	16.3614	18.2283	27125	AF4/FMR2 family member 4	GO:0001650,GO:0005515,GO:0005654,GO:0006366,GO:0006368,GO:0007286,GO:0008023,GO:0010468,GO:0032783,GO:0035327	fibrillar center|protein binding|nucleoplasm|transcription by RNA polymerase II|transcription elongation from RNA polymerase II promoter|spermatid development|transcription elongation factor complex|regulation of gene expression|super elongation complex|transcriptionally active chromatin			AF_4
AFG1L	1.08407	1.25445	1.48142	1.22996	1.19957	1.02166	0.929938	0.992783	1.05172	246269	AFG1 like ATPase	GO:0005515,GO:0005524,GO:0005737,GO:0005739,GO:0006123,GO:0007005,GO:0016887,GO:0031966,GO:0035694	protein binding|ATP binding|cytoplasm|mitochondrion|mitochondrial electron transport, cytochrome c to oxygen|mitochondrion organization|ATPase activity|mitochondrial membrane|mitochondrial protein catabolic process
AFG3L2	43.4216	44.3786	44.9573	54.9839	56.7237	60.3226	56.2297	56.7059	55.7261	10939	AFG3 like matrix AAA peptidase subunit 2	GO:0004176,GO:0004222,GO:0005515,GO:0005524,GO:0005739,GO:0005743,GO:0005745,GO:0006508,GO:0006851,GO:0007409,GO:0007528,GO:0008053,GO:0008237,GO:0008270,GO:0016485,GO:0016540,GO:0021675,GO:0033619,GO:0034982,GO:0036444,GO:0040014,GO:0042407,GO:0042552,GO:0048747,GO:0051082,GO:0051560,GO:0060013,GO:0065003	ATP-dependent peptidase activity|metalloendopeptidase activity|protein binding|ATP binding|mitochondrion|mitochondrial inner membrane|m-AAA complex|proteolysis|mitochondrial calcium ion transmembrane transport|axonogenesis|neuromuscular junction development|mitochondrial fusion|metallopeptidase activity|zinc ion binding|protein processing|protein autoprocessing|nerve development|membrane protein …	hsa05017	Spinocerebellar ataxia
AFM	1.24572	1.39858	1.34701	0.708704	0.964761	0.879889	3.27197	3.14818	3.13422	173	afamin	GO:0005504,GO:0005515,GO:0005576,GO:0005615,GO:0005737,GO:0006810,GO:0008270,GO:0008431,GO:0050821,GO:0051180,GO:0070062,GO:0071693,GO:0072562	fatty acid binding|protein binding|extracellular region|extracellular space|cytoplasm|transport|zinc ion binding|vitamin E binding|protein stabilization|vitamin transport|extracellular exosome|protein transport within extracellular region|blood microparticle
AFMID	32.2682	30.3844	30.6711	26.9057	28.2638	26.1638	23.266	24.4989	22.9966	125061	arylformamidase	GO:0005515,GO:0005634,GO:0005737,GO:0005829,GO:0016787,GO:0019441,GO:0034354	protein binding|nucleus|cytoplasm|cytosol|hydrolase activity|tryptophan catabolic process to kynurenine|'de novo' NAD biosynthetic process from tryptophan	hsa00380,hsa00630	Tryptophan metabolism|Glyoxylate and dicarboxylate metabolism
AFP	10318.4	10577.6	10845.4	7000.72	7303.78	7021.61	8131.31	8336.72	8060.46	174	alpha fetoprotein	GO:0005504,GO:0005515,GO:0005615,GO:0005737,GO:0005788,GO:0006810,GO:0008270,GO:0043687,GO:0044267	fatty acid binding|protein binding|extracellular space|cytoplasm|endoplasmic reticulum lumen|transport|zinc ion binding|post-translational protein modification|cellular protein metabolic process	hsa04390	Hippo signaling pathway
AFTPH	9.5844	10.3155	9.71304	9.4382	9.56966	8.91905	8.63779	9.02806	8.3789	54812	aftiphilin	GO:0005654,GO:0005794,GO:0005829,GO:0015031,GO:0030121,GO:0030276,GO:0032588,GO:0043231,GO:0046907	nucleoplasm|Golgi apparatus|cytosol|protein transport|AP-1 adaptor complex|clathrin binding|trans-Golgi network membrane|intracellular membrane-bounded organelle|intracellular transport
AGA	20.1766	20.9895	19.6096	21.6792	22.6863	20.5479	14.0303	14.447	13.5329	175	aspartylglucosaminidase	GO:0003948,GO:0005515,GO:0005576,GO:0005615,GO:0005737,GO:0005764,GO:0005783,GO:0006508,GO:0006517,GO:0008233,GO:0035578,GO:0043312,GO:0043621	N4-(beta-N-acetylglucosaminyl)-L-asparaginase activity|protein binding|extracellular region|extracellular space|cytoplasm|lysosome|endoplasmic reticulum|proteolysis|protein deglycosylation|peptidase activity|azurophil granule lumen|neutrophil degranulation|protein self-association	hsa00511,hsa04142	Other glycan degradation|Lysosome
AGAP1	1.17188	1.13683	0.86311	1.01729	0.986637	1.1607	1.7281	1.71977	1.64872	116987	ArfGAP with GTPase domain, ankyrin repeat and PH domain 1	GO:0003924,GO:0005096,GO:0005515,GO:0005525,GO:0005543,GO:0005634,GO:0005737,GO:0015031,GO:0043547,GO:0046872	GTPase activity|GTPase activator activity|protein binding|GTP binding|phospholipid binding|nucleus|cytoplasm|protein transport|positive regulation of GTPase activity|metal ion binding	hsa04144	Endocytosis
AGAP2	0.12868	0.166728	0.146943	0.2175	0.396213	0.402633	0.217371	0.170593	0.160131	116986	ArfGAP with GTPase domain, ankyrin repeat and PH domain 2	GO:0003924,GO:0005096,GO:0005515,GO:0005524,GO:0005525,GO:0005634,GO:0005654,GO:0005737,GO:0005768,GO:0005829,GO:0015031,GO:0016020,GO:0016197,GO:0019901,GO:0030036,GO:0030295,GO:0032147,GO:0035014,GO:0042177,GO:0043524,GO:0043547,GO:0045860,GO:0046872,GO:0061903,GO:0070062,GO:0090543	GTPase activity|GTPase activator activity|protein binding|ATP binding|GTP binding|nucleus|nucleoplasm|cytoplasm|endosome|cytosol|protein transport|membrane|endosomal transport|protein kinase binding|actin cytoskeleton organization|protein kinase activator activity|activation of protein kinase activity|phosphatidylinositol 3-kinase regulator activity|negative regulation of protein catabolic proces…	hsa04068,hsa04144	FoxO signaling pathway|Endocytosis
AGAP3	6.32894	6.26978	6.31947	7.26652	7.41558	7.25955	8.20694	8.65292	7.83287	116988	ArfGAP with GTPase domain, ankyrin repeat and PH domain 3	GO:0003924,GO:0005096,GO:0005525,GO:0005634,GO:0005737,GO:0007165,GO:0016020,GO:0031593,GO:0034614,GO:0043161,GO:0043547,GO:0046872,GO:0071944	GTPase activity|GTPase activator activity|GTP binding|nucleus|cytoplasm|signal transduction|membrane|polyubiquitin modification-dependent protein binding|cellular response to reactive oxygen species|proteasome-mediated ubiquitin-dependent protein catabolic process|positive regulation of GTPase activity|metal ion binding|cell periphery	hsa04144	Endocytosis
AGAP4	2.13074	2.42864	2.1929	2.40783	1.90376	2.29494	2.00855	2.62829	2.18302	119016	ArfGAP with GTPase domain, ankyrin repeat and PH domain 4	GO:0005096,GO:0005634,GO:0043547,GO:0046872	GTPase activator activity|nucleus|positive regulation of GTPase activity|metal ion binding	hsa04144	Endocytosis
AGAP5	2.09822	2.25578	2.6103	1.99761	2.71936	2.26632	2.64473	2.28566	2.12446	729092	ArfGAP with GTPase domain, ankyrin repeat and PH domain 5	GO:0005096,GO:0005634,GO:0043547,GO:0046872	GTPase activator activity|nucleus|positive regulation of GTPase activity|metal ion binding	hsa04144	Endocytosis
AGAP6	4.1644	4.52603	4.45822	4.44325	4.4244	4.50512	4.76306	5.85676	4.47479	414189	ArfGAP with GTPase domain, ankyrin repeat and PH domain 6	GO:0005096,GO:0005634,GO:0043547,GO:0046872	GTPase activator activity|nucleus|positive regulation of GTPase activity|metal ion binding	hsa04144	Endocytosis
AGAP9	1.31697	1.94586	2.11329	1.73132	1.64266	1.82656	1.62216	1.83781	1.19799	642517	ArfGAP with GTPase domain, ankyrin repeat and PH domain 9	GO:0005096,GO:0005634,GO:0043547,GO:0046872	GTPase activator activity|nucleus|positive regulation of GTPase activity|metal ion binding	hsa04144	Endocytosis
AGBL1	0.00721373	0	0	0	0	0	0	0	0	123624	AGBL carboxypeptidase 1	GO:0004181,GO:0005829,GO:0006508,GO:0008270,GO:0015631,GO:0035609,GO:0035610	metallocarboxypeptidase activity|cytosol|proteolysis|zinc ion binding|tubulin binding|C-terminal protein deglutamylation|protein side chain deglutamylation
AGBL2	1.04871	0.90949	1.183	1.02886	1.18457	1.21799	0.505462	0.31019	0.414354	79841	AGBL carboxypeptidase 2	GO:0004181,GO:0005814,GO:0005829,GO:0006508,GO:0008270,GO:0035610,GO:0036064	metallocarboxypeptidase activity|centriole|cytosol|proteolysis|zinc ion binding|protein side chain deglutamylation|ciliary basal body
AGBL3	2.27816	2.31569	2.23768	3.37838	3.20536	3.46969	3.32798	3.28411	3.04752	340351	AGBL carboxypeptidase 3	GO:0004181,GO:0005829,GO:0006508,GO:0008270,GO:0035610	metallocarboxypeptidase activity|cytosol|proteolysis|zinc ion binding|protein side chain deglutamylation
AGBL4	0	0.00579602	0	0	0.00545207	0.0056583	0.0119645	0.0118607	0	84871	AGBL carboxypeptidase 4	GO:0004181,GO:0005794,GO:0005814,GO:0005829,GO:0006508,GO:0008270,GO:0008285,GO:0015631,GO:0021954,GO:0035608,GO:0035609,GO:0035610,GO:0036064,GO:0051607,GO:0098957,GO:0098958,GO:0120222,GO:1904115,GO:2000060	metallocarboxypeptidase activity|Golgi apparatus|centriole|cytosol|proteolysis|zinc ion binding|negative regulation of cell population proliferation|tubulin binding|central nervous system neuron development|protein deglutamylation|C-terminal protein deglutamylation|protein side chain deglutamylation|ciliary basal body|defense response to virus|anterograde axonal transport of mitochondrion|retrogr…
AGBL5	6.6048	6.81072	6.49343	8.95501	9.90105	9.24445	6.78523	6.67046	5.92909	60509	AGBL carboxypeptidase 5	GO:0004181,GO:0005634,GO:0005737,GO:0005829,GO:0006508,GO:0008270,GO:0015630,GO:0015631,GO:0030496,GO:0035608,GO:0035611,GO:0045171,GO:0051607,GO:0072686	metallocarboxypeptidase activity|nucleus|cytoplasm|cytosol|proteolysis|zinc ion binding|microtubule cytoskeleton|tubulin binding|midbody|protein deglutamylation|protein branching point deglutamylation|intercellular bridge|defense response to virus|mitotic spindle
AGER	1.94504	3.07166	2.37238	1.86873	2.75805	2.62384	2.19764	2.46428	1.91087	177	advanced glycosylation end-product specific receptor	GO:0001540,GO:0001650,GO:0001666,GO:0001774,GO:0001914,GO:0001934,GO:0004888,GO:0005044,GO:0005515,GO:0005576,GO:0005886,GO:0005887,GO:0006897,GO:0006954,GO:0007166,GO:0007611,GO:0009611,GO:0009986,GO:0010255,GO:0016324,GO:0030054,GO:0031175,GO:0032693,GO:0032722,GO:0032731,GO:0032735,GO:0032755,GO:0032760,GO:0034116,GO:0038023,GO:0042104,GO:0042802,GO:0043507,GO:0044548,GO:0044877,GO:0045056,GO:…	amyloid-beta binding|fibrillar center|response to hypoxia|microglial cell activation|regulation of T cell mediated cytotoxicity|positive regulation of protein phosphorylation|transmembrane signaling receptor activity|scavenger receptor activity|protein binding|extracellular region|plasma membrane|integral component of plasma membrane|endocytosis|inflammatory response|cell surface receptor signali…	hsa04933,hsa05010,hsa05022	AGE-RAGE signaling pathway in diabetic complications|Alzheimer disease|Pathways of neurodegeneration - multiple diseases
AGFG1	24.8589	25.5713	23.0897	19.6434	19.3609	20.2992	20.4919	20.0077	22.9579	3267	ArfGAP with FG repeats 1	GO:0003677,GO:0003723,GO:0005096,GO:0005515,GO:0005643,GO:0005829,GO:0006406,GO:0007275,GO:0007283,GO:0030154,GO:0031410,GO:0043231,GO:0043547,GO:0046872,GO:0061024	DNA binding|RNA binding|GTPase activator activity|protein binding|nuclear pore|cytosol|mRNA export from nucleus|multicellular organism development|spermatogenesis|cell differentiation|cytoplasmic vesicle|intracellular membrane-bounded organelle|positive regulation of GTPase activity|metal ion binding|membrane organization
AGFG2	35.0306	35.3358	35.2051	28.2122	27.2459	25.6013	28.3082	28.1218	27.3412	3268	ArfGAP with FG repeats 2	GO:0003674,GO:0005096,GO:0008150,GO:0016020,GO:0043547,GO:0046872	molecular_function|GTPase activator activity|biological_process|membrane|positive regulation of GTPase activity|metal ion binding
AGGF1	7.18285	6.79036	7.79905	8.12595	7.84704	8.20859	7.14545	7.25985	7.22225	55109	angiogenic factor with G-patch and FHA domains 1	GO:0001525,GO:0001570,GO:0001938,GO:0003676,GO:0005515,GO:0005576,GO:0005737,GO:0007155,GO:0045766,GO:0048471	angiogenesis|vasculogenesis|positive regulation of endothelial cell proliferation|nucleic acid binding|protein binding|extracellular region|cytoplasm|cell adhesion|positive regulation of angiogenesis|perinuclear region of cytoplasm
AGK	2.81226	2.61705	2.92053	2.06438	2.59852	2.87423	2.70115	3.0018	2.59329	55750	acylglycerol kinase	GO:0001727,GO:0001729,GO:0003951,GO:0004143,GO:0005515,GO:0005524,GO:0005737,GO:0005739,GO:0005741,GO:0005743,GO:0005758,GO:0005829,GO:0006665,GO:0016020,GO:0016310,GO:0017050,GO:0031305,GO:0031966,GO:0042721,GO:0043231,GO:0045039,GO:0046474,GO:0046512,GO:0046513,GO:0046834,GO:0047620,GO:0102773	lipid kinase activity|ceramide kinase activity|NAD+ kinase activity|diacylglycerol kinase activity|protein binding|ATP binding|cytoplasm|mitochondrion|mitochondrial outer membrane|mitochondrial inner membrane|mitochondrial intermembrane space|cytosol|sphingolipid metabolic process|membrane|phosphorylation|D-erythro-sphingosine kinase activity|integral component of mitochondrial inner membrane|mit…	hsa00561	Glycerolipid metabolism
AGL	7.87934	7.85877	7.90463	6.75142	6.31521	7.2624	6.4331	6.54722	7.19519	178	amylo-alpha-1, 6-glucosidase, 4-alpha-glucanotransferase	GO:0004133,GO:0004134,GO:0004135,GO:0005515,GO:0005576,GO:0005634,GO:0005737,GO:0005829,GO:0005978,GO:0005980,GO:0007584,GO:0016234,GO:0016529,GO:0030247,GO:0031593,GO:0034774,GO:0043033,GO:0043312,GO:0051384,GO:0102500,GO:1904813	glycogen debranching enzyme activity|4-alpha-glucanotransferase activity|amylo-alpha-1,6-glucosidase activity|protein binding|extracellular region|nucleus|cytoplasm|cytosol|glycogen biosynthetic process|glycogen catabolic process|response to nutrient|inclusion body|sarcoplasmic reticulum|polysaccharide binding|polyubiquitin modification-dependent protein binding|secretory granule lumen|isoamylase…	hsa00500	Starch and sucrose metabolism
AGMAT	31.1482	33.8627	32.7489	21.4216	23.2746	22.6523	26.1138	23.1902	23.6714	79814	agmatinase	GO:0005739,GO:0008295,GO:0008783,GO:0033389,GO:0046872,GO:0097055	mitochondrion|spermidine biosynthetic process|agmatinase activity|putrescine biosynthetic process from arginine, using agmatinase|metal ion binding|agmatine biosynthetic process	hsa00330	Arginine and proline metabolism
AGMO	1.82152	1.79535	1.32262	0.800238	1.09276	0.817431	0.498297	0.702368	0.702766	392636	alkylglycerol monooxygenase	GO:0005506,GO:0005515,GO:0005783,GO:0005789,GO:0006643,GO:0016021,GO:0019432,GO:0046485,GO:0050479,GO:0055114	iron ion binding|protein binding|endoplasmic reticulum|endoplasmic reticulum membrane|membrane lipid metabolic process|integral component of membrane|triglyceride biosynthetic process|ether lipid metabolic process|glyceryl-ether monooxygenase activity|oxidation-reduction process
AGO1	8.92461	8.97871	8.43586	9.04179	8.39448	9.53472	9.2014	8.79995	9.20096	26523	argonaute RISC component 1	GO:0000932,GO:0000956,GO:0000993,GO:0001046,GO:0003723,GO:0003725,GO:0003727,GO:0004521,GO:0005515,GO:0005634,GO:0005654,GO:0005737,GO:0005829,GO:0005844,GO:0007223,GO:0010501,GO:0010628,GO:0010629,GO:0016442,GO:0016525,GO:0031054,GO:0035194,GO:0035196,GO:0035198,GO:0035278,GO:0035279,GO:0035280,GO:0036464,GO:0045652,GO:0045944,GO:0060964,GO:0070578,GO:0090502,GO:0090625,GO:1990904	P-body|nuclear-transcribed mRNA catabolic process|RNA polymerase II complex binding|core promoter sequence-specific DNA binding|RNA binding|double-stranded RNA binding|single-stranded RNA binding|endoribonuclease activity|protein binding|nucleus|nucleoplasm|cytoplasm|cytosol|polysome|Wnt signaling pathway, calcium modulating pathway|RNA secondary structure unwinding|positive regulation of gene ex…
AGO2	2.15622	2.16747	1.95343	2.10164	1.78474	2.16251	2.67995	2.35428	2.82343	27161	argonaute RISC catalytic component 2	GO:0000340,GO:0000932,GO:0000993,GO:0001046,GO:0003723,GO:0003725,GO:0003727,GO:0003743,GO:0004521,GO:0005515,GO:0005634,GO:0005654,GO:0005737,GO:0005829,GO:0005844,GO:0005845,GO:0006412,GO:0006413,GO:0007223,GO:0008022,GO:0009791,GO:0010501,GO:0010586,GO:0010628,GO:0010629,GO:0016020,GO:0016442,GO:0030422,GO:0030425,GO:0031047,GO:0031054,GO:0035087,GO:0035194,GO:0035196,GO:0035197,GO:0035198,GO:…	RNA 7-methylguanosine cap binding|P-body|RNA polymerase II complex binding|core promoter sequence-specific DNA binding|RNA binding|double-stranded RNA binding|single-stranded RNA binding|translation initiation factor activity|endoribonuclease activity|protein binding|nucleus|nucleoplasm|cytoplasm|cytosol|polysome|mRNA cap binding complex|translation|translational initiation|Wnt signaling pathway,…
AGO3	1.38386	1.39562	1.25688	1.45285	1.3972	1.29434	1.54851	1.28517	1.31168	192669	argonaute RISC catalytic component 3	GO:0000794,GO:0000932,GO:0003723,GO:0003725,GO:0003727,GO:0004521,GO:0005515,GO:0005654,GO:0005737,GO:0005829,GO:0006402,GO:0007223,GO:0010501,GO:0010628,GO:0010629,GO:0016020,GO:0016442,GO:0031054,GO:0035194,GO:0035196,GO:0035198,GO:0035278,GO:0035279,GO:0035280,GO:0036464,GO:0045652,GO:0046872,GO:0070578,GO:0072091,GO:0090502,GO:0090624,GO:0090625,GO:1901224	condensed nuclear chromosome|P-body|RNA binding|double-stranded RNA binding|single-stranded RNA binding|endoribonuclease activity|protein binding|nucleoplasm|cytoplasm|cytosol|mRNA catabolic process|Wnt signaling pathway, calcium modulating pathway|RNA secondary structure unwinding|positive regulation of gene expression|negative regulation of gene expression|membrane|RISC complex|pre-miRNA proces…
AGO4	3.47342	3.52766	3.41662	3.22969	3.16749	3.34497	2.78738	3.46263	2.98281	192670	argonaute RISC component 4	GO:0000932,GO:0003725,GO:0003727,GO:0005515,GO:0005634,GO:0005737,GO:0005829,GO:0006402,GO:0007130,GO:0007140,GO:0007223,GO:0008584,GO:0010501,GO:0010586,GO:0010628,GO:0010629,GO:0016020,GO:0016442,GO:0022604,GO:0031054,GO:0035194,GO:0035196,GO:0035198,GO:0035278,GO:0035279,GO:0035280,GO:0036464,GO:0043066,GO:0045652,GO:0070578,GO:0090625	P-body|double-stranded RNA binding|single-stranded RNA binding|protein binding|nucleus|cytoplasm|cytosol|mRNA catabolic process|synaptonemal complex assembly|male meiotic nuclear division|Wnt signaling pathway, calcium modulating pathway|male gonad development|RNA secondary structure unwinding|miRNA metabolic process|positive regulation of gene expression|negative regulation of gene expression|me…
AGPAT1	37.6663	34.4069	34.8242	34.8485	36.889	34.2419	29.8972	31.3477	30.0852	10554	1-acylglycerol-3-phosphate O-acyltransferase 1	GO:0001819,GO:0001961,GO:0003841,GO:0005515,GO:0005783,GO:0005789,GO:0006644,GO:0006654,GO:0016020,GO:0016021,GO:0016024,GO:0031325	positive regulation of cytokine production|positive regulation of cytokine-mediated signaling pathway|1-acylglycerol-3-phosphate O-acyltransferase activity|protein binding|endoplasmic reticulum|endoplasmic reticulum membrane|phospholipid metabolic process|phosphatidic acid biosynthetic process|membrane|integral component of membrane|CDP-diacylglycerol biosynthetic process|positive regulation of c…	hsa00561,hsa00564,hsa04072,hsa04975	Glycerolipid metabolism|Glycerophospholipid metabolism|Phospholipase D signaling pathway|Fat digestion and absorption
AGPAT2	116.656	119.79	125.204	119.375	126.848	122.208	107.856	106.802	100.216	10555	1-acylglycerol-3-phosphate O-acyltransferase 2	GO:0001819,GO:0001961,GO:0003841,GO:0005783,GO:0005789,GO:0005886,GO:0006644,GO:0006654,GO:0008544,GO:0016021,GO:0016024,GO:0035579,GO:0042493,GO:0043312	positive regulation of cytokine production|positive regulation of cytokine-mediated signaling pathway|1-acylglycerol-3-phosphate O-acyltransferase activity|endoplasmic reticulum|endoplasmic reticulum membrane|plasma membrane|phospholipid metabolic process|phosphatidic acid biosynthetic process|epidermis development|integral component of membrane|CDP-diacylglycerol biosynthetic process|specific gr…	hsa00561,hsa00564,hsa04072,hsa04975	Glycerolipid metabolism|Glycerophospholipid metabolism|Phospholipase D signaling pathway|Fat digestion and absorption
AGPAT3	11.6804	11.0315	11.3513	11.6829	12.7572	12.9059	10.0448	9.34885	9.10397	56894	1-acylglycerol-3-phosphate O-acyltransferase 3	GO:0000139,GO:0003841,GO:0005515,GO:0005635,GO:0005783,GO:0005789,GO:0005886,GO:0006654,GO:0008654,GO:0012505,GO:0016020,GO:0016021,GO:0016024,GO:0016746	Golgi membrane|1-acylglycerol-3-phosphate O-acyltransferase activity|protein binding|nuclear envelope|endoplasmic reticulum|endoplasmic reticulum membrane|plasma membrane|phosphatidic acid biosynthetic process|phospholipid biosynthetic process|endomembrane system|membrane|integral component of membrane|CDP-diacylglycerol biosynthetic process|transferase activity, transferring acyl groups	hsa00561,hsa00564,hsa04072	Glycerolipid metabolism|Glycerophospholipid metabolism|Phospholipase D signaling pathway
AGPAT4	3.31521	3.40593	2.93281	4.70254	4.26017	4.40688	3.17222	3.54534	3.42017	56895	1-acylglycerol-3-phosphate O-acyltransferase 4	GO:0003841,GO:0005515,GO:0005741,GO:0005783,GO:0005789,GO:0006654,GO:0008654,GO:0012505,GO:0016021,GO:0016024,GO:0016746	1-acylglycerol-3-phosphate O-acyltransferase activity|protein binding|mitochondrial outer membrane|endoplasmic reticulum|endoplasmic reticulum membrane|phosphatidic acid biosynthetic process|phospholipid biosynthetic process|endomembrane system|integral component of membrane|CDP-diacylglycerol biosynthetic process|transferase activity, transferring acyl groups	hsa00561,hsa00564,hsa04072	Glycerolipid metabolism|Glycerophospholipid metabolism|Phospholipase D signaling pathway
AGPAT5	8.3494	7.85425	8.37945	5.9462	6.6049	5.70129	7.79306	8.4738	8.74309	55326	1-acylglycerol-3-phosphate O-acyltransferase 5	GO:0002244,GO:0003841,GO:0005515,GO:0005635,GO:0005739,GO:0005741,GO:0005789,GO:0006639,GO:0006654,GO:0008654,GO:0012505,GO:0016021,GO:0016024,GO:0016746	hematopoietic progenitor cell differentiation|1-acylglycerol-3-phosphate O-acyltransferase activity|protein binding|nuclear envelope|mitochondrion|mitochondrial outer membrane|endoplasmic reticulum membrane|acylglycerol metabolic process|phosphatidic acid biosynthetic process|phospholipid biosynthetic process|endomembrane system|integral component of membrane|CDP-diacylglycerol biosynthetic proce…	hsa00561,hsa00564,hsa04072	Glycerolipid metabolism|Glycerophospholipid metabolism|Phospholipase D signaling pathway
AGPS	21.7599	22.8627	20.8238	18.6463	18.0826	19.9594	22.3833	22.5149	24.1114	8540	alkylglycerone phosphate synthase	GO:0005515,GO:0005730,GO:0005739,GO:0005777,GO:0005778,GO:0005782,GO:0005829,GO:0006625,GO:0008609,GO:0008610,GO:0008611,GO:0016020,GO:0016491,GO:0055114,GO:0071949	protein binding|nucleolus|mitochondrion|peroxisome|peroxisomal membrane|peroxisomal matrix|cytosol|protein targeting to peroxisome|alkylglycerone-phosphate synthase activity|lipid biosynthetic process|ether lipid biosynthetic process|membrane|oxidoreductase activity|oxidation-reduction process|FAD binding	hsa00565,hsa04146	Ether lipid metabolism|Peroxisome
AGR2	1.5094	1.36852	1.10607	0.243528	0.16504	0.308309	0.615704	0.933495	1.07846	10551	anterior gradient 2, protein disulphide isomerase family member	GO:0002162,GO:0005154,GO:0005515,GO:0005615,GO:0005783,GO:0010628,GO:0010811,GO:0034976,GO:0042802,GO:0045742,GO:0048546,GO:0048639,GO:0060548,GO:0070254,GO:1903078,GO:1903896,GO:1903899	dystroglycan binding|epidermal growth factor receptor binding|protein binding|extracellular space|endoplasmic reticulum|positive regulation of gene expression|positive regulation of cell-substrate adhesion|response to endoplasmic reticulum stress|identical protein binding|positive regulation of epidermal growth factor receptor signaling pathway|digestive tract morphogenesis|positive regulation of…
AGR3	0.360836	0	0.0605952	0	0	0	0.126987	0.188828	0.0590828	155465	anterior gradient 3, protein disulphide isomerase family member	GO:0002162,GO:0005515,GO:0005783,GO:0008150,GO:0043231,GO:0060548	dystroglycan binding|protein binding|endoplasmic reticulum|biological_process|intracellular membrane-bounded organelle|negative regulation of cell death
AGRN	49.8268	52.1698	48.5806	50.6622	51.6931	50.9945	49.4901	47.9661	48.4588	375790	agrin	GO:0001523,GO:0002162,GO:0005200,GO:0005201,GO:0005509,GO:0005515,GO:0005576,GO:0005604,GO:0005796,GO:0005886,GO:0006024,GO:0006027,GO:0007010,GO:0007165,GO:0007213,GO:0007528,GO:0009887,GO:0009888,GO:0016021,GO:0030198,GO:0033691,GO:0035374,GO:0043113,GO:0043202,GO:0043236,GO:0043395,GO:0043547,GO:0045162,GO:0045202,GO:0045887,GO:0045944,GO:0050808,GO:0051491,GO:0062023,GO:0070062	retinoid metabolic process|dystroglycan binding|structural constituent of cytoskeleton|extracellular matrix structural constituent|calcium ion binding|protein binding|extracellular region|basement membrane|Golgi lumen|plasma membrane|glycosaminoglycan biosynthetic process|glycosaminoglycan catabolic process|cytoskeleton organization|signal transduction|G protein-coupled acetylcholine receptor sig…	hsa04512	ECM-receptor interaction
AGRP	0	0	0	0	0	0	0	0.122346	0	181	agouti related neuropeptide	GO:0005102,GO:0005184,GO:0005615,GO:0005796,GO:0007218,GO:0007623,GO:0007631,GO:0008343,GO:0009755,GO:0031779,GO:0032868,GO:0042755,GO:0043025,GO:0048571,GO:0060135,GO:0060259,GO:0070996,GO:2000253	signaling receptor binding|neuropeptide hormone activity|extracellular space|Golgi lumen|neuropeptide signaling pathway|circadian rhythm|feeding behavior|adult feeding behavior|hormone-mediated signaling pathway|melanocortin receptor binding|response to insulin|eating behavior|neuronal cell body|long-day photoperiodism|maternal process involved in female pregnancy|regulation of feeding behavior|t…	hsa04920	Adipocytokine signaling pathway
AGT	442.193	440.303	453.384	390.435	387.949	382.563	451.892	459.32	422.096	183	angiotensinogen	GO:0000187,GO:0001558,GO:0001819,GO:0001822,GO:0001974,GO:0002016,GO:0002018,GO:0002019,GO:0002034,GO:0003014,GO:0004867,GO:0005179,GO:0005515,GO:0005576,GO:0005615,GO:0005829,GO:0007186,GO:0007199,GO:0007200,GO:0007263,GO:0007267,GO:0008083,GO:0008217,GO:0010536,GO:0010595,GO:0010613,GO:0010744,GO:0010873,GO:0010951,GO:0014068,GO:0014873,GO:0019216,GO:0019229,GO:0031702,GO:0031703,GO:0032270,GO:…	activation of MAPK activity|regulation of cell growth|positive regulation of cytokine production|kidney development|blood vessel remodeling|regulation of blood volume by renin-angiotensin|renin-angiotensin regulation of aldosterone production|regulation of renal output by angiotensin|maintenance of blood vessel diameter homeostasis by renin-angiotensin|renal system process|serine-type endopeptida…	hsa04072,hsa04080,hsa04261,hsa04270,hsa04614,hsa04924,hsa04925,hsa04927,hsa04931,hsa04933,hsa04934,hsa05200,hsa05410,hsa05414	Phospholipase D signaling pathway|Neuroactive ligand-receptor interaction|Adrenergic signaling in cardiomyocytes|Vascular smooth muscle contraction|Renin-angiotensin system|Renin secretion|Aldosterone synthesis and secretion|Cortisol synthesis and secretion|Insulin resistance|AGE-RAGE signaling pathway in diabetic complications|Cushing syndrome|Pathways in cancer|Hypertrophic cardiomyopathy|Dilat…
AGTPBP1	4.31789	4.58366	4.47631	4.37896	4.39937	4.68076	3.85466	4.39866	4.25147	23287	ATP/GTP binding carboxypeptidase 1	GO:0001754,GO:0004181,GO:0005634,GO:0005730,GO:0005737,GO:0005739,GO:0005829,GO:0006508,GO:0007005,GO:0008270,GO:0015631,GO:0021702,GO:0021772,GO:0035608,GO:0035609,GO:0035610,GO:0043231,GO:0050905	eye photoreceptor cell differentiation|metallocarboxypeptidase activity|nucleus|nucleolus|cytoplasm|mitochondrion|cytosol|proteolysis|mitochondrion organization|zinc ion binding|tubulin binding|cerebellar Purkinje cell differentiation|olfactory bulb development|protein deglutamylation|C-terminal protein deglutamylation|protein side chain deglutamylation|intracellular membrane-bounded organelle|ne…
AGTR1	22.7219	23.4769	24.3727	14.1375	12.7958	12.6158	11.6194	10.6547	9.52826	185	angiotensin II receptor type 1	GO:0001558,GO:0001596,GO:0001822,GO:0002018,GO:0002034,GO:0003081,GO:0004930,GO:0004945,GO:0005515,GO:0005886,GO:0005887,GO:0006954,GO:0007186,GO:0007200,GO:0007204,GO:0007266,GO:0010744,GO:0010873,GO:0016021,GO:0019229,GO:0019722,GO:0031711,GO:0032270,GO:0032430,GO:0033864,GO:0034374,GO:0035813,GO:0038166,GO:0042127,GO:0046982,GO:0050727,GO:0050729,GO:0051482,GO:0060326,GO:0086097,GO:0097746,GO:…	regulation of cell growth|angiotensin type I receptor activity|kidney development|renin-angiotensin regulation of aldosterone production|maintenance of blood vessel diameter homeostasis by renin-angiotensin|regulation of systemic arterial blood pressure by renin-angiotensin|G protein-coupled receptor activity|angiotensin type II receptor activity|protein binding|plasma membrane|integral component…	hsa04020,hsa04022,hsa04072,hsa04080,hsa04261,hsa04270,hsa04371,hsa04614,hsa04924,hsa04925,hsa04927,hsa04933,hsa04934,hsa05171,hsa05200	Calcium signaling pathway|cGMP-PKG signaling pathway|Phospholipase D signaling pathway|Neuroactive ligand-receptor interaction|Adrenergic signaling in cardiomyocytes|Vascular smooth muscle contraction|Apelin signaling pathway|Renin-angiotensin system|Renin secretion|Aldosterone synthesis and secretion|Cortisol synthesis and secretion|AGE-RAGE signaling pathway in diabetic complications|Cushing sy…
AGTR2	0.122044	0.0624196	0.143464	0.0206283	0.117431	0.203121	0.257701	0.212888	0.199833	186	angiotensin II receptor type 2	GO:0001974,GO:0001991,GO:0002018,GO:0004930,GO:0004945,GO:0005515,GO:0005886,GO:0005887,GO:0006883,GO:0006954,GO:0007166,GO:0007186,GO:0007199,GO:0007263,GO:0007420,GO:0008134,GO:0008217,GO:0008284,GO:0010459,GO:0010700,GO:0021695,GO:0030308,GO:0032304,GO:0032516,GO:0035556,GO:0035815,GO:0035932,GO:0038166,GO:0042306,GO:0042311,GO:0042416,GO:0043537,GO:0045429,GO:0048019,GO:0048147,GO:0048471,GO:…	blood vessel remodeling|regulation of systemic arterial blood pressure by circulatory renin-angiotensin|renin-angiotensin regulation of aldosterone production|G protein-coupled receptor activity|angiotensin type II receptor activity|protein binding|plasma membrane|integral component of plasma membrane|cellular sodium ion homeostasis|inflammatory response|cell surface receptor signaling pathway|G …	hsa04080,hsa04261,hsa04614	Neuroactive ligand-receptor interaction|Adrenergic signaling in cardiomyocytes|Renin-angiotensin system
AGTRAP	12.9212	14.591	13.8591	16.5795	18.8052	19.8865	17.0646	18.3222	13.1492	57085	angiotensin II receptor associated protein	GO:0000139,GO:0001666,GO:0004945,GO:0005515,GO:0005789,GO:0005794,GO:0005886,GO:0005938,GO:0008217,GO:0016021,GO:0030659,GO:0038166,GO:0043231	Golgi membrane|response to hypoxia|angiotensin type II receptor activity|protein binding|endoplasmic reticulum membrane|Golgi apparatus|plasma membrane|cell cortex|regulation of blood pressure|integral component of membrane|cytoplasmic vesicle membrane|angiotensin-activated signaling pathway|intracellular membrane-bounded organelle
AGXT	13.7909	13.4702	13.7943	5.82238	6.56723	5.69306	3.32741	3.06743	2.12991	189	alanine--glyoxylate and serine--pyruvate aminotransferase	GO:0004760,GO:0005515,GO:0005759,GO:0005777,GO:0005782,GO:0005829,GO:0006625,GO:0008453,GO:0008483,GO:0009436,GO:0016597,GO:0019265,GO:0019448,GO:0030170,GO:0034641,GO:0042802,GO:0042803,GO:0042853,GO:0042866,GO:0043231,GO:0043621,GO:0046487,GO:0051384,GO:0051591	serine-pyruvate transaminase activity|protein binding|mitochondrial matrix|peroxisome|peroxisomal matrix|cytosol|protein targeting to peroxisome|alanine-glyoxylate transaminase activity|transaminase activity|glyoxylate catabolic process|amino acid binding|glycine biosynthetic process, by transamination of glyoxylate|L-cysteine catabolic process|pyridoxal phosphate binding|cellular nitrogen compou…	hsa00250,hsa00260,hsa00630,hsa04146	Alanine, aspartate and glutamate metabolism|Glycine, serine and threonine metabolism|Glyoxylate and dicarboxylate metabolism|Peroxisome
AGXT2	13.0734	13.6409	14.1493	7.57239	8.19296	9.5232	13.6643	14.6974	12.8695	64902	alanine--glyoxylate aminotransferase 2	GO:0005739,GO:0005759,GO:0008453,GO:0009436,GO:0019265,GO:0019481,GO:0030170,GO:0045429,GO:0046487,GO:0047305	mitochondrion|mitochondrial matrix|alanine-glyoxylate transaminase activity|glyoxylate catabolic process|glycine biosynthetic process, by transamination of glyoxylate|L-alanine catabolic process, by transamination|pyridoxal phosphate binding|positive regulation of nitric oxide biosynthetic process|glyoxylate metabolic process|(R)-3-amino-2-methylpropionate-pyruvate transaminase activity	hsa00250,hsa00260,hsa00270,hsa00280	Alanine, aspartate and glutamate metabolism|Glycine, serine and threonine metabolism|Cysteine and methionine metabolism|Valine, leucine and isoleucine degradation
AHCTF1	17.6049	17.8434	16.8099	15.4163	14.6516	16.0488	17.0629	16.9014	17.6692	25909	AT-hook containing transcription factor 1	GO:0000777,GO:0000785,GO:0003677,GO:0005634,GO:0005643,GO:0005654,GO:0005829,GO:0007049,GO:0015031,GO:0016363,GO:0031080,GO:0031965,GO:0032465,GO:0051028,GO:0051292,GO:0051301,GO:0070062	condensed chromosome kinetochore|chromatin|DNA binding|nucleus|nuclear pore|nucleoplasm|cytosol|cell cycle|protein transport|nuclear matrix|nuclear pore outer ring|nuclear membrane|regulation of cytokinesis|mRNA transport|nuclear pore complex assembly|cell division|extracellular exosome
AHCY	84.9757	81.4609	84.1455	94.9075	97.2518	95.2961	105.735	108.143	104.256	191	adenosylhomocysteinase	GO:0000096,GO:0001666,GO:0002439,GO:0004013,GO:0005515,GO:0005634,GO:0005829,GO:0006730,GO:0007584,GO:0019510,GO:0030554,GO:0032259,GO:0033353,GO:0042470,GO:0042745,GO:0042802,GO:0043005,GO:0051287,GO:0070062	sulfur amino acid metabolic process|response to hypoxia|chronic inflammatory response to antigenic stimulus|adenosylhomocysteinase activity|protein binding|nucleus|cytosol|one-carbon metabolic process|response to nutrient|S-adenosylhomocysteine catabolic process|adenyl nucleotide binding|methylation|S-adenosylmethionine cycle|melanosome|circadian sleep/wake cycle|identical protein binding|neuron …	hsa00270	Cysteine and methionine metabolism
AHCYL1	45.3684	48.0048	44.4717	43.0878	43.0186	43.3782	46.2103	47.749	46.8536	10768	adenosylhomocysteinase like 1	GO:0003723,GO:0004013,GO:0005515,GO:0005737,GO:0005789,GO:0005829,GO:0006378,GO:0006611,GO:0006730,GO:0006915,GO:0010765,GO:0016324,GO:0031440,GO:0032412,GO:0033353,GO:0038166,GO:0042045,GO:0042802,GO:0044070,GO:0044233,GO:0051592,GO:0070062,GO:1903779,GO:1990456	RNA binding|adenosylhomocysteinase activity|protein binding|cytoplasm|endoplasmic reticulum membrane|cytosol|mRNA polyadenylation|protein export from nucleus|one-carbon metabolic process|apoptotic process|positive regulation of sodium ion transport|apical plasma membrane|regulation of mRNA 3'-end processing|regulation of ion transmembrane transporter activity|S-adenosylmethionine cycle|angiotensi…	hsa00270	Cysteine and methionine metabolism
AHCYL2	2.79055	3.05615	2.87283	2.63007	2.72886	3.18798	3.8989	4.3492	3.97074	23382	adenosylhomocysteinase like 2	GO:0004013,GO:0005515,GO:0005783,GO:0005829,GO:0006730,GO:0033353,GO:0043005	adenosylhomocysteinase activity|protein binding|endoplasmic reticulum|cytosol|one-carbon metabolic process|S-adenosylmethionine cycle|neuron projection	hsa00270	Cysteine and methionine metabolism
AHDC1	3.54126	3.37205	2.70509	4.36508	3.726	3.64412	4.82545	4.91164	4.31345	27245	AT-hook DNA binding motif containing 1	GO:0003677,GO:0005515	DNA binding|protein binding
AHI1	4.85896	5.1204	4.72456	5.17053	5.12129	5.06815	5.92923	5.91013	5.8968	54806	Abelson helper integration site 1	GO:0001738,GO:0001947,GO:0002092,GO:0005515,GO:0005813,GO:0005814,GO:0005829,GO:0005911,GO:0005912,GO:0005929,GO:0007169,GO:0007417,GO:0010842,GO:0016192,GO:0030862,GO:0030902,GO:0034613,GO:0035844,GO:0035845,GO:0036038,GO:0036064,GO:0039008,GO:0039023,GO:0042802,GO:0043066,GO:0045944,GO:0050795,GO:0060271,GO:0065001,GO:0070121,GO:0070986,GO:0071599,GO:0097711,GO:0097730	morphogenesis of a polarized epithelium|heart looping|positive regulation of receptor internalization|protein binding|centrosome|centriole|cytosol|cell-cell junction|adherens junction|cilium|transmembrane receptor protein tyrosine kinase signaling pathway|central nervous system development|retina layer formation|vesicle-mediated transport|positive regulation of polarized epithelial cell different…
AHNAK	77.3665	78.2418	74.2921	67.4521	62.1428	71.9028	103.452	96.627	108.897	79026	AHNAK nucleoprotein	GO:0003723,GO:0005515,GO:0005634,GO:0005737,GO:0005765,GO:0005829,GO:0005886,GO:0005925,GO:0015629,GO:0016020,GO:0030315,GO:0031982,GO:0042383,GO:0043034,GO:0043484,GO:0044291,GO:0044548,GO:0045121,GO:0045296,GO:0070062,GO:0097493,GO:1901385	RNA binding|protein binding|nucleus|cytoplasm|lysosomal membrane|cytosol|plasma membrane|focal adhesion|actin cytoskeleton|membrane|T-tubule|vesicle|sarcolemma|costamere|regulation of RNA splicing|cell-cell contact zone|S100 protein binding|membrane raft|cadherin binding|extracellular exosome|structural molecule activity conferring elasticity|regulation of voltage-gated calcium channel activity	hsa05132	Salmonella infection
AHNAK2	0.0845554	0.038441	0.0315542	0.0476395	0.0451998	0.0344003	0.0727397	0.0688309	0.0584566	113146	AHNAK nucleoprotein 2	GO:0001778,GO:0005515,GO:0005634,GO:0005737,GO:0005829,GO:0005886,GO:0030018,GO:0030315,GO:0030659,GO:0042383,GO:0043034,GO:0043484	plasma membrane repair|protein binding|nucleus|cytoplasm|cytosol|plasma membrane|Z disc|T-tubule|cytoplasmic vesicle membrane|sarcolemma|costamere|regulation of RNA splicing	hsa05132	Salmonella infection
AHR	25.121	25.6965	22.1452	15.0456	14.293	15.7276	23.9527	24.0474	25.4676	196	aryl hydrocarbon receptor	GO:0000785,GO:0000976,GO:0000981,GO:0000987,GO:0001094,GO:0001223,GO:0001568,GO:0003677,GO:0003700,GO:0004879,GO:0005515,GO:0005634,GO:0005654,GO:0005667,GO:0005737,GO:0005829,GO:0006355,GO:0006357,GO:0006805,GO:0006915,GO:0007049,GO:0008134,GO:0009410,GO:0009636,GO:0010468,GO:0017025,GO:0019933,GO:0030522,GO:0030888,GO:0032922,GO:0032991,GO:0034751,GO:0034752,GO:0042803,GO:0045892,GO:0045893,GO:…	chromatin|transcription regulatory region sequence-specific DNA binding|DNA-binding transcription factor activity, RNA polymerase II-specific|cis-regulatory region sequence-specific DNA binding|TFIID-class transcription factor complex binding|transcription coactivator binding|blood vessel development|DNA binding|DNA-binding transcription factor activity|nuclear receptor activity|protein binding|n…	hsa04659,hsa04934	Th17 cell differentiation|Cushing syndrome	bHLH
AHRR	0.478841	0.343909	0.30796	0.47528	0.294091	0.539214	0.645381	0.490499	0.510465	57491	aryl-hydrocarbon receptor repressor	GO:0000785,GO:0000976,GO:0000981,GO:0004879,GO:0005515,GO:0005634,GO:0005654,GO:0005829,GO:0006357,GO:0006805,GO:0030522,GO:0034751,GO:0046983	chromatin|transcription regulatory region sequence-specific DNA binding|DNA-binding transcription factor activity, RNA polymerase II-specific|nuclear receptor activity|protein binding|nucleus|nucleoplasm|cytosol|regulation of transcription by RNA polymerase II|xenobiotic metabolic process|intracellular receptor signaling pathway|aryl hydrocarbon receptor complex|protein dimerization activity			bHLH
AHSA1	64.6252	60.0401	69.1925	69.8055	71.2037	69.856	76.7744	77.0307	79.077	10598	activator of HSP90 ATPase activity 1	GO:0001671,GO:0005515,GO:0005783,GO:0005829,GO:0006457,GO:0016032,GO:0032781,GO:0045296,GO:0051087,GO:0051879,GO:0070062	ATPase activator activity|protein binding|endoplasmic reticulum|cytosol|protein folding|viral process|positive regulation of ATPase activity|cadherin binding|chaperone binding|Hsp90 protein binding|extracellular exosome
AHSG	468.598	459.659	486.954	229.975	231.908	207.761	230.686	229.264	198.631	197	alpha 2-HS glycoprotein	GO:0001501,GO:0002576,GO:0004866,GO:0004869,GO:0005576,GO:0005615,GO:0005788,GO:0005794,GO:0006907,GO:0006953,GO:0010951,GO:0019210,GO:0030500,GO:0030502,GO:0031012,GO:0031093,GO:0033673,GO:0034774,GO:0043312,GO:0043687,GO:0044267,GO:0046627,GO:0050727,GO:0050766,GO:0062023,GO:0070062,GO:0072562	skeletal system development|platelet degranulation|endopeptidase inhibitor activity|cysteine-type endopeptidase inhibitor activity|extracellular region|extracellular space|endoplasmic reticulum lumen|Golgi apparatus|pinocytosis|acute-phase response|negative regulation of endopeptidase activity|kinase inhibitor activity|regulation of bone mineralization|negative regulation of bone mineralization|e…
AIDA	16.4763	19.6159	20.091	17.6618	19.864	20.7717	17.23	16.8757	18.3015	64853	axin interactor, dorsalization associated	GO:0005515,GO:0005575,GO:0005737,GO:0009953,GO:0016020,GO:0019904,GO:0031333,GO:0035091,GO:0043508,GO:0046329,GO:0048264	protein binding|cellular_component|cytoplasm|dorsal/ventral pattern formation|membrane|protein domain specific binding|negative regulation of protein-containing complex assembly|phosphatidylinositol binding|negative regulation of JUN kinase activity|negative regulation of JNK cascade|determination of ventral identity
AIF1	0.810586	1.28142	1.41072	0.298927	0.496332	0.735865	0.311199	1.69674	0.579161	199	allograft inflammatory factor 1	GO:0001726,GO:0001774,GO:0001891,GO:0003674,GO:0005509,GO:0005515,GO:0005634,GO:0005737,GO:0005829,GO:0005884,GO:0006911,GO:0006954,GO:0008284,GO:0010468,GO:0016601,GO:0030027,GO:0030041,GO:0030046,GO:0030335,GO:0032587,GO:0032722,GO:0032755,GO:0034599,GO:0042102,GO:0048471,GO:0048661,GO:0048662,GO:0050921,GO:0051015,GO:0051017,GO:0051764,GO:0071346,GO:0071672,GO:0071673,GO:0071677,GO:0090026,GO:…	ruffle|microglial cell activation|phagocytic cup|molecular_function|calcium ion binding|protein binding|nucleus|cytoplasm|cytosol|actin filament|phagocytosis, engulfment|inflammatory response|positive regulation of cell population proliferation|regulation of gene expression|Rac protein signal transduction|lamellipodium|actin filament polymerization|parallel actin filament bundle assembly|positive…
AIF1L	0.128191	0.34421	0.290617	0.211257	0.0925097	0.304028	0.253765	0.419271	0.110197	83543	allograft inflammatory factor 1 like	GO:0005509,GO:0005737,GO:0005884,GO:0005925,GO:0015629,GO:0032587,GO:0032991,GO:0051015,GO:0051017,GO:0070062,GO:0097178	calcium ion binding|cytoplasm|actin filament|focal adhesion|actin cytoskeleton|ruffle membrane|protein-containing complex|actin filament binding|actin filament bundle assembly|extracellular exosome|ruffle assembly
AIFM1	42.0279	42.4152	41.8528	35.3897	36.3187	36.5327	33.873	35.2694	32.2151	9131	apoptosis inducing factor mitochondria associated 1	GO:0003677,GO:0005515,GO:0005634,GO:0005739,GO:0005743,GO:0005758,GO:0005829,GO:0006915,GO:0006919,GO:0016174,GO:0016651,GO:0030261,GO:0033108,GO:0043065,GO:0045041,GO:0046983,GO:0048471,GO:0055114,GO:0070059,GO:0071949	DNA binding|protein binding|nucleus|mitochondrion|mitochondrial inner membrane|mitochondrial intermembrane space|cytosol|apoptotic process|activation of cysteine-type endopeptidase activity involved in apoptotic process|NAD(P)H oxidase H2O2-forming activity|oxidoreductase activity, acting on NAD(P)H|chromosome condensation|mitochondrial respiratory chain complex assembly|positive regulation of ap…	hsa04210,hsa04217	Apoptosis|Necroptosis
AIFM2	9.63133	8.94079	9.44257	17.8413	16.6419	16.456	9.79627	10.7601	11.3035	84883	apoptosis inducing factor mitochondria associated 2	GO:0003677,GO:0004174,GO:0005515,GO:0005615,GO:0005634,GO:0005737,GO:0005739,GO:0005741,GO:0005811,GO:0005829,GO:0005886,GO:0006743,GO:0008637,GO:0016021,GO:0016655,GO:0022904,GO:0042981,GO:0043065,GO:0050660,GO:0110076,GO:1900407	DNA binding|electron-transferring-flavoprotein dehydrogenase activity|protein binding|extracellular space|nucleus|cytoplasm|mitochondrion|mitochondrial outer membrane|lipid droplet|cytosol|plasma membrane|ubiquinone metabolic process|apoptotic mitochondrial changes|integral component of membrane|oxidoreductase activity, acting on NAD(P)H, quinone or similar compound as acceptor|respiratory electr…	hsa04115	p53 signaling pathway
AIFM3	1.53582	1.24682	1.74396	1.03836	1.14938	1.07113	1.00377	1.04609	0.526895	150209	apoptosis inducing factor mitochondria associated 3	GO:0005634,GO:0005739,GO:0005743,GO:0005783,GO:0005829,GO:0016491,GO:0046872,GO:0050660,GO:0051537,GO:0055114,GO:0097194	nucleus|mitochondrion|mitochondrial inner membrane|endoplasmic reticulum|cytosol|oxidoreductase activity|metal ion binding|flavin adenine dinucleotide binding|2 iron, 2 sulfur cluster binding|oxidation-reduction process|execution phase of apoptosis
AIG1	16.5328	16.947	16.5067	11.8698	12.6919	12.4213	14.1093	15.1913	13.4586	51390	androgen induced 1	GO:0005515,GO:0005886,GO:0016020,GO:0016021,GO:0016787,GO:0042758	protein binding|plasma membrane|membrane|integral component of membrane|hydrolase activity|long-chain fatty acid catabolic process
AIM2	0	0	0	0	0.0196611	0	0	0	0	9447	absent in melanoma 2	GO:0002218,GO:0002230,GO:0003690,GO:0005515,GO:0005654,GO:0005737,GO:0005739,GO:0005829,GO:0006915,GO:0006954,GO:0006955,GO:0032088,GO:0032731,GO:0033209,GO:0035458,GO:0035690,GO:0042802,GO:0044546,GO:0045087,GO:0051092,GO:0070269,GO:0097169,GO:1904270,GO:2001056	activation of innate immune response|positive regulation of defense response to virus by host|double-stranded DNA binding|protein binding|nucleoplasm|cytoplasm|mitochondrion|cytosol|apoptotic process|inflammatory response|immune response|negative regulation of NF-kappaB transcription factor activity|positive regulation of interleukin-1 beta production|tumor necrosis factor-mediated signaling path…	hsa04621,hsa04623	NOD-like receptor signaling pathway|Cytosolic DNA-sensing pathway
AIMP1	9.67596	9.51797	10.0164	7.97122	8.20068	8.41822	7.48681	8.51778	8.50329	9255	aminoacyl tRNA synthetase complex interacting multifunctional protein 1	GO:0000049,GO:0001525,GO:0001937,GO:0005125,GO:0005515,GO:0005615,GO:0005634,GO:0005783,GO:0005794,GO:0005829,GO:0006418,GO:0006915,GO:0006954,GO:0007165,GO:0007267,GO:0009986,GO:0016020,GO:0017101,GO:0042803,GO:0050900,GO:0051020,GO:0051607,GO:0070094	tRNA binding|angiogenesis|negative regulation of endothelial cell proliferation|cytokine activity|protein binding|extracellular space|nucleus|endoplasmic reticulum|Golgi apparatus|cytosol|tRNA aminoacylation for protein translation|apoptotic process|inflammatory response|signal transduction|cell-cell signaling|cell surface|membrane|aminoacyl-tRNA synthetase multienzyme complex|protein homodimeriz…
AIMP2	11.0426	9.99983	12.042	11.0312	12.4536	10.9997	16.4557	15.8518	16.0971	7965	aminoacyl tRNA synthetase complex interacting multifunctional protein 2	GO:0005515,GO:0005634,GO:0005829,GO:0006418,GO:0006915,GO:0008285,GO:0016020,GO:0017101,GO:0031398,GO:0060090,GO:0060510,GO:0065003,GO:1901216,GO:1903632	protein binding|nucleus|cytosol|tRNA aminoacylation for protein translation|apoptotic process|negative regulation of cell population proliferation|membrane|aminoacyl-tRNA synthetase multienzyme complex|positive regulation of protein ubiquitination|molecular adaptor activity|type II pneumocyte differentiation|protein-containing complex assembly|positive regulation of neuron death|positive regulati…
AIP	53.0165	52.4243	54.9629	64.9858	65.6977	62.8253	70.8904	67.4852	69.1085	9049	aryl hydrocarbon receptor interacting protein	GO:0000413,GO:0003713,GO:0003755,GO:0005515,GO:0005654,GO:0005737,GO:0005829,GO:0005886,GO:0006626,GO:0006805,GO:0008134,GO:0010738,GO:0017162,GO:0022417,GO:0034751,GO:0035722,GO:0036004,GO:0045893,GO:0051082,GO:0051344	protein peptidyl-prolyl isomerization|transcription coactivator activity|peptidyl-prolyl cis-trans isomerase activity|protein binding|nucleoplasm|cytoplasm|cytosol|plasma membrane|protein targeting to mitochondrion|xenobiotic metabolic process|transcription factor binding|regulation of protein kinase A signaling|aryl hydrocarbon receptor binding|protein maturation by protein folding|aryl hydrocar…	hsa04934	Cushing syndrome
AIRE	0	0	0	0	0.0624698	0	0.0456965	0.06795	0.106305	326	autoimmune regulator	GO:0000977,GO:0001228,GO:0002458,GO:0002509,GO:0003682,GO:0005515,GO:0005634,GO:0005737,GO:0006355,GO:0006417,GO:0006955,GO:0006959,GO:0008270,GO:0016604,GO:0032602,GO:0042393,GO:0042802,GO:0045060,GO:0045182,GO:0045893,GO:0045944,GO:0097536,GO:2000410	RNA polymerase II transcription regulatory region sequence-specific DNA binding|DNA-binding transcription activator activity, RNA polymerase II-specific|peripheral T cell tolerance induction|central tolerance induction to self antigen|chromatin binding|protein binding|nucleus|cytoplasm|regulation of transcription, DNA-templated|regulation of translation|immune response|humoral immune response|zin…	hsa04120,hsa05340	Ubiquitin mediated proteolysis|Primary immunodeficiency
AJAP1	0.00466652	0	0	0	0.0134704	0.00465999	0	0	0	55966	adherens junctions associated protein 1	GO:0001953,GO:0005515,GO:0005912,GO:0007155,GO:0008013,GO:0009898,GO:0009986,GO:0016323,GO:0016324,GO:0030860,GO:0044214,GO:0044291,GO:0044877,GO:0061045	negative regulation of cell-matrix adhesion|protein binding|adherens junction|cell adhesion|beta-catenin binding|cytoplasmic side of plasma membrane|cell surface|basolateral plasma membrane|apical plasma membrane|regulation of polarized epithelial cell differentiation|spanning component of plasma membrane|cell-cell contact zone|protein-containing complex binding|negative regulation of wound heali…
AJM1	2.97219	3.00179	3.0579	2.50549	2.18411	2.35439	2.89964	2.76948	2.19306	389813	apical junction component 1 homolog	GO:0005912,GO:0005929,GO:0016324,GO:0045216	adherens junction|cilium|apical plasma membrane|cell-cell junction organization
AJUBA	30.2402	35.2529	33.5338	40.9695	38.4212	37.4031	56.561	55.7996	58.7888	84962	ajuba LIM protein	GO:0000086,GO:0000122,GO:0000932,GO:0001666,GO:0003682,GO:0003714,GO:0005515,GO:0005634,GO:0005654,GO:0005667,GO:0005794,GO:0005815,GO:0005829,GO:0005886,GO:0005911,GO:0005912,GO:0005925,GO:0006355,GO:0007010,GO:0016339,GO:0030027,GO:0030032,GO:0030334,GO:0031328,GO:0031334,GO:0033673,GO:0034613,GO:0035195,GO:0035313,GO:0035331,GO:0043087,GO:0043123,GO:0043406,GO:0045294,GO:0046474,GO:0046872,GO:…	G2/M transition of mitotic cell cycle|negative regulation of transcription by RNA polymerase II|P-body|response to hypoxia|chromatin binding|transcription corepressor activity|protein binding|nucleus|nucleoplasm|transcription regulator complex|Golgi apparatus|microtubule organizing center|cytosol|plasma membrane|cell-cell junction|adherens junction|focal adhesion|regulation of transcription, DNA-…	hsa04390,hsa04392	Hippo signaling pathway|Hippo signaling pathway - multiple species
AK1	6.9613	5.37969	6.22403	6.65245	6.25656	6.09216	6.27944	7.72615	6.72627	203	adenylate kinase 1	GO:0004017,GO:0004550,GO:0005524,GO:0005737,GO:0005829,GO:0006163,GO:0006165,GO:0006172,GO:0009142,GO:0015949,GO:0046033,GO:0046034,GO:0046940,GO:0070062	adenylate kinase activity|nucleoside diphosphate kinase activity|ATP binding|cytoplasm|cytosol|purine nucleotide metabolic process|nucleoside diphosphate phosphorylation|ADP biosynthetic process|nucleoside triphosphate biosynthetic process|nucleobase-containing small molecule interconversion|AMP metabolic process|ATP metabolic process|nucleoside monophosphate phosphorylation|extracellular exosome	hsa00230,hsa00730	Purine metabolism|Thiamine metabolism
AK2	30.3032	30.4537	30.0357	24.6201	24.6925	25.0199	25.721	26.4414	27.1695	204	adenylate kinase 2	GO:0004017,GO:0005515,GO:0005524,GO:0005737,GO:0005739,GO:0005758,GO:0006163,GO:0006172,GO:0009132,GO:0015949,GO:0016310,GO:0046033,GO:0046034,GO:0046940,GO:0070062,GO:0097226	adenylate kinase activity|protein binding|ATP binding|cytoplasm|mitochondrion|mitochondrial intermembrane space|purine nucleotide metabolic process|ADP biosynthetic process|nucleoside diphosphate metabolic process|nucleobase-containing small molecule interconversion|phosphorylation|AMP metabolic process|ATP metabolic process|nucleoside monophosphate phosphorylation|extracellular exosome|sperm mit…	hsa00230,hsa00730	Purine metabolism|Thiamine metabolism
AK3	18.6571	17.9634	17.7592	19.2609	19.2794	20.2276	16.1584	16.8818	15.8339	50808	adenylate kinase 3	GO:0004017,GO:0005515,GO:0005524,GO:0005525,GO:0005737,GO:0005739,GO:0005759,GO:0006163,GO:0006172,GO:0007596,GO:0009142,GO:0016310,GO:0046033,GO:0046039,GO:0046041,GO:0046051,GO:0046899,GO:0046940	adenylate kinase activity|protein binding|ATP binding|GTP binding|cytoplasm|mitochondrion|mitochondrial matrix|purine nucleotide metabolic process|ADP biosynthetic process|blood coagulation|nucleoside triphosphate biosynthetic process|phosphorylation|AMP metabolic process|GTP metabolic process|ITP metabolic process|UTP metabolic process|nucleoside triphosphate adenylate kinase activity|nucleoside…	hsa00230	Purine metabolism
AK4	25.6049	27.3553	27.0937	24.2558	22.7902	21.6503	23.707	23.631	22.5772	205	adenylate kinase 4	GO:0001889,GO:0002082,GO:0004017,GO:0004550,GO:0005515,GO:0005524,GO:0005525,GO:0005737,GO:0005739,GO:0005759,GO:0006163,GO:0006165,GO:0006172,GO:0007420,GO:0009142,GO:0015949,GO:0042493,GO:0046033,GO:0046034,GO:0046039,GO:0046899,GO:0046940,GO:0050145,GO:0071456,GO:2001169	liver development|regulation of oxidative phosphorylation|adenylate kinase activity|nucleoside diphosphate kinase activity|protein binding|ATP binding|GTP binding|cytoplasm|mitochondrion|mitochondrial matrix|purine nucleotide metabolic process|nucleoside diphosphate phosphorylation|ADP biosynthetic process|brain development|nucleoside triphosphate biosynthetic process|nucleobase-containing small …	hsa00230,hsa00730	Purine metabolism|Thiamine metabolism
AK5	0.00840768	0	0	0	0.00808992	0	0	0	0.00825998	26289	adenylate kinase 5	GO:0004017,GO:0004550,GO:0005524,GO:0005737,GO:0005829,GO:0006163,GO:0006165,GO:0006172,GO:0006173,GO:0009142,GO:0009220,GO:0015949,GO:0034451,GO:0046034,GO:0046940	adenylate kinase activity|nucleoside diphosphate kinase activity|ATP binding|cytoplasm|cytosol|purine nucleotide metabolic process|nucleoside diphosphate phosphorylation|ADP biosynthetic process|dADP biosynthetic process|nucleoside triphosphate biosynthetic process|pyrimidine ribonucleotide biosynthetic process|nucleobase-containing small molecule interconversion|centriolar satellite|ATP metaboli…	hsa00230,hsa00730	Purine metabolism|Thiamine metabolism
AK6	8.56673	8.36464	9.74333	11.0573	11.1779	8.84638	12.3335	12.3623	14.2183	102157402	adenylate kinase 6	GO:0004017,GO:0005515,GO:0005524,GO:0005634,GO:0005654,GO:0005730,GO:0005737,GO:0005813,GO:0005829,GO:0015030,GO:0015949,GO:0016020,GO:0016310,GO:0016607,GO:0016887,GO:0046940,GO:0050145	adenylate kinase activity|protein binding|ATP binding|nucleus|nucleoplasm|nucleolus|cytoplasm|centrosome|cytosol|Cajal body|nucleobase-containing small molecule interconversion|membrane|phosphorylation|nuclear speck|ATPase activity|nucleoside monophosphate phosphorylation|nucleoside monophosphate kinase activity	hsa00230,hsa03008	Purine metabolism|Ribosome biogenesis in eukaryotes
AK7	0.590608	0.473513	0.675503	0.550396	0.368618	0.621662	0.25279	0.534607	0.282275	122481	adenylate kinase 7	GO:0004017,GO:0004127,GO:0004550,GO:0005524,GO:0005737,GO:0005829,GO:0006163,GO:0006165,GO:0009142,GO:0015949,GO:0030030,GO:0031514,GO:0046940	adenylate kinase activity|cytidylate kinase activity|nucleoside diphosphate kinase activity|ATP binding|cytoplasm|cytosol|purine nucleotide metabolic process|nucleoside diphosphate phosphorylation|nucleoside triphosphate biosynthetic process|nucleobase-containing small molecule interconversion|cell projection organization|motile cilium|nucleoside monophosphate phosphorylation	hsa00230,hsa00730	Purine metabolism|Thiamine metabolism
AK8	0.0194763	0.0697287	0	0.00987589	0.00937013	0.0291736	0.061688	0.0305764	0.0095671	158067	adenylate kinase 8	GO:0004017,GO:0004127,GO:0004550,GO:0005515,GO:0005524,GO:0005737,GO:0005829,GO:0005930,GO:0006163,GO:0006165,GO:0009142,GO:0015949,GO:0021591,GO:0036126,GO:0046940	adenylate kinase activity|cytidylate kinase activity|nucleoside diphosphate kinase activity|protein binding|ATP binding|cytoplasm|cytosol|axoneme|purine nucleotide metabolic process|nucleoside diphosphate phosphorylation|nucleoside triphosphate biosynthetic process|nucleobase-containing small molecule interconversion|ventricular system development|sperm flagellum|nucleoside monophosphate phosphor…	hsa00230,hsa00730	Purine metabolism|Thiamine metabolism
AK9	0.686885	0.544134	0.567204	0.665174	0.735465	0.88706	0.468924	0.383776	0.456644	221264	adenylate kinase 9	GO:0004017,GO:0004550,GO:0005524,GO:0005634,GO:0005654,GO:0005737,GO:0005739,GO:0005829,GO:0006163,GO:0006174,GO:0006186,GO:0006756,GO:0006757,GO:0009132,GO:0015949,GO:0031965,GO:0050145,GO:0061508,GO:0061565,GO:0061566,GO:0061567,GO:0061568,GO:0061569,GO:0061570,GO:0061571	adenylate kinase activity|nucleoside diphosphate kinase activity|ATP binding|nucleus|nucleoplasm|cytoplasm|mitochondrion|cytosol|purine nucleotide metabolic process|dADP phosphorylation|dGDP phosphorylation|AMP phosphorylation|ATP generation from ADP|nucleoside diphosphate metabolic process|nucleobase-containing small molecule interconversion|nuclear membrane|nucleoside monophosphate kinase activ…	hsa00230,hsa00240	Purine metabolism|Pyrimidine metabolism
AKAIN1	0.0176142	0	0.0177477	0.0357265	0.0169484	0	0.0185966	0.0184352	0.0519142	642597	A-kinase anchor inhibitor 1	GO:0005515,GO:0008104,GO:0051018	protein binding|protein localization|protein kinase A binding
AKAP1	23.9823	23.4655	26.045	29.7107	29.4895	30.7879	27.0611	25.9632	28.6242	8165	A-kinase anchoring protein 1	GO:0003723,GO:0005515,GO:0005739,GO:0005741,GO:0005829,GO:0006915,GO:0007596,GO:0016020,GO:0016021,GO:0034237,GO:0140374	RNA binding|protein binding|mitochondrion|mitochondrial outer membrane|cytosol|apoptotic process|blood coagulation|membrane|integral component of membrane|protein kinase A regulatory subunit binding|antiviral innate immune response
AKAP10	8.32459	7.95834	7.83911	6.32084	5.94199	6.13813	7.26105	6.80816	7.99535	11216	A-kinase anchoring protein 10	GO:0005515,GO:0005739,GO:0005829,GO:0005886,GO:0007165,GO:0007596,GO:0008104,GO:0032991,GO:0051018	protein binding|mitochondrion|cytosol|plasma membrane|signal transduction|blood coagulation|protein localization|protein-containing complex|protein kinase A binding
AKAP11	7.34598	7.55997	7.03581	6.70771	6.31045	7.29108	8.75835	8.79344	9.83478	11215	A-kinase anchoring protein 11	GO:0003091,GO:0005515,GO:0005730,GO:0005737,GO:0005777,GO:0005815,GO:0005829,GO:0005886,GO:0008104,GO:0008157,GO:0019207,GO:0030866,GO:0034237,GO:0035556,GO:0036010,GO:0043549,GO:0051018	renal water homeostasis|protein binding|nucleolus|cytoplasm|peroxisome|microtubule organizing center|cytosol|plasma membrane|protein localization|protein phosphatase 1 binding|kinase regulator activity|cortical actin cytoskeleton organization|protein kinase A regulatory subunit binding|intracellular signal transduction|protein localization to endosome|regulation of kinase activity|protein kinase …
AKAP12	2.31419	2.26428	1.80349	3.07731	3.042	3.321	4.67966	4.02384	4.86963	9590	A-kinase anchoring protein 12	GO:0005515,GO:0005516,GO:0005737,GO:0005829,GO:0005856,GO:0005886,GO:0005925,GO:0005938,GO:0007186,GO:0007193,GO:0008179,GO:0010738,GO:0010739,GO:0032496,GO:0035733,GO:0043025,GO:0043116,GO:0050804,GO:0051018,GO:0051602,GO:0051770,GO:0061870,GO:0070374,GO:0071347,GO:0071356,GO:0090036,GO:0098685,GO:1900143	protein binding|calmodulin binding|cytoplasm|cytosol|cytoskeleton|plasma membrane|focal adhesion|cell cortex|G protein-coupled receptor signaling pathway|adenylate cyclase-inhibiting G protein-coupled receptor signaling pathway|adenylate cyclase binding|regulation of protein kinase A signaling|positive regulation of protein kinase A signaling|response to lipopolysaccharide|hepatic stellate cell a…
AKAP13	14.8754	14.3766	14.2	16.8414	15.6129	16.7071	14.7077	14.6114	15.5967	11214	A-kinase anchoring protein 13	GO:0004691,GO:0005078,GO:0005085,GO:0005515,GO:0005634,GO:0005829,GO:0005938,GO:0006468,GO:0007186,GO:0007507,GO:0015629,GO:0016020,GO:0030864,GO:0031267,GO:0035023,GO:0035025,GO:0043065,GO:0043123,GO:0043406,GO:0046872,GO:0048471,GO:0051018,GO:0051056,GO:0051168,GO:0055007,GO:0060090,GO:0060297,GO:0060348,GO:0061049,GO:0071875,GO:0086023	cAMP-dependent protein kinase activity|MAP-kinase scaffold activity|guanyl-nucleotide exchange factor activity|protein binding|nucleus|cytosol|cell cortex|protein phosphorylation|G protein-coupled receptor signaling pathway|heart development|actin cytoskeleton|membrane|cortical actin cytoskeleton|small GTPase binding|regulation of Rho protein signal transduction|positive regulation of Rho protein…	hsa04928,hsa05163	Parathyroid hormone synthesis, secretion and action|Human cytomegalovirus infection
AKAP14	0	0	0.0590102	0.0593945	0	0.0584843	0	0	0	158798	A-kinase anchoring protein 14	GO:0005515,GO:0005930,GO:0005952,GO:0008150,GO:0034237	protein binding|axoneme|cAMP-dependent protein kinase complex|biological_process|protein kinase A regulatory subunit binding
AKAP17A	0	0	0	0	0	0	0	0.0190461	0	8227	A-kinase anchoring protein 17A	GO:0003723,GO:0005515,GO:0005634,GO:0005681,GO:0005829,GO:0006355,GO:0006397,GO:0007165,GO:0008380,GO:0016607,GO:0042113,GO:0043484,GO:0051018	RNA binding|protein binding|nucleus|spliceosomal complex|cytosol|regulation of transcription, DNA-templated|mRNA processing|signal transduction|RNA splicing|nuclear speck|B cell activation|regulation of RNA splicing|protein kinase A binding
AKAP17A-2	0.109187	0.055844	0.110015	0.0184552	0.15759	0.290758	0.0384256	0.152369	0.0357562	8227	A-kinase anchoring protein 17A
AKAP3	0.384997	0.65636	0.501058	0.699542	0.833505	0.784936	0.829878	0.520469	0.504312	10566	A-kinase anchoring protein 3	GO:0001669,GO:0001835,GO:0005515,GO:0005634,GO:0005737,GO:0007178,GO:0007338,GO:0007340,GO:0008104,GO:0035686,GO:0051018,GO:0097225,GO:0097228	acrosomal vesicle|blastocyst hatching|protein binding|nucleus|cytoplasm|transmembrane receptor protein serine/threonine kinase signaling pathway|single fertilization|acrosome reaction|protein localization|sperm fibrous sheath|protein kinase A binding|sperm midpiece|sperm principal piece
AKAP5	0.888433	0.872065	0.741453	0.445948	0.509459	0.519768	0.84324	1.04256	1.08442	9495	A-kinase anchoring protein 5	GO:0005515,GO:0005516,GO:0005829,GO:0005886,GO:0007165,GO:0007193,GO:0007194,GO:0007268,GO:0008179,GO:0009898,GO:0010738,GO:0014069,GO:0017124,GO:0030346,GO:0031698,GO:0032590,GO:0034237,GO:0035254,GO:0043197,GO:0045121,GO:0045762,GO:0050811,GO:0051018,GO:0060076,GO:0060090,GO:0097110,GO:0098837,GO:1900273,GO:1903078,GO:1905751	protein binding|calmodulin binding|cytosol|plasma membrane|signal transduction|adenylate cyclase-inhibiting G protein-coupled receptor signaling pathway|negative regulation of adenylate cyclase activity|chemical synaptic transmission|adenylate cyclase binding|cytoplasmic side of plasma membrane|regulation of protein kinase A signaling|postsynaptic density|SH3 domain binding|protein phosphatase 2B…
AKAP6	0.250877	0.321738	0.192414	0.197464	0.255807	0.23557	0.158132	0.180273	0.176576	9472	A-kinase anchoring protein 6	GO:0001508,GO:0005515,GO:0005635,GO:0005737,GO:0005901,GO:0006605,GO:0008179,GO:0010738,GO:0010880,GO:0014701,GO:0014704,GO:0016529,GO:0019933,GO:0030307,GO:0030315,GO:0031965,GO:0034237,GO:0034704,GO:0043495,GO:0044325,GO:0048471,GO:0051018,GO:0051281,GO:0060090,GO:0060306,GO:0060316,GO:0061051,GO:0070886,GO:0071320,GO:0071345,GO:1901381,GO:1902261	action potential|protein binding|nuclear envelope|cytoplasm|caveola|protein targeting|adenylate cyclase binding|regulation of protein kinase A signaling|regulation of release of sequestered calcium ion into cytosol by sarcoplasmic reticulum|junctional sarcoplasmic reticulum membrane|intercalated disc|sarcoplasmic reticulum|cAMP-mediated signaling|positive regulation of cell growth|T-tubule|nuclea…
AKAP7	5.57443	5.54013	5.89327	3.06219	3.67742	2.96255	2.21815	2.49725	2.30262	9465	A-kinase anchoring protein 7	GO:0000166,GO:0005515,GO:0005634,GO:0005829,GO:0008150,GO:0010738,GO:0032991,GO:0034237,GO:0051018	nucleotide binding|protein binding|nucleus|cytosol|biological_process|regulation of protein kinase A signaling|protein-containing complex|protein kinase A regulatory subunit binding|protein kinase A binding
AKAP8	15.7728	15.0292	15.9884	19.0404	17.8207	18.0665	18.2624	17.8712	18.0549	10270	A-kinase anchoring protein 8	GO:0000278,GO:0000793,GO:0001939,GO:0003690,GO:0003723,GO:0005515,GO:0005634,GO:0005654,GO:0005730,GO:0005739,GO:0005794,GO:0007076,GO:0007165,GO:0008270,GO:0015031,GO:0016020,GO:0016363,GO:0031065,GO:0032720,GO:0033127,GO:0034237,GO:0042826,GO:0044839,GO:0045087,GO:0051059,GO:0071222,GO:0071380	mitotic cell cycle|condensed chromosome|female pronucleus|double-stranded DNA binding|RNA binding|protein binding|nucleus|nucleoplasm|nucleolus|mitochondrion|Golgi apparatus|mitotic chromosome condensation|signal transduction|zinc ion binding|protein transport|membrane|nuclear matrix|positive regulation of histone deacetylation|negative regulation of tumor necrosis factor production|regulation of…
AKAP8L	37.3718	36.8237	39.2076	50.9978	45.987	45.9919	45.3125	42.8962	40.8436	26993	A-kinase anchoring protein 8 like	GO:0000785,GO:0003677,GO:0003723,GO:0005515,GO:0005521,GO:0005634,GO:0005737,GO:0006397,GO:0007076,GO:0008380,GO:0010793,GO:0016032,GO:0016363,GO:0016605,GO:0016607,GO:0017151,GO:0031065,GO:0033127,GO:0034237,GO:0042826,GO:0044839,GO:0045944,GO:0046872,GO:0051081,GO:1990904	chromatin|DNA binding|RNA binding|protein binding|lamin binding|nucleus|cytoplasm|mRNA processing|mitotic chromosome condensation|RNA splicing|regulation of mRNA export from nucleus|viral process|nuclear matrix|PML body|nuclear speck|DEAD/H-box RNA helicase binding|positive regulation of histone deacetylation|regulation of histone phosphorylation|protein kinase A regulatory subunit binding|histon…
AKAP9	11.3863	11.4766	9.91764	11.047	10.4204	11.397	9.04771	9.16806	9.8895	10142	A-kinase anchoring protein 9	GO:0000086,GO:0003677,GO:0005102,GO:0005515,GO:0005794,GO:0005795,GO:0005801,GO:0005813,GO:0005829,GO:0005856,GO:0007020,GO:0007165,GO:0007268,GO:0008076,GO:0010389,GO:0015459,GO:0031116,GO:0033138,GO:0034237,GO:0043231,GO:0044325,GO:0051661,GO:0060090,GO:0060306,GO:0060307,GO:0061337,GO:0071320,GO:0086091,GO:0097060,GO:0097711,GO:0098909,GO:0098962,GO:0098978,GO:1901018,GO:1903358	G2/M transition of mitotic cell cycle|DNA binding|signaling receptor binding|protein binding|Golgi apparatus|Golgi stack|cis-Golgi network|centrosome|cytosol|cytoskeleton|microtubule nucleation|signal transduction|chemical synaptic transmission|voltage-gated potassium channel complex|regulation of G2/M transition of mitotic cell cycle|potassium channel regulator activity|positive regulation of mi…
AKIP1	7.74755	8.89904	7.71906	8.25216	9.20389	7.99604	10.7844	11.7327	11.566	56672	A-kinase interacting protein 1	GO:0005515,GO:0005654,GO:0034446,GO:1901222	protein binding|nucleoplasm|substrate adhesion-dependent cell spreading|regulation of NIK/NF-kappaB signaling
AKIRIN1	72.8984	71.1345	71.0508	59.2138	62.0995	60.5556	64.4343	64.7139	64.0645	79647	akirin 1	GO:0001228,GO:0003712,GO:0005515,GO:0005634,GO:0005654,GO:0010592,GO:0010759,GO:0014839,GO:0031965,GO:0045663,GO:0045944,GO:1902723,GO:1902725	DNA-binding transcription activator activity, RNA polymerase II-specific|transcription coregulator activity|protein binding|nucleus|nucleoplasm|positive regulation of lamellipodium assembly|positive regulation of macrophage chemotaxis|myoblast migration involved in skeletal muscle regeneration|nuclear membrane|positive regulation of myoblast differentiation|positive regulation of transcription by…
AKIRIN2	24.752	27.0132	24.3216	33.8738	32.1981	34.7943	30.9252	30.9458	29.6507	55122	akirin 2	GO:0000122,GO:0001228,GO:0003712,GO:0005515,GO:0005634,GO:0005654,GO:0008284,GO:0009792,GO:0010950,GO:0017053,GO:0019899,GO:0032496,GO:0032755,GO:0042802,GO:0045087,GO:0045089,GO:0045944	negative regulation of transcription by RNA polymerase II|DNA-binding transcription activator activity, RNA polymerase II-specific|transcription coregulator activity|protein binding|nucleus|nucleoplasm|positive regulation of cell population proliferation|embryo development ending in birth or egg hatching|positive regulation of endopeptidase activity|transcription repressor complex|enzyme binding|…
AKNA	2.68368	2.90067	2.47758	2.87582	3.11016	3.09578	1.76562	1.93017	1.68193	80709	AT-hook transcription factor	GO:0001650,GO:0001837,GO:0003677,GO:0005515,GO:0005654,GO:0005813,GO:0005814,GO:0005829,GO:0005874,GO:0016020,GO:0021849,GO:0043231,GO:0045944,GO:0050727,GO:0060232,GO:0060234	fibrillar center|epithelial to mesenchymal transition|DNA binding|protein binding|nucleoplasm|centrosome|centriole|cytosol|microtubule|membrane|neuroblast division in subventricular zone|intracellular membrane-bounded organelle|positive regulation of transcription by RNA polymerase II|regulation of inflammatory response|delamination|neuroblast delamination
AKR1A1	108.481	110.703	119.018	126.174	120.669	126.041	101.439	109.879	101.261	10327	aldo-keto reductase family 1 member A1	GO:0004032,GO:0004033,GO:0004745,GO:0005515,GO:0005615,GO:0005829,GO:0006006,GO:0006081,GO:0009055,GO:0016324,GO:0019640,GO:0019853,GO:0022900,GO:0042840,GO:0044597,GO:0044598,GO:0045202,GO:0046185,GO:0047655,GO:0047939,GO:0047941,GO:0070062,GO:0110095,GO:1901687	alditol:NADP+ 1-oxidoreductase activity|aldo-keto reductase (NADP) activity|retinol dehydrogenase activity|protein binding|extracellular space|cytosol|glucose metabolic process|cellular aldehyde metabolic process|electron transfer activity|apical plasma membrane|glucuronate catabolic process to xylulose 5-phosphate|L-ascorbic acid biosynthetic process|electron transport chain|D-glucuronate catabo…	hsa00010,hsa00040,hsa00053,hsa00561	Glycolysis / Gluconeogenesis|Pentose and glucuronate interconversions|Ascorbate and aldarate metabolism|Glycerolipid metabolism
AKR1B1	19.993	22.5361	21.2505	22.9791	19.6145	22.1964	17.052	16.1655	15.7134	231	aldo-keto reductase family 1 member B	GO:0001523,GO:0001758,GO:0001894,GO:0002070,GO:0003091,GO:0004032,GO:0005515,GO:0005615,GO:0005654,GO:0005829,GO:0005975,GO:0006061,GO:0006700,GO:0009055,GO:0009414,GO:0018931,GO:0022900,GO:0031098,GO:0032838,GO:0033010,GO:0035809,GO:0042415,GO:0042572,GO:0042629,GO:0043066,GO:0043220,GO:0043795,GO:0044597,GO:0044598,GO:0046370,GO:0046427,GO:0047655,GO:0048471,GO:0048661,GO:0052650,GO:0055114,GO:…	retinoid metabolic process|retinal dehydrogenase activity|tissue homeostasis|epithelial cell maturation|renal water homeostasis|alditol:NADP+ 1-oxidoreductase activity|protein binding|extracellular space|nucleoplasm|cytosol|carbohydrate metabolic process|sorbitol biosynthetic process|C21-steroid hormone biosynthetic process|electron transfer activity|response to water deprivation|naphthalene meta…	hsa00040,hsa00051,hsa00052,hsa00561,hsa00790	Pentose and glucuronate interconversions|Fructose and mannose metabolism|Galactose metabolism|Glycerolipid metabolism|Folate biosynthesis
AKR1B10	1.12418	1.30776	1.28817	0.268253	0.318144	0.264142	0.698165	0.96895	0.952841	57016	aldo-keto reductase family 1 member B10	GO:0001523,GO:0001758,GO:0004032,GO:0004033,GO:0005515,GO:0005576,GO:0005739,GO:0005764,GO:0005829,GO:0008106,GO:0016488,GO:0042572,GO:0044597,GO:0044598,GO:0045550,GO:0047655,GO:0047718,GO:0052650,GO:0055114,GO:0110095	retinoid metabolic process|retinal dehydrogenase activity|alditol:NADP+ 1-oxidoreductase activity|aldo-keto reductase (NADP) activity|protein binding|extracellular region|mitochondrion|lysosome|cytosol|alcohol dehydrogenase (NADP+) activity|farnesol catabolic process|retinol metabolic process|daunorubicin metabolic process|doxorubicin metabolic process|geranylgeranyl reductase activity|allyl-alco…	hsa00040,hsa00051,hsa00052,hsa00561,hsa00790	Pentose and glucuronate interconversions|Fructose and mannose metabolism|Galactose metabolism|Glycerolipid metabolism|Folate biosynthesis
AKR1B15	0	0	0	0	0	0	0.0373628	0.0370386	0.0347672	441282	aldo-keto reductase family 1 member B15	GO:0004032,GO:0004303,GO:0005739,GO:0005759,GO:0005829,GO:0006703,GO:0042572,GO:0047045,GO:0047655,GO:0047886,GO:0052650,GO:0055114	alditol:NADP+ 1-oxidoreductase activity|estradiol 17-beta-dehydrogenase activity|mitochondrion|mitochondrial matrix|cytosol|estrogen biosynthetic process|retinol metabolic process|testosterone 17-beta-dehydrogenase (NADP+) activity|allyl-alcohol dehydrogenase activity|farnesol dehydrogenase activity|NADP-retinol dehydrogenase activity|oxidation-reduction process
AKR1C1	134.578	142.421	150.721	63.8314	64.5201	58.3495	66.8709	67.8389	70.6261	1645	aldo-keto reductase family 1 member C1	GO:0001523,GO:0004032,GO:0004033,GO:0004303,GO:0005515,GO:0005829,GO:0006693,GO:0006805,GO:0007586,GO:0008202,GO:0008206,GO:0015721,GO:0016229,GO:0016655,GO:0018636,GO:0030283,GO:0030299,GO:0030855,GO:0031406,GO:0032052,GO:0035410,GO:0042448,GO:0042574,GO:0042632,GO:0044597,GO:0044598,GO:0046683,GO:0047006,GO:0047023,GO:0047024,GO:0047042,GO:0047044,GO:0047086,GO:0047115,GO:0047718,GO:0055114,GO:…	retinoid metabolic process|alditol:NADP+ 1-oxidoreductase activity|aldo-keto reductase (NADP) activity|estradiol 17-beta-dehydrogenase activity|protein binding|cytosol|prostaglandin metabolic process|xenobiotic metabolic process|digestion|steroid metabolic process|bile acid metabolic process|bile acid and bile salt transport|steroid dehydrogenase activity|oxidoreductase activity, acting on NAD(P)…	hsa00140,hsa00980	Steroid hormone biosynthesis|Metabolism of xenobiotics by cytochrome P450
AKR1C2	4.18336	4.92482	4.28903	1.8161	1.29938	1.80293	2.58803	2.90355	2.62455	1646	aldo-keto reductase family 1 member C2	GO:0004032,GO:0004303,GO:0005829,GO:0006693,GO:0007186,GO:0007586,GO:0008202,GO:0008284,GO:0016229,GO:0016655,GO:0018636,GO:0030855,GO:0031406,GO:0032052,GO:0042448,GO:0044597,GO:0044598,GO:0047023,GO:0047044,GO:0047086,GO:0047115,GO:0047718,GO:0051897,GO:0055114,GO:0071395,GO:0071799	alditol:NADP+ 1-oxidoreductase activity|estradiol 17-beta-dehydrogenase activity|cytosol|prostaglandin metabolic process|G protein-coupled receptor signaling pathway|digestion|steroid metabolic process|positive regulation of cell population proliferation|steroid dehydrogenase activity|oxidoreductase activity, acting on NAD(P)H, quinone or similar compound as acceptor|phenanthrene 9,10-monooxygena…	hsa00140,hsa05204	Steroid hormone biosynthesis|Chemical carcinogenesis
AKR1C3	0.453151	0.494433	0.365269	0.183824	0.261615	0.211175	0.478426	0.56913	0.356152	8644	aldo-keto reductase family 1 member C3	GO:0001523,GO:0001758,GO:0004032,GO:0004033,GO:0004303,GO:0004745,GO:0005634,GO:0005737,GO:0005829,GO:0006693,GO:0007186,GO:0007584,GO:0008202,GO:0008284,GO:0008584,GO:0009267,GO:0010942,GO:0016229,GO:0016488,GO:0016655,GO:0018636,GO:0019371,GO:0030216,GO:0032052,GO:0034614,GO:0035410,GO:0036130,GO:0036131,GO:0042448,GO:0042572,GO:0042574,GO:0043170,GO:0044597,GO:0044598,GO:0045550,GO:0045703,GO:…	retinoid metabolic process|retinal dehydrogenase activity|alditol:NADP+ 1-oxidoreductase activity|aldo-keto reductase (NADP) activity|estradiol 17-beta-dehydrogenase activity|retinol dehydrogenase activity|nucleus|cytoplasm|cytosol|prostaglandin metabolic process|G protein-coupled receptor signaling pathway|response to nutrient|steroid metabolic process|positive regulation of cell population prol…	hsa00140,hsa00590,hsa00790,hsa04913	Steroid hormone biosynthesis|Arachidonic acid metabolism|Folate biosynthesis|Ovarian steroidogenesis
AKR1C4	1.56281	1.39879	1.57466	1.18869	1.03383	1.65817	0.721867	1.02229	0.623739	1109	aldo-keto reductase family 1 member C4	GO:0001523,GO:0001758,GO:0004032,GO:0004033,GO:0004303,GO:0005737,GO:0005829,GO:0006693,GO:0006699,GO:0008202,GO:0008209,GO:0009055,GO:0015125,GO:0015721,GO:0016229,GO:0016655,GO:0022900,GO:0030283,GO:0032052,GO:0035410,GO:0042448,GO:0044597,GO:0044598,GO:0047023,GO:0047024,GO:0047044,GO:0047086,GO:0047743,GO:0070062,GO:0071395	retinoid metabolic process|retinal dehydrogenase activity|alditol:NADP+ 1-oxidoreductase activity|aldo-keto reductase (NADP) activity|estradiol 17-beta-dehydrogenase activity|cytoplasm|cytosol|prostaglandin metabolic process|bile acid biosynthetic process|steroid metabolic process|androgen metabolic process|electron transfer activity|bile acid transmembrane transporter activity|bile acid and bile…	hsa00120,hsa00140	Primary bile acid biosynthesis|Steroid hormone biosynthesis
AKR1D1	11.8425	12.38	12.719	15.3754	16.0489	18.7569	12.6175	10.7374	11.8262	6718	aldo-keto reductase family 1 member D1	GO:0004032,GO:0004033,GO:0005496,GO:0005829,GO:0006699,GO:0006707,GO:0007586,GO:0008202,GO:0008207,GO:0008209,GO:0016229,GO:0030573,GO:0047086,GO:0047787,GO:0055114	alditol:NADP+ 1-oxidoreductase activity|aldo-keto reductase (NADP) activity|steroid binding|cytosol|bile acid biosynthetic process|cholesterol catabolic process|digestion|steroid metabolic process|C21-steroid hormone metabolic process|androgen metabolic process|steroid dehydrogenase activity|bile acid catabolic process|ketosteroid monooxygenase activity|delta4-3-oxosteroid 5beta-reductase activit…	hsa00120,hsa00140	Primary bile acid biosynthesis|Steroid hormone biosynthesis
AKR7A2	11.7008	10.8766	11.2292	13.8741	13.9127	14.9054	12.6352	12.1764	11.9979	8574	aldo-keto reductase family 7 member A2	GO:0004032,GO:0005515,GO:0005794,GO:0005829,GO:0005975,GO:0006081,GO:0006805,GO:0009055,GO:0019119,GO:0022900,GO:0044597,GO:0044598,GO:0070062	alditol:NADP+ 1-oxidoreductase activity|protein binding|Golgi apparatus|cytosol|carbohydrate metabolic process|cellular aldehyde metabolic process|xenobiotic metabolic process|electron transfer activity|phenanthrene-9,10-epoxide hydrolase activity|electron transport chain|daunorubicin metabolic process|doxorubicin metabolic process|extracellular exosome	hsa00980	Metabolism of xenobiotics by cytochrome P450
AKR7A3	0.38857	0.505872	0.783031	0.322417	0.475852	0.211651	0.484832	0.147885	0.277632	22977	aldo-keto reductase family 7 member A3	GO:0004033,GO:0005515,GO:0005829,GO:0006081,GO:0006805,GO:0009055,GO:0022900,GO:0042802,GO:0046223,GO:0070062	aldo-keto reductase (NADP) activity|protein binding|cytosol|cellular aldehyde metabolic process|xenobiotic metabolic process|electron transfer activity|electron transport chain|identical protein binding|aflatoxin catabolic process|extracellular exosome	hsa00980	Metabolism of xenobiotics by cytochrome P450
AKT1	23.118	24.4364	23.535	26.3299	24.8331	25.105	25.5473	26.4914	24.7658	207	AKT serine/threonine kinase 1	GO:0001649,GO:0001893,GO:0001934,GO:0001938,GO:0002042,GO:0003376,GO:0004672,GO:0004674,GO:0004712,GO:0005080,GO:0005515,GO:0005516,GO:0005524,GO:0005547,GO:0005634,GO:0005654,GO:0005737,GO:0005739,GO:0005819,GO:0005829,GO:0005886,GO:0005911,GO:0005978,GO:0005979,GO:0006006,GO:0006412,GO:0006417,GO:0006468,GO:0006469,GO:0006606,GO:0006809,GO:0006924,GO:0006954,GO:0006974,GO:0006979,GO:0007165,GO:…	osteoblast differentiation|maternal placenta development|positive regulation of protein phosphorylation|positive regulation of endothelial cell proliferation|cell migration involved in sprouting angiogenesis|sphingosine-1-phosphate receptor signaling pathway|protein kinase activity|protein serine/threonine kinase activity|protein serine/threonine/tyrosine kinase activity|protein kinase C binding|…	hsa01521,hsa01522,hsa01524,hsa04010,hsa04012,hsa04014,hsa04015,hsa04022,hsa04024,hsa04062,hsa04066,hsa04068,hsa04071,hsa04072,hsa04140,hsa04150,hsa04151,hsa04152,hsa04210,hsa04211,hsa04213,hsa04218,hsa04261,hsa04370,hsa04371,hsa04380,hsa04510,hsa04550,hsa04611,hsa04620,hsa04625,hsa04630,hsa04660,hsa04662,hsa04664,hsa04666,hsa04668,hsa04722,hsa04725,hsa04728,hsa04910,hsa04914,hsa04915,hsa04917,hsa…	EGFR tyrosine kinase inhibitor resistance|Endocrine resistance|Platinum drug resistance|MAPK signaling pathway|ErbB signaling pathway|Ras signaling pathway|Rap1 signaling pathway|cGMP-PKG signaling pathway|cAMP signaling pathway|Chemokine signaling pathway|HIF-1 signaling pathway|FoxO signaling pathway|Sphingolipid signaling pathway|Phospholipase D signaling pathway|Autophagy - animal|mTOR signal…
AKT1S1	26.5158	23.9182	27.6522	30.5782	31.022	31.9637	34.5289	33.9661	35.4933	84335	AKT1 substrate 1	GO:0005515,GO:0005654,GO:0005737,GO:0005829,GO:0006469,GO:0031931,GO:0032007,GO:0042981,GO:0043523,GO:0045792,GO:0048011,GO:1900034	protein binding|nucleoplasm|cytoplasm|cytosol|negative regulation of protein kinase activity|TORC1 complex|negative regulation of TOR signaling|regulation of apoptotic process|regulation of neuron apoptotic process|negative regulation of cell size|neurotrophin TRK receptor signaling pathway|regulation of cellular response to heat	hsa04140,hsa04150,hsa04152,hsa04211,hsa04213,hsa04714,hsa05131	Autophagy - animal|mTOR signaling pathway|AMPK signaling pathway|Longevity regulating pathway|Longevity regulating pathway - multiple species|Thermogenesis|Shigellosis
AKT2	15.1222	14.2426	15.223	17.4822	17.5359	17.6794	17.4335	17.2392	16.6597	208	AKT serine/threonine kinase 2	GO:0001934,GO:0004674,GO:0005515,GO:0005524,GO:0005634,GO:0005654,GO:0005769,GO:0005829,GO:0005886,GO:0005938,GO:0005978,GO:0006006,GO:0006417,GO:0006464,GO:0007165,GO:0008284,GO:0008286,GO:0008643,GO:0010748,GO:0010907,GO:0010918,GO:0018105,GO:0030334,GO:0030335,GO:0031340,GO:0032000,GO:0032287,GO:0032587,GO:0032869,GO:0032991,GO:0035556,GO:0043066,GO:0043231,GO:0045444,GO:0045725,GO:0046326,GO:…	positive regulation of protein phosphorylation|protein serine/threonine kinase activity|protein binding|ATP binding|nucleus|nucleoplasm|early endosome|cytosol|plasma membrane|cell cortex|glycogen biosynthetic process|glucose metabolic process|regulation of translation|cellular protein modification process|signal transduction|positive regulation of cell population proliferation|insulin receptor si…	hsa01521,hsa01522,hsa01524,hsa04010,hsa04012,hsa04014,hsa04015,hsa04022,hsa04024,hsa04062,hsa04066,hsa04068,hsa04071,hsa04072,hsa04140,hsa04150,hsa04151,hsa04152,hsa04210,hsa04211,hsa04213,hsa04218,hsa04261,hsa04370,hsa04371,hsa04380,hsa04510,hsa04550,hsa04611,hsa04620,hsa04625,hsa04630,hsa04660,hsa04662,hsa04664,hsa04666,hsa04668,hsa04722,hsa04725,hsa04728,hsa04910,hsa04914,hsa04915,hsa04917,hsa…	EGFR tyrosine kinase inhibitor resistance|Endocrine resistance|Platinum drug resistance|MAPK signaling pathway|ErbB signaling pathway|Ras signaling pathway|Rap1 signaling pathway|cGMP-PKG signaling pathway|cAMP signaling pathway|Chemokine signaling pathway|HIF-1 signaling pathway|FoxO signaling pathway|Sphingolipid signaling pathway|Phospholipase D signaling pathway|Autophagy - animal|mTOR signal…
AKT3	0.198316	0.101429	0.0454136	0.118844	0.112758	0.234046	0.13324	0.141519	0.141696	10000	AKT serine/threonine kinase 3	GO:0000002,GO:0001938,GO:0004672,GO:0004674,GO:0005515,GO:0005524,GO:0005634,GO:0005737,GO:0006468,GO:0007165,GO:0016020,GO:0018105,GO:0032008,GO:0035556,GO:0043536,GO:0045766,GO:0045793,GO:0048854,GO:0048873,GO:0090050,GO:0106310,GO:0106311,GO:1905564,GO:1905653,GO:2000773	mitochondrial genome maintenance|positive regulation of endothelial cell proliferation|protein kinase activity|protein serine/threonine kinase activity|protein binding|ATP binding|nucleus|cytoplasm|protein phosphorylation|signal transduction|membrane|peptidyl-serine phosphorylation|positive regulation of TOR signaling|intracellular signal transduction|positive regulation of blood vessel endotheli…	hsa01521,hsa01522,hsa01524,hsa04010,hsa04012,hsa04014,hsa04015,hsa04022,hsa04024,hsa04062,hsa04066,hsa04068,hsa04071,hsa04072,hsa04140,hsa04150,hsa04151,hsa04152,hsa04210,hsa04211,hsa04213,hsa04218,hsa04261,hsa04370,hsa04371,hsa04380,hsa04510,hsa04550,hsa04611,hsa04620,hsa04625,hsa04630,hsa04660,hsa04662,hsa04664,hsa04666,hsa04668,hsa04722,hsa04725,hsa04728,hsa04910,hsa04914,hsa04915,hsa04917,hsa…	EGFR tyrosine kinase inhibitor resistance|Endocrine resistance|Platinum drug resistance|MAPK signaling pathway|ErbB signaling pathway|Ras signaling pathway|Rap1 signaling pathway|cGMP-PKG signaling pathway|cAMP signaling pathway|Chemokine signaling pathway|HIF-1 signaling pathway|FoxO signaling pathway|Sphingolipid signaling pathway|Phospholipase D signaling pathway|Autophagy - animal|mTOR signal…
AKTIP	4.31073	4.34823	3.63962	3.78475	4.57027	6.17804	4.08762	4.99208	4.98005	64400	AKT interacting protein	GO:0000209,GO:0001934,GO:0005515,GO:0005634,GO:0005829,GO:0005886,GO:0006915,GO:0006974,GO:0007032,GO:0007040,GO:0008333,GO:0015031,GO:0018215,GO:0019787,GO:0030897,GO:0032092,GO:0045022,GO:0061631,GO:0070695	protein polyubiquitination|positive regulation of protein phosphorylation|protein binding|nucleus|cytosol|plasma membrane|apoptotic process|cellular response to DNA damage stimulus|endosome organization|lysosome organization|endosome to lysosome transport|protein transport|protein phosphopantetheinylation|ubiquitin-like protein transferase activity|HOPS complex|positive regulation of protein bind…
ALAD	16.1577	16.1748	17.2286	17.6589	16.981	16.6051	15.8499	15.8601	15.5194	210	aminolevulinate dehydratase	GO:0001666,GO:0003824,GO:0004655,GO:0005576,GO:0005634,GO:0005829,GO:0006782,GO:0006783,GO:0006979,GO:0008270,GO:0009635,GO:0010039,GO:0010043,GO:0010044,GO:0010212,GO:0010266,GO:0010269,GO:0014823,GO:0032025,GO:0032496,GO:0033197,GO:0034774,GO:0042493,GO:0042802,GO:0043200,GO:0043312,GO:0045471,GO:0046685,GO:0046686,GO:0046689,GO:0051260,GO:0051384,GO:0051597,GO:0070062,GO:0070541,GO:0070542,GO:…	response to hypoxia|catalytic activity|porphobilinogen synthase activity|extracellular region|nucleus|cytosol|protoporphyrinogen IX biosynthetic process|heme biosynthetic process|response to oxidative stress|zinc ion binding|response to herbicide|response to iron ion|response to zinc ion|response to aluminum ion|response to ionizing radiation|response to vitamin B1|response to selenium ion|respon…	hsa00860	Porphyrin and chlorophyll metabolism
ALAS1	30.3483	28.3598	31.2214	19.2719	20.4682	20.6523	16.1453	15.5104	19.0408	211	5'-aminolevulinate synthase 1	GO:0001666,GO:0003870,GO:0005515,GO:0005654,GO:0005739,GO:0005759,GO:0005829,GO:0006782,GO:0006783,GO:0007005,GO:0019216,GO:0030170,GO:0042541,GO:0042802,GO:0048821	response to hypoxia|5-aminolevulinate synthase activity|protein binding|nucleoplasm|mitochondrion|mitochondrial matrix|cytosol|protoporphyrinogen IX biosynthetic process|heme biosynthetic process|mitochondrion organization|regulation of lipid metabolic process|pyridoxal phosphate binding|hemoglobin biosynthetic process|identical protein binding|erythrocyte development	hsa00260,hsa00860	Glycine, serine and threonine metabolism|Porphyrin and chlorophyll metabolism
ALB	1272.42	1276.91	1290.74	431.043	454.442	445.706	1342.02	1470.07	1255.82	213	albumin	GO:0001895,GO:0002576,GO:0003677,GO:0005504,GO:0005507,GO:0005515,GO:0005576,GO:0005615,GO:0005634,GO:0005737,GO:0005783,GO:0005788,GO:0005794,GO:0006810,GO:0006898,GO:0008270,GO:0009267,GO:0015643,GO:0016209,GO:0019825,GO:0030170,GO:0031093,GO:0032991,GO:0034375,GO:0042802,GO:0043066,GO:0043069,GO:0043687,GO:0044267,GO:0051087,GO:0051659,GO:0070062,GO:0072562,GO:0098869,GO:0140272,GO:1903981	retina homeostasis|platelet degranulation|DNA binding|fatty acid binding|copper ion binding|protein binding|extracellular region|extracellular space|nucleus|cytoplasm|endoplasmic reticulum|endoplasmic reticulum lumen|Golgi apparatus|transport|receptor-mediated endocytosis|zinc ion binding|cellular response to starvation|toxic substance binding|antioxidant activity|oxygen binding|pyridoxal phospha…	hsa04918	Thyroid hormone synthesis
ALCAM	41.2394	40.7065	40.6198	42.0141	42.7332	43.7367	38.5656	37.7666	37.6859	214	activated leukocyte cell adhesion molecule	GO:0001772,GO:0002250,GO:0005102,GO:0005515,GO:0005887,GO:0005925,GO:0007155,GO:0007157,GO:0007165,GO:0008045,GO:0009897,GO:0030424,GO:0030425,GO:0031226,GO:0031290,GO:0042101,GO:0042802,GO:0043025,GO:0048846,GO:0070062,GO:1990138	immunological synapse|adaptive immune response|signaling receptor binding|protein binding|integral component of plasma membrane|focal adhesion|cell adhesion|heterophilic cell-cell adhesion via plasma membrane cell adhesion molecules|signal transduction|motor neuron axon guidance|external side of plasma membrane|axon|dendrite|intrinsic component of plasma membrane|retinal ganglion cell axon guidan…	hsa04514	Cell adhesion molecules
ALDH16A1	6.49489	7.56587	8.2126	9.44162	10.7285	10.6014	10.8976	10.8801	8.85718	126133	aldehyde dehydrogenase 16 family member A1	GO:0005515,GO:0016020,GO:0016620,GO:0055114	protein binding|membrane|oxidoreductase activity, acting on the aldehyde or oxo group of donors, NAD or NADP as acceptor|oxidation-reduction process
ALDH18A1	100.33	98.8408	98.8171	95.0927	91.4615	91.128	83.6941	89.8541	83.5632	5832	aldehyde dehydrogenase 18 family member A1	GO:0003723,GO:0004349,GO:0004350,GO:0005515,GO:0005524,GO:0005739,GO:0005743,GO:0006536,GO:0006561,GO:0006592,GO:0008652,GO:0016310,GO:0019240,GO:0042802,GO:0055114,GO:0055129	RNA binding|glutamate 5-kinase activity|glutamate-5-semialdehyde dehydrogenase activity|protein binding|ATP binding|mitochondrion|mitochondrial inner membrane|glutamate metabolic process|proline biosynthetic process|ornithine biosynthetic process|cellular amino acid biosynthetic process|phosphorylation|citrulline biosynthetic process|identical protein binding|oxidation-reduction process|L-proline…	hsa00330	Arginine and proline metabolism
ALDH1A1	959.433	977.462	991.837	703.5	731.851	712.855	1005.5	996.629	999.225	216	aldehyde dehydrogenase 1 family member A1	GO:0001523,GO:0001758,GO:0004029,GO:0005096,GO:0005497,GO:0005515,GO:0005737,GO:0005829,GO:0006069,GO:0006081,GO:0018479,GO:0042572,GO:0043547,GO:0051287,GO:0055114,GO:0061624,GO:0070062,GO:0120163	retinoid metabolic process|retinal dehydrogenase activity|aldehyde dehydrogenase (NAD+) activity|GTPase activator activity|androgen binding|protein binding|cytoplasm|cytosol|ethanol oxidation|cellular aldehyde metabolic process|benzaldehyde dehydrogenase (NAD+) activity|retinol metabolic process|positive regulation of GTPase activity|NAD binding|oxidation-reduction process|fructose catabolic proc…	hsa00830	Retinol metabolism
ALDH1A2	0.165949	0.220675	0.117045	0.269273	0.239515	0.0662866	0.227766	0.295264	0.24455	8854	aldehyde dehydrogenase 1 family member A2	GO:0001568,GO:0001758,GO:0001822,GO:0001889,GO:0001936,GO:0002138,GO:0003007,GO:0004028,GO:0004029,GO:0005737,GO:0005829,GO:0006776,GO:0007494,GO:0008284,GO:0008285,GO:0009855,GO:0009954,GO:0010628,GO:0014032,GO:0016331,GO:0016918,GO:0021915,GO:0021983,GO:0030182,GO:0030324,GO:0030902,GO:0031016,GO:0031076,GO:0032355,GO:0033189,GO:0034097,GO:0035115,GO:0035799,GO:0042572,GO:0042573,GO:0042574,GO:…	blood vessel development|retinal dehydrogenase activity|kidney development|liver development|regulation of endothelial cell proliferation|retinoic acid biosynthetic process|heart morphogenesis|3-chloroallyl aldehyde dehydrogenase activity|aldehyde dehydrogenase (NAD+) activity|cytoplasm|cytosol|vitamin A metabolic process|midgut development|positive regulation of cell population proliferation|neg…	hsa00830	Retinol metabolism
ALDH1A3	0.0503443	0.0171658	0.0676347	0.119131	0.0484416	0.134064	0.124022	0.0351274	0.0494599	220	aldehyde dehydrogenase 1 family member A3	GO:0001758,GO:0002072,GO:0002138,GO:0004029,GO:0004030,GO:0005737,GO:0005829,GO:0007626,GO:0021768,GO:0031076,GO:0042472,GO:0042572,GO:0042573,GO:0042574,GO:0042803,GO:0043065,GO:0048048,GO:0050885,GO:0051289,GO:0055114,GO:0060013,GO:0060166,GO:0060324,GO:0070062,GO:0070324,GO:0070384,GO:0070403	retinal dehydrogenase activity|optic cup morphogenesis involved in camera-type eye development|retinoic acid biosynthetic process|aldehyde dehydrogenase (NAD+) activity|aldehyde dehydrogenase [NAD(P)+] activity|cytoplasm|cytosol|locomotory behavior|nucleus accumbens development|embryonic camera-type eye development|inner ear morphogenesis|retinol metabolic process|retinoic acid metabolic process|…	hsa00830	Retinol metabolism
ALDH1B1	6.48284	6.82245	7.37908	5.8356	7.02879	7.61181	8.61964	9.56163	7.36009	219	aldehyde dehydrogenase 1 family member B1	GO:0004029,GO:0005654,GO:0005739,GO:0005759,GO:0005829,GO:0005975,GO:0006068,GO:0006069,GO:0043231,GO:0043878,GO:0051287	aldehyde dehydrogenase (NAD+) activity|nucleoplasm|mitochondrion|mitochondrial matrix|cytosol|carbohydrate metabolic process|ethanol catabolic process|ethanol oxidation|intracellular membrane-bounded organelle|glyceraldehyde-3-phosphate dehydrogenase (NAD+) (non-phosphorylating) activity|NAD binding	hsa00010,hsa00053,hsa00071,hsa00280,hsa00310,hsa00330,hsa00340,hsa00380,hsa00410,hsa00561,hsa00620,hsa00770	Glycolysis / Gluconeogenesis|Ascorbate and aldarate metabolism|Fatty acid degradation|Valine, leucine and isoleucine degradation|Lysine degradation|Arginine and proline metabolism|Histidine metabolism|Tryptophan metabolism|beta-Alanine metabolism|Glycerolipid metabolism|Pyruvate metabolism|Pantothenate and CoA biosynthesis
ALDH1L1	0	0	0.0339151	0	0	0	0	0	0	10840	aldehyde dehydrogenase 1 family member L1	GO:0003824,GO:0004029,GO:0005829,GO:0006730,GO:0009058,GO:0009258,GO:0016155,GO:0016742,GO:0046655,GO:0055114,GO:0070062	catalytic activity|aldehyde dehydrogenase (NAD+) activity|cytosol|one-carbon metabolic process|biosynthetic process|10-formyltetrahydrofolate catabolic process|formyltetrahydrofolate dehydrogenase activity|hydroxymethyl-, formyl- and related transferase activity|folic acid metabolic process|oxidation-reduction process|extracellular exosome	hsa00670	One carbon pool by folate
ALDH1L2	0.729762	0.694743	0.465929	0.344395	0.278092	0.447346	0.65604	0.604974	0.674351	160428	aldehyde dehydrogenase 1 family member L2	GO:0004029,GO:0005515,GO:0005654,GO:0005739,GO:0005759,GO:0006730,GO:0009058,GO:0009258,GO:0016155,GO:0016742,GO:0046655,GO:0055114,GO:0070062	aldehyde dehydrogenase (NAD+) activity|protein binding|nucleoplasm|mitochondrion|mitochondrial matrix|one-carbon metabolic process|biosynthetic process|10-formyltetrahydrofolate catabolic process|formyltetrahydrofolate dehydrogenase activity|hydroxymethyl-, formyl- and related transferase activity|folic acid metabolic process|oxidation-reduction process|extracellular exosome	hsa00670	One carbon pool by folate
ALDH2	23.2896	24.1282	24.8158	19.2162	19.9839	18.3745	21.8629	21.635	21.0859	217	aldehyde dehydrogenase 2 family member	GO:0004029,GO:0004030,GO:0005759,GO:0005975,GO:0006066,GO:0006068,GO:0006069,GO:0009055,GO:0022900,GO:0043878,GO:0051287,GO:0070062	aldehyde dehydrogenase (NAD+) activity|aldehyde dehydrogenase [NAD(P)+] activity|mitochondrial matrix|carbohydrate metabolic process|alcohol metabolic process|ethanol catabolic process|ethanol oxidation|electron transfer activity|electron transport chain|glyceraldehyde-3-phosphate dehydrogenase (NAD+) (non-phosphorylating) activity|NAD binding|extracellular exosome	hsa00010,hsa00053,hsa00071,hsa00280,hsa00310,hsa00330,hsa00340,hsa00380,hsa00410,hsa00561,hsa00620,hsa00770	Glycolysis / Gluconeogenesis|Ascorbate and aldarate metabolism|Fatty acid degradation|Valine, leucine and isoleucine degradation|Lysine degradation|Arginine and proline metabolism|Histidine metabolism|Tryptophan metabolism|beta-Alanine metabolism|Glycerolipid metabolism|Pyruvate metabolism|Pantothenate and CoA biosynthesis
ALDH3A1	0.293717	0.420624	0.295944	0.41702	0.33914	0.606167	0.289426	0.430373	0.250083	218	aldehyde dehydrogenase 3 family member A1	GO:0001666,GO:0004028,GO:0004029,GO:0004030,GO:0005515,GO:0005615,GO:0005783,GO:0005829,GO:0005886,GO:0006081,GO:0006805,GO:0007568,GO:0007584,GO:0008106,GO:0008284,GO:0018479,GO:0042493,GO:0051384,GO:0051591,GO:0055114	response to hypoxia|3-chloroallyl aldehyde dehydrogenase activity|aldehyde dehydrogenase (NAD+) activity|aldehyde dehydrogenase [NAD(P)+] activity|protein binding|extracellular space|endoplasmic reticulum|cytosol|plasma membrane|cellular aldehyde metabolic process|xenobiotic metabolic process|aging|response to nutrient|alcohol dehydrogenase (NADP+) activity|positive regulation of cell population …	hsa00010,hsa00340,hsa00350,hsa00360,hsa00410,hsa00980,hsa00982,hsa05204	Glycolysis / Gluconeogenesis|Histidine metabolism|Tyrosine metabolism|Phenylalanine metabolism|beta-Alanine metabolism|Metabolism of xenobiotics by cytochrome P450|Drug metabolism - cytochrome P450|Chemical carcinogenesis
ALDH3A2	32.6653	33.6682	35.0816	33.7212	34.192	34.8859	33.9617	31.399	33.8032	224	aldehyde dehydrogenase 3 family member A2	GO:0001561,GO:0004028,GO:0004029,GO:0005515,GO:0005778,GO:0005789,GO:0006081,GO:0007417,GO:0007422,GO:0008544,GO:0016021,GO:0030148,GO:0033306,GO:0042803,GO:0043231,GO:0043878,GO:0046458,GO:0046577,GO:0050061,GO:0052814,GO:0055114	fatty acid alpha-oxidation|3-chloroallyl aldehyde dehydrogenase activity|aldehyde dehydrogenase (NAD+) activity|protein binding|peroxisomal membrane|endoplasmic reticulum membrane|cellular aldehyde metabolic process|central nervous system development|peripheral nervous system development|epidermis development|integral component of membrane|sphingolipid biosynthetic process|phytol metabolic proces…	hsa00010,hsa00053,hsa00071,hsa00280,hsa00310,hsa00330,hsa00340,hsa00380,hsa00410,hsa00561,hsa00620,hsa00770	Glycolysis / Gluconeogenesis|Ascorbate and aldarate metabolism|Fatty acid degradation|Valine, leucine and isoleucine degradation|Lysine degradation|Arginine and proline metabolism|Histidine metabolism|Tryptophan metabolism|beta-Alanine metabolism|Glycerolipid metabolism|Pyruvate metabolism|Pantothenate and CoA biosynthesis
ALDH3B1	6.35894	5.9206	6.20878	5.3308	4.98202	5.01319	7.56581	8.73645	7.04022	221	aldehyde dehydrogenase 3 family member B1	GO:0004028,GO:0004030,GO:0005515,GO:0005737,GO:0005829,GO:0005886,GO:0006066,GO:0006068,GO:0006629,GO:0018477,GO:0018479,GO:0030148,GO:0030667,GO:0031982,GO:0034599,GO:0035579,GO:0043312,GO:0046185,GO:0055114,GO:0070062	3-chloroallyl aldehyde dehydrogenase activity|aldehyde dehydrogenase [NAD(P)+] activity|protein binding|cytoplasm|cytosol|plasma membrane|alcohol metabolic process|ethanol catabolic process|lipid metabolic process|benzaldehyde dehydrogenase (NADP+) activity|benzaldehyde dehydrogenase (NAD+) activity|sphingolipid biosynthetic process|secretory granule membrane|vesicle|cellular response to oxidativ…	hsa00010,hsa00340,hsa00350,hsa00360,hsa00410,hsa00980,hsa00982,hsa05204	Glycolysis / Gluconeogenesis|Histidine metabolism|Tyrosine metabolism|Phenylalanine metabolism|beta-Alanine metabolism|Metabolism of xenobiotics by cytochrome P450|Drug metabolism - cytochrome P450|Chemical carcinogenesis
ALDH3B2	0	0	0	0	0	0	0.0222285	0	0	222	aldehyde dehydrogenase 3 family member B2	GO:0004028,GO:0004029,GO:0004030,GO:0005811,GO:0006066,GO:0006068,GO:0006629,GO:0030148,GO:0043878,GO:0055114	3-chloroallyl aldehyde dehydrogenase activity|aldehyde dehydrogenase (NAD+) activity|aldehyde dehydrogenase [NAD(P)+] activity|lipid droplet|alcohol metabolic process|ethanol catabolic process|lipid metabolic process|sphingolipid biosynthetic process|glyceraldehyde-3-phosphate dehydrogenase (NAD+) (non-phosphorylating) activity|oxidation-reduction process	hsa00010,hsa00340,hsa00350,hsa00360,hsa00410,hsa00980,hsa00982,hsa05204	Glycolysis / Gluconeogenesis|Histidine metabolism|Tyrosine metabolism|Phenylalanine metabolism|beta-Alanine metabolism|Metabolism of xenobiotics by cytochrome P450|Drug metabolism - cytochrome P450|Chemical carcinogenesis
ALDH4A1	21.2483	19.3438	20.5833	16.7189	16.8027	16.846	19.6707	22.5127	19.7782	8659	aldehyde dehydrogenase 4 family member A1	GO:0003842,GO:0004029,GO:0005515,GO:0005739,GO:0005759,GO:0005829,GO:0006560,GO:0006562,GO:0009055,GO:0010133,GO:0019470,GO:0022900,GO:0042802,GO:0046487	1-pyrroline-5-carboxylate dehydrogenase activity|aldehyde dehydrogenase (NAD+) activity|protein binding|mitochondrion|mitochondrial matrix|cytosol|proline metabolic process|proline catabolic process|electron transfer activity|proline catabolic process to glutamate|4-hydroxyproline catabolic process|electron transport chain|identical protein binding|glyoxylate metabolic process	hsa00250,hsa00330	Alanine, aspartate and glutamate metabolism|Arginine and proline metabolism
ALDH5A1	6.86867	7.24485	7.32918	5.78961	6.45739	6.91528	11.2819	10.7008	10.8411	7915	aldehyde dehydrogenase 5 family member A1	GO:0004777,GO:0005739,GO:0005759,GO:0006105,GO:0006536,GO:0007417,GO:0009450,GO:0009791,GO:0042135,GO:0042802,GO:0055114	succinate-semialdehyde dehydrogenase (NAD+) activity|mitochondrion|mitochondrial matrix|succinate metabolic process|glutamate metabolic process|central nervous system development|gamma-aminobutyric acid catabolic process|post-embryonic development|neurotransmitter catabolic process|identical protein binding|oxidation-reduction process	hsa00250,hsa00650	Alanine, aspartate and glutamate metabolism|Butanoate metabolism
ALDH6A1	8.88558	8.59316	8.75116	5.17372	4.7262	5.33652	4.34005	4.89811	3.6347	4329	aldehyde dehydrogenase 6 family member A1	GO:0000062,GO:0003723,GO:0004491,GO:0005654,GO:0005739,GO:0005759,GO:0006210,GO:0006573,GO:0006574,GO:0009083,GO:0018478,GO:0019859,GO:0050873,GO:0055114	fatty-acyl-CoA binding|RNA binding|methylmalonate-semialdehyde dehydrogenase (acylating) activity|nucleoplasm|mitochondrion|mitochondrial matrix|thymine catabolic process|valine metabolic process|valine catabolic process|branched-chain amino acid catabolic process|malonate-semialdehyde dehydrogenase (acetylating) activity|thymine metabolic process|brown fat cell differentiation|oxidation-reductio…	hsa00280,hsa00410,hsa00562,hsa00640	Valine, leucine and isoleucine degradation|beta-Alanine metabolism|Inositol phosphate metabolism|Propanoate metabolism
ALDH7A1	19.8773	19.2329	20.4589	19.4522	20.1841	18.0561	18.8577	18.5535	17.9558	501	aldehyde dehydrogenase 7 family member A1	GO:0004029,GO:0004043,GO:0005515,GO:0005634,GO:0005739,GO:0005759,GO:0005829,GO:0006081,GO:0006554,GO:0007605,GO:0008802,GO:0019285,GO:0042426,GO:0043878,GO:0055114,GO:0070062	aldehyde dehydrogenase (NAD+) activity|L-aminoadipate-semialdehyde dehydrogenase activity|protein binding|nucleus|mitochondrion|mitochondrial matrix|cytosol|cellular aldehyde metabolic process|lysine catabolic process|sensory perception of sound|betaine-aldehyde dehydrogenase activity|glycine betaine biosynthetic process from choline|choline catabolic process|glyceraldehyde-3-phosphate dehydrogen…	hsa00010,hsa00053,hsa00071,hsa00260,hsa00280,hsa00310,hsa00330,hsa00340,hsa00380,hsa00410,hsa00561,hsa00620	Glycolysis / Gluconeogenesis|Ascorbate and aldarate metabolism|Fatty acid degradation|Glycine, serine and threonine metabolism|Valine, leucine and isoleucine degradation|Lysine degradation|Arginine and proline metabolism|Histidine metabolism|Tryptophan metabolism|beta-Alanine metabolism|Glycerolipid metabolism|Pyruvate metabolism
ALDH8A1	2.57303	2.13847	2.22217	2.09685	1.52526	2.04178	1.04296	1.53884	1.35419	64577	aldehyde dehydrogenase 8 family member A1	GO:0001758,GO:0005829,GO:0042573,GO:0042574,GO:0042904,GO:0047102,GO:0055114,GO:0070062,GO:0097053	retinal dehydrogenase activity|cytosol|retinoic acid metabolic process|retinal metabolic process|9-cis-retinoic acid biosynthetic process|aminomuconate-semialdehyde dehydrogenase activity|oxidation-reduction process|extracellular exosome|L-kynurenine catabolic process	hsa00380	Tryptophan metabolism
ALDH9A1	18.5512	18.6457	18.6919	18.5562	18.2719	18.5022	15.469	15.9868	15.5278	223	aldehyde dehydrogenase 9 family member A1	GO:0004029,GO:0005737,GO:0005829,GO:0006081,GO:0019145,GO:0033737,GO:0042136,GO:0042445,GO:0043878,GO:0045329,GO:0047105,GO:0051289,GO:0055114,GO:0070062	aldehyde dehydrogenase (NAD+) activity|cytoplasm|cytosol|cellular aldehyde metabolic process|aminobutyraldehyde dehydrogenase activity|1-pyrroline dehydrogenase activity|neurotransmitter biosynthetic process|hormone metabolic process|glyceraldehyde-3-phosphate dehydrogenase (NAD+) (non-phosphorylating) activity|carnitine biosynthetic process|4-trimethylammoniobutyraldehyde dehydrogenase activity|…	hsa00010,hsa00053,hsa00071,hsa00280,hsa00310,hsa00330,hsa00340,hsa00380,hsa00410,hsa00561,hsa00620	Glycolysis / Gluconeogenesis|Ascorbate and aldarate metabolism|Fatty acid degradation|Valine, leucine and isoleucine degradation|Lysine degradation|Arginine and proline metabolism|Histidine metabolism|Tryptophan metabolism|beta-Alanine metabolism|Glycerolipid metabolism|Pyruvate metabolism
ALDOA	8.24665	4.99473	4.94723	6.3825	5.45529	4.03629	2.94994	3.0663	4.98365	226	aldolase, fructose-bisphosphate A	GO:0002576,GO:0003723,GO:0003779,GO:0004332,GO:0005515,GO:0005576,GO:0005615,GO:0005634,GO:0005829,GO:0006000,GO:0006094,GO:0006096,GO:0006754,GO:0006941,GO:0007015,GO:0007339,GO:0008092,GO:0008360,GO:0015629,GO:0015631,GO:0016020,GO:0030388,GO:0031093,GO:0031430,GO:0031674,GO:0034774,GO:0042802,GO:0043312,GO:0045296,GO:0046716,GO:0051289,GO:0061621,GO:0061827,GO:0070061,GO:0070062,GO:1904724,GO:…	platelet degranulation|RNA binding|actin binding|fructose-bisphosphate aldolase activity|protein binding|extracellular region|extracellular space|nucleus|cytosol|fructose metabolic process|gluconeogenesis|glycolytic process|ATP biosynthetic process|striated muscle contraction|actin filament organization|binding of sperm to zona pellucida|cytoskeletal protein binding|regulation of cell shape|actin…	hsa00010,hsa00030,hsa00051,hsa04066	Glycolysis / Gluconeogenesis|Pentose phosphate pathway|Fructose and mannose metabolism|HIF-1 signaling pathway
ALDOB	3.63241	3.2973	3.73266	1.85409	1.6897	1.48937	1.49845	1.33438	1.63068	229	aldolase, fructose-bisphosphate B	GO:0004332,GO:0005515,GO:0005815,GO:0005829,GO:0006000,GO:0006094,GO:0006096,GO:0006116,GO:0008092,GO:0030388,GO:0032781,GO:0034451,GO:0042802,GO:0051117,GO:0061609,GO:0061621,GO:0061624,GO:0070061,GO:0070062,GO:0070072	fructose-bisphosphate aldolase activity|protein binding|microtubule organizing center|cytosol|fructose metabolic process|gluconeogenesis|glycolytic process|NADH oxidation|cytoskeletal protein binding|fructose 1,6-bisphosphate metabolic process|positive regulation of ATPase activity|centriolar satellite|identical protein binding|ATPase binding|fructose-1-phosphate aldolase activity|canonical glyco…	hsa00010,hsa00030,hsa00051,hsa04066	Glycolysis / Gluconeogenesis|Pentose phosphate pathway|Fructose and mannose metabolism|HIF-1 signaling pathway
ALDOC	29.9111	34.5638	30.2787	31.6807	28.8142	26.8684	10.9938	10.4961	9.37182	230	aldolase, fructose-bisphosphate C	GO:0004332,GO:0005515,GO:0005576,GO:0005829,GO:0005856,GO:0006000,GO:0006094,GO:0006096,GO:0008092,GO:0030388,GO:0030855,GO:0034774,GO:0043312,GO:0061621,GO:0070062,GO:1904724,GO:1904813	fructose-bisphosphate aldolase activity|protein binding|extracellular region|cytosol|cytoskeleton|fructose metabolic process|gluconeogenesis|glycolytic process|cytoskeletal protein binding|fructose 1,6-bisphosphate metabolic process|epithelial cell differentiation|secretory granule lumen|neutrophil degranulation|canonical glycolysis|extracellular exosome|tertiary granule lumen|ficolin-1-rich gran…	hsa00010,hsa00030,hsa00051,hsa04066	Glycolysis / Gluconeogenesis|Pentose phosphate pathway|Fructose and mannose metabolism|HIF-1 signaling pathway
ALG1	7.13237	7.43993	7.32847	8.57696	8.69379	8.33292	9.91127	10.858	10.4829	56052	ALG1 chitobiosyldiphosphodolichol beta-mannosyltransferase	GO:0000030,GO:0004578,GO:0005783,GO:0005789,GO:0006486,GO:0006488,GO:0016020,GO:0016021,GO:0097502	mannosyltransferase activity|chitobiosyldiphosphodolichol beta-mannosyltransferase activity|endoplasmic reticulum|endoplasmic reticulum membrane|protein glycosylation|dolichol-linked oligosaccharide biosynthetic process|membrane|integral component of membrane|mannosylation	hsa00510,hsa00513	N-Glycan biosynthesis|Various types of N-glycan biosynthesis
ALG10	1.2797	1.30901	1.20881	1.08343	1.2863	1.40342	1.13394	1.25564	1.04955	84920	ALG10 alpha-1,2-glucosyltransferase	GO:0005515,GO:0005783,GO:0005789,GO:0006487,GO:0006488,GO:0016021,GO:0106073	protein binding|endoplasmic reticulum|endoplasmic reticulum membrane|protein N-linked glycosylation|dolichol-linked oligosaccharide biosynthetic process|integral component of membrane|dolichyl pyrophosphate Glc2Man9GlcNAc2 alpha-1,2-glucosyltransferase activity	hsa00510	N-Glycan biosynthesis
ALG10B	1.32032	1.41516	1.32455	1.45543	1.34223	1.78854	1.13335	1.00336	1.20689	144245	ALG10 alpha-1,2-glucosyltransferase B	GO:0005515,GO:0005783,GO:0005886,GO:0006486,GO:0006487,GO:0006488,GO:0016021,GO:0016740,GO:0060050,GO:0106073,GO:1901980	protein binding|endoplasmic reticulum|plasma membrane|protein glycosylation|protein N-linked glycosylation|dolichol-linked oligosaccharide biosynthetic process|integral component of membrane|transferase activity|positive regulation of protein glycosylation|dolichyl pyrophosphate Glc2Man9GlcNAc2 alpha-1,2-glucosyltransferase activity|positive regulation of inward rectifier potassium channel activi…	hsa00510	N-Glycan biosynthesis
ALG11	1.55597	1.60991	1.92817	1.14267	1.12718	1.33055	1.24623	1.16054	1.41443	440138	ALG11 alpha-1,2-mannosyltransferase	GO:0004377,GO:0005789,GO:0006487,GO:0006490,GO:0016020,GO:0016021,GO:0097502	GDP-Man:Man3GlcNAc2-PP-Dol alpha-1,2-mannosyltransferase activity|endoplasmic reticulum membrane|protein N-linked glycosylation|oligosaccharide-lipid intermediate biosynthetic process|membrane|integral component of membrane|mannosylation	hsa00510,hsa00513	N-Glycan biosynthesis|Various types of N-glycan biosynthesis
ALG12	6.52023	6.12646	5.85278	6.55859	6.37598	5.63094	7.04086	7.81334	7.1777	79087	ALG12 alpha-1,6-mannosyltransferase	GO:0000009,GO:0000030,GO:0005783,GO:0005788,GO:0005789,GO:0006457,GO:0006487,GO:0006488,GO:0016020,GO:0016021,GO:0052824,GO:0052917,GO:0097502	alpha-1,6-mannosyltransferase activity|mannosyltransferase activity|endoplasmic reticulum|endoplasmic reticulum lumen|endoplasmic reticulum membrane|protein folding|protein N-linked glycosylation|dolichol-linked oligosaccharide biosynthetic process|membrane|integral component of membrane|dolichyl-pyrophosphate Man7GlcNAc2 alpha-1,6-mannosyltransferase activity|dol-P-Man:Man(7)GlcNAc(2)-PP-Dol alp…	hsa00510,hsa00513	N-Glycan biosynthesis|Various types of N-glycan biosynthesis
ALG13	1.68296	1.62725	1.64196	1.692	1.35801	1.65639	1.33134	1.41623	1.51521	79868	ALG13 UDP-N-acetylglucosaminyltransferase subunit	GO:0003723,GO:0004577,GO:0004843,GO:0005789,GO:0006488,GO:0006508,GO:0008234,GO:0018215	RNA binding|N-acetylglucosaminyldiphosphodolichol N-acetylglucosaminyltransferase activity|thiol-dependent ubiquitin-specific protease activity|endoplasmic reticulum membrane|dolichol-linked oligosaccharide biosynthetic process|proteolysis|cysteine-type peptidase activity|protein phosphopantetheinylation	hsa00510,hsa00513	N-Glycan biosynthesis|Various types of N-glycan biosynthesis
ALG14	0.734588	0.857999	0.834645	0.966885	1.05272	1.17578	0.951574	0.834263	0.880351	199857	ALG14 UDP-N-acetylglucosaminyltransferase subunit	GO:0005789,GO:0006488,GO:0016021,GO:0031965,GO:0043541	endoplasmic reticulum membrane|dolichol-linked oligosaccharide biosynthetic process|integral component of membrane|nuclear membrane|UDP-N-acetylglucosamine transferase complex	hsa00510,hsa00513	N-Glycan biosynthesis|Various types of N-glycan biosynthesis
ALG2	25.4379	23.6454	25.7352	22.9803	22.5614	25.0917	22.6761	21.5246	22.1599	85365	ALG2 alpha-1,3/1,6-mannosyltransferase	GO:0000033,GO:0004378,GO:0005515,GO:0005634,GO:0005737,GO:0005789,GO:0005829,GO:0006488,GO:0006490,GO:0015629,GO:0016020,GO:0016021,GO:0033577,GO:0046982,GO:0047485,GO:0048306,GO:0048471,GO:0051592,GO:0097502,GO:0102704	alpha-1,3-mannosyltransferase activity|GDP-Man:Man1GlcNAc2-PP-Dol alpha-1,3-mannosyltransferase activity|protein binding|nucleus|cytoplasm|endoplasmic reticulum membrane|cytosol|dolichol-linked oligosaccharide biosynthetic process|oligosaccharide-lipid intermediate biosynthetic process|actin cytoskeleton|membrane|integral component of membrane|protein glycosylation in endoplasmic reticulum|protei…	hsa00510,hsa00513	N-Glycan biosynthesis|Various types of N-glycan biosynthesis
ALG3	39.3997	38.4655	41.0881	34.8106	38.1861	35.5765	41.5149	40.7461	38.6309	10195	ALG3 alpha-1,3- mannosyltransferase	GO:0000033,GO:0005515,GO:0005783,GO:0005789,GO:0006486,GO:0006488,GO:0016021,GO:0052925,GO:0097502	alpha-1,3-mannosyltransferase activity|protein binding|endoplasmic reticulum|endoplasmic reticulum membrane|protein glycosylation|dolichol-linked oligosaccharide biosynthetic process|integral component of membrane|dol-P-Man:Man(5)GlcNAc(2)-PP-Dol alpha-1,3-mannosyltransferase activity|mannosylation	hsa00510,hsa00513	N-Glycan biosynthesis|Various types of N-glycan biosynthesis
ALG5	17.6867	19.3496	19.965	13.3327	17.6553	16.8591	17.425	21.6294	21.0928	29880	ALG5 dolichyl-phosphate beta-glucosyltransferase	GO:0004576,GO:0004581,GO:0005789,GO:0006486,GO:0006487,GO:0007368,GO:0016020,GO:0016021,GO:0018279	oligosaccharyl transferase activity|dolichyl-phosphate beta-glucosyltransferase activity|endoplasmic reticulum membrane|protein glycosylation|protein N-linked glycosylation|determination of left/right symmetry|membrane|integral component of membrane|protein N-linked glycosylation via asparagine	hsa00510	N-Glycan biosynthesis
ALG6	4.63968	5.06832	4.71013	3.87077	4.75071	5.01783	4.45482	5.02087	4.91938	29929	ALG6 alpha-1,3-glucosyltransferase	GO:0004583,GO:0005789,GO:0006487,GO:0006488,GO:0006490,GO:0016020,GO:0016021,GO:0042281,GO:0046527	dolichyl-phosphate-glucose-glycolipid alpha-glucosyltransferase activity|endoplasmic reticulum membrane|protein N-linked glycosylation|dolichol-linked oligosaccharide biosynthetic process|oligosaccharide-lipid intermediate biosynthetic process|membrane|integral component of membrane|dolichyl pyrophosphate Man9GlcNAc2 alpha-1,3-glucosyltransferase activity|glucosyltransferase activity	hsa00510	N-Glycan biosynthesis
ALG8	25.5153	24.6538	24.5879	20.9877	22.165	21.6612	23.0237	22.2903	24.5207	79053	ALG8 alpha-1,3-glucosyltransferase	GO:0000033,GO:0004583,GO:0005515,GO:0005789,GO:0006487,GO:0006488,GO:0006490,GO:0016021,GO:0018279,GO:0042283,GO:0097502	alpha-1,3-mannosyltransferase activity|dolichyl-phosphate-glucose-glycolipid alpha-glucosyltransferase activity|protein binding|endoplasmic reticulum membrane|protein N-linked glycosylation|dolichol-linked oligosaccharide biosynthetic process|oligosaccharide-lipid intermediate biosynthetic process|integral component of membrane|protein N-linked glycosylation via asparagine|dolichyl pyrophosphate …	hsa00510	N-Glycan biosynthesis
ALG9	3.962	3.52756	3.5092	3.58411	3.81225	3.80264	3.49636	3.94965	4.3884	79796	ALG9 alpha-1,2-mannosyltransferase	GO:0000026,GO:0000030,GO:0005789,GO:0006487,GO:0006488,GO:0016020,GO:0016021,GO:0052918,GO:0052926,GO:0097502	alpha-1,2-mannosyltransferase activity|mannosyltransferase activity|endoplasmic reticulum membrane|protein N-linked glycosylation|dolichol-linked oligosaccharide biosynthetic process|membrane|integral component of membrane|dol-P-Man:Man(8)GlcNAc(2)-PP-Dol alpha-1,2-mannosyltransferase activity|dol-P-Man:Man(6)GlcNAc(2)-PP-Dol alpha-1,2-mannosyltransferase activity|mannosylation	hsa00510,hsa00513	N-Glycan biosynthesis|Various types of N-glycan biosynthesis
ALK	0	0	0	0	0.0134699	0	0	0	0	238	ALK receptor tyrosine kinase	GO:0000187,GO:0004704,GO:0004713,GO:0004714,GO:0005515,GO:0005524,GO:0005886,GO:0005887,GO:0007165,GO:0007169,GO:0007275,GO:0016310,GO:0018108,GO:0021766,GO:0030534,GO:0032991,GO:0033674,GO:0036269,GO:0038061,GO:0042127,GO:0042802,GO:0042981,GO:0043235,GO:0045664,GO:0046777,GO:0048666,GO:0050995,GO:0051092,GO:0060159,GO:0070062,GO:0090648,GO:0097009,GO:1900006	activation of MAPK activity|NF-kappaB-inducing kinase activity|protein tyrosine kinase activity|transmembrane receptor protein tyrosine kinase activity|protein binding|ATP binding|plasma membrane|integral component of plasma membrane|signal transduction|transmembrane receptor protein tyrosine kinase signaling pathway|multicellular organism development|phosphorylation|peptidyl-tyrosine phosphoryla…	hsa05200,hsa05223,hsa05235	Pathways in cancer|Non-small cell lung cancer|PD-L1 expression and PD-1 checkpoint pathway in cancer
ALKAL1	0.459591	0.626824	0.874697	0.310727	0.589628	0.305965	0.646966	0.748245	0.852865	389658	ALK and LTK ligand 1	GO:0005515,GO:0005576,GO:0010976,GO:0030298,GO:0030971,GO:0061098,GO:0070374,GO:0070378	protein binding|extracellular region|positive regulation of neuron projection development|receptor signaling protein tyrosine kinase activator activity|receptor tyrosine kinase binding|positive regulation of protein tyrosine kinase activity|positive regulation of ERK1 and ERK2 cascade|positive regulation of ERK5 cascade
ALKAL2	0	0.0796633	0.117705	0	0.112404	0.0388852	0	0	0.0765112	285016	ALK and LTK ligand 2	GO:0005515,GO:0005576,GO:0010976,GO:0030298,GO:0030971,GO:0061098,GO:0070374,GO:0070378	protein binding|extracellular region|positive regulation of neuron projection development|receptor signaling protein tyrosine kinase activator activity|receptor tyrosine kinase binding|positive regulation of protein tyrosine kinase activity|positive regulation of ERK1 and ERK2 cascade|positive regulation of ERK5 cascade
ALKBH1	5.37988	5.57191	5.44325	5.8197	6.23343	5.93198	5.94028	5.65413	5.94604	8846	alkB homolog 1, histone H2A dioxygenase	GO:0000049,GO:0000791,GO:0001701,GO:0001764,GO:0001890,GO:0002101,GO:0005634,GO:0005654,GO:0005737,GO:0005739,GO:0005783,GO:0006281,GO:0006307,GO:0006446,GO:0006448,GO:0008198,GO:0016706,GO:0031175,GO:0035511,GO:0035513,GO:0035515,GO:0035516,GO:0035552,GO:0042056,GO:0042245,GO:0043524,GO:0048589,GO:0050918,GO:0070129,GO:0070579,GO:0070989,GO:0080111,GO:0103053,GO:0140078,GO:1990983,GO:1990984	tRNA binding|euchromatin|in utero embryonic development|neuron migration|placenta development|tRNA wobble cytosine modification|nucleus|nucleoplasm|cytoplasm|mitochondrion|endoplasmic reticulum|DNA repair|DNA dealkylation involved in DNA repair|regulation of translational initiation|regulation of translational elongation|ferrous iron binding|2-oxoglutarate-dependent dioxygenase activity|neuron pr…
ALKBH2	5.08146	6.25762	7.65512	7.25468	7.78508	6.60158	10.886	11.2046	8.77269	121642	alkB homolog 2, alpha-ketoglutarate dependent dioxygenase	GO:0005515,GO:0005654,GO:0006307,GO:0008198,GO:0035511,GO:0043734,GO:0051747,GO:0070989,GO:0080111,GO:0103053	protein binding|nucleoplasm|DNA dealkylation involved in DNA repair|ferrous iron binding|oxidative DNA demethylation|DNA-N1-methyladenine dioxygenase activity|cytosine C-5 DNA demethylase activity|oxidative demethylation|DNA demethylation|1-ethyladenine demethylase activity
ALKBH3	4.22284	3.39394	5.39454	5.65909	6.56648	5.23351	5.17489	6.11653	5.07469	221120	alkB homolog 3, alpha-ketoglutarate dependent dioxygenase	GO:0005515,GO:0005634,GO:0005654,GO:0005739,GO:0005829,GO:0006281,GO:0006307,GO:0008198,GO:0008283,GO:0031418,GO:0035552,GO:0035553,GO:0043734,GO:1990930	protein binding|nucleus|nucleoplasm|mitochondrion|cytosol|DNA repair|DNA dealkylation involved in DNA repair|ferrous iron binding|cell population proliferation|L-ascorbic acid binding|oxidative single-stranded DNA demethylation|oxidative single-stranded RNA demethylation|DNA-N1-methyladenine dioxygenase activity|RNA N1-methyladenosine dioxygenase activity
ALKBH4	5.38004	5.75728	5.69882	6.57533	7.61905	6.41947	7.57349	9.58685	7.86053	54784	alkB homolog 4, lysine demethylase	GO:0003779,GO:0005515,GO:0005730,GO:0005737,GO:0006325,GO:0006482,GO:0016491,GO:0016706,GO:0030496,GO:0031032,GO:0032451,GO:0035511,GO:0035516,GO:0036090,GO:0046872,GO:0070938,GO:0070989,GO:0080111,GO:1902275	actin binding|protein binding|nucleolus|cytoplasm|chromatin organization|protein demethylation|oxidoreductase activity|2-oxoglutarate-dependent dioxygenase activity|midbody|actomyosin structure organization|demethylase activity|oxidative DNA demethylation|oxidative DNA demethylase activity|cleavage furrow ingression|metal ion binding|contractile ring|oxidative demethylation|DNA demethylation|regu…
ALKBH5	37.2988	38.0777	36.2446	40.7043	38.4779	36.3264	31.0325	33.3477	34.0727	54890	alkB homolog 5, RNA demethylase	GO:0001666,GO:0003723,GO:0005634,GO:0005654,GO:0005794,GO:0005829,GO:0006307,GO:0006397,GO:0006406,GO:0007283,GO:0016607,GO:0016706,GO:0030154,GO:0035515,GO:0035553,GO:0043488,GO:0046872,GO:1990931	response to hypoxia|RNA binding|nucleus|nucleoplasm|Golgi apparatus|cytosol|DNA dealkylation involved in DNA repair|mRNA processing|mRNA export from nucleus|spermatogenesis|nuclear speck|2-oxoglutarate-dependent dioxygenase activity|cell differentiation|oxidative RNA demethylase activity|oxidative single-stranded RNA demethylation|regulation of mRNA stability|metal ion binding|RNA N6-methyladenos…
ALKBH6	10.1148	7.92737	9.31166	10.7007	10.6078	7.81167	10.3333	11.0814	8.11413	84964	alkB homolog 6	GO:0005515,GO:0005654,GO:0005737,GO:0005925,GO:0046872,GO:0051213,GO:0055114	protein binding|nucleoplasm|cytoplasm|focal adhesion|metal ion binding|dioxygenase activity|oxidation-reduction process
ALKBH7	20.144	21.7069	20.9988	19.2083	26.2702	23.3419	23.0732	22.2764	19.2922	84266	alkB homolog 7	GO:0005515,GO:0005739,GO:0005759,GO:0006631,GO:0006974,GO:0010883,GO:0046872,GO:0051213,GO:0055114,GO:1902445	protein binding|mitochondrion|mitochondrial matrix|fatty acid metabolic process|cellular response to DNA damage stimulus|regulation of lipid storage|metal ion binding|dioxygenase activity|oxidation-reduction process|regulation of mitochondrial membrane permeability involved in programmed necrotic cell death
ALKBH8	2.33205	1.69128	2.00162	2.23989	1.74526	2.47664	1.95406	2.10499	1.72134	91801	alkB homolog 8, tRNA methyltransferase	GO:0000049,GO:0002098,GO:0005506,GO:0005515,GO:0005634,GO:0005654,GO:0005737,GO:0005829,GO:0006974,GO:0008270,GO:0016300,GO:0016604,GO:0016706,GO:0030488,GO:0055114,GO:0106335	tRNA binding|tRNA wobble uridine modification|iron ion binding|protein binding|nucleus|nucleoplasm|cytoplasm|cytosol|cellular response to DNA damage stimulus|zinc ion binding|tRNA (uracil) methyltransferase activity|nuclear body|2-oxoglutarate-dependent dioxygenase activity|tRNA methylation|oxidation-reduction process|tRNA (carboxymethyluridine(34)-5-O)-methyltransferase activity
ALLC	0.00869656	0	0	0.0176391	0.0167358	0	0	0.0182039	0	55821	allantoicase	GO:0000256,GO:0004037	allantoin catabolic process|allantoicase activity	hsa00230	Purine metabolism
ALMS1	2.34265	1.98156	2.00635	1.85493	1.80762	2.28539	2.5399	2.12179	2.26166	7840	ALMS1 centrosome and basal body associated protein	GO:0000086,GO:0000922,GO:0003674,GO:0005515,GO:0005813,GO:0005814,GO:0005829,GO:0005929,GO:0008017,GO:0010389,GO:0016197,GO:0046599,GO:0051492,GO:0097711,GO:0120162	G2/M transition of mitotic cell cycle|spindle pole|molecular_function|protein binding|centrosome|centriole|cytosol|cilium|microtubule binding|regulation of G2/M transition of mitotic cell cycle|endosomal transport|regulation of centriole replication|regulation of stress fiber assembly|ciliary basal body-plasma membrane docking|positive regulation of cold-induced thermogenesis
ALOX12	0.0250386	0	0	0	0	0	0	0.0131029	0	239	arachidonate 12-lipoxygenase, 12S type	GO:0004052,GO:0005506,GO:0005515,GO:0005737,GO:0005829,GO:0005886,GO:0006629,GO:0007568,GO:0010628,GO:0010656,GO:0016020,GO:0016165,GO:0016702,GO:0019369,GO:0019372,GO:0019395,GO:0033559,GO:0034440,GO:0042383,GO:0042554,GO:0042759,GO:0043065,GO:0043280,GO:0043536,GO:0043651,GO:0047977,GO:0048661,GO:0050473,GO:0051121,GO:0051122,GO:0051901,GO:0061436,GO:0070062,GO:0071396,GO:0090331,GO:1901751,GO:…	arachidonate 12(S)-lipoxygenase activity|iron ion binding|protein binding|cytoplasm|cytosol|plasma membrane|lipid metabolic process|aging|positive regulation of gene expression|negative regulation of muscle cell apoptotic process|membrane|linoleate 13S-lipoxygenase activity|oxidoreductase activity, acting on single donors with incorporation of molecular oxygen, incorporation of two atoms of oxyge…	hsa00590,hsa01523,hsa04726,hsa04750	Arachidonic acid metabolism|Antifolate resistance|Serotonergic synapse|Inflammatory mediator regulation of TRP channels
ALOX12B	0	0.0236773	0	0	0	0	0	0	0.0227404	242	arachidonate 12-lipoxygenase, 12R type	GO:0004052,GO:0005506,GO:0005515,GO:0005829,GO:0006497,GO:0006665,GO:0010628,GO:0016702,GO:0016829,GO:0016853,GO:0019369,GO:0019372,GO:0034440,GO:0043410,GO:0043651,GO:0046513,GO:0047677,GO:0048471,GO:0051122,GO:0055114,GO:0061436,GO:0070257,GO:1990136	arachidonate 12(S)-lipoxygenase activity|iron ion binding|protein binding|cytosol|protein lipidation|sphingolipid metabolic process|positive regulation of gene expression|oxidoreductase activity, acting on single donors with incorporation of molecular oxygen, incorporation of two atoms of oxygen|lyase activity|isomerase activity|arachidonic acid metabolic process|lipoxygenase pathway|lipid oxidat…	hsa00590,hsa04726	Arachidonic acid metabolism|Serotonergic synapse
ALOX15	0.04317	0	0.0434973	0.0218903	0.0623077	0	0.0227889	0	0.0212058	246	arachidonate 15-lipoxygenase	GO:0001503,GO:0002820,GO:0004052,GO:0005506,GO:0005515,GO:0005546,GO:0005811,GO:0005829,GO:0005886,GO:0006629,GO:0006646,GO:0006691,GO:0006954,GO:0010811,GO:0016020,GO:0016165,GO:0016702,GO:0019221,GO:0019369,GO:0019372,GO:0019395,GO:0030282,GO:0030838,GO:0031234,GO:0034116,GO:0034440,GO:0034976,GO:0035358,GO:0035963,GO:0042060,GO:0042759,GO:0043277,GO:0043651,GO:0047977,GO:0050473,GO:0050727,GO:…	ossification|negative regulation of adaptive immune response|arachidonate 12(S)-lipoxygenase activity|iron ion binding|protein binding|phosphatidylinositol-4,5-bisphosphate binding|lipid droplet|cytosol|plasma membrane|lipid metabolic process|phosphatidylethanolamine biosynthetic process|leukotriene metabolic process|inflammatory response|positive regulation of cell-substrate adhesion|membrane|li…	hsa00590,hsa00591,hsa04216,hsa04217,hsa04726	Arachidonic acid metabolism|Linoleic acid metabolism|Ferroptosis|Necroptosis|Serotonergic synapse
ALOX15B	0.173517	0.266237	0.152978	0	0	0.0433184	0	0	0	247	arachidonate 15-lipoxygenase type B	GO:0005506,GO:0005509,GO:0005515,GO:0005634,GO:0005829,GO:0005856,GO:0005886,GO:0005912,GO:0005925,GO:0006629,GO:0006644,GO:0006915,GO:0008285,GO:0008289,GO:0010744,GO:0016020,GO:0016165,GO:0016702,GO:0019369,GO:0019372,GO:0019898,GO:0030336,GO:0030850,GO:0030856,GO:0032722,GO:0034440,GO:0035360,GO:0036403,GO:0043651,GO:0045618,GO:0045786,GO:0045926,GO:0050473,GO:0051122,GO:0070062,GO:0071926,GO:…	iron ion binding|calcium ion binding|protein binding|nucleus|cytosol|cytoskeleton|plasma membrane|adherens junction|focal adhesion|lipid metabolic process|phospholipid metabolic process|apoptotic process|negative regulation of cell population proliferation|lipid binding|positive regulation of macrophage derived foam cell differentiation|membrane|linoleate 13S-lipoxygenase activity|oxidoreductase …	hsa00590,hsa04726	Arachidonic acid metabolism|Serotonergic synapse
ALOX5	0.0460925	0	0.023221	0	0	0.023014	0.0243317	0.0723616	0.0452827	240	arachidonate 5-lipoxygenase	GO:0001937,GO:0002232,GO:0002523,GO:0002540,GO:0004051,GO:0005506,GO:0005515,GO:0005576,GO:0005615,GO:0005635,GO:0005641,GO:0005654,GO:0005829,GO:0006691,GO:0006959,GO:0016363,GO:0016525,GO:0016702,GO:0016787,GO:0019221,GO:0019369,GO:0019370,GO:0019372,GO:0030501,GO:0031965,GO:0034440,GO:0034774,GO:0035655,GO:0036336,GO:0042593,GO:0042759,GO:0043312,GO:0043651,GO:0045598,GO:0048471,GO:0050727,GO:…	negative regulation of endothelial cell proliferation|leukocyte chemotaxis involved in inflammatory response|leukocyte migration involved in inflammatory response|leukotriene production involved in inflammatory response|arachidonate 5-lipoxygenase activity|iron ion binding|protein binding|extracellular region|extracellular space|nuclear envelope|nuclear envelope lumen|nucleoplasm|cytosol|leukotri…	hsa00590,hsa04664,hsa04726,hsa04913,hsa05145	Arachidonic acid metabolism|Fc epsilon RI signaling pathway|Serotonergic synapse|Ovarian steroidogenesis|Toxoplasmosis
ALOX5AP	0.0866937	0.0886795	0.0873509	0	0.0417086	0.0432862	0	0.0907349	0.0425853	241	arachidonate 5-lipoxygenase activating protein	GO:0004364,GO:0004464,GO:0004602,GO:0005515,GO:0005635,GO:0005783,GO:0005789,GO:0006691,GO:0008047,GO:0016020,GO:0016021,GO:0019370,GO:0019372,GO:0031965,GO:0047485,GO:0050544,GO:0050790,GO:0070207,GO:0071277,GO:0098869,GO:2001301	glutathione transferase activity|leukotriene-C4 synthase activity|glutathione peroxidase activity|protein binding|nuclear envelope|endoplasmic reticulum|endoplasmic reticulum membrane|leukotriene metabolic process|enzyme activator activity|membrane|integral component of membrane|leukotriene biosynthetic process|lipoxygenase pathway|nuclear membrane|protein N-terminus binding|arachidonic acid bind…	hsa04664	Fc epsilon RI signaling pathway
ALOXE3	0.0162384	0.0498312	0.0163615	0.0329362	0	0.0162157	0	0.0169954	0.0478595	59344	arachidonate lipoxygenase 3	GO:0005506,GO:0005515,GO:0005829,GO:0006665,GO:0016702,GO:0019233,GO:0019369,GO:0019372,GO:0035357,GO:0043651,GO:0045444,GO:0046513,GO:0050486,GO:0051120,GO:0051122,GO:0055114,GO:0061436,GO:0106255,GO:0106256	iron ion binding|protein binding|cytosol|sphingolipid metabolic process|oxidoreductase activity, acting on single donors with incorporation of molecular oxygen, incorporation of two atoms of oxygen|sensory perception of pain|arachidonic acid metabolic process|lipoxygenase pathway|peroxisome proliferator activated receptor signaling pathway|linoleic acid metabolic process|fat cell differentiation|…
ALPG	0	0	0	0.118455	0.0224778	0.023328	0	0.0733489	0	251	alkaline phosphatase, germ cell	GO:0004035,GO:0005576,GO:0005886,GO:0016311,GO:0031225,GO:0046872	alkaline phosphatase activity|extracellular region|plasma membrane|dephosphorylation|anchored component of membrane|metal ion binding	hsa00730,hsa00790	Thiamine metabolism|Folate biosynthesis
ALPI	1.49085	1.43313	1.66503	0.36432	0.777741	0.358737	0.777517	0.507581	0.299989	248	alkaline phosphatase, intestinal	GO:0000287,GO:0002020,GO:0004035,GO:0005515,GO:0005576,GO:0005886,GO:0006654,GO:0007586,GO:0008270,GO:0016311,GO:0031225	magnesium ion binding|protease binding|alkaline phosphatase activity|protein binding|extracellular region|plasma membrane|phosphatidic acid biosynthetic process|digestion|zinc ion binding|dephosphorylation|anchored component of membrane	hsa00730,hsa00790	Thiamine metabolism|Folate biosynthesis
ALPK1	4.34535	4.98534	3.88941	4.19904	4.24337	4.33927	2.32232	2.44888	2.51056	80216	alpha kinase 1	GO:0002753,GO:0004674,GO:0005515,GO:0005524,GO:0005829,GO:0006468,GO:0043123,GO:0045087,GO:0048029,GO:0106310,GO:0106311	cytoplasmic pattern recognition receptor signaling pathway|protein serine/threonine kinase activity|protein binding|ATP binding|cytosol|protein phosphorylation|positive regulation of I-kappaB kinase/NF-kappaB signaling|innate immune response|monosaccharide binding|protein serine kinase activity|protein threonine kinase activity
ALPK2	0.524458	0.384338	0.433789	0.952611	0.971613	0.828578	1.01651	1.26986	1.14584	115701	alpha kinase 2	GO:0003007,GO:0003308,GO:0005524,GO:0006468,GO:0010468,GO:0016323,GO:0030010,GO:0042981,GO:0055013,GO:0106310,GO:0106311,GO:1905223	heart morphogenesis|negative regulation of Wnt signaling pathway involved in heart development|ATP binding|protein phosphorylation|regulation of gene expression|basolateral plasma membrane|establishment of cell polarity|regulation of apoptotic process|cardiac muscle cell development|protein serine kinase activity|protein threonine kinase activity|epicardium morphogenesis
ALPK3	2.92837	3.16994	2.41775	5.69737	4.36605	4.52552	1.86703	1.79131	2.37416	57538	alpha kinase 3	GO:0005524,GO:0005634,GO:0006468,GO:0007507,GO:0055013,GO:0106310,GO:0106311	ATP binding|nucleus|protein phosphorylation|heart development|cardiac muscle cell development|protein serine kinase activity|protein threonine kinase activity
ALPL	0.0208655	0	0	0.0211606	0.0200769	0.0416727	0.0220293	0.131029	0.0614969	249	alkaline phosphatase, biomineralization associated	GO:0001501,GO:0001649,GO:0001958,GO:0003006,GO:0004035,GO:0005515,GO:0005576,GO:0005886,GO:0016020,GO:0016311,GO:0016462,GO:0031012,GO:0031225,GO:0032496,GO:0033280,GO:0046677,GO:0046872,GO:0051384,GO:0065010,GO:0070062,GO:0071407,GO:0071529	skeletal system development|osteoblast differentiation|endochondral ossification|developmental process involved in reproduction|alkaline phosphatase activity|protein binding|extracellular region|plasma membrane|membrane|dephosphorylation|pyrophosphatase activity|extracellular matrix|anchored component of membrane|response to lipopolysaccharide|response to vitamin D|response to antibiotic|metal io…	hsa00730,hsa00790	Thiamine metabolism|Folate biosynthesis
ALPP	0.0211383	0.0216225	0	0.0428744	0	0.0211087	0.0223173	0	0	250	alkaline phosphatase, placental	GO:0000287,GO:0004035,GO:0005515,GO:0005886,GO:0008270,GO:0009986,GO:0016021,GO:0016311,GO:0031225	magnesium ion binding|alkaline phosphatase activity|protein binding|plasma membrane|zinc ion binding|cell surface|integral component of membrane|dephosphorylation|anchored component of membrane	hsa00730,hsa00790	Thiamine metabolism|Folate biosynthesis
ALS2	12.169	11.1948	11.3102	13.3412	12.1478	12.7873	11.5041	10.2722	11.054	57679	alsin Rho guanine nucleotide exchange factor ALS2	GO:0001726,GO:0005085,GO:0005096,GO:0005515,GO:0005634,GO:0005769,GO:0005813,GO:0005829,GO:0007032,GO:0007041,GO:0030027,GO:0030425,GO:0030426,GO:0031267,GO:0031982,GO:0032991,GO:0035022,GO:0042802,GO:0042803,GO:0043539,GO:0043547,GO:0045860,GO:0048812,GO:0051036,GO:0051260,GO:0071902	ruffle|guanyl-nucleotide exchange factor activity|GTPase activator activity|protein binding|nucleus|early endosome|centrosome|cytosol|endosome organization|lysosomal transport|lamellipodium|dendrite|growth cone|small GTPase binding|vesicle|protein-containing complex|positive regulation of Rac protein signal transduction|identical protein binding|protein homodimerization activity|protein serine/th…	hsa05014,hsa05022	Amyotrophic lateral sclerosis|Pathways of neurodegeneration - multiple diseases
ALS2CL	4.45581	4.66183	4.05639	3.512	3.27949	3.31767	2.71531	2.6263	2.38844	259173	ALS2 C-terminal like	GO:0005096,GO:0005515,GO:0005829,GO:0007032,GO:0042802,GO:0043547	GTPase activator activity|protein binding|cytosol|endosome organization|identical protein binding|positive regulation of GTPase activity
ALX1	2.71449	2.92676	3.17859	4.57573	4.41199	4.68876	4.99595	4.87582	4.72096	8092	ALX homeobox 1	GO:0000122,GO:0000785,GO:0000977,GO:0000981,GO:0001228,GO:0001755,GO:0005515,GO:0005634,GO:0005654,GO:0005794,GO:0006357,GO:0010718,GO:0016604,GO:0042803,GO:0045892,GO:0045893,GO:0045944,GO:0048704,GO:1990837	negative regulation of transcription by RNA polymerase II|chromatin|RNA polymerase II transcription regulatory region sequence-specific DNA binding|DNA-binding transcription factor activity, RNA polymerase II-specific|DNA-binding transcription activator activity, RNA polymerase II-specific|neural crest cell migration|protein binding|nucleus|nucleoplasm|Golgi apparatus|regulation of transcription …
ALX3	0.0297774	0	0.0300031	0	0	0	0	0	0	257	ALX homeobox 3	GO:0000785,GO:0000977,GO:0000981,GO:0005634,GO:0006357,GO:0007389,GO:0035115,GO:0035116,GO:0042981,GO:0048701,GO:1990837	chromatin|RNA polymerase II transcription regulatory region sequence-specific DNA binding|DNA-binding transcription factor activity, RNA polymerase II-specific|nucleus|regulation of transcription by RNA polymerase II|pattern specification process|embryonic forelimb morphogenesis|embryonic hindlimb morphogenesis|regulation of apoptotic process|embryonic cranial skeleton morphogenesis|sequence-spec…
ALX4	0	0	0	0.0103087	0.0097808	0.040603	0.0321958	0	0.0099864	60529	ALX homeobox 4	GO:0000785,GO:0000977,GO:0000981,GO:0001228,GO:0001501,GO:0001942,GO:0003677,GO:0005515,GO:0005634,GO:0005654,GO:0005667,GO:0006357,GO:0007517,GO:0009791,GO:0009952,GO:0035115,GO:0035116,GO:0042733,GO:0042981,GO:0045944,GO:0048565,GO:0048704,GO:0060021,GO:0071837,GO:1990837	chromatin|RNA polymerase II transcription regulatory region sequence-specific DNA binding|DNA-binding transcription factor activity, RNA polymerase II-specific|DNA-binding transcription activator activity, RNA polymerase II-specific|skeletal system development|hair follicle development|DNA binding|protein binding|nucleus|nucleoplasm|transcription regulator complex|regulation of transcription by R…
ALYREF	79.654	86.6355	93.0371	104.891	106.668	88.0214	111.102	112.471	121.944	10189	Aly/REF export factor	GO:0000018,GO:0000346,GO:0000398,GO:0000781,GO:0001649,GO:0003723,GO:0005515,GO:0005634,GO:0005654,GO:0005737,GO:0005829,GO:0006405,GO:0006406,GO:0016020,GO:0016032,GO:0016607,GO:0031124,GO:0031297,GO:0032786,GO:0035145,GO:0046784,GO:0062153,GO:0070062,GO:0071013	regulation of DNA recombination|transcription export complex|mRNA splicing, via spliceosome|chromosome, telomeric region|osteoblast differentiation|RNA binding|protein binding|nucleus|nucleoplasm|cytoplasm|cytosol|RNA export from nucleus|mRNA export from nucleus|membrane|viral process|nuclear speck|mRNA 3'-end processing|replication fork processing|positive regulation of DNA-templated transcripti…	hsa03013,hsa03015,hsa03040,hsa05014,hsa05168	RNA transport|mRNA surveillance pathway|Spliceosome|Amyotrophic lateral sclerosis|Herpes simplex virus 1 infection
AMACR	12.8673	12.5243	13.3647	14.7595	14.1673	15.6796	14.378	15.5733	14.298	23600	alpha-methylacyl-CoA racemase	GO:0005737,GO:0005739,GO:0005777,GO:0005782,GO:0005829,GO:0005886,GO:0006625,GO:0006699,GO:0008111,GO:0008206,GO:0008410,GO:0033540,GO:0043231	cytoplasm|mitochondrion|peroxisome|peroxisomal matrix|cytosol|plasma membrane|protein targeting to peroxisome|bile acid biosynthetic process|alpha-methylacyl-CoA racemase activity|bile acid metabolic process|CoA-transferase activity|fatty acid beta-oxidation using acyl-CoA oxidase|intracellular membrane-bounded organelle	hsa00120,hsa04146	Primary bile acid biosynthesis|Peroxisome
AMBN	0	0	0	0	0	0	0.0306543	0	0	258	ameloblastin	GO:0005515,GO:0005576,GO:0005788,GO:0007155,GO:0007165,GO:0008083,GO:0030345,GO:0031214,GO:0042127,GO:0042475,GO:0043687,GO:0044267	protein binding|extracellular region|endoplasmic reticulum lumen|cell adhesion|signal transduction|growth factor activity|structural constituent of tooth enamel|biomineral tissue development|regulation of cell population proliferation|odontogenesis of dentin-containing tooth|post-translational protein modification|cellular protein metabolic process
AMBP	2237.49	2294.17	2354.94	2326.11	2356.92	2275.12	2001.6	2042.75	1938.96	259	alpha-1-microglobulin/bikunin precursor	GO:0004867,GO:0005515,GO:0005576,GO:0005615,GO:0005886,GO:0006898,GO:0007155,GO:0007565,GO:0009986,GO:0010951,GO:0016032,GO:0018298,GO:0019855,GO:0019862,GO:0020037,GO:0030163,GO:0042167,GO:0042803,GO:0043231,GO:0046329,GO:0046904,GO:0050777,GO:0062023,GO:0070062,GO:0072562	serine-type endopeptidase inhibitor activity|protein binding|extracellular region|extracellular space|plasma membrane|receptor-mediated endocytosis|cell adhesion|female pregnancy|cell surface|negative regulation of endopeptidase activity|viral process|protein-chromophore linkage|calcium channel inhibitor activity|IgA binding|heme binding|protein catabolic process|heme catabolic process|protein ho…
[truncated: 16,573 more rows]
