# Supplementary material for: Hepatocellular Carcinoma LINC01116 Outcompetes T Cells for Linoleic Acid and Accelerates Tumor Progression
Source: Adv Sci (Weinh). 2024 Mar 9;11(21):2400676. doi: 10.1002/advs.202400676 (PMC11151013; doi:10.1002/advs.202400676)
Supplement: Supplementary file 3 — Supporting Information [file ADVS-11-2400676-s002.xlsx]

## Sheet: 1
MS2.name	MS2.score	level	MS1.name	MS1.ppm	rt	mz	type	con_1	con_2	con_3	sh_1	sh_2	sh_3
FA(20:1)	1	B(ii)			235.226	309.28	NEG	8.10734e+06	8.94797e+06	5.96173e+06	2.24905e+06	1.58502e+06	1.70507e+06
FA(18:0)	1	B(ii)			224.906	283.264	NEG	4.74827e+07	4.59851e+07	3.60341e+07	3.18825e+07	3.8368e+07	3.89879e+07
FA(22:3)	1	B(ii)			204.767	333.28	NEG	2.26743e+07	3.19563e+07	3.78682e+07	688293	400202	289605
FA(20:2)	1	B(ii)			180.597	307.264	NEG	2.29589e+07	2.44426e+07	3.05227e+07	1.24055e+06	445852	1.01211e+06
FA(21:3)	1	B(ii)			168.864	319.264	NEG	4.73729e+06	5.88205e+06	7.06927e+06	271036	251803	85877.6
FA(18:1)	1	B(ii)			161.495	281.248	NEG	1.53681e+08	1.93768e+08	2.38329e+08	5.4669e+07	4.49273e+07	4.80796e+07
FA(22:4)	1	B(ii)			156.915	331.264	NEG	2.44677e+07	2.72306e+07	3.46726e+07	5.56471e+06	4.24843e+06	3.97025e+06
FA(16:0)	1	B(ii)			152.734	255.233	NEG	6.20751e+07	5.65443e+07	7.54452e+07	5.46874e+07	4.57737e+07	4.07146e+07
FA(22:6)	1	B(ii)			151.887	327.233	NEG	2.82717e+06	3.08913e+06	3.85945e+06	1.07924e+07	2.60535e+06	2.45693e+06
FA(20:3)	1	B(ii)			149.969	305.249	NEG	1.37267e+08	1.50447e+08	1.88019e+08	6.57897e+06	5.43749e+06	4.90249e+06
FA(17:1)	1	B(ii)			135.296	267.233	NEG	2.73443e+06	4.01862e+06	4.80546e+06	2.12015e+06	1.59468e+06	1.50402e+06
FA(22:5)	1	B(ii)			126.531	329.248	NEG	2.16835e+07	2.74899e+07	3.62451e+07	2.04165e+07	1.73475e+07	1.45901e+07
FA(18:2)	1	B(ii)			125.981	279.233	NEG	4.90697e+07	5.4771e+07	6.74152e+07	1.01746e+07	1.05612e+07	1.00698e+07
FA(19:3)	1	B(ii)			124.76	291.233	NEG	6.59192e+06	6.80253e+06	9.4877e+06	669985	507766	477232
FA(18:3)	1	B(ii)			118.417	277.217	NEG	2.51934e+06	3.06887e+06	3.19269e+06	118390	197670	157559
FA(20:4)	1	B(ii)			116.474	303.232	NEG	8.05549e+07	9.85542e+07	1.02128e+08	1.30839e+08	1.25385e+08	1.08176e+08
FA(16:1)	1	B(ii)			115.062	253.217	NEG	3.10709e+07	2.83006e+07	4.23308e+07	1.10355e+07	8.05856e+06	8.53742e+06
FA(16:2)	1	B(ii)			96.3996	251.202	NEG	9.69309e+06	1.11214e+07	1.24007e+07	444220	433768	376669
FA(20:5)	1	B(ii)			94.0476	301.217	NEG	9.51137e+06	1.14312e+07	1.27435e+07	2.75908e+07	2.41352e+07	2.10447e+07
PE(18:1/18:1)	0.999964	B(ii)			474.488	744.555	POS	1.07634e+09	1.12657e+09	8.89952e+08	1.57785e+09	9.90049e+08	9.58417e+08
SHexCer(d37:0)	0.999854	B(ii)			582.603	822.579	NEG	6.12097e+06	6.07831e+06	7.82936e+06	4.30539e+06	4.55258e+06	4.12978e+06
SHexCer(d35:0)	0.999854	B(ii)			532.245	794.548	NEG	3.78781e+06	2.81218e+06	2.02024e+06	1.30791e+06	948806	1.41946e+06
SHexCer(d37:2)	0.999854	B(ii)			485.871	818.564	NEG	5.94311e+06	6.7233e+06	7.68371e+06	2.06199e+07	1.40754e+07	1.85521e+07
SHexCer(d38:0)	0.999854	B(ii)			480.541	836.58	NEG	142774	81400.2	143425	1.13419e+07	4.78557e+06	5.47056e+06
LPE(20:4)	0.999854	B(ii)			69.2398	502.292	POS	2.89529e+06	4.26366e+06	2.02574e+06	5.48436e+06	4.45164e+06	4.15764e+06
PE(16:1/16:1)	0.999735	B(ii)			400.435	688.489	POS	7.58631e+06	6.03922e+06	8.19862e+06	3.31252e+06	4.19825e+06	2.58749e+06
SM(d14:2/28:2)	0.999717	B(ii)			558.266	809.668	POS	0	0	0	6.07458e+06	8.19332e+06	7.45901e+06
PG(18:1/18:1)	0.999701	B(ii)			386.491	792.577	POS	4.23408e+06	6.24071e+06	7.11991e+06	9.31868e+06	1.79535e+07	1.15692e+07
SM(d14:3/30:2)	0.999679	B(ii)			526.968	835.667	POS	0	0	0	1.07322e+07	7.97152e+06	4.01864e+06
PC(14:0e/22:1)	0.999509	B(ii)			615.285	774.636	POS	1.0308e+06	3.0055e+06	3.25044e+06	1.04599e+08	5.53251e+07	3.16873e+07
PC(14:0e/22:3)	0.999509	B(ii)			542.051	770.605	POS	1.69944e+07	1.84424e+07	2.21899e+07	6.78277e+07	5.00412e+07	3.19189e+07
PC(14:0e/20:2)	0.999508	B(ii)			540.304	744.588	POS	2.11308e+07	2.47432e+07	3.1337e+07	3.04252e+08	2.50663e+08	1.57976e+08
PC(14:0e/17:1)	0.999503	B(ii)			503.451	704.558	POS	3.96572e+06	2.70484e+06	2.12047e+06	1.41349e+08	1.25812e+08	8.61969e+07
PC(18:3e/19:2)	0.999501	B(ii)			359.707	780.575	POS	0	0	0	1.55407e+07	8.43095e+06	7.3243e+06
PC(14:0e/16:0)	0.999494	B(ii)			488.597	692.559	POS	3.41406e+06	6.12017e+06	7.30055e+06	2.23011e+08	1.78189e+08	1.39609e+08
PC(14:0e/22:6)	0.999479	B(ii)			522	764.574	POS	2.10814e+08	2.46063e+08	2.31815e+08	1.9051e+08	1.83883e+08	1.63898e+08
PC(14:1e/17:2)	0.999476	B(ii)			386.277	700.528	POS	3.32782e+06	2.86143e+06	5.12456e+06	3.2699e+06	1.90401e+06	904514
PC(14:1e/18:5)	0.999469	B(ii)			522.553	708.513	POS	8.39774e+07	1.25144e+08	1.52317e+07	2.90212e+07	1.49251e+08	1.81704e+08
PC(14:0e/20:1)	0.999463	B(ii)			643.119	746.607	POS	566120	779574	710024	4.98854e+06	4.64092e+06	2.73775e+06
PC(14:0e/22:4)	0.999461	B(ii)			404.042	768.579	POS	9.36867e+06	9.07341e+06	1.62171e+07	7.57949e+06	8.35961e+06	9.78571e+06
PC(14:0e/22:2)	0.999425	B(ii)			606.746	772.622	POS	439897	1.62188e+06	1.60638e+06	3.11431e+07	1.61972e+07	3.5112e+07
PC(16:0e/22:6)	0.999422	B(ii)			366.732	792.576	POS	1.14982e+06	1.30727e+06	1.62186e+06	1.17689e+08	7.40954e+07	5.82326e+07
PC(16:1e/22:6)	0.999421	B(ii)			457.087	790.571	POS	5.18643e+06	5.24136e+06	6.24087e+06	1.36692e+07	2.12907e+07	1.55387e+07
PG(16:0/16:0)	0.999406	B(ii)			330.668	740.544	POS	3.61775e+07	4.63543e+07	4.1799e+07	5.29088e+07	4.35033e+07	3.38162e+07
PC(14:1e/24:4)	0.999404	B(ii)			490.717	794.606	POS	7.8862e+07	8.2015e+07	1.00689e+08	1.27181e+08	1.06312e+08	7.71983e+07
PC(14:0e/18:1)	0.999396	B(ii)			492.772	718.572	POS	2.27436e+06	0	941307	7.19713e+08	5.96997e+08	4.9581e+08
PC(14:0e/18:4)	0.999389	B(ii)			400.309	712.546	POS	3.48728e+06	3.89769e+06	4.42134e+06	681002	294635	348509
PC(14:0e/20:3)	0.99936	B(ii)			490.178	742.574	POS	666186	1.1185e+06	890621	8.3662e+07	6.10001e+07	2.98124e+07
PC(14:0e/18:2)	0.999332	B(ii)			481.021	716.558	POS	1.12877e+07	1.27914e+07	1.78077e+07	2.85305e+08	2.16029e+08	1.5302e+08
PC(14:0e/20:0)	0.999319	B(ii)			613.966	748.62	POS	3.46242e+06	2.42115e+06	4.59307e+06	8.05754e+07	5.48424e+07	3.18104e+07
PC(14:0e/14:0)	0.999306	B(ii)			422.731	664.528	POS	3.63998e+07	2.83498e+07	4.81798e+07	1.74719e+07	1.46757e+07	1.25628e+07
PC(14:0e/14:1)	0.9993	B(ii)			385.388	662.511	POS	4.24985e+06	4.53392e+06	5.44501e+06	765701	454452	263520
PC(14:0e/18:0)	0.999266	B(ii)			538.446	720.582	POS	1.35723e+06	1.36274e+06	669231	2.08191e+07	2.98032e+07	1.91196e+07
PE(16:0/16:0)	0.999134	B(ii)			463.037	692.521	POS	5.69619e+06	6.95143e+06	8.9367e+06	4.25556e+07	4.3236e+07	3.15249e+07
PC(14:0e/15:0)	0.999097	B(ii)			469.593	678.542	POS	3.38949e+06	2.68767e+06	3.66476e+06	1.90198e+06	1.35069e+06	904413
PC(14:0e/22:5)	0.999053	B(ii)			473.454	766.573	POS	3.27949e+07	3.55268e+07	4.65515e+07	1.94223e+08	1.87733e+08	1.23469e+08
PC(14:0e/21:2)	0.999048	B(ii)			579.529	758.604	POS	6.0065e+06	6.58673e+06	8.22949e+06	2.17437e+07	1.55968e+07	1.34042e+07
SM(d14:1/30:2)	0.999034	B(ii)			624.613	839.699	POS	3.07124e+06	5.79293e+06	1.30931e+07	1.84547e+07	9.58169e+06	1.02329e+07
PC(14:0e/24:2)	0.998865	B(ii)			658.975	800.65	POS	509216	573066	602705	9.23571e+06	8.47326e+06	5.3107e+06
PC(16:2e/18:5)	0.998849	B(ii)			362.243	734.506	POS	420832	528449	591582	448138	260231	0
PC(14:0e/24:4)	0.998726	B(ii)			546.446	796.622	POS	1.65481e+07	1.75997e+07	1.82748e+07	4.97926e+07	3.85873e+07	2.33485e+07
PC(14:0e/22:0)	0.998705	B(ii)			676.714	776.651	POS	547983	749896	873536	2.79054e+07	2.34932e+07	1.72343e+07
PC(18:5e/13:1)	0.998466	B(ii)			538.214	694.496	POS	2.54475e+06	5.35431e+06	8.48766e+06	2.41706e+06	1.61083e+06	1.25767e+06
PE(16:1/18:1)	0.998441	B(ii)			424.815	716.522	POS	1.55284e+08	1.6942e+08	1.86923e+08	6.78312e+08	6.67682e+08	4.54537e+08
PC(14:0e/24:1)	0.998325	B(ii)			676.714	802.664	POS	7.92321e+06	8.00096e+06	8.98157e+06	2.33439e+07	1.84958e+07	1.14403e+07
PE(18:1/18:2)	0.998082	B(ii)			421.475	742.529	POS	6.13528e+07	6.78497e+07	7.91862e+07	7.0097e+07	7.26137e+07	4.11469e+07
PC(14:0e/24:0)	0.998063	B(ii)			745.966	804.679	POS	806984	515111	1.29205e+06	4.39196e+06	1.99374e+07	1.02521e+07
PC(18:4e/17:2)	0.998034	B(ii)			521.851	750.559	POS	2.70204e+08	3.01423e+08	3.34186e+08	2.58284e+08	2.81469e+08	2.26976e+08
SM(d14:0/27:0)	0.997958	B(ii)			660.058	803.696	POS	1.35544e+07	1.42913e+07	1.69348e+07	3.43749e+07	3.51396e+07	2.37582e+07
PG(16:0/18:1)	0.997928	B(ii)			385.499	766.561	POS	1.63767e+06	1.38206e+06	1.71693e+06	7.40736e+07	5.54148e+07	1.58784e+07
PC(14:0e/19:1)	0.997839	B(ii)			493.272	732.608	POS	1.2617e+08	1.348e+08	1.56349e+08	1.2155e+08	1.31673e+08	1.13438e+08
PC(16:2e/17:2)	0.997683	B(ii)			331.086	726.531	POS	5.26846e+06	7.4021e+06	3.22542e+06	4.33534e+06	8.80989e+06	8.06082e+06
PC(14:0e/17:0)	0.997558	B(ii)			517.75	706.572	POS	240726	212689	0	1.86048e+07	3.60043e+07	2.53161e+07
PC(16:0e/26:4)	0.997512	B(ii)			663.234	852.683	POS	4.97788e+06	4.6932e+06	8.38051e+06	1.136e+07	1.28708e+07	7.93516e+06
PC(16:2e/19:2)	0.997438	B(ii)			330.755	754.559	POS	1.38272e+07	1.72622e+07	1.54049e+07	1.91135e+07	1.51877e+07	1.21186e+07
PC(14:1e/26:4)	0.997349	B(ii)			569.947	822.631	POS	2.10776e+06	1.62542e+06	1.20702e+06	8.10434e+06	6.13563e+06	4.57933e+06
PC(18:4e/20:5)	0.997304	B(ii)			316.116	786.516	POS	165780	167899	425105	0	0	0
PC(16:2e/25:0)	0.997297	B(ii)			670.003	842.717	POS	8.22469e+06	9.99341e+06	9.48674e+06	3.11358e+07	3.14461e+07	1.76822e+07
PC(14:0e/26:1)	0.997187	B(ii)			703.928	830.722	POS	1.60152e+07	1.54529e+07	2.14319e+07	6.52297e+06	6.95568e+06	4.66273e+06
PC(18:5e/19:2)	0.997008	B(ii)			442.517	776.586	POS	1.80471e+06	1.803e+06	1.59122e+06	1.32218e+06	1.6063e+06	944903
PE(18:1/22:6)	0.996933	B(ii)			386.797	790.528	POS	2.38476e+06	1.15401e+06	2.98606e+06	3.18722e+06	2.54193e+06	776899
PC(22:5e/27:0)	0.996931	B(ii)			727.063	948.801	POS	8.9437e+07	1.15356e+08	1.19778e+08	5.63665e+06	3.61512e+06	3.17245e+06
PC(14:1e/22:6)	0.996818	B(ii)			404.062	762.53	POS	1.50642e+06	9.18932e+06	8.00776e+06	9.18954e+06	2.06715e+07	1.68528e+07
PC(18:4e/2:0)	0.996761	B(ii)			75.8037	544.338	POS	3.27029e+06	1.94513e+06	4.22863e+06	706010	164937	335343
PE(19:2/19:2)	0.996735	B(ii)			472.907	768.553	POS	1.76011e+09	1.89843e+09	2.23645e+09	1.31435e+09	1.1963e+09	8.77769e+08
PE(17:1/17:1)	0.99668	B(ii)			462.565	716.522	POS	1.12626e+07	1.31892e+07	3.86467e+07	1.21519e+07	9.56677e+07	6.70578e+06
PC(16:1e/27:0)	0.996587	B(ii)			728.586	872.767	POS	2.84552e+08	5.30624e+08	3.9666e+08	6.74192e+06	4.78611e+06	2.78544e+06
PE(20:3/20:3)	0.996492	B(ii)			459.203	792.554	POS	3.5015e+08	3.42169e+08	4.13587e+08	1.28231e+08	1.17115e+08	7.79037e+07
PE(16:0/16:1)	0.996291	B(ii)			418.388	690.507	POS	7.66304e+07	1.5404e+08	9.44981e+07	4.33141e+08	3.88925e+08	2.68888e+08
PE(20:2/20:2)	0.996243	B(ii)			505.764	796.585	POS	4.8256e+07	1.37836e+08	1.72714e+08	3.80748e+07	3.05715e+07	2.47564e+07
PE(16:1/22:5)	0.995982	B(ii)			373.328	764.535	POS	1.51394e+06	1.33644e+06	2.05679e+06	7.36172e+06	1.47785e+07	3.46426e+06
TAG(14:0/14:0/16:0)	0.995807	B(ii)			710.947	768.707	POS	1.63407e+07	1.93378e+07	2.3109e+07	2.30217e+06	1.72221e+06	1.33735e+06
PG(18:0/18:1)	0.995633	B(ii)			408.204	794.592	POS	2.82153e+06	3.36271e+06	4.31776e+06	3.44574e+07	2.92853e+07	2.53058e+07
PE(16:1/20:4)	0.995549	B(ii)			371.93	738.507	POS	2.81784e+07	3.07864e+07	3.91766e+07	4.57322e+07	3.74985e+07	2.40073e+07
PE(18:2/22:5)	0.995456	B(ii)			380.387	790.549	POS	403632	615890	878571	7.12957e+06	7.46421e+06	3.15891e+06
PE(18:1/20:4)	0.99515	B(ii)			426.907	766.538	POS	7.77238e+08	9.87115e+08	1.0161e+09	5.70913e+08	4.74698e+08	3.17617e+08
TAG(16:0/18:0/18:1)	0.994955	B(ii)			769.774	878.814	POS	2.98985e+08	3.82221e+08	4.0896e+08	3.73371e+07	3.93176e+07	2.34876e+07
PC(16:1e/26:4)	0.994708	B(ii)			641.196	850.682	POS	711162	756645	756858	2.97659e+06	2.24519e+06	1.38318e+06
PE(18:1/20:5)	0.994569	B(ii)			361.994	764.511	POS	1.22325e+06	592081	2.14505e+06	1.01904e+07	6.11746e+06	3.63747e+06
PE(16:0/20:5)	0.994445	B(ii)			386.219	738.507	POS	9.1403e+07	1.21742e+08	1.31951e+08	2.49757e+08	2.42476e+08	1.67974e+08
SM(d14:3/28:2)	0.994042	B(ii)			490.717	807.638	POS	2.70761e+07	2.26805e+07	2.73209e+07	2.68296e+07	1.86031e+07	1.34356e+07
PC(16:2e/23:0)	0.993969	B(ii)			609.885	814.688	POS	4.3252e+08	3.09197e+08	3.26446e+08	7.45545e+08	6.62853e+08	5.26332e+08
SM(d14:0/30:2)	0.993713	B(ii)			672.932	841.714	POS	7.15028e+06	2.24313e+07	2.53962e+07	5.57085e+07	2.23871e+07	1.62403e+07
SM(d14:0/27:1)	0.993519	B(ii)			605.149	801.679	POS	8.623e+06	7.15384e+06	1.17813e+07	5.039e+07	3.22879e+07	2.4568e+07
PC(16:2e/24:4)	0.993375	B(ii)			529.629	820.621	POS	3.66318e+06	4.00675e+06	1.49985e+06	1.54321e+07	1.0926e+07	8.02369e+06
PC(14:1e/23:0)	0.993355	B(ii)			626.273	788.67	POS	6.33642e+07	6.82886e+07	8.68159e+07	1.75177e+08	1.39826e+08	7.38438e+07
PC(14:1e/20:5)	0.993115	B(ii)			522.035	736.541	POS	2.93336e+07	3.34431e+07	1.1011e+07	0	0	0
PE(18:2/20:4)	0.993107	B(ii)			389.952	764.521	POS	1.352e+08	1.72682e+08	1.79276e+08	1.85674e+08	2.15476e+08	1.44181e+08
GlcADG(18:1/18:1)	0.993098	B(ii)			364.047	814.604	POS	6.01111e+06	8.37175e+06	7.02435e+06	1.55919e+08	1.04115e+08	9.89052e+07
PE(24:1/16:4)	0.993083	B(ii)			475.217	794.568	POS	1.15855e+08	1.20006e+08	1.40315e+08	9.2428e+07	7.09924e+07	5.05902e+07
PC(18:2/18:2)	0.993061	B(ii)			454.126	826.558	NEG	4.88204e+07	4.79008e+07	6.54585e+07	4.93415e+07	4.73042e+07	3.00585e+07
PE(18:0/22:5)	0.993043	B(ii)			490.92	794.569	POS	7.63094e+07	7.47203e+07	9.62268e+07	1.18251e+08	9.80219e+07	6.80195e+07
PE(18:3/18:3)	0.992935	B(ii)			350.576	736.489	POS	6.32481e+06	6.45364e+06	7.71027e+06	5.26374e+06	3.56391e+06	2.01271e+06
PC(16:2/16:2)	0.992935	B(ii)			381.739	726.503	POS	1.51085e+07	1.5669e+07	2.0358e+07	1.48371e+07	8.93126e+06	9.41662e+06
TAG(18:1/18:1/18:1)	0.992653	B(ii)			741.542	902.811	POS	1.42899e+08	1.92933e+08	8.42324e+07	3.04026e+06	4.39105e+06	2.58829e+06
PE(18:0/20:3)	0.992322	B(ii)			505.454	770.569	POS	5.12371e+08	5.33131e+08	6.28546e+08	1.69708e+07	2.40262e+07	1.27568e+07
PC(21:1/21:1)	0.992297	B(ii)			678.994	870.693	POS	3.15671e+06	1.62198e+06	2.73094e+06	1.48382e+07	1.22199e+07	9.21055e+06
SM(d14:0/28:1)	0.992176	B(ii)			695.028	815.698	POS	8.15585e+07	8.55284e+07	1.1633e+08	9.82942e+07	1.03439e+08	7.19973e+07
PE(14:0/22:3)	0.992077	B(ii)			458.702	742.538	POS	2.14361e+08	2.37154e+08	2.84468e+08	5.49877e+07	4.70981e+07	3.42877e+07
SM(d14:1/27:1)	0.99206	B(ii)			608.355	799.67	POS	7.8948e+06	7.9174e+06	6.62198e+06	7.75395e+06	1.5474e+07	1.43472e+07
TAG(18:0/18:0/18:0)	0.99206	B(ii)			769.344	908.863	POS	946091	3.1206e+06	0	3.87815e+06	5.58355e+06	5.5e+06
PE(16:1/22:6)	0.99199	B(ii)			357.719	762.505	POS	7.65552e+06	8.13366e+06	1.58529e+07	2.24951e+07	1.16821e+07	9.0735e+06
PE(12:0/22:3)	0.991891	B(ii)			387.325	714.507	POS	4.19054e+07	5.1973e+07	5.47899e+07	5.05436e+07	5.42218e+07	3.62817e+07
TAG(14:0/15:0/18:1)	0.991752	B(ii)			709.087	808.731	POS	2.8799e+06	6.20185e+06	2.79741e+06	0	96709.6	117852
PE(14:1/24:4)	0.991589	B(ii)			465.047	766.539	POS	3.90591e+07	4.19384e+07	1.3e+08	4.57241e+07	4.22682e+07	2.37268e+07
PC(14:0e/23:0)	0.991393	B(ii)			607.798	790.676	POS	0	0	0	1.45951e+06	3.23445e+06	2.44972e+06
PA(16:0/16:0)	0.99121	B(ii)			389.15	647.466	NEG	232027	106353	79002	1.52521e+07	1.06045e+07	1.93511e+07
SM(d14:0/28:2)	0.991204	B(ii)			643.667	813.685	POS	1.15261e+08	1.20199e+08	1.42197e+08	2.38805e+08	2.36069e+08	1.42912e+08
SM(d15:3/22:2)	0.991132	B(ii)			521.591	737.547	POS	1.58732e+07	1.60757e+07	1.00371e+07	0	6.2587e+06	1.46004e+07
TAG(14:0/14:0/16:1)	0.991073	B(ii)			695.245	766.69	POS	2.30286e+07	2.84959e+07	2.91176e+07	194829	206927	23450
TAG(17:0/17:1/19:1)	0.991015	B(ii)			761.635	890.815	POS	1.28505e+08	1.43982e+08	1.61397e+08	4.52134e+06	3.33852e+06	1.87178e+06
SM(d14:1/29:1)	0.990979	B(ii)			603.009	827.694	POS	0	119159	0	642812	187559	139044
PC(14:0e/19:2)	0.990779	B(ii)			438.578	730.593	POS	0	0	0	7.32779e+07	5.46262e+07	4.46539e+07
PC(20:2/20:2)	0.990722	B(ii)			544.613	838.63	POS	3.96505e+07	4.43009e+07	5.48432e+07	1.56802e+08	6.63461e+07	8.23415e+07
SM(d14:0/26:0)	0.99064	B(ii)			659.504	789.685	POS	1.04151e+07	9.48749e+06	1.16137e+07	7.35559e+07	6.69763e+07	4.55363e+07
SM(d14:0/20:1)	0.990539	B(ii)			385.531	703.566	POS	1.76526e+07	2.36735e+07	2.45875e+07	2.97385e+07	2.74359e+07	6.3729e+07
BMP(18:2/18:2)	0.990515	B(ii)			398.724	788.547	POS	6.3705e+06	6.02217e+06	9.85242e+06	2.15448e+07	1.55522e+07	1.45581e+07
PG(17:1/17:1)	0.990515	B(ii)			316.863	764.543	POS	2.04704e+06	2.05304e+06	1.50678e+06	1.05082e+07	6.39711e+06	7.15038e+06
BMP(22:6/22:6)	0.990515	B(ii)			212.652	884.544	POS	3.08217e+06	5.1084e+06	6.72844e+06	9.56628e+06	1.93664e+07	5.14063e+06
SM(d14:0/18:0)	0.990454	B(ii)			387.306	677.558	POS	9.47851e+07	1.04089e+08	1.29479e+08	2.57824e+08	1.87966e+08	1.93708e+08
PE(19:1/19:1)	0.990446	B(ii)			518.177	772.583	POS	4.05158e+07	4.8333e+07	9.36695e+07	4.14952e+07	3.67805e+07	2.89577e+07
PE(14:1/24:2)	0.990422	B(ii)			493.31	770.566	POS	1.24863e+08	1.46856e+08	1.60183e+08	6.35852e+07	6.11594e+07	4.39035e+07
PC(20:1/20:1)	0.990334	B(ii)			618.449	842.664	POS	3.17698e+06	1.51092e+07	1.83698e+07	2.20856e+07	1.88417e+07	1.19923e+07
TAG(16:0/17:0/18:1)	0.990163	B(ii)			744.494	864.794	POS	3.03514e+07	4.00663e+07	4.13002e+07	1.61254e+06	2.10565e+06	1.19934e+06
PC(16:0e/27:0)	0.989941	B(ii)			722.131	874.778	POS	8.12639e+07	1.14511e+08	9.59039e+07	1.88754e+06	2.53403e+06	1.47839e+06
PC(14:1e/25:0)	0.989854	B(ii)			609.065	816.693	POS	9.74092e+06	8.02217e+06	1.17118e+07	2.42616e+07	2.02409e+07	1.56355e+07
SM(d14:0/19:0)	0.989773	B(ii)			396.012	691.566	POS	2.4043e+07	2.95253e+07	2.91946e+07	3.7044e+07	3.58886e+07	2.81034e+07
GlcADG(16:0/16:1)	0.989669	B(ii)			306.139	741.516	NEG	0	2789.2	0	7.73508e+06	5.79305e+06	5.4031e+06
SM(d14:1/21:1)	0.989065	B(ii)			410.899	715.575	POS	285116	484108	655067	2.54629e+07	1.82941e+07	1.35278e+07
GlcADG(16:0/16:0)	0.989011	B(ii)			353.53	762.572	POS	0	0	0	2.07565e+07	1.35044e+07	1.14042e+07
GlcADG(18:0/19:1)	0.988796	B(ii)			436.338	811.592	NEG	17004.6	0	0	4.93089e+06	3.79042e+06	4.24724e+06
PC(16:0e/21:2)	0.98877	B(ii)			563.847	786.657	POS	9.44286e+06	1.02845e+07	4.89813e+06	1.02884e+08	7.34965e+07	6.92287e+07
TAG(14:0/16:0/16:1)	0.988688	B(ii)			713.266	794.723	POS	1.11414e+08	1.41689e+08	1.58961e+08	4.33279e+06	3.5251e+06	1.80738e+06
SM(d14:0/22:0)	0.98865	B(ii)			540.553	733.621	POS	8.16541e+06	7.77234e+06	9.36955e+06	3.29319e+07	3.02334e+07	1.84315e+07
SM(d14:0/26:1)	0.98862	B(ii)			659.504	787.668	POS	2.07426e+07	2.05854e+07	2.55943e+07	5.81511e+07	6.06752e+07	4.38662e+07
PE(16:1/18:2)	0.988463	B(ii)			382.339	712.491	NEG	6.17438e+06	3.48758e+06	4.72657e+06	7.18749e+06	6.73029e+06	4.1e+06
TAG(16:0/16:0/16:0)	0.988356	B(ii)			750.288	824.769	POS	1.03142e+08	1.18355e+08	1.32446e+08	1.03189e+08	6.10733e+07	6.73006e+07
SM(d14:0/20:0)	0.988348	B(ii)			496.318	705.588	POS	2.03808e+06	3.24825e+06	5.04285e+06	1.64658e+07	1.47378e+07	2.67325e+07
SM(d14:0/26:2)	0.988323	B(ii)			608.362	785.653	POS	5.38438e+06	5.69272e+06	6.05369e+06	1.69392e+07	1.5556e+07	1.02595e+07
PE(20:4/20:4)	0.988219	B(ii)			386.481	788.522	POS	7.81834e+06	9.29803e+06	9.55566e+06	2.42417e+07	1.78204e+07	1.53808e+07
PC(20:4e/22:6)	0.987971	B(ii)			387.594	840.564	POS	4.42422e+06	7.61916e+06	6.69948e+06	6.11071e+06	4.23264e+06	3.51904e+06
PC(18:1e/21:2)	0.987785	B(ii)			564.604	812.669	POS	0	0	0	1.85815e+08	1.29917e+08	9.98777e+07
PE(18:2/18:2)	0.987764	B(ii)			421.292	740.521	POS	4.65246e+08	5.05799e+08	6.40774e+08	5.7405e+08	5.81082e+08	3.58392e+08
SM(d14:0/24:1)	0.987641	B(ii)			557.34	759.636	POS	9.05274e+07	1.07609e+08	1.44246e+08	1.64883e+08	1.30064e+08	1.08523e+08
LPC(18:0)	0.98752	B(ii)			137.704	568.363	NEG	5.76785e+06	6.26236e+06	5.99583e+06	3.05016e+07	2.12792e+07	1.79882e+07
SM(d14:1/28:2)	0.987307	B(ii)			582.685	811.669	POS	1.77911e+07	2.07655e+07	3.03312e+07	7.14988e+07	5.27504e+07	4.24446e+07
SM(d14:0/24:0)	0.987209	B(ii)			577.408	761.651	POS	0	30256.4	36326.1	6.35885e+07	7.69997e+07	5.63222e+07
PC(18:4e/21:2)	0.987179	B(ii)			387.619	806.591	POS	4.3135e+06	4.58641e+06	5.86589e+06	1.12412e+07	5.70258e+06	8.35019e+06
SM(d14:0/25:1)	0.986957	B(ii)			588.467	773.653	POS	1.96038e+07	3.0396e+07	2.55039e+07	4.52095e+07	4.35872e+07	4.02805e+07
SM(d14:0/21:1)	0.986801	B(ii)			461.325	717.591	POS	4.17023e+07	4.53131e+07	6.08254e+07	1.09459e+08	9.01013e+07	7.36255e+07
SM(d15:3/24:2)	0.986484	B(ii)			522	765.578	POS	1.17829e+08	2.48079e+08	1.14929e+08	1.00882e+08	1.10971e+08	8.19513e+07
PC(14:0e/26:4)	0.986364	B(ii)			626.507	824.651	POS	1.7884e+06	1.79471e+06	2.2882e+06	3.51616e+06	2.54182e+06	1.4041e+06
GlcADG(16:1/18:1)	0.986099	B(ii)			316.367	767.529	NEG	23930.5	12290.5	20660.9	1.20608e+07	8.74738e+06	7.86559e+06
PE(14:0/16:1)	0.985526	B(ii)			359.805	662.475	POS	668118	5.19327e+06	7.83069e+06	8.94901e+06	6.0385e+06	5.29431e+06
SM(d14:0/22:2)	0.98529	B(ii)			439.137	729.59	POS	7.46084e+07	6.46907e+07	1.03675e+08	1.94463e+08	1.62217e+08	1.17798e+08
PE(16:0/18:1)	0.984981	B(ii)			469.111	716.525	NEG	1.21737e+08	1.24517e+08	1.30869e+08	3.11869e+08	2.70107e+08	2.11835e+08
PE(24:4/18:5)	0.984962	B(ii)			398.719	814.558	POS	2.91803e+07	2.83992e+07	3.3414e+07	6.12488e+07	4.57309e+07	3.71009e+07
PS(20:3/20:3)	0.984821	B(ii)			414.128	836.564	POS	0	0	0	7.48799e+06	6.41153e+06	5.40737e+06
PE(18:0/18:1)	0.984486	B(ii)			545.211	746.567	POS	1.7872e+07	9.59644e+07	9.14731e+07	2.27259e+08	2.14941e+08	1.26571e+08
DAG(18:1/18:1)	0.984467	B(ii)			552.908	638.572	POS	2.09625e+08	2.36366e+08	2.9891e+08	5.71138e+07	4.48397e+07	2.6868e+07
PC(14:0e/16:1)	0.984327	B(ii)			409.043	690.563	POS	3.05482e+07	2.53278e+07	3.36465e+07	4.3495e+07	2.45059e+07	1.7927e+07
TAG(14:0/15:0/16:1)	0.984286	B(ii)			707.031	780.706	POS	9.60848e+06	1.03549e+07	1.29781e+07	71455.7	56077.1	24747
PC(13:0/13:0)	0.984145	B(ii)			304.652	650.475	POS	114810	96838.8	248201	6.18335e+06	3.11881e+06	2.59179e+06
SM(d14:0/20:2)	0.983697	B(ii)			385.562	701.557	POS	1.71314e+08	3.46232e+08	2.4584e+08	3.31237e+08	2.96719e+08	2.65282e+08
SM(d14:0/18:1)	0.983676	B(ii)			360.829	675.542	POS	1.62564e+08	1.74098e+08	2.77239e+08	5.33935e+08	3.35399e+08	2.63782e+08
GM3(d54:1)	0.983559	B(ii)			678.904	1432.02	NEG	251785	136487	316341	1.11075e+07	1.1639e+07	7.74245e+06
GM3(d52:0)	0.983559	B(ii)			678.077	1406	NEG	210989	186010	63829.7	1.11696e+07	9.89774e+06	6.72676e+06
GM3(d54:2)	0.983559	B(ii)			661.587	1430.01	NEG	1.69983e+06	1.79727e+06	2.36752e+06	1.21537e+07	7.84219e+06	5.62486e+06
GM3(d52:1)	0.983559	B(ii)			660.721	1403.99	NEG	2.22974e+06	2.64147e+06	3.11221e+06	5.04135e+07	4.4572e+07	3.01044e+07
GM3(d54:3)	0.983559	B(ii)			660.721	1427.98	NEG	1.82612e+06	1.76297e+06	2.13239e+06	5.0521e+06	4.12741e+06	3.35088e+06
GM3(d50:0)	0.983559	B(ii)			659.411	1377.98	NEG	108769	53942.9	112448	2.45675e+07	2.51146e+07	1.56239e+07
GM3(d52:3)	0.983559	B(ii)			659.411	1399.96	NEG	403796	386386	487205	3.35802e+06	3.30209e+06	2.25294e+06
GM3(d52:2)	0.983559	B(ii)			644.502	1401.97	NEG	3.52903e+06	4.08255e+06	4.50857e+06	7.63627e+06	5.46466e+06	3.56037e+06
GM3(d50:3)	0.983559	B(ii)			605.999	1371.94	NEG	5.3183e+06	5.84953e+06	7.35797e+06	8.02091e+06	5.75103e+06	3.3432e+06
SM(d14:0/21:0)	0.983552	B(ii)			459.546	719.596	POS	799985	912808	1.0717e+06	4.6945e+06	3.54967e+06	2.89104e+06
DAG(16:0/16:0)	0.983498	B(ii)			545.759	586.539	POS	8.2441e+07	1.02794e+08	1.16994e+08	2.00642e+08	2.08825e+08	1.37985e+08
SM(d14:0/22:1)	0.983331	B(ii)			492.695	731.604	POS	2.03688e+08	2.04235e+08	2.41148e+08	4.85178e+08	3.93341e+08	3.25225e+08
LPE(18:0)	0.983271	B(ii)			133.485	482.324	POS	6.76838e+06	7.32769e+06	8.71633e+06	4.21289e+07	3.30312e+07	2.52201e+07
SM(d14:1/19:1)	0.982952	B(ii)			352.207	687.543	POS	939839	1.33485e+06	1.85879e+06	4.18776e+06	5.98276e+06	2.03001e+06
PE(20:4/22:6)	0.982612	B(ii)			337.284	812.534	POS	951136	913471	1.27784e+06	8.00758e+06	4.22174e+06	4.92014e+06
PG(6:0/26:1)	0.982612	B(ii)			310.409	738.527	POS	195264	119457	184835	4.73291e+06	3.52377e+06	3.19974e+06
PE(14:0/22:5)	0.981733	B(ii)			349.3	738.498	POS	203737	306126	562958	738724	352014	167562
PC(12:0/22:6)	0.98165	B(ii)			383.327	750.506	POS	8.45188e+06	1.04926e+07	1.19908e+07	0	189731	130728
TAG(16:0/17:0/18:0)	0.981637	B(ii)			760.016	866.806	POS	1.84447e+07	2.09439e+07	2.19268e+07	2.19177e+06	2.85697e+06	1.83773e+06
MGDG(18:1/18:1)	0.981625	B(ii)			486.141	827.59	NEG	1.75601e+06	1.89092e+06	2.13914e+06	8.07641e+07	5.13965e+07	5.4852e+07
SM(d14:0/19:1)	0.981561	B(ii)			395.484	689.557	POS	2.61262e+08	2.99851e+08	2.94092e+08	3.98554e+08	3.22992e+08	2.71873e+08
PC(13:1/24:2)	0.981488	B(ii)			571.568	798.593	POS	2.58302e+06	2.71875e+06	3.118e+06	1.5598e+06	1.27151e+06	1.73963e+06
GlcADG(18:1/19:1)	0.981425	B(ii)			397.16	828.62	POS	5.28733e+06	5.24542e+06	6.459e+06	1.50008e+08	1.0312e+08	1.28612e+08
PC(11:0/26:1)	0.981049	B(ii)			539.543	802.622	POS	9.46818e+06	9.34184e+06	1.25779e+07	1.25905e+06	1.86921e+06	1.12695e+07
MGDG(18:1/19:1)	0.980989	B(ii)			549.455	841.612	NEG	712195	709293	598920	4.87502e+06	3.63948e+06	2.76752e+06
PC(20:4/20:4)	0.980865	B(ii)			388.05	830.57	POS	3.88118e+07	5.18548e+07	7.9176e+07	1.25053e+08	7.792e+07	5.58506e+07
GlcADG(16:0/18:0)	0.980756	B(ii)			403.072	771.563	NEG	0	0	0	5.54714e+06	4.8702e+06	5.2495e+06
PC(16:1/16:1)	0.980674	B(ii)			422.137	730.538	POS	4.69297e+08	4.34615e+08	7.08097e+08	1.27131e+08	1.23519e+08	8.44673e+07
PE(17:0/18:1)	0.980579	B(ii)			450.021	730.529	NEG	1.63697e+06	2.11732e+06	2.45663e+06	1.97314e+06	1.7237e+06	1.33275e+06
PC(19:1/19:1)	0.980512	B(ii)			563.888	814.633	POS	1.81115e+08	7.50724e+07	1.92717e+08	2.05088e+08	1.86106e+08	1.28597e+08
PS(18:1/18:1)	0.980405	B(ii)			378.253	788.544	POS	4.94349e+06	7.2826e+06	9.91216e+06	1.15491e+08	7.42031e+07	9.94963e+06
PC(18:1/18:1)	0.980392	B(ii)			518.307	786.6	POS	2.22274e+09	2.35467e+09	3.3385e+09	1.63364e+09	1.40943e+09	1.01801e+09
SM(d14:0/29:1)	0.980194	B(ii)			734.926	829.715	POS	6.18474e+06	6.57166e+06	6.8607e+06	1.67004e+06	1.70489e+06	1.24251e+06
PC(19:2/19:2)	0.979708	B(ii)			477.606	810.601	POS	2.84395e+08	7.29874e+08	3.8622e+08	1.78074e+08	1.27902e+08	1.96896e+08
PC(18:3e/22:6)	0.979705	B(ii)			369.962	814.55	POS	1.1208e+07	1.26953e+07	1.53993e+07	1.30449e+08	7.93225e+07	6.81784e+07
DAG(16:1/16:1)	0.97946	B(ii)			491.669	582.508	POS	7.12861e+06	7.66036e+06	8.74403e+06	0	56898.4	0
PC(18:3/18:3)	0.979292	B(ii)			386.27	778.538	POS	1.23587e+07	1.36515e+07	1.62944e+07	1.29753e+07	1.07323e+07	7.82066e+06
TAG(14:0/16:0/18:1)	0.978811	B(ii)			716.764	822.746	POS	6.05692e+07	8.0496e+07	7.94171e+07	1.60223e+06	1.72907e+06	814501
PC(22:6e/22:6)	0.978737	B(ii)			353.098	864.566	POS	1.06483e+06	1.46567e+06	2.19218e+06	1.03286e+07	7.25501e+06	4.25622e+06
GlcADG(18:0/18:1)	0.978395	B(ii)			407.72	797.578	NEG	171487	68295.4	150138	2.3251e+07	1.68134e+07	1.68057e+07
TAG(14:0/14:0/14:0)	0.977888	B(ii)			692.843	740.676	POS	2.66941e+06	3.52836e+06	4.00494e+06	51005.4	27391.1	17053.2
PC(16:0/16:0)	0.977432	B(ii)			487.916	734.564	POS	4.74027e+07	7.87042e+07	7.22213e+07	4.71797e+07	5.75992e+07	3.21339e+07
PC(16:1/26:4)	0.97728	B(ii)			555.606	864.644	POS	1.11863e+07	7.38995e+06	7.01369e+06	1.59445e+07	2.78192e+07	2.46134e+07
PC(18:2e/27:0)	0.976971	B(ii)			717.159	898.779	POS	2.34515e+07	3.05078e+07	2.98109e+07	3.33464e+06	1.08653e+06	1.6775e+06
PC(9:0/26:4)	0.97685	B(ii)			516.53	768.55	POS	2.1199e+07	2.72682e+07	4.02716e+07	3.36524e+07	3.0108e+07	1.32401e+07
PE(17:1/22:6)	0.976711	B(ii)			386.57	776.522	POS	2.37497e+07	1.5033e+07	1.41055e+07	3.848e+06	2.95753e+06	2.45765e+06
PG(19:1/19:1)	0.976621	B(ii)			427.067	801.548	NEG	2.6981e+07	2.79786e+07	1.96447e+07	1.22426e+07	8.34336e+06	7.45648e+06
TAG(14:1/16:1/16:1)	0.976489	B(ii)			659.522	790.685	POS	4.34281e+06	4.28997e+06	4.79729e+06	3.50818e+07	3.07984e+07	2.50267e+07
LPC(18:1)	0.976067	B(ii)			101.294	522.355	POS	3.06423e+07	3.59085e+07	6.87915e+07	4.32027e+07	3.16069e+07	2.25894e+07
PC(14:0/14:0)	0.975956	B(ii)			372.837	678.507	POS	4.00516e+07	4.11428e+07	6.8077e+07	4.67438e+08	2.56555e+08	1.83415e+08
PC(14:1/26:2)	0.975865	B(ii)			584.828	840.646	POS	2.91202e+07	2.6175e+07	3.34212e+07	2.80438e+07	1.81833e+07	1.00995e+07
CE(17:1)	0.975712	B(ii)			742.849	654.617	POS	55455.2	97262.7	48155.4	1.94131e+06	1.32156e+06	378102
SM(d14:0/24:2)	0.975712	B(ii)			499.651	757.621	POS	1.10286e+07	1.42626e+07	2.89606e+07	2.94084e+07	1.57275e+07	1.70738e+07
PC(16:0/22:6)	0.975612	B(ii)			486.781	806.581	POS	5.17399e+07	4.76697e+07	5.68881e+07	1.44782e+07	1.09137e+07	1.51668e+07
TAG(14:0/14:1/18:1)	0.975422	B(ii)			699.892	792.708	POS	7.48138e+07	9.21208e+07	7.9103e+07	1.38267e+06	363806	196713
GlcADG(16:0/18:1)	0.975346	B(ii)			357.893	769.545	NEG	0	0	0	9.24402e+07	7.95923e+07	7.27181e+07
LPE(16:0)	0.975318	B(ii)			101.698	454.292	POS	2.45348e+06	2.82671e+06	3.07577e+06	1.56108e+07	1.03649e+07	1.21173e+07
PC(17:1/17:1)	0.975152	B(ii)			425.942	758.56	POS	8.05887e+07	1.11791e+08	1.42451e+08	5.81459e+07	6.01555e+07	2.75406e+07
MGDG(16:0/18:1)	0.974362	B(ii)			482.266	801.572	NEG	19984.1	24834.6	51409.6	1.14642e+08	8.7902e+07	9.22342e+07
PC(17:1/22:6)	0.973861	B(ii)			403.746	818.566	POS	1.33457e+07	1.89606e+07	2.25224e+07	7.77513e+06	5.73346e+06	3.4003e+06
PC(11:0/26:4)	0.973662	B(ii)			536.292	796.58	POS	8.09406e+07	5.40925e+07	6.07744e+07	2.66109e+07	2.2505e+07	2.2364e+07
PC(12:0/22:3)	0.973644	B(ii)			511.435	756.552	POS	9.34088e+06	7.91828e+06	1.00672e+07	2.7323e+07	2.58248e+07	2.79722e+07
TAG(12:0/16:0/16:1)	0.973102	B(ii)			647.586	766.705	POS	941425	1.50037e+06	1.42176e+06	2.44398e+06	1.92853e+06	1.27172e+06
PC(20:3/20:3)	0.9726	B(ii)			469.357	834.599	POS	1.11315e+08	1.82387e+08	1.67132e+08	1.46966e+08	1.31466e+08	7.06124e+07
CE(20:4)	0.972276	B(ii)			707.666	690.608	POS	0	369161	231317	193621	141176	22493.2
PC(11:0/26:2)	0.972267	B(ii)			496.848	800.604	POS	1.98227e+07	1.1162e+07	1.45216e+07	3.35965e+08	2.12273e+08	1.81532e+08
PC(24:4/18:5)	0.971952	B(ii)			395.054	856.586	POS	1.2604e+07	1.17775e+07	1.35177e+07	6.35836e+07	6.04377e+07	4.52315e+07
SQDG(18:1/18:1)	0.971773	B(ii)			341.772	845.544	NEG	4372.8	11412.6	4408.56	6.26627e+07	3.52432e+07	2.54572e+07
TAG(16:1/16:1/16:1)	0.971126	B(ii)			669.182	823.675	POS	1.02746e+07	1.09576e+07	1.29059e+07	1.64762e+07	1.44202e+07	9.3971e+06
PC(13:0/26:4)	0.971017	B(ii)			516.705	824.614	POS	4.21126e+07	3.81378e+07	2.71961e+07	1.86005e+07	1.5448e+07	1.15469e+07
PC(15:0/15:0)	0.970965	B(ii)			438.058	706.537	POS	1.02287e+09	1.03735e+09	1.19285e+09	2.56599e+09	2.35998e+09	1.7582e+09
PC(18:1/19:2)	0.970882	B(ii)			493.982	842.591	NEG	7.41043e+06	8.31138e+06	9.55135e+06	3.84669e+06	3.17837e+06	2.32996e+06
PC(16:3/24:4)	0.97081	B(ii)			430.917	832.583	POS	3.01125e+08	3.295e+08	4.02389e+08	2.32322e+08	1.94866e+08	1.43838e+08
GlcADG(16:1/19:1)	0.970564	B(ii)			351.899	800.588	POS	355721	343431	975431	4.47236e+07	2.62615e+07	1.706e+07
PC(17:0/17:0)	0.970488	B(ii)			548.755	762.593	POS	1.44788e+08	1.60069e+08	1.52323e+08	1.04153e+08	2.17034e+08	1.45982e+08
PE(17:1/18:1)	0.969931	B(ii)			450.021	728.524	NEG	1.83531e+07	1.86589e+07	2.30284e+07	2.06603e+07	1.14207e+07	1.28131e+07
PC(14:0/18:1)	0.969731	B(ii)			409.587	776.552	NEG	2.12235e+06	2.16133e+06	2.89722e+06	3.65173e+07	2.28581e+07	1.63796e+07
PG(16:1/18:1)	0.969489	B(ii)			271.835	745.494	NEG	115956	112475	341804	105412	63217.1	74883.7
PC(17:0/22:6)	0.969193	B(ii)			455.513	820.585	POS	1.64783e+07	1.50532e+07	2.25037e+07	1.16006e+07	9.07792e+06	5.95828e+06
GlcADG(14:0/19:1)	0.968692	B(ii)			341.226	755.532	NEG	141410	137018	169584	8.95272e+06	7.25445e+06	5.664e+06
PC(14:0/16:0)	0.968518	B(ii)			453.466	750.53	NEG	1.81473e+07	1.43966e+07	2.01529e+07	5.72653e+07	5.29821e+07	3.2568e+07
PC(13:1/24:4)	0.968094	B(ii)			396.83	794.559	POS	2.83116e+06	3.62819e+06	4.52863e+06	943672	3.52576e+06	3.72529e+06
PC(16:3/26:4)	0.967978	B(ii)			487.198	860.613	POS	1.36537e+07	1.44373e+07	1.76766e+07	1.512e+07	1.13085e+07	7.01999e+06
PC(15:0/21:1)	0.9679	B(ii)			561.458	788.617	POS	1.68235e+09	1.83739e+09	2.24729e+09	3.00473e+09	2.26572e+09	1.63359e+09
PE(18:1e/16:0)	0.967622	B(ii)			535.908	702.545	NEG	725743	712687	921466	1.63701e+07	1.7519e+07	1.18968e+07
TAG(17:0/18:0/18:1)	0.967598	B(ii)			761.371	892.822	POS	2.87261e+07	4.04405e+07	3.71432e+07	1.52438e+06	2.03918e+06	1.04565e+06
PC(6:0/27:0)	0.967598	B(ii)			532.509	748.584	POS	8.98178e+07	1.00433e+08	9.31302e+07	2.34899e+08	1.81819e+08	1.23962e+08
DAG(16:0/18:1)	0.967473	B(ii)			549.248	612.554	POS	1.35903e+08	1.80128e+08	2.33408e+08	1.2352e+08	1.1048e+08	5.62508e+07
PC(20:4/22:6)	0.967335	B(ii)			371.049	854.567	POS	3.53708e+06	3.39647e+06	5.79999e+06	5.14994e+07	3.36625e+07	1.91463e+07
LPC(16:1)	0.967071	B(ii)			77.8992	494.323	POS	8.65667e+06	7.20541e+06	1.36299e+07	4.12646e+06	2.08625e+06	2.53701e+06
PC(16:0/18:3)	0.966948	B(ii)			447.079	800.563	NEG	0	0	0	3.09501e+06	1.04021e+06	1.93415e+06
PE(18:1e/18:1)	0.966623	B(ii)			539.706	728.561	NEG	2.02098e+06	2.18151e+06	3.09423e+06	1.08393e+08	9.61511e+07	6.56662e+07
PC(15:0/22:6)	0.96653	B(ii)			413.229	792.543	POS	4.40107e+07	4.6108e+07	5.5518e+07	1.12351e+06	1.00336e+06	845587
PC(16:2/26:4)	0.96644	B(ii)			510.788	862.633	POS	1.8691e+07	1.16962e+07	7.64543e+06	1.76462e+07	4.42051e+07	1.21283e+07
PE(18:0e/18:1)	0.966403	B(ii)			576.167	730.575	NEG	335048	229108	268207	4.97692e+06	5.90803e+06	3.64362e+06
PC(9:0/26:1)	0.966223	B(ii)			481.854	774.608	POS	4.50333e+07	4.69537e+07	5.81627e+07	5.11534e+08	3.89102e+08	3.69908e+08
PC(10:0/22:3)	0.966221	B(ii)			331.838	728.536	POS	188748	863412	355298	415587	937923	964304
SQDG(16:0/16:0)	0.966209	B(ii)			328.928	793.514	NEG	65366.8	71021.8	93095.7	4.50039e+06	3.58457e+06	3.53025e+06
PC(16:0/20:3)	0.966151	B(ii)			486.443	828.595	NEG	8.87716e+07	9.69075e+07	1.10464e+08	3.37112e+07	2.17559e+07	2.38069e+07
DAG(18:1/18:2)	0.966039	B(ii)			526.968	636.557	POS	2.80035e+07	8.05678e+07	9.66043e+07	1.2801e+07	1.28437e+07	5.75678e+06
PC(7:0/26:1)	0.965631	B(ii)			475.594	746.568	POS	1.44016e+09	1.60586e+09	1.84122e+09	1.69082e+09	1.53218e+09	1.07785e+09
FAHFA(24:1/20:3)	0.965589	B(ii)			616.768	669.569	NEG	1.33257e+07	1.68911e+07	1.59793e+07	1.40818e+07	1.21e+07	1.09809e+07
PC(14:1/26:4)	0.965015	B(ii)			524.15	836.614	POS	5.04518e+07	4.19477e+07	5.11181e+07	7.21185e+07	8.40087e+07	6.10954e+07
PC(27:0/17:1)	0.964935	B(ii)			793.316	900.738	POS	0	0	0	4.96636e+06	6.46009e+06	1.7639e+06
PC(16:4/26:4)	0.964765	B(ii)			437.481	858.6	POS	1.25595e+07	1.25009e+07	2.82818e+07	2.80051e+07	1.3064e+07	1.03568e+07
PE(16:0e/16:0)	0.964653	B(ii)			498.257	676.528	NEG	142549	72216.8	52874.8	4.79652e+06	6.49791e+06	4.98626e+06
PC(14:1/24:4)	0.964323	B(ii)			462.992	808.586	POS	6.11789e+08	6.70773e+08	6.14301e+08	7.76505e+08	6.63704e+08	3.95385e+08
PC(14:0/22:5)	0.964319	B(ii)			402.885	780.551	POS	3.29429e+08	6.52558e+07	5.74167e+08	1.28067e+09	7.37876e+08	5.06813e+08
PC(8:0/26:1)	0.964269	B(ii)			499.018	760.585	POS	1.30858e+10	1.22869e+10	1.37829e+10	1.94214e+10	1.19695e+10	1.29093e+10
PS(14:1/26:4)	0.964155	B(ii)			393.879	838.557	POS	4.81944e+07	2.03516e+07	4.74566e+07	1.7721e+07	1.34001e+07	1.17e+07
GlcADG(16:0/19:1)	0.963867	B(ii)			390.406	783.561	NEG	92683.6	76253.7	128257	2.36731e+08	1.87096e+08	1.694e+08
PS(20:2/20:2)	0.963763	B(ii)			408.93	840.576	POS	1.66647e+07	1.55576e+07	2.18751e+07	3.09991e+07	2.16792e+07	1.48103e+07
PE(16:1e/18:1)	0.963604	B(ii)			494.998	700.528	NEG	3.19895e+06	3.56335e+06	4.06696e+06	2.20182e+08	2.04994e+08	1.62062e+08
PC(22:5/22:6)	0.963282	B(ii)			352.643	880.59	POS	3.19139e+06	4.14057e+06	6.24059e+06	5.04064e+07	3.05604e+07	2.29742e+07
PC(7:0/26:2)	0.962894	B(ii)			426.476	744.554	POS	3.4907e+08	3.65536e+08	4.54276e+08	1.38843e+08	1.07602e+08	1.262e+08
PC(18:0/20:4)	0.962679	B(ii)			511.752	854.593	NEG	3.3079e+07	3.37726e+07	3.61204e+07	3.44277e+07	2.29323e+07	2.09004e+07
CE(22:5)	0.962078	B(ii)			724.879	716.633	POS	1.2625e+07	1.66303e+07	5.02477e+06	1.49817e+07	1.05429e+07	6.15706e+06
PC(15:1/15:1)	0.962024	B(ii)			354.909	702.505	POS	9.96278e+06	1.47491e+07	2.44114e+07	6.7637e+06	2.30279e+06	4.31451e+06
PC(13:0/22:3)	0.961814	B(ii)			404.975	770.58	POS	2.29457e+06	2.66227e+06	358279	497687	1.24189e+06	627657
PE(16:0/20:4)	0.9618	B(ii)			421.777	738.509	NEG	1.54042e+08	1.81746e+08	2.23425e+08	1.89936e+08	1.50816e+08	1.12834e+08
PC(2:0/26:1)	0.961646	B(ii)			314.844	676.492	POS	647981	827593	952766	7.49259e+06	1.99817e+06	2.18785e+06
CE(18:2)	0.961584	B(ii)			734.466	666.618	POS	6.44363e+06	1.06637e+07	1.19977e+07	3.04589e+07	2.49145e+07	1.15621e+07
ACar(18:1)	0.961496	B(ii)			112.838	426.357	POS	9.35805e+06	9.25854e+06	9.67366e+06	2.67756e+07	1.53819e+07	2.13928e+07
PE(18:2e/16:1)	0.961484	B(ii)			456.887	698.514	NEG	1.40281e+06	1.50442e+06	1.75828e+06	5.80194e+07	4.71817e+07	3.46579e+07
TAG(16:1/17:1/18:1)	0.961417	B(ii)			728.645	860.769	POS	7.50023e+07	8.94732e+07	1.10663e+08	2.14619e+06	1.55276e+06	1.04916e+06
TAG(16:0/16:1/18:1)	0.961361	B(ii)			735.343	848.77	POS	8.74374e+08	1.12193e+09	1.11127e+09	3.58078e+07	3.10075e+07	1.9186e+07
TAG(12:0/14:0/16:1)	0.961335	B(ii)			670.342	738.66	POS	2.78833e+06	4.03487e+06	4.41941e+06	58511.1	0	0
PC(2:0/27:0)	0.961257	B(ii)			418.914	692.515	POS	1.73863e+07	1.84855e+07	2.15592e+07	5.60927e+07	4.91118e+07	3.47706e+07
PS(8:0/26:1)	0.961242	B(ii)			372.399	762.53	POS	2.51237e+07	1.27382e+07	3.61932e+07	1.81613e+08	1.63527e+08	9.6875e+07
PC(17:1/18:1)	0.96117	B(ii)			507.645	816.592	NEG	6.41046e+06	6.52921e+06	7.14605e+06	9.74269e+07	4.30035e+07	4.52635e+07
PC(14:1/24:2)	0.960875	B(ii)			530.936	812.614	POS	2.46328e+08	2.82692e+08	3.11311e+08	2.64135e+08	3.74068e+08	1.54116e+08
PC(16:1/22:6)	0.960671	B(ii)			371.262	804.552	POS	3.11381e+07	3.51475e+07	5.11453e+07	9.3033e+07	5.37745e+07	3.77614e+07
PC(8:0/27:0)	0.960612	B(ii)			580.717	776.616	POS	3.0043e+07	3.26805e+07	4.4905e+06	5.40486e+07	6.78019e+07	4.71849e+07
CE(18:1)	0.960586	B(ii)			774.612	668.634	POS	649399	2.22365e+06	1.48516e+06	5.04874e+06	3.32901e+06	1.66987e+06
PC(18:1/20:3)	0.960423	B(ii)			474.394	854.588	NEG	1.22186e+07	3.08342e+06	2.56584e+06	2.95525e+06	5.6429e+06	2.82571e+06
PE(16:3/26:4)	0.960325	B(ii)			461.844	818.566	POS	2.4568e+07	1.55178e+07	1.87886e+07	6.04472e+06	5.5021e+06	3.41941e+06
CE(16:1)	0.960068	B(ii)			730.882	640.601	POS	2.09526e+06	3.42865e+06	4.51262e+06	7.68118e+06	5.39626e+06	2.38774e+06
PC(13:0/17:1)	0.959936	B(ii)			386.644	704.523	POS	6.40729e+08	6.83699e+08	9.18225e+08	1.61779e+09	9.20912e+08	8.80656e+08
PC(12:0/19:0)	0.959787	B(ii)			486.404	720.552	POS	6.13025e+07	6.00216e+07	7.60157e+07	1.29403e+08	1.12546e+08	8.18629e+07
CE(20:3)	0.95978	B(ii)			726.554	692.624	POS	281971	735996	768695	5.40512e+06	2.31081e+06	2.01149e+06
PC(17:2/17:2)	0.959681	B(ii)			385.562	754.538	POS	1.78654e+08	1.93795e+08	2.10147e+08	1.83112e+08	1.35242e+08	7.29085e+07
TAG(18:0/18:1/19:0)	0.959191	B(ii)			777.749	920.857	POS	1.83045e+07	2.46488e+07	1.32052e+07	2.42668e+06	2.46276e+06	1.71395e+06
PC(18:1/20:4)	0.959175	B(ii)			463.871	852.577	NEG	3.39153e+07	2.29644e+07	3.6974e+07	3.71987e+07	2.86301e+07	2.25694e+07
PS(10:0/26:1)	0.958638	B(ii)			396.08	790.568	POS	0	0	0	3.03486e+06	2.67417e+06	3.00086e+06
PC(15:1/17:2)	0.958614	B(ii)			369.264	728.521	POS	3.21886e+07	3.13903e+07	5.13691e+06	1.47232e+07	8.68779e+06	6.2965e+06
PE(18:2e/18:1)	0.958371	B(ii)			499.115	726.544	NEG	1.03672e+06	1.40753e+06	1.37345e+06	5.6045e+07	4.70148e+07	3.75962e+07
PS(19:2/19:2)	0.958353	B(ii)			405.568	812.543	POS	1.35229e+07	8.99163e+06	8.53426e+06	1.91992e+07	1.38284e+07	1.16212e+07
PC(4:0/27:0)	0.958146	B(ii)			434.613	720.546	POS	9.98327e+06	4.15763e+06	1.44075e+07	4.92096e+06	2.68029e+06	2.2642e+06
PC(11:0/24:2)	0.958112	B(ii)			505.966	772.577	POS	9.65164e+07	1.0132e+08	1.14064e+08	3.08325e+07	2.72297e+07	2.24733e+07
PC(5:0/26:1)	0.957365	B(ii)			420.32	718.536	POS	1.97727e+08	2.02216e+08	2.64585e+08	2.74387e+08	2.16944e+08	5.02191e+07
PC(18:0/18:0)	0.957153	B(ii)			604.197	834.613	NEG	8.27533e+06	9.64228e+06	1.03665e+07	1.07742e+07	9.5681e+06	1.24496e+06
PC(18:5e/17:2)	0.95714	B(ii)			417.302	748.524	POS	1.3821e+06	1.37731e+06	1.93894e+06	1.01759e+08	8.97132e+07	5.85672e+07
PC(14:0/22:3)	0.957028	B(ii)			472.265	784.584	POS	1.31511e+09	1.33893e+09	1.53321e+09	1.34415e+09	9.63554e+08	8.06434e+08
PE(16:2/26:4)	0.956641	B(ii)			490.404	820.582	POS	1.48881e+07	2.37781e+07	1.53567e+07	1.28232e+06	7.50307e+06	5.70086e+06
PC(13:1/26:4)	0.956621	B(ii)			476.995	822.598	POS	2.66281e+07	3.14198e+07	3.75529e+07	5.22442e+07	4.2017e+07	1.65432e+07
PE(16:1e/16:0)	0.956586	B(ii)			490.42	674.513	NEG	187291	270533	231202	1.34893e+07	1.45484e+07	1.13833e+07
PC(6:0/26:1)	0.956528	B(ii)			487.049	732.553	POS	2.08468e+08	4.56307e+08	3.10803e+08	7.97047e+08	5.19997e+08	2.92806e+08
PE(16:1e/20:4)	0.956359	B(ii)			446.762	722.515	NEG	1.16317e+07	1.41326e+07	1.42414e+07	3.30272e+08	2.8718e+08	2.23061e+08
TAG(16:1/16:1/18:1)	0.956275	B(ii)			720.614	846.751	POS	2.84464e+08	5.82024e+08	4.01554e+08	1.16176e+07	9.36166e+06	3.24654e+06
PC(11:0/22:3)	0.955695	B(ii)			355.422	742.551	POS	42032.2	95907.7	114838	5.13457e+06	3.09817e+06	2.41576e+06
TAG(14:0/14:0/18:1)	0.955638	B(ii)			698.75	794.714	POS	1.01629e+07	1.58033e+07	1.14825e+07	22397.5	33032.7	0
LPC(16:0)	0.955078	B(ii)			98.3207	540.329	NEG	1.11452e+07	1.14833e+07	1.42974e+07	4.65974e+07	3.01419e+07	2.73031e+07
PC(9:0/26:2)	0.954663	B(ii)			456.553	772.576	POS	1.62986e+07	1.88048e+07	1.91805e+07	2.24838e+07	1.58051e+07	1.51575e+07
TAG(17:0/18:0/18:0)	0.954129	B(ii)			716.658	899.782	POS	7.74036e+06	1.14186e+07	9.36649e+06	1.26781e+06	1.05524e+06	437275
DAG(16:1/18:2)	0.953695	B(ii)			485.429	608.524	POS	1.52349e+07	2.6103e+07	2.73437e+07	1.18181e+06	1.98669e+06	818493
TAG(16:0/16:0/21:0)	0.953609	B(ii)			732.333	899.789	POS	1.92195e+08	2.84098e+08	2.96034e+08	7.67989e+06	6.88089e+06	4.01368e+06
TAG(13:0/21:0/21:0)	0.953585	B(ii)			750.238	927.819	POS	2.9867e+08	2.88123e+08	3.20353e+08	6.74947e+06	4.36692e+06	3.04798e+06
PC(18:1/18:2)	0.953004	B(ii)			440.268	828.567	NEG	2.18645e+07	2.37415e+07	2.67397e+07	1.37209e+07	1.37156e+07	1.07786e+07
PE(18:1/22:3)	0.952118	B(ii)			490.14	794.565	NEG	2.95908e+06	3.99279e+06	4.23967e+06	352674	284223	74770.3
PC(18:3/22:6)	0.951912	B(ii)			354.531	828.553	POS	1.71941e+06	2.09493e+06	3.06758e+06	1.23783e+07	8.78668e+06	7.7942e+06
SQDG(17:0/17:0)	0.951072	B(ii)			389	821.54	NEG	53251.5	64728.2	25498.6	1.08006e+07	8.68851e+06	3.81899e+06
PE(18:1e/20:3)	0.950618	B(ii)			505.658	752.557	NEG	1.66571e+06	1.78344e+06	2.06678e+06	6.60093e+07	5.10859e+07	1.98413e+07
PC(18:0/22:4)	0.949983	B(ii)			544.82	882.623	NEG	1.29353e+07	1.39823e+07	1.35356e+07	1.58454e+07	1.5434e+07	1.08966e+07
TAG(15:0/15:0/17:0)	0.949894	B(ii)			740.793	810.754	POS	1.49563e+07	1.68747e+07	1.88094e+07	4.72794e+06	3.69374e+06	2.67311e+06
CL(14:0/18:0/18:0/18:1)	0.949587	B(ii)			677.779	1425.05	POS	31924.1	93184.5	106278	1.11554e+07	1.2101e+07	7.52938e+06
TAG(16:0/16:0/18:0)	0.949155	B(ii)			752.163	852.794	POS	1.15818e+08	1.37303e+08	1.24108e+08	1.45693e+07	2.64957e+07	1.60874e+07
PC(14:1/19:1)	0.949149	B(ii)			392.993	744.544	POS	1.18329e+06	3.03165e+06	2.9125e+06	480709	391080	48110.6
CE(20:5)	0.949099	B(ii)			708.289	688.601	POS	3.80989e+06	3.97609e+06	5.71868e+06	6.43928e+06	5.35352e+06	2.73259e+06
PC(16:1/20:4)	0.949043	B(ii)			393.325	824.544	NEG	8.14773e+06	7.64509e+06	9.50299e+06	4.99289e+06	3.35255e+06	2.74578e+06
HexCer/NS(d18:1/22:0)	0.948813	B(ii)			545.054	784.667	POS	2.13335e+06	3.24744e+06	2.78582e+06	6.35028e+07	8.42143e+07	5.01356e+07
FAHFA(24:1/22:4)	0.948323	B(ii)			573.106	695.595	NEG	3.89594e+06	4.42524e+06	4.86853e+06	3.84692e+06	4.4895e+06	2.69476e+06
FAHFA(18:4/23:0)	0.948323	B(ii)			512.735	627.533	NEG	2.88164e+06	3.10759e+06	3.01858e+06	4.59597e+06	5.25722e+06	4.71972e+06
FAHFA(21:1/18:3)	0.948323	B(ii)			463.857	599.501	NEG	3.79017e+07	3.72695e+07	4.36048e+07	5.75415e+07	6.92587e+07	5.31602e+07
FAHFA(24:4/15:1)	0.948323	B(ii)			420.261	597.485	NEG	7.24153e+06	1.17617e+07	8.62501e+06	5.80958e+06	5.52105e+06	4.74621e+06
PS(20:1/16:2)	0.947586	B(ii)			355.26	786.528	POS	4.63828e+06	8.3837e+06	6.21954e+06	6.14079e+06	3.93731e+06	2.92212e+06
PE(16:1e/20:3)	0.947187	B(ii)			483.137	724.527	NEG	3.1904e+06	3.51009e+06	4.16639e+06	2.57099e+07	2.23545e+07	1.60064e+07
CL(16:0/18:1/18:0/18:1)	0.946969	B(ii)			679.414	1451.07	POS	159438	144629	91707.6	1.69813e+07	2.01406e+07	1.27425e+07
PC(17:0/18:0)	0.946699	B(ii)			577.447	820.606	NEG	6.70719e+06	1.05369e+07	1.09492e+07	7.95944e+06	4.66159e+06	3.09494e+06
PC(10:0/26:1)	0.946614	B(ii)			552.254	788.611	POS	1.0635e+08	8.24904e+07	9.75966e+07	1.03225e+08	8.81145e+07	2.2715e+07
LPE(18:1)	0.946445	B(ii)			90.281	478.293	NEG	2.00362e+07	2.4728e+07	2.85552e+07	4.18824e+07	2.80799e+07	2.61804e+07
TAG(18:2/18:2/18:2)	0.946224	B(ii)			719.593	901.725	POS	2.01509e+07	1.32087e+07	2.68266e+07	251852	1.40179e+06	814695
TAG(17:0/17:0/17:0)	0.946224	B(ii)			714.351	871.757	POS	7.15737e+07	8.42155e+07	9.79457e+07	3.47724e+06	3.03859e+06	1.17162e+06
TAG(16:2/16:2/16:2)	0.946224	B(ii)			621.213	817.651	POS	1.82056e+06	1.45495e+07	1.66845e+07	1.59539e+07	1.34719e+07	1.63896e+07
TAG(16:3/16:3/16:3)	0.946224	B(ii)			576.59	811.599	POS	3.9922e+07	4.61673e+07	3.87421e+07	0	0	0
TAG(15:1/15:1/15:1)	0.946224	B(ii)			556.024	781.618	POS	1.44862e+07	1.33469e+07	1.47129e+07	1.12259e+07	9.74622e+06	1.02157e+07
TAG(14:2/14:2/14:2)	0.946224	B(ii)			504.889	733.555	POS	2.28875e+07	2.83094e+07	2.83946e+07	2.84097e+07	2.61074e+07	2.03899e+07
TAG(15:3/15:3/15:3)	0.946224	B(ii)			472.616	769.557	POS	8.79343e+08	9.5164e+08	1.13139e+09	6.5921e+08	5.99956e+08	4.38384e+08
TAG(16:4/16:4/16:4)	0.946224	B(ii)			438.547	805.552	POS	3.03437e+07	2.27953e+07	3.05049e+07	1.96974e+06	1.04931e+07	5.80759e+06
TAG(13:1/13:1/13:1)	0.946224	B(ii)			363.965	697.525	POS	1.44077e+07	1.64037e+07	2.24174e+07	3.41012e+06	1.63944e+06	1.75334e+06
CL(16:0/18:2/18:0/18:2)	0.946116	B(ii)			629.717	1447.02	POS	3.47439e+06	3.62972e+06	2.83197e+06	3.71225e+06	2.88719e+06	1.78985e+06
LPE(15:0)	0.945956	B(ii)			88.9727	438.262	NEG	596014	656824	757066	823446	487176	549838
PE(18:1/19:1)	0.944692	B(ii)			482.18	756.549	NEG	1.5284e+06	1.8594e+06	2.06232e+06	249445	222734	157624
CL(16:0/18:2/18:0/18:1)	0.944457	B(ii)			645.689	1449.04	POS	3.05839e+06	3.31596e+06	3.28561e+06	3.71305e+06	3.31204e+06	2.26018e+06
CL(14:0/20:3/16:0/18:1)	0.944451	B(ii)			626.737	1419	POS	1.11988e+07	1.26965e+07	1.30942e+07	1.38826e+07	1.02495e+07	5.82195e+06
HexCer/NS(d18:1/24:0)	0.944174	B(ii)			580.045	812.696	POS	1.1953e+06	2.37898e+06	1.46976e+06	3.60233e+07	6.09877e+07	3.75335e+07
HexCer/NS(d18:1/24:1)	0.943253	B(ii)			544.53	810.684	POS	0	0	0	4.2908e+07	5.27817e+07	2.54091e+07
CL(14:0/18:0/16:0/18:1)	0.943166	B(ii)			659.522	1397.03	POS	0	0	33659.4	1.85055e+07	2.41234e+07	1.4294e+07
PC(15:1/22:6)	0.942965	B(ii)			473.413	790.532	POS	3.21552e+07	2.97017e+07	3.52704e+07	1.52324e+07	1.03813e+07	1.65494e+07
PS(17:1/17:1)	0.942859	B(ii)			324.065	760.511	POS	2.75526e+06	5.05128e+06	2.91881e+06	2.93014e+07	1.90405e+07	1.0927e+07
PS(18:2/18:2)	0.942859	B(ii)			316.383	784.512	POS	7.31842e+06	5.12063e+06	7.76875e+06	1.32183e+07	8.65772e+06	5.97403e+06
PC(18:0e/26:4)	0.942691	B(ii)			721.822	880.713	POS	532518	761683	877992	1.05011e+06	1.0458e+06	627731
PC(16:0e/26:2)	0.942691	B(ii)			708.061	856.737	POS	8.60115e+06	9.79576e+06	1.15216e+07	582446	69713	103705
PC(18:4e/19:2)	0.942691	B(ii)			546.305	778.589	POS	1.6219e+06	1.40076e+06	1.8879e+06	3.47178e+06	2.62502e+06	2.39936e+06
PC(22:6e/8:0)	0.942691	B(ii)			545.943	680.481	POS	9.98071e+06	7.48603e+06	1.14492e+07	6.90828e+07	8.80496e+06	6.31409e+06
PC(20:5e/22:6)	0.942691	B(ii)			374.2	838.556	POS	1.17681e+07	2.08391e+07	2.68459e+07	3.5706e+07	2.26372e+07	2.13459e+07
PC(18:5e/22:6)	0.942691	B(ii)			358.776	810.524	POS	1.3688e+06	1.43685e+06	1.88179e+06	5.57057e+06	3.47648e+06	3.30574e+06
CL(14:0/22:3/16:0/18:2)	0.942595	B(ii)			629.45	1445.02	POS	8.61395e+06	8.15442e+06	8.53568e+06	7.70105e+06	6.08888e+06	4.20717e+06
CL(16:0/18:1/18:0/18:2)	0.942283	B(ii)			661.683	1449.05	POS	2.17833e+06	2.61926e+06	1.68484e+06	1.28762e+07	1.16647e+07	6.94946e+06
PE(18:0/20:4)	0.942096	B(ii)			472.265	766.537	NEG	5.41016e+08	5.86749e+08	6.84011e+08	4.23971e+08	3.58058e+08	2.84203e+08
PE(22:5e/16:1)	0.94175	B(ii)			415.962	748.518	NEG	6.06721e+06	2.20656e+06	2.75996e+06	3.27115e+06	2.95266e+06	2.06691e+06
CL(14:0/18:1/18:0/18:1)	0.941737	B(ii)			661.91	1423.04	POS	2.19748e+06	3.68698e+06	2.75674e+06	5.3818e+07	4.98648e+07	3.76509e+07
TAG(14:0/16:1/18:1)	0.941418	B(ii)			699.477	820.725	POS	2.27728e+07	3.26943e+07	2.62911e+07	4.09355e+06	4.80231e+06	813787
PC(27:0/13:1)	0.94124	B(ii)			676.56	844.679	POS	6.08069e+06	9.0521e+06	7.80752e+06	1.02112e+07	1.69489e+07	9.8674e+06
CL(14:0/18:2/16:0/18:2)	0.940629	B(ii)			605.946	1390.98	POS	5.83475e+06	4.95648e+06	6.19156e+06	5.00284e+06	6.02421e+06	3.24178e+06
SQDG(17:0/19:1)	0.940597	B(ii)			388.176	847.559	NEG	0	0	0	2.62142e+07	1.59771e+07	1.17412e+07
PS(14:1/24:4)	0.939249	B(ii)			335.846	810.526	POS	7.75459e+06	8.78885e+06	1.01917e+07	2.20691e+07	1.06284e+07	8.56041e+06
PE(16:1e/16:1)	0.939138	B(ii)			446.067	672.497	NEG	1.42596e+06	640543	614757	5.57251e+07	4.9874e+07	4.5432e+07
TAG(16:0/19:1/20:0)	0.938915	B(ii)			791.4	920.864	POS	6.99915e+06	1.03944e+07	1.01695e+07	790158	1.02792e+06	488236
PE(16:1e/18:2)	0.938889	B(ii)			482.8	698.505	NEG	142869	280447	499389	7.72285e+06	6.99558e+06	4.86919e+06
OxPI(18:0/18:1+3O)	0.938808	B(ii)			374.476	911.565	NEG	2.92456e+06	3.65849e+06	4.18031e+06	1.53426e+07	6.77612e+06	5.01458e+06
PC(22:5/22:5)	0.9388	B(ii)			395.036	882.607	POS	1.65704e+06	2.21942e+06	2.81113e+06	5.77008e+07	3.72951e+07	3.5419e+07
PE(22:5e/20:4)	0.938793	B(ii)			396.394	798.53	NEG	2.7825e+06	2.22246e+06	2.57759e+06	922986	679197	551136
PE(20:5e/16:0)	0.938063	B(ii)			373.3	722.497	NEG	5.42241e+06	5.9007e+06	7.08127e+06	2.51889e+07	2.40035e+07	1.37183e+07
TAG(18:1/18:1/19:1)	0.93784	B(ii)			763.381	916.83	POS	6.00719e+07	6.44606e+07	7.58889e+07	864720	670165	460593
CL(16:0/18:1/16:0/18:2)	0.937787	B(ii)			644.766	1421.02	POS	5.54267e+06	5.23828e+06	4.30369e+06	8.06219e+06	6.19148e+06	5.66703e+06
DAG(18:1/20:1)	0.936954	B(ii)			588.592	666.601	POS	1.99028e+07	2.456e+07	3.32065e+07	5.91947e+06	4.68404e+06	2.19385e+06
TAG(12:1/12:1/19:3)	0.936639	B(ii)			475.483	749.576	POS	2.91625e+07	3.3489e+07	4.01625e+07	3.27743e+07	2.05314e+07	1.47845e+07
PC(16:1/18:2)	0.936155	B(ii)			410.815	800.545	NEG	1.93985e+07	1.73858e+07	2.03182e+07	1.16369e+07	9.16047e+06	3.11008e+06
PC(16:1/18:1)	0.936123	B(ii)			482.365	802.577	NEG	3.05389e+07	3.16752e+07	3.8487e+07	4.83529e+07	3.78828e+07	4.0003e+07
OxPI(16:0/18:1+3O)	0.9357	B(ii)			282.053	883.525	NEG	470100	446082	430859	3.03962e+06	2.1566e+06	1.57073e+06
PG(18:1/20:2)	0.935675	B(ii)			380.451	799.53	NEG	2.65492e+06	3.81529e+06	3.77128e+06	975896	617532	658559
CE(22:6)	0.935658	B(ii)			714.887	714.616	POS	3.53115e+07	3.99702e+07	5.73917e+07	6.12525e+07	4.99888e+07	2.65969e+07
PE(18:0/22:4)	0.934686	B(ii)			517.798	794.577	NEG	1.07714e+07	1.23062e+07	1.14141e+07	8.97594e+06	1.15019e+07	3.00646e+06
PC(12:0/26:1)	0.934531	B(ii)			617.943	816.649	POS	9.84206e+06	1.87119e+07	1.88306e+07	4.43897e+07	3.54324e+07	2.21163e+07
PE(16:1e/17:1)	0.93356	B(ii)			471.341	686.512	NEG	54119.6	109473	83340.6	7.6225e+06	6.44261e+06	5.30127e+06
PEtOH(17:0/17:0)	0.93337	B(ii)			471.125	722.558	POS	3.10996e+07	2.36685e+07	3.40906e+07	4.27616e+07	4.15813e+07	3.69672e+07
HexCer/NS(d18:1/16:0)	0.932179	B(ii)			405.368	700.571	POS	1.59255e+07	2.20218e+07	1.95199e+07	9.99174e+07	1.36182e+08	9.07921e+07
ACar(16:0)	0.93136	B(ii)			104.3	400.342	POS	4.24804e+06	2.50226e+06	4.56696e+06	9.85499e+06	5.21412e+06	6.02528e+06
TAG(18:1/18:1/20:1)	0.931226	B(ii)			772.643	930.848	POS	1.76523e+08	2.09567e+08	2.30178e+08	2.98471e+06	5.9955e+06	1.75446e+06
TAG(16:0/16:0/18:1)	0.93085	B(ii)			734.991	850.778	POS	1.70441e+08	2.22356e+08	2.22527e+08	7.07946e+06	9.51594e+06	5.68714e+06
SQDG(16:0/19:1)	0.929927	B(ii)			368.129	833.543	NEG	1.97646e+06	1.88172e+06	2.66336e+06	2.07686e+08	1.28154e+08	1.11251e+08
PC(18:0e/18:1)	0.92973	B(ii)			614.628	818.625	NEG	531867	226721	560771	1.73883e+07	1.38255e+07	1.14641e+07
TAG(15:0/20:5/21:0)	0.929642	B(ii)			728.504	931.792	POS	0	948771	0	443055	287656	350246
PC(16:1e/16:1)	0.92882	B(ii)			481.923	760.549	NEG	1.16504e+06	600360	1.03362e+06	1.29286e+07	9.81715e+06	8.3901e+06
CL(14:0/18:0/18:0/18:2)	0.928118	B(ii)			645.041	1423.02	POS	1.55211e+06	1.61048e+06	1.77343e+06	3.03263e+06	2.56006e+06	2.10552e+06
PE(18:1/22:5)	0.928084	B(ii)			415.905	790.551	NEG	1.49724e+07	1.56658e+07	1.87255e+07	1.92413e+07	1.30335e+07	9.04003e+06
DAG(18:1/20:3)	0.928036	B(ii)			533.875	662.572	POS	1.79125e+07	2.23916e+07	2.66586e+07	5.03427e+06	1.52573e+06	519292
SQDG(16:0/18:1)	0.927476	B(ii)			335.402	819.527	NEG	58862.1	68647.1	84054.5	9.09834e+07	3.98995e+07	4.13375e+07
PE(22:5e/18:1)	0.927023	B(ii)			423.493	776.525	NEG	1.5272e+06	3.77119e+06	3.92257e+06	0	0	0
TAG(14:0/16:0/16:0)	0.925766	B(ii)			714.305	796.729	POS	1.88327e+07	2.33061e+07	2.62209e+07	448508	510118	350947
ACar(18:0)	0.925702	B(ii)			155.295	428.374	POS	4.74481e+06	5.2446e+06	4.68802e+06	2.18507e+07	1.34778e+07	1.27763e+07
DAG(18:1/22:3)	0.924927	B(ii)			575.472	690.602	POS	2.02092e+07	2.64301e+07	3.4184e+07	3.93924e+06	3.29024e+06	1.81767e+06
TAG(16:0/16:1/17:1)	0.924686	B(ii)			725.475	834.751	POS	7.92033e+07	8.82777e+07	9.71121e+07	3.51343e+06	2.32494e+06	1.75935e+06
PC(12:0/22:5)	0.924242	B(ii)			414.776	752.519	POS	3.1932e+07	3.74225e+07	4.56623e+07	1.54359e+07	1.60495e+07	1.19182e+07
PC(17:0/18:1)	0.92412	B(ii)			576.307	818.592	NEG	7.5498e+06	6.46029e+06	1.01879e+07	8.26648e+06	5.54654e+06	3.97179e+06
PG(18:1/20:3)	0.923231	B(ii)			344.562	797.533	NEG	1.4198e+06	1.5378e+06	1.96123e+06	3.10204e+06	1.22144e+06	1.46383e+06
HBMP(12:0/18:4/20:4)	0.922674	B(ii)			387.002	990.669	POS	127808	51471.9	104943	4.70224e+07	3.18231e+07	4.34468e+07
HBMP(12:0/16:3/20:4)	0.922674	B(ii)			341.253	964.645	POS	0	16705.9	0	3.35108e+06	1.08224e+06	1.6269e+06
Cer/NS(d18:1/18:0)	0.921738	B(ii)			489.261	566.55	POS	0	0	0	681645	973357	883022
MGDG(18:0/19:1)	0.921714	B(ii)			542.565	843.618	NEG	531960	558933	618458	1.0027e+07	6.65355e+06	6.18697e+06
CE(16:0)	0.921501	B(ii)			753.875	642.617	POS	386629	796043	930078	8.33125e+06	8.1891e+06	4.63369e+06
PI(18:1/18:1)	0.920795	B(ii)			376.126	861.548	NEG	4.6319e+06	4.95472e+06	7.52211e+06	6.32883e+06	2.34768e+06	5.34049e+06
TAG(18:0/18:0/18:1)	0.920043	B(ii)			771.369	911.792	POS	7.69688e+06	8.08712e+06	9.26316e+06	542264	129108	44681.2
MGDG(16:1/19:1)	0.919968	B(ii)			488.325	813.585	NEG	473314	605349	904763	1.01039e+07	8.45211e+06	5.40395e+06
TAG(18:1/18:1/20:3)	0.919913	B(ii)			727.051	926.838	POS	2.58419e+06	4.77782e+06	4.80184e+06	463908	245506	255682
TAG(16:0/18:1/18:1)	0.919837	B(ii)			739.644	881.748	POS	1.48661e+07	1.50448e+07	1.71445e+07	1.41751e+06	1.65013e+06	1.16373e+06
PE(18:1/20:3)	0.919633	B(ii)			449.382	766.539	NEG	2.75406e+07	3.29615e+07	3.48314e+07	2.8981e+07	2.48665e+07	7.6727e+06
PC(4:0/26:1)	0.918859	B(ii)			357.308	704.514	POS	1.24131e+06	1.37831e+06	1.91597e+06	681460	260065	382681
SQDG(13:0/22:2)	0.918434	B(ii)			326.593	831.529	NEG	261813	330739	445849	8.9242e+06	6.81657e+06	6.38868e+06
PE(18:0e/16:0)	0.918371	B(ii)			541.728	704.567	NEG	5.44174e+06	4.07568e+06	4.95339e+06	8.31433e+06	8.026e+06	6.97606e+06
PC(18:1/20:5)	0.918201	B(ii)			409.519	850.562	NEG	1.07424e+07	1.14806e+07	1.3714e+07	8.25848e+06	7.05503e+06	5.28697e+06
PI(16:0/18:1)	0.916891	B(ii)			368.301	835.553	NEG	0	0	0	2.94924e+07	1.83447e+07	1.66402e+07
TAG(16:1/18:1/18:1)	0.916804	B(ii)			729.369	879.731	POS	7.63049e+06	1.03294e+07	1.10818e+07	613654	332875	243956
PC(16:0/17:0)	0.915884	B(ii)			532.684	792.577	NEG	1.87175e+07	1.54669e+07	2.13196e+07	6.16787e+07	5.19979e+07	2.02059e+07
Cer/NS(d18:1/16:0)	0.915525	B(ii)			463.711	538.518	POS	1.05018e+08	1.24757e+08	1.46342e+08	1.67274e+08	2.1486e+08	1.43262e+08
Cer/NS(d18:1/22:0)	0.915392	B(ii)			590.555	622.612	POS	4.56644e+07	5.53017e+07	5.83479e+07	1.12648e+08	1.49992e+08	8.42153e+07
TAG(14:0/16:1/16:1)	0.915066	B(ii)			698.136	797.663	POS	2.18365e+07	1.95838e+07	2.27567e+07	1.55477e+06	1.30761e+06	1.154e+06
PC(17:0/20:3)	0.91506	B(ii)			511.066	842.609	NEG	4.18934e+06	4.32172e+06	4.68422e+06	1.34598e+07	9.38043e+06	9.40995e+06
PI(17:0/20:3)	0.914968	B(ii)			364.639	873.549	NEG	8.86591e+06	9.72088e+06	1.23002e+07	1.64404e+06	1.08315e+06	855980
PC(18:1/22:5)	0.914161	B(ii)			432.62	878.583	NEG	2.58536e+06	2.87942e+06	3.30741e+06	2.01479e+06	1.40616e+06	1.09844e+06
TAG(18:1/18:1/20:2)	0.91319	B(ii)			762.186	933.785	POS	2.17248e+06	2.32215e+07	3.85314e+06	29991.3	42212.8	34719.5
PI(16:0/17:1)	0.912266	B(ii)			316.993	821.518	NEG	2.88566e+06	2.98601e+06	3.69059e+06	3.44061e+06	1.85367e+06	1.34237e+06
PI(16:0/20:3)	0.912036	B(ii)			319.508	859.535	NEG	4.44798e+06	5.36554e+06	6.27275e+06	2.44508e+07	1.35827e+07	1.45758e+07
TAG(18:0/18:1/18:1)	0.911791	B(ii)			771.636	909.786	POS	3.55388e+07	5.17677e+07	5.58087e+07	2.40954e+06	976734	317143
TAG(16:0/16:0/17:0)	0.911357	B(ii)			743.588	838.775	POS	1.30119e+07	1.59997e+07	1.76297e+07	1.15391e+06	1.6081e+06	824246
TAG(18:1/18:1/22:3)	0.911321	B(ii)			763.904	959.803	POS	1.21052e+07	1.06382e+07	1.4692e+07	34617.7	52882.8	0
PC(16:0/20:5)	0.910993	B(ii)			404.618	824.544	NEG	2.69931e+07	2.8013e+07	4.53709e+07	3.42333e+07	2.5443e+07	1.7689e+07
OxPS(18:0/18:1+3O)	0.910988	B(ii)			375.252	836.542	NEG	1.98187e+07	9.63669e+06	1.50762e+07	2.36094e+07	1.44997e+07	1.14266e+07
CE(20:2)	0.910424	B(ii)			756.903	694.648	POS	5.12579e+06	7.72236e+06	8.80643e+06	2.00403e+06	1.68467e+06	690558
TAG(15:3/15:3/18:4)	0.909475	B(ii)			465.786	809.589	POS	1.48664e+08	4.45745e+07	5.10741e+08	4.02158e+08	3.23525e+08	2.06554e+08
PI(18:0/22:4)	0.909097	B(ii)			388.176	913.578	NEG	5.88578e+06	4.88263e+06	8.54331e+06	2.55901e+07	1.61618e+07	9.21069e+06
TAG(16:0/18:0/18:0)	0.907833	B(ii)			770.388	885.776	POS	5.04297e+06	4.2977e+06	4.93525e+06	933267	872632	302583
PG(14:0/16:0)	0.907819	B(ii)			300.491	693.47	NEG	29796.8	35131.3	51705.3	1.07049e+07	8.09905e+06	5.90742e+06
PI(18:1/18:2)	0.907534	B(ii)			296.915	859.524	NEG	2.53757e+06	2.74354e+06	3.82745e+06	1.01231e+07	6.6824e+06	4.88539e+06
TAG(18:1/18:1/20:4)	0.907441	B(ii)			734.475	929.755	POS	1.79499e+07	1.48156e+07	2.51266e+07	2.3788e+06	1.91826e+06	852288
PC(18:1e/18:1)	0.907246	B(ii)			600.146	816.614	NEG	1.18104e+06	1.27326e+06	1.60273e+06	1.04025e+07	9.38037e+06	6.74429e+06
PC(14:0/16:1)	0.906161	B(ii)			381.413	748.515	NEG	5.19966e+06	1.10384e+07	1.13095e+07	3.89334e+07	6.05905e+07	4.34172e+07
PC(16:0/18:1)	0.905319	B(ii)			488.347	804.569	NEG	3.13021e+06	8.05241e+06	1.1088e+07	9.93954e+06	6.3648e+06	4.41674e+06
PI(18:0/20:3)	0.904963	B(ii)			388.656	887.567	NEG	1.46038e+08	1.51324e+08	2.04558e+08	3.23568e+07	1.99383e+07	1.12737e+07
Cer/NS(d17:1/16:0)	0.904895	B(ii)			436.964	524.504	POS	6.97257e+06	7.80306e+06	8.34583e+06	1.9856e+06	3.67597e+06	1.84653e+06
PI(18:0/18:1)	0.904875	B(ii)			352.981	863.554	NEG	2.48045e+06	1.84729e+06	3.74124e+06	1.92693e+07	9.79589e+06	6.53452e+06
SQDG(18:1/19:1)	0.904723	B(ii)			373.138	859.56	NEG	0	0	0	7.06079e+07	3.87195e+07	3.65304e+07
Cer/NS(d18:2/16:0)	0.90409	B(ii)			419.353	536.503	POS	1.5286e+07	1.92228e+07	1.88509e+07	1.58853e+07	1.79354e+07	1.08782e+07
PC(16:1e/20:4)	0.903903	B(ii)			471.724	810.568	NEG	0	12785.6	23367.2	3.95679e+06	2.75082e+06	1.63331e+06
PC(18:0/18:2)	0.903901	B(ii)			547.78	830.589	NEG	3.08631e+07	3.18835e+07	3.74183e+07	2.82749e+07	1.53883e+07	1.32438e+07
PI(18:1/20:4)	0.903515	B(ii)			304.865	883.531	NEG	3.73941e+07	3.74645e+07	5.1396e+07	1.12099e+08	5.10788e+07	5.19571e+07
TAG(18:1/18:1/20:0)	0.903174	B(ii)			786.526	937.817	POS	6.1064e+06	9.26399e+06	8.38619e+06	0	0	0
TAG(18:0/18:1/20:0)	0.902722	B(ii)			802.69	934.876	POS	1.34709e+07	1.64561e+07	1.70197e+07	1.93199e+06	2.58606e+06	1.47912e+06
TAG(15:0/18:1/18:1)	0.901517	B(ii)			745.279	867.739	POS	1.197e+07	1.07441e+07	1.24743e+07	1.06578e+06	909705	223256
PC(18:1/20:1)	0.901274	B(ii)			568.413	858.623	NEG	4.97967e+07	5.13771e+07	6.34274e+07	4.69516e+07	3.16637e+07	2.10182e+07
PE(18:0/22:3)	0.901048	B(ii)			538.015	796.586	NEG	3.04095e+07	3.44786e+07	3.84797e+07	802673	461645	135729
TAG(16:0/16:0/16:1)	0.900343	B(ii)			732.947	827.711	POS	2.72422e+07	2.5572e+07	3.23937e+07	5.98945e+06	6.12822e+06	3.12047e+06
PI(16:0/20:4)	0.900297	B(ii)			296.452	857.52	NEG	1.73705e+07	1.98941e+07	2.71465e+07	8.33653e+07	4.63152e+07	3.5995e+07
TAG(18:1/18:1/18:2)	0.899614	B(ii)			743.837	905.756	POS	2.52921e+07	2.25262e+07	5.8733e+07	1.90502e+06	2.18744e+06	287562
TAG(12:1/12:1/22:4)	0.899216	B(ii)			561.673	789.619	POS	7.9815e+08	9.03302e+08	1.06623e+09	1.40769e+09	1.09218e+09	7.96364e+08
TAG(16:0/16:1/16:1)	0.898995	B(ii)			718.201	825.693	POS	5.93395e+07	6.13009e+07	6.69365e+07	3.71174e+06	2.53197e+06	2.0231e+06
PE(17:0/20:4)	0.898988	B(ii)			446.967	752.525	NEG	2.95968e+07	3.11954e+07	3.78961e+07	8.74896e+06	7.25735e+06	5.51185e+06
PC(18:0/22:5)	0.898639	B(ii)			525.08	880.606	NEG	4.98812e+06	5.10112e+06	5.57346e+06	1.12556e+07	9.78527e+06	6.48071e+06
PC(18:2/20:4)	0.898296	B(ii)			372.804	850.55	NEG	1.09276e+06	1.49019e+06	1.84792e+06	4.88806e+06	3.6108e+06	2.62018e+06
TAG(12:0/13:0/15:3)	0.898274	B(ii)			489.132	711.567	POS	4.57017e+06	4.81245e+06	5.61674e+06	4.29314e+06	1.53231e+08	3.55668e+06
PI(16:1/18:1)	0.89788	B(ii)			298.31	833.52	NEG	3.15381e+06	1.83194e+06	4.39157e+06	5.72144e+07	3.23696e+07	2.58585e+07
PC(18:1e/16:0)	0.897808	B(ii)			553.777	790.596	NEG	8.42223e+06	8.3587e+06	1.05173e+07	1.22033e+08	1.05383e+08	7.07482e+07
TAG(18:1/18:1/22:6)	0.897758	B(ii)			729.71	953.754	POS	1.29743e+07	1.43744e+07	1.66055e+07	1.37844e+06	1.15064e+06	1.07283e+06
PI(18:0/20:4)	0.89746	B(ii)			353.232	885.551	NEG	2.24281e+08	2.17112e+08	2.70733e+08	2.57853e+08	1.6734e+08	1.5127e+08
PC(18:1/19:1)	0.896959	B(ii)			538.015	844.606	NEG	1.58003e+07	1.79067e+07	2.02698e+07	7.51693e+06	5.34769e+06	3.9202e+06
TAG(16:1/16:1/20:2)	0.896592	B(ii)			728.775	877.722	POS	5.0351e+07	5.41416e+07	6.38277e+07	1.03859e+06	997811	870939
PI(18:0/20:2)	0.896211	B(ii)			402.555	889.583	NEG	1.33079e+07	1.32121e+07	1.86233e+07	1.95059e+07	9.71718e+06	8.32107e+06
TAG(16:1/18:0/18:0)	0.89609	B(ii)			753.637	883.764	POS	1.48267e+07	1.51765e+07	1.74909e+07	1.18425e+06	1.27244e+06	551740
TAG(18:0/18:1/20:3)	0.896082	B(ii)			748.453	928.824	POS	9.13171e+07	1.11134e+08	1.00302e+08	2.00725e+06	2.37808e+06	1.37297e+06
PC(16:0e/18:2)	0.895337	B(ii)			498.866	788.582	NEG	172936	224817	217403	1.46564e+07	1.09336e+07	9.46785e+06
TAG(16:1/16:1/20:3)	0.895293	B(ii)			713.765	875.709	POS	1.89796e+07	1.94794e+07	2.81278e+07	1.10553e+06	512412	375280
TAG(18:1/18:1/22:2)	0.895268	B(ii)			778.178	961.817	POS	4.67646e+06	3.09429e+06	6.66732e+06	0	0	0
PI(17:0/20:4)	0.894697	B(ii)			325.486	871.532	NEG	4.01131e+06	3.83273e+06	5.97436e+06	5.80027e+06	3.32206e+06	2.78744e+06
TAG(17:1/18:1/18:1)	0.89466	B(ii)			746.995	888.801	POS	1.15856e+08	1.44417e+08	1.61468e+08	3.80705e+06	2.905e+06	1.39878e+06
TAG(18:1/18:1/18:3)	0.89422	B(ii)			732.487	903.739	POS	3.19417e+07	3.47868e+07	4.33985e+07	3.39329e+06	1.894e+06	1.16134e+06
TAG(12:0/14:1/18:1)	0.893968	B(ii)			676.713	764.675	POS	1.05084e+07	1.4297e+07	1.57334e+07	138664	166925	130109
TAG(14:0/16:5/16:5)	0.892891	B(ii)			389.161	781.553	POS	1.56967e+08	1.93313e+08	2.7516e+08	9.98331e+07	8.11936e+07	5.45622e+07
PC(18:0/22:6)	0.89289	B(ii)			486.313	878.59	NEG	1.50834e+07	1.52133e+07	1.81169e+07	1.56939e+07	1.18395e+07	9.39531e+06
PE(18:1/20:1)	0.892643	B(ii)			517.443	770.568	NEG	2.92917e+07	3.43319e+07	1.68684e+07	2.48838e+07	1.41852e+07	9.59794e+06
PC(18:0/22:3)	0.892454	B(ii)			584.981	884.641	NEG	8.25794e+06	1.11802e+07	9.98198e+06	6.0507e+06	2.96956e+06	2.4797e+06
PC(15:0/16:0)	0.892	B(ii)			488.347	764.547	NEG	2.99548e+06	2.81583e+06	3.77445e+06	4.36929e+06	3.62429e+06	3.64922e+06
TAG(14:1/16:0/16:0)	0.891971	B(ii)			716.603	799.676	POS	2.01476e+07	1.96876e+07	2.48266e+07	1.21281e+06	1.18373e+06	675323
DAG(16:0/16:1)	0.891891	B(ii)			509.181	584.524	POS	3.45838e+07	4.46259e+07	5.32009e+07	1.5488e+07	1.55693e+07	9.06176e+06
OxPC(16:0/18:1+3O)	0.891715	B(ii)			446.301	852.577	NEG	5.67338e+07	6.77404e+07	7.15691e+07	4.64651e+07	3.55384e+07	2.66001e+07
OxPI(18:1/18:1+3O)	0.891098	B(ii)			313.536	909.551	NEG	507159	1.66559e+06	2.11238e+06	1.49626e+07	8.59858e+06	5.69297e+06
Cer/NS(d18:1/24:1)	0.890852	B(ii)			567.691	648.62	POS	1.72395e+06	1.07563e+06	1.08302e+06	1.56499e+07	1.11625e+06	1.03717e+07
PC(16:0e/16:1)	0.890693	B(ii)			476.951	762.546	NEG	17328.4	9501.01	0	2.63429e+06	2.46538e+06	1.58954e+06
TAG(16:0/16:0/18:2)	0.890471	B(ii)			719.137	853.717	POS	1.11551e+07	8.67011e+06	1.39635e+07	397495	103728	80244
SQDG(13:0/24:2)	0.890041	B(ii)			388.228	859.56	NEG	0	0	0	1.63029e+07	8.3505e+06	5.40636e+06
SQDG(18:0/18:0)	0.890012	B(ii)			566.293	849.597	NEG	9.57255e+06	1.00222e+07	9.00002e+06	7.35319e+06	5.31617e+06	4.80366e+06
SQDG(18:2/18:2)	0.890012	B(ii)			230.514	841.502	NEG	6.98578e+06	7.69706e+06	1.03091e+07	1.02006e+07	7.23632e+06	5.67188e+06
AcylGlcADG(12:0/12:0/12:0)	0.88994	B(ii)			508.23	813.586	NEG	128553	30217.1	179902	3.1909e+06	2.41396e+06	1.68803e+06
PC(16:1e/18:1)	0.889145	B(ii)			539.819	788.582	NEG	3.56308e+06	5.57875e+06	6.39341e+06	5.47221e+07	4.23624e+07	3.36733e+07
TAG(12:2/13:0/22:0)	0.889011	B(ii)			544.53	811.687	POS	229396	0	0	2.03497e+07	2.37806e+07	1.48541e+07
PC(18:2e/18:1)	0.888808	B(ii)			542.684	814.598	NEG	855086	1.43472e+06	1.34557e+06	1.29178e+07	1.01017e+07	7.51368e+06
Cer/NS(d18:1/26:1)	0.888581	B(ii)			634.59	676.647	POS	1.69421e+06	1.76841e+06	1.86036e+06	4.41988e+06	4.141e+06	3.8041e+06
PE(18:1e/20:4)	0.887751	B(ii)			496.216	750.545	NEG	9.53449e+06	1.04991e+07	1.30814e+07	1.66118e+08	1.45064e+08	1.08545e+08
TAG(12:0/18:1/18:1)	0.887448	B(ii)			703.965	825.684	POS	2.75359e+06	2.81065e+06	6.10544e+06	231519	148313	40800.7
SQDG(13:0/22:1)	0.886391	B(ii)			388.762	833.543	NEG	1.39156e+06	1.35329e+06	1.82069e+06	1.86603e+07	2.76126e+07	1.12218e+07
TAG(18:1/18:1/20:5)	0.88604	B(ii)			724.201	927.739	POS	1.81931e+07	1.56292e+07	2.6121e+07	1.42876e+06	1.26539e+06	518096
PC(18:0/20:3)	0.885459	B(ii)			531.644	856.605	NEG	3.72729e+07	4.50871e+07	5.00996e+07	6.40652e+07	3.38091e+07	2.22934e+07
DAG(17:1/18:1)	0.884922	B(ii)			535.495	624.555	POS	1.22681e+07	1.56991e+07	1.98948e+07	1.49663e+06	2.00092e+06	1.0867e+06
PC(16:0e/18:1)	0.884707	B(ii)			599.721	790.596	NEG	977577	1.08792e+06	1.82592e+06	2.50819e+07	1.2127e+07	7.91476e+06
TAG(16:0/16:0/21:1)	0.884211	B(ii)			721.547	897.771	POS	9.97373e+06	5.85129e+07	1.13397e+08	6.98123e+06	2.61677e+06	1.19592e+06
TAG(14:3/14:3/18:2)	0.884082	B(ii)			472.607	785.586	POS	6.21158e+08	6.33192e+08	7.15154e+08	5.71655e+08	7.2213e+08	3.40362e+08
SQDG(18:0/18:3)	0.883724	B(ii)			271.363	843.519	NEG	4.31228e+06	3.11251e+06	4.59909e+06	1.76746e+06	1.23927e+06	982657
SQDG(18:0/14:1)	0.882152	B(ii)			217.774	791.488	NEG	5.32442e+06	5.60694e+06	242638	9.05153e+06	6.8889e+06	5.1758e+06
PG(16:0/18:0)	0.881874	B(ii)			404.315	749.517	NEG	2.80332e+06	2.89303e+06	4.93757e+06	1.83316e+07	1.6148e+07	1.28337e+07
PC(16:1e/16:0)	0.881191	B(ii)			537.743	762.567	NEG	1.90343e+06	2.22088e+06	2.75842e+06	5.88246e+07	4.84904e+07	3.23496e+07
PI(18:0/20:1)	0.880422	B(ii)			402.663	891.587	NEG	598358	534031	831238	2.80951e+06	1.36046e+06	1.33979e+06
PI(16:0/18:0)	0.880419	B(ii)			391.661	837.549	NEG	5.78879e+06	3.064e+06	4.91971e+06	6.42929e+07	4.43518e+07	2.57466e+07
PC(18:0/18:1)	0.880293	B(ii)			601.183	832.608	NEG	4.67113e+07	7.51776e+07	4.00001e+07	6.85817e+07	3.82877e+07	6.9025e+07
PMeOH(12:0/20:3)	0.880123	B(ii)			104.944	674.461	POS	2.34078e+07	2.31848e+07	2.45388e+07	2.13607e+07	1.71811e+07	1.33388e+07
PI(17:0/18:1)	0.879641	B(ii)			387.74	849.566	NEG	199834	223965	79121.8	2.23359e+06	1.48491e+06	927226
PI(18:1/20:3)	0.879455	B(ii)			330.162	885.548	NEG	3.81796e+06	6.42536e+06	1.30057e+07	1.8472e+07	1.11723e+07	1.24389e+07
PI(16:0/20:5)	0.879024	B(ii)			264.073	855.517	NEG	461233	471154	580721	5.52519e+06	3.28121e+06	2.47782e+06
Cer/NS(d18:1/24:0)	0.878227	B(ii)			590.158	650.636	POS	1.0971e+07	1.24113e+07	1.69602e+07	1.69531e+07	1.96575e+07	1.17898e+07
PC(18:1/22:3)	0.878073	B(ii)			527.933	882.617	NEG	1.44605e+06	1.75305e+06	2.8551e+06	1.5366e+06	1.26206e+06	804184
Cer/NDS(d18:0/22:0)	0.878003	B(ii)			603.523	622.611	NEG	11781.8	25703.1	32220.4	3.96333e+06	5.37357e+06	2.75361e+06
SQDG(14:0/18:0)	0.877219	B(ii)			267.651	793.503	NEG	3.14504e+06	4.67716e+06	9.13988e+06	4.16646e+07	2.89598e+07	2.32945e+07
TAG(16:0/17:1/18:1)	0.876771	B(ii)			744.824	862.785	POS	1.49019e+08	1.99399e+08	2.31239e+08	7.01836e+06	5.25219e+06	4.06606e+06
PI(18:1/20:1)	0.87636	B(ii)			388.384	889.571	NEG	2.39048e+07	2.51279e+07	3.40059e+07	5.44093e+06	3.09774e+06	1.80699e+06
TAG(12:1/21:0/21:0)	0.875997	B(ii)			787.202	911.8	POS	8.22519e+06	8.60449e+06	9.15154e+06	892804	857061	419007
TAG(12:1/20:0/20:0)	0.875997	B(ii)			770.448	883.771	POS	2.50842e+07	2.72096e+07	2.88755e+07	5.549e+06	5.5122e+06	3.51381e+06
TAG(12:0/19:1/19:1)	0.875997	B(ii)			737.264	853.723	POS	8.1812e+07	5.67544e+07	7.11836e+07	7.20656e+06	6.68713e+06	4.07504e+06
TAG(13:1/21:0/21:0)	0.875997	B(ii)			734.178	925.805	POS	1.49164e+08	1.7012e+08	2.05887e+08	6.4468e+06	5.0331e+06	2.79412e+06
TAG(12:0/12:0/22:0)	0.875997	B(ii)			730.964	801.692	POS	5.42195e+06	5.0015e+06	6.03912e+06	3.66276e+06	3.56217e+06	2.52172e+06
TAG(13:0/18:1/18:1)	0.875997	B(ii)			729.227	839.709	POS	1.02914e+07	1.05579e+07	1.21243e+07	3.85499e+06	3.7618e+06	3.03172e+06
TAG(13:0/19:2/19:2)	0.875997	B(ii)			718.65	863.708	POS	2.50931e+06	1.15842e+06	4.96361e+06	490993	300108	135155
TAG(12:0/22:4/22:4)	0.875997	B(ii)			712.125	925.725	POS	1.24718e+07	1.25551e+07	1.70794e+07	644370	500096	197162
TAG(12:1/19:1/19:1)	0.875997	B(ii)			711.047	851.699	POS	3.91648e+06	6.72886e+06	8.41741e+06	2.37071e+06	1.37109e+06	844187
TAG(12:0/19:2/19:2)	0.875997	B(ii)			710.79	849.691	POS	2.78842e+07	2.72749e+07	3.73699e+07	821438	417896	134186
TAG(12:1/21:3/21:3)	0.875997	B(ii)			709.125	899.707	POS	1.14587e+07	1.18592e+07	1.61992e+07	223333	167943	141111
TAG(12:0/20:3/20:3)	0.875997	B(ii)			704.769	873.692	POS	5.60571e+06	5.77611e+06	1.1334e+07	43738.8	19731.3	0
TAG(12:1/19:2/19:2)	0.875997	B(ii)			697.654	847.678	POS	5.41012e+06	5.28212e+06	9.40305e+06	225527	152246	50975.9
TAG(12:0/12:0/20:1)	0.875997	B(ii)			695.693	771.646	POS	5.30519e+06	6.25031e+06	8.5065e+06	0	0	0
TAG(13:1/20:3/20:3)	0.875997	B(ii)			693.375	885.673	POS	6.87946e+06	7.4005e+06	9.66184e+06	6.59896e+06	825373	969932
TAG(12:0/18:2/18:2)	0.875997	B(ii)			692.22	821.663	POS	5.93626e+06	5.67817e+06	9.51629e+06	165830	65845.7	52970.4
TAG(12:0/12:0/22:3)	0.875997	B(ii)			687.46	795.648	POS	5.21379e+06	5.61928e+06	7.86715e+06	0	54994	0
TAG(13:1/18:2/18:2)	0.875997	B(ii)			679.96	833.678	POS	53082.7	81529	87134.2	1.27701e+07	3.75333e+06	2.51266e+06
TAG(13:0/19:4/19:4)	0.875997	B(ii)			679.96	855.66	POS	186953	118722	175136	6.46169e+06	1.58418e+06	1.603e+06
TAG(13:1/18:1/18:1)	0.875997	B(ii)			676.076	837.681	POS	1.5306e+07	6.6458e+07	8.4941e+07	7.30363e+07	8.12235e+07	5.77347e+07
TAG(12:3/12:3/13:0)	0.875997	B(ii)			665.426	663.454	POS	2.68417e+06	4.03106e+06	3.96354e+06	4.25318e+06	5.12716e+06	4.33077e+06
TAG(13:0/13:0/21:3)	0.875997	B(ii)			652.87	809.649	POS	8.34099e+06	8.36109e+06	8.80696e+06	1.02797e+07	9.93119e+06	9.96518e+06
TAG(13:0/18:2/18:2)	0.875997	B(ii)			652.747	835.667	POS	1.30949e+07	1.22297e+07	1.58486e+07	1.72228e+07	1.51548e+07	1.46523e+07
TAG(12:0/12:0/22:5)	0.875997	B(ii)			619.818	791.635	POS	1.73473e+06	3.04455e+06	1.51032e+06	2.39129e+07	2.61e+07	1.69263e+07
TAG(13:0/13:0/21:2)	0.875997	B(ii)			611.77	811.66	POS	7.44933e+06	5.96805e+06	1.03593e+07	2.5158e+07	2.02812e+07	1.57455e+07
TAG(12:1/12:1/12:3)	0.875997	B(ii)			608.355	651.471	POS	9.76215e+06	1.09974e+07	1.24235e+07	1.01262e+07	9.58064e+06	9.10934e+06
TAG(12:0/12:0/22:6)	0.875997	B(ii)			604.091	789.62	POS	7.52688e+07	7.13513e+07	8.4192e+07	2.53143e+07	8.47695e+07	5.50616e+07
TAG(14:2/14:2/19:5)	0.875997	B(ii)			571.539	797.588	POS	5.49154e+06	5.17869e+06	6.37357e+06	1.83269e+06	3.39749e+06	8.55672e+06
TAG(12:0/18:5/18:5)	0.875997	B(ii)			569.575	809.585	POS	1.27044e+07	9.95926e+06	1.3162e+07	2.36476e+06	603355	3.02141e+06
TAG(12:1/18:3/18:3)	0.875997	B(ii)			566.788	815.632	POS	9.65936e+07	9.11122e+07	9.57065e+07	1.22289e+08	7.99741e+07	6.37346e+07
TAG(13:0/13:0/21:4)	0.875997	B(ii)			565.333	807.632	POS	3.02571e+07	3.17986e+07	3.46999e+07	5.42272e+07	4.09958e+07	4.08831e+07
TAG(12:0/12:0/20:6)	0.875997	B(ii)			560.765	761.586	POS	5.12464e+07	6.01544e+07	5.29072e+07	7.49624e+07	6.51736e+07	5.12628e+08
TAG(12:0/12:0/20:5)	0.875997	B(ii)			560.326	763.603	POS	8.24271e+07	9.99334e+07	1.28809e+08	7.09856e+08	4.96003e+08	4.65788e+08
TAG(12:0/12:0/22:7)	0.875997	B(ii)			559.187	787.605	POS	1.93283e+07	3.05799e+07	3.25587e+07	1.75244e+08	1.67911e+08	1.25288e+07
TAG(12:1/12:1/19:4)	0.875997	B(ii)			545.218	747.571	POS	7.10177e+06	3.46157e+06	5.34596e+07	3.45127e+07	3.0863e+07	1.17999e+07
TAG(12:0/12:0/21:1)	0.875997	B(ii)			545.054	785.67	POS	1.28024e+06	2.31214e+06	2.1291e+06	2.44479e+07	3.32736e+07	1.98764e+07
TAG(12:1/12:1/20:5)	0.875997	B(ii)			542.852	759.571	POS	1.59107e+06	1.69427e+06	2.15286e+06	803685	1.25132e+06	741015
TAG(12:3/12:3/15:3)	0.875997	B(ii)			535.511	685.437	POS	1.25937e+07	8.09157e+06	1.42822e+07	9.40631e+06	5.16623e+06	5.42761e+06
TAG(12:0/12:0/19:5)	0.875997	B(ii)			531.184	749.586	POS	3.41402e+07	3.45095e+07	4.53762e+07	7.85805e+07	6.8359e+07	4.25446e+07
TAG(12:1/12:1/22:7)	0.875997	B(ii)			525.245	783.569	POS	5.08825e+07	2.66937e+08	1.88302e+08	1.93666e+08	1.61351e+08	1.62181e+08
TAG(12:1/12:1/21:5)	0.875997	B(ii)			520.823	773.586	POS	5.85907e+07	3.87522e+07	7.48674e+07	2.97657e+07	2.08652e+07	1.61375e+07
TAG(12:2/12:2/21:4)	0.875997	B(ii)			505.683	771.57	POS	2.45345e+08	2.62545e+08	3.16016e+08	8.56861e+06	2.24414e+07	1.77645e+07
TAG(12:0/12:0/18:4)	0.875997	B(ii)			496.467	737.578	POS	1.30399e+07	1.55103e+07	1.77933e+07	1.10298e+08	9.28962e+07	6.89171e+07
TAG(12:0/16:4/16:4)	0.875997	B(ii)			492.63	757.555	POS	8.29493e+06	1.06418e+07	2.35382e+07	9.36742e+06	1.31422e+07	1.35034e+07
TAG(12:0/12:0/19:3)	0.875997	B(ii)			491.15	753.588	POS	4.90861e+06	3.40775e+06	4.80208e+06	3.55142e+07	3.45561e+07	2.48896e+07
TAG(12:2/19:5/19:5)	0.875997	B(ii)			490.087	833.586	POS	2.84858e+07	2.19864e+07	3.01555e+07	7.26752e+06	4.03169e+06	7.01429e+06
TAG(12:1/18:5/18:5)	0.875997	B(ii)			486.131	807.568	POS	4.60807e+07	8.78157e+07	5.68185e+07	5.74536e+07	4.28299e+07	3.35222e+07
TAG(12:2/12:2/22:6)	0.875997	B(ii)			481.854	781.569	POS	8.52258e+06	7.24886e+06	9.58308e+06	4.17462e+06	4.45568e+06	5.65083e+06
TAG(12:1/12:1/19:5)	0.875997	B(ii)			474.488	745.558	POS	4.86513e+08	5.14407e+08	5.87908e+08	7.04616e+08	4.69749e+08	4.60439e+08
TAG(15:2/16:5/16:5)	0.875997	B(ii)			472.998	791.537	POS	1.35821e+07	2.4627e+07	1.33031e+06	1.85281e+06	2.08625e+06	3.5796e+06
TAG(12:3/12:3/21:4)	0.875997	B(ii)			465.079	767.541	POS	4.08521e+06	6.72504e+06	1.33059e+07	4.7884e+06	4.92304e+06	3.38042e+06
TAG(12:2/12:2/19:4)	0.875997	B(ii)			458.939	743.54	POS	1.01639e+08	1.11132e+08	1.26823e+08	1.79296e+07	2.27445e+07	2.64106e+07
TAG(12:1/16:4/16:4)	0.875997	B(ii)			447.024	755.537	POS	6.91879e+07	1.24794e+08	7.13948e+07	1.04183e+08	8.68206e+07	2.77766e+07
TAG(12:0/12:0/16:4)	0.875997	B(ii)			437.792	709.546	POS	1.66243e+07	2.03905e+07	2.19464e+07	4.75736e+07	3.94313e+07	3.42889e+07
TAG(12:0/12:0/16:5)	0.875997	B(ii)			437.765	707.54	POS	4.28805e+08	4.32625e+08	4.73648e+08	1.09534e+09	9.64089e+08	7.55124e+08
TAG(12:3/12:3/21:5)	0.875997	B(ii)			436.67	765.524	POS	2.23365e+07	6.48212e+07	1.41996e+07	6.97836e+06	6.12075e+06	3.73931e+06
TAG(12:2/12:2/22:7)	0.875997	B(ii)			433.333	779.539	POS	1.29904e+07	2.05517e+07	1.31124e+07	1.04608e+06	2.02942e+06	1.65055e+06
TAG(12:0/12:0/17:3)	0.875997	B(ii)			430.132	725.556	POS	7.00068e+06	8.37464e+07	1.06224e+07	9.58564e+07	8.21444e+07	1.00693e+08
TAG(15:3/16:5/16:5)	0.875997	B(ii)			428.248	789.522	POS	1.42683e+07	1.19306e+07	9.83715e+06	4.25941e+06	3.4568e+06	3.59576e+06
TAG(12:0/12:0/21:5)	0.875997	B(ii)			424.702	777.583	POS	5.55577e+06	7.24194e+06	7.62914e+06	1.10303e+07	7.19312e+06	6.31313e+06
TAG(12:2/12:2/19:5)	0.875997	B(ii)			421.292	741.524	POS	2.19994e+08	2.34055e+08	2.94015e+08	2.70656e+08	2.53082e+08	1.68148e+08
TAG(12:0/16:5/16:5)	0.875997	B(ii)			416.265	753.522	POS	1.35869e+07	1.29044e+07	1.70443e+07	5.06505e+06	3.71452e+06	2.98859e+06
TAG(12:1/12:1/17:2)	0.875997	B(ii)			404.836	723.559	POS	6.04228e+06	6.35518e+06	6.85795e+06	1.006e+07	1.25583e+07	1.0361e+07
TAG(12:0/12:0/16:3)	0.875997	B(ii)			400.881	711.54	POS	1.28331e+07	1.04394e+07	1.50235e+07	1.29244e+06	2.0486e+06	3.43195e+06
TAG(14:1/14:1/21:5)	0.875997	B(ii)			397.16	829.623	POS	2.40689e+06	1.87348e+06	2.6276e+06	7.80319e+07	5.26896e+07	6.42826e+07
TAG(13:0/17:3/17:3)	0.875997	B(ii)			391.519	803.604	POS	273206	256544	71562	1.48182e+08	1.20453e+08	1.40266e+08
TAG(12:3/19:5/19:5)	0.875997	B(ii)			387.062	831.57	POS	1.96848e+07	2.66e+07	4.1098e+07	3.79906e+07	5.21824e+07	2.5175e+07
TAG(16:5/16:5/17:2)	0.875997	B(ii)			364.584	819.556	POS	25541.3	0	0	3.91626e+07	2.9223e+07	3.22808e+07
TAG(14:3/14:3/19:5)	0.875997	B(ii)			357.795	793.544	POS	505764	625018	541918	2.68228e+07	2.10653e+07	2.44251e+07
TAG(18:0/18:1/20:1)	0.874994	B(ii)			771.636	932.858	POS	5.25649e+07	8.05097e+07	4.98068e+07	961865	2.27631e+06	1.39592e+06
PC(16:0e/14:0)	0.873615	B(ii)			489.736	736.551	NEG	245134	224310	342864	1.10268e+07	9.11787e+06	7.84125e+06
PG(18:1/18:2)	0.87342	B(ii)			351.129	771.517	NEG	163272	298721	127450	1.28873e+06	675480	401286
PC(18:0e/16:0)	0.872976	B(ii)			615.135	792.613	NEG	1.60275e+06	1.45311e+06	1.44992e+06	1.6949e+07	1.48552e+07	1.0038e+07
SQDG(18:0/16:1)	0.872067	B(ii)			278.589	819.516	NEG	2.89958e+07	2.72726e+07	3.67153e+07	5.96105e+07	4.30682e+07	3.21646e+07
TAG(16:1/17:1/18:2)	0.871563	B(ii)			721.959	858.754	POS	3.5986e+07	2.89951e+07	4.04387e+07	459294	192755	152861
Cer/NS(d19:1/24:1)	0.870824	B(ii)			607.038	662.644	POS	9.01263e+06	1.01019e+07	1.15566e+07	3.25889e+06	7.01982e+06	3.8299e+06
CE(18:0)	0.870775	B(ii)			775.43	670.648	POS	38282.9	298610	384894	2.48985e+06	2.37753e+06	1.0643e+06
MGDG(16:0/19:1)	0.870316	B(ii)			503.552	815.591	NEG	12181.4	0	0	1.89447e+08	8.17204e+07	8.7271e+07
HexCer/NDS(d18:0/22:0)	0.870143	B(ii)			558.281	830.678	NEG	0	0	0	2.0691e+07	2.99186e+07	1.75202e+07
Cer/NS(d19:1/24:0)	0.86948	B(ii)			618.19	664.658	POS	46358	210446	115768	4.23222e+06	4.79381e+06	2.8623e+06
TAG(18:1/18:1/22:1)	0.868968	B(ii)			775.557	958.873	POS	2.19602e+07	3.4186e+07	2.11186e+07	457267	171178	22805.2
PI(18:1/20:5)	0.868708	B(ii)			264.978	881.517	NEG	1.03558e+06	935560	852182	6.98745e+06	4.33789e+06	3.23354e+06
PC(18:1e/20:4)	0.868002	B(ii)			533.364	838.598	NEG	953667	991725	1.57497e+06	8.87666e+06	4.64954e+06	4.82994e+06
PC(18:1e/27:0)	0.866686	B(ii)			730.96	900.795	POS	6.43886e+07	9.94924e+07	1.32791e+08	3.64997e+06	1.03414e+06	2.29675e+06
TAG(16:1/16:1/17:1)	0.866038	B(ii)			714.166	832.736	POS	3.08375e+07	3.81178e+07	4.48964e+07	1.24074e+06	1.60759e+06	1.14951e+06
HBMP(12:0/12:0/12:0)	0.86589	B(ii)			482.552	791.544	NEG	0	0	0	9.31064e+06	8.96057e+06	1.68819e+07
PC(20:5/20:5)	0.86589	B(ii)			289.726	826.543	POS	32248.7	27116	13508.6	6.48384e+06	3.77609e+06	3.46309e+06
TAG(15:0/16:0/16:0)	0.865874	B(ii)			724.755	810.743	POS	6.77553e+06	6.47887e+06	7.37852e+06	1.19433e+06	1.26396e+06	1.50877e+06
PI(18:1/22:6)	0.863384	B(ii)			291.478	907.533	NEG	1.4819e+06	1.53308e+06	2.03825e+06	9.7986e+06	5.60996e+06	4.44603e+06
SQDG(18:0/20:5)	0.862937	B(ii)			234.198	867.515	NEG	845893	176557	868622	2.26894e+07	4.10347e+06	1.20447e+07
Cer/NS(d18:1/26:0)	0.862753	B(ii)			653.042	678.675	POS	3.23684e+06	3.42539e+06	3.66039e+06	7.64853e+06	1.03362e+07	6.28329e+06
PC(16:0/17:1)	0.862305	B(ii)			477.341	790.561	NEG	7.49363e+07	7.95023e+07	9.64955e+07	8.44199e+07	6.22276e+07	5.18018e+07
Cer/NS(d18:1/23:0)	0.861783	B(ii)			607.3	636.628	POS	1.59976e+07	1.90547e+07	2.04035e+07	1.44163e+07	1.93589e+07	1.14783e+07
GlcADG(19:1/19:1)	0.86134	B(ii)			427.006	823.594	NEG	11802.8	0	0	4.90394e+06	2.76566e+06	2.91393e+06
TAG(16:1/16:2/18:1)	0.858996	B(ii)			712.222	844.739	POS	1.11676e+08	1.8345e+08	2.06678e+08	4.23593e+06	4.24297e+06	2.63268e+06
PI(18:0/22:3)	0.858676	B(ii)			419.72	915.598	NEG	5.68236e+06	6.22663e+06	7.3637e+06	7.1205e+06	5.27221e+06	3.92757e+06
PC(18:1/20:2)	0.858418	B(ii)			493.727	856.598	NEG	1.42796e+07	1.56789e+07	3.85577e+06	1.05526e+07	1.46571e+07	5.61771e+06
PG(18:1/19:1)	0.857569	B(ii)			397.11	787.55	NEG	2.42046e+06	2.47915e+06	3.40174e+06	7.5617e+07	5.13906e+07	3.28964e+07
Cer/NS(d18:2/24:1)	0.856117	B(ii)			560.968	646.613	POS	1.83855e+07	2.23329e+07	2.48573e+07	3.02851e+07	3.66194e+07	2.31961e+07
TAG(14:1/15:0/18:1)	0.853022	B(ii)			708.92	806.723	POS	1.91738e+07	2.59585e+07	2.96942e+07	738219	232667	144579
PI(16:0/22:6)	0.853021	B(ii)			282.462	881.517	NEG	1.97059e+06	2.20186e+06	2.86797e+06	1.69459e+07	8.74158e+06	7.34408e+06
Cer/NDS(d18:0/16:0)	0.851228	B(ii)			482.794	538.52	NEG	123354	161364	126685	7.47232e+06	8.94094e+06	5.64708e+06
PC(8:0/22:3)	0.851144	B(ii)			391.264	700.503	POS	2.76384e+06	2.56789e+06	2.77518e+06	3.22122e+06	3.18649e+06	2.49679e+06
TAG(17:0/18:1/22:1)	0.851025	B(ii)			780.419	946.878	POS	1.69354e+07	2.66032e+07	8.06337e+07	1.42822e+06	1.09723e+06	544527
SQDG(16:0/22:5)	0.850633	B(ii)			253.286	867.52	NEG	4.28388e+06	4.2686e+06	5.62882e+06	2.6073e+06	5.26202e+06	1.97517e+06
TAG(14:1/15:1/18:1)	0.849513	B(ii)			660.712	804.702	POS	2.11133e+06	2.29238e+06	2.59205e+06	1.07279e+07	8.78482e+06	6.82539e+06
PE(18:2e/22:5)	0.849158	B(ii)			455.097	774.545	NEG	349621	393770	758706	8.80474e+06	7.78836e+06	5.35673e+06
HexCer/NDS(d18:0/24:0)	0.848363	B(ii)			592.698	858.705	NEG	0	0	139171	2.22882e+07	2.93815e+07	1.77597e+07
TAG(15:0/17:0/17:1)	0.848035	B(ii)			742.462	836.768	POS	7.28468e+07	8.95289e+07	1.04574e+08	7.34565e+06	6.88151e+06	3.75826e+06
TAG(18:1/18:1/21:3)	0.847653	B(ii)			755.44	940.834	POS	4.27165e+07	5.329e+07	5.21176e+07	136945	144681	0
PS(18:0/18:1)	0.847639	B(ii)			378.837	788.536	NEG	747828	499208	833102	7.21499e+06	4.40234e+06	3.26492e+06
PE(19:0/18:1)	0.844508	B(ii)			535.831	758.569	NEG	4.0972e+06	4.75401e+06	5.58566e+06	6.08547e+06	5.31371e+06	3.68474e+06
PC(20:5/22:6)	0.8394	B(ii)			299.385	852.559	POS	595057	738606	1.05678e+06	1.33573e+07	7.71304e+06	6.06551e+06
PE(18:0e/20:4)	0.836915	B(ii)			505.854	754.573	POS	1.87864e+06	2.41535e+06	2.51901e+06	9.15051e+07	8.06843e+07	6.3118e+07
TAG(16:0/18:1/22:4)	0.836165	B(ii)			750.253	926.815	POS	4.59443e+08	4.51889e+08	5.04984e+08	9.715e+06	8.70604e+06	3.8855e+06
PE(20:0/18:1)	0.835847	B(ii)			518.747	772.575	NEG	2.49775e+06	1.67687e+06	5.36834e+06	3.58773e+06	2.3562e+06	1.78802e+06
PE(16:0/17:1)	0.834158	B(ii)			444.064	702.508	NEG	8.85398e+06	9.10183e+06	1.13913e+07	9.15999e+06	8.34275e+06	8.02688e+06
PG(16:0/19:1)	0.834103	B(ii)			400.126	761.515	NEG	1.4738e+06	1.39309e+06	657536	2.34984e+08	1.68311e+08	1.39006e+08
PC(16:0e/16:0)	0.832231	B(ii)			553.203	764.58	NEG	2.67114e+06	2.95612e+06	4.37266e+06	9.92403e+07	9.05716e+07	6.54244e+07
PE(16:0/18:0)	0.829518	B(ii)			510.939	718.539	NEG	2.87632e+06	3.23818e+06	3.7113e+06	1.92737e+07	1.90599e+07	1.47079e+07
Cer/NDS(d14:0/21:1)	0.828563	B(ii)			615.819	552.546	POS	1.92564e+07	1.85127e+07	2.02974e+07	2.137e+07	1.82749e+07	1.44548e+07
PE(17:0/22:6)	0.826824	B(ii)			433.299	778.538	POS	2.50367e+07	3.85138e+07	4.62253e+07	7.22628e+06	5.93648e+06	5.15049e+06
SQDG(12:0/22:1)	0.826261	B(ii)			389.962	819.538	NEG	0	0	0	1.51456e+07	1.2595e+07	8.32309e+06
SQDG(12:0/22:3)	0.826261	B(ii)			360.781	815.503	NEG	782261	781672	922881	4.81617e+06	4.53456e+06	4.6902e+06
SQDG(14:0/22:3)	0.826261	B(ii)			326.232	843.537	NEG	3792.6	0	5086.29	4.82542e+06	3.03585e+06	2.24061e+06
SQDG(16:1/22:5)	0.826261	B(ii)			211.98	865.5	NEG	1.22703e+07	6.1257e+06	9.82737e+06	6.73425e+07	1.72951e+07	1.31181e+07
TAG(18:0/19:1/20:2)	0.824986	B(ii)			780.237	944.864	POS	3.6239e+07	1.52098e+07	1.51607e+07	162898	52647.4	0
PI(14:0/18:1)	0.824615	B(ii)			288.834	807.501	NEG	1.4269e+06	697752	2.3754e+06	3.96799e+07	2.29326e+07	1.77138e+07
PI(20:3/20:3)	0.824373	B(ii)			340.539	909.55	NEG	4.40606e+06	5.0911e+06	5.88335e+06	4.28902e+07	2.40281e+07	1.85357e+07
PE(18:0/20:1)	0.824219	B(ii)			556.44	772.585	NEG	5.78493e+06	5.4865e+06	7.04019e+06	1.02579e+07	9.40605e+06	5.58618e+06
PC(18:0/20:1)	0.823158	B(ii)			619.127	860.637	NEG	3.33579e+06	4.3469e+06	4.31792e+06	7.47134e+06	6.57496e+06	4.28975e+06
DAG(16:0/18:2)	0.821968	B(ii)			517.916	610.539	POS	1.21754e+08	1.17931e+08	1.60718e+08	2.83737e+07	2.35971e+07	1.4956e+07
Cer/NS(d18:1/20:0)	0.820901	B(ii)			554.226	594.581	POS	1.14309e+07	1.35743e+07	1.36883e+07	1.33906e+07	1.93787e+07	1.2057e+07
PC(17:0/20:4)	0.819428	B(ii)			473.31	840.575	NEG	1.54695e+07	9.57369e+06	1.94219e+07	3.38952e+06	4.13587e+06	3.28838e+06
PC(18:1/22:6)	0.816417	B(ii)			431.991	876.574	NEG	1.4337e+07	1.52085e+07	1.96736e+07	1.05606e+07	7.6658e+06	5.80065e+06
PC(16:0e/20:4)	0.815186	B(ii)			508.23	812.579	NEG	291149	497933	346749	5.63785e+06	4.86837e+06	4.08707e+06
TAG(18:1/18:1/22:4)	0.813266	B(ii)			750.572	952.831	POS	1.53589e+08	1.85304e+08	1.94628e+08	3.54053e+06	2.58786e+06	1.39856e+06
Cer/NS(d17:1/24:1)	0.813241	B(ii)			573.021	634.611	POS	1.01098e+07	8.68224e+06	1.07387e+07	8.09902e+06	1.15207e+07	7.46374e+06
PI(14:0/18:0)	0.813029	B(ii)			318.998	809.516	NEG	1.28322e+06	1.4956e+06	2.00336e+06	3.01444e+06	1.92887e+06	1.37001e+06
PE(18:2e/20:4)	0.812173	B(ii)			452.14	748.53	NEG	4.68898e+06	6.89776e+06	7.56046e+06	1.72369e+08	1.35029e+08	9.66372e+07
TAG(18:1/18:1/19:2)	0.81088	B(ii)			740.1	914.809	POS	1.37986e+07	1.61603e+07	1.48348e+07	706825	753202	801058
PE(18:0/22:6)	0.810736	B(ii)			458.428	790.538	NEG	8.545e+07	1.008e+08	1.22007e+08	3.6755e+07	3.26688e+07	2.37604e+07
PE(18:2e/20:5)	0.809066	B(ii)			416.894	746.514	NEG	385154	329151	438635	2.3772e+07	2.00643e+07	1.43746e+07
PC(16:0/16:1)	0.807524	B(ii)			487.947	776.546	NEG	5.2911e+07	5.20427e+07	6.10788e+07	4.31943e+07	3.1864e+07	2.78691e+07
PG(16:0/16:1)	0.807113	B(ii)			308.976	719.485	NEG	1.66726e+06	2.00826e+06	2.65099e+06	1.49749e+07	1.21923e+07	1.00238e+07
DAG(16:0/22:3)	0.806763	B(ii)			568.356	664.586	POS	21196098	2.3932e+07	3.44902e+07	7.387e+06	6.58804e+06	3.73234e+06
PE(16:1e/20:5)	0.805506	B(ii)			412.046	720.497	NEG	911695	1.03067e+06	1.30373e+06	8.98296e+07	8.072e+07	5.88578e+07
TAG(17:1/18:1/18:2)	0.80515	B(ii)			736.239	886.784	POS	7.15479e+07	8.22097e+07	1.1007e+08	1.09591e+06	577116	449855
HexCer/NDS(d21:0/12:0)	0.804324	B(ii)			545.463	688.585	POS	1.48443e+07	1.94127e+07	1.69338e+07	8.70113e+06	557748	5.02243e+06
TAG(16:5/19:5/20:6)	0.80357	B(ii)			596.572	895.574	POS	739165	154130	608976	215053	288838	238151
MGDG(16:1/18:1)	0.802698	B(ii)			443.499	799.558	NEG	27068.4	36101.4	0	8.45813e+06	5.01725e+06	4.96171e+06
TAG(18:0/18:1/20:2)	0.80224	B(ii)			758.428	930.842	POS	8.74984e+07	1.31918e+08	8.49519e+07	719859	2.22597e+06	1.24697e+06
PC(18:0e/20:4)	0.800046	B(ii)			547.808	840.611	NEG	2.22594e+06	2.36358e+06	2.90141e+06	1.05167e+07	7.766e+06	5.60322e+06
Cer/NDS(d18:0/24:0)	0.79924	B(iii)			633.794	650.643	NEG	31413.2	39849.7	35852.9	3.03669e+06	4.4316e+06	2.32604e+06
PC(20:3e/27:0)	0.798362	B(iii)			734.537	924.798	POS	2.28326e+08	2.49105e+08	2.82192e+08	9.59759e+06	8.22433e+06	5.8545e+06
PI(18:0/18:2)	0.797899	B(iii)			351.875	861.548	NEG	1.76603e+07	1.85939e+07	2.51581e+07	1.14058e+08	7.27453e+07	5.61662e+07
Cer/NS(d22:3/42:2)	0.796275	B(iii)			785.968	950.911	POS	9.69311e+06	1.08478e+07	1.02802e+07	1.10411e+07	1.23694e+07	8.80137e+06
DAG(18:0/18:1)	0.796167	B(iii)			586.043	640.585	POS	3.86278e+07	4.55672e+07	5.96086e+07	4.82685e+07	4.43782e+07	2.30061e+07
PC(16:0/18:0)	0.796034	B(iii)			559.021	806.592	NEG	5.19821e+07	5.11985e+07	5.42072e+07	2.93495e+08	3.00291e+08	1.62066e+08
DAG(18:1/22:2)	0.795784	B(iii)			602.36	692.617	POS	8.50092e+06	1.02403e+07	1.24271e+07	124741	222946	88720.2
GlcADG(18:0/16:2)	0.795197	B(iii)			472.265	767.544	NEG	2.52836e+08	2.7209e+08	3.24265e+08	2.029e+08	1.77151e+08	1.31755e+08
TAG(18:0/18:1/22:0)	0.794998	B(iii)			817.827	962.907	POS	6.33005e+06	8.6012e+06	8.67548e+06	2.85414e+06	3.0137e+06	1.59357e+06
Cer/AS(d20:2/20:2)	0.789051	B(iii)			533.283	630.552	NEG	475641	478866	485682	1.12357e+07	1.3447e+07	1.0062e+07
TAG(17:0/20:1/20:1)	0.788392	B(iii)			793.602	946.879	POS	8.88625e+06	1.41239e+07	1.17013e+07	337596	268769	80437.3
Cer/NDS(d18:0/24:1)	0.787834	B(iii)			589.547	694.626	NEG	7.63503e+06	8.16408e+06	9.53279e+06	1.20419e+07	1.312e+07	7.46597e+06
PE(17:0/20:3)	0.787699	B(iii)			460.798	754.539	NEG	3.17395e+06	5.46684e+06	6.63522e+06	2.8463e+06	2.2221e+06	862971
PG(18:1/20:4)	0.785618	B(iii)			297.164	795.516	NEG	9.55343e+06	8.70362e+06	1.27659e+07	8.3773e+06	3.98528e+06	1.71337e+06
PE(16:0/22:6)	0.781981	B(iii)			408.031	762.507	NEG	1.18406e+08	1.32834e+08	1.54181e+08	2.61142e+07	2.2913e+07	1.572e+07
PE(16:0/18:3)	0.780782	B(iii)			408.036	712.491	NEG	1.96902e+07	2.11834e+07	1.35631e+07	3.55178e+06	3.31843e+06	2.4188e+06
ACar(26:6)	0.780656	B(iii)			102.851	528.393	POS	1.56219e+07	2.03581e+07	3.73777e+07	4.42038e+07	3.17954e+07	2.79483e+07
TAG(16:1/18:1/20:3)	0.78063	B(iii)			732.076	898.786	POS	3.49513e+08	4.69012e+08	4.4351e+08	1.33873e+07	1.19124e+07	6.79912e+06
GlcADG(18:1/20:4)	0.780481	B(iii)			487.069	817.558	NEG	1.08249e+07	1.12387e+07	1.29392e+07	1.34404e+07	7.68606e+06	1.29438e+07
PI(19:0/13:1)	0.780228	B(iii)			301.287	807.5	NEG	2.59081e+06	1.76401e+06	2.41781e+06	1.89742e+07	9.93363e+06	7.45936e+06
PG(14:0/18:1)	0.779358	B(iii)			272.515	719.486	NEG	1.30015e+06	1.14474e+06	1.61967e+06	3.26439e+06	4.89019e+06	3.85741e+06
DAG(20:0/18:1)	0.778917	B(iii)			618.29	668.618	POS	4.54882e+06	3.91324e+06	5.34726e+06	3.69168e+06	3.40215e+06	1.87637e+06
Cer/AP(t15:0/28:1)	0.777373	B(iii)			602.927	694.634	NEG	2.62637e+06	5.06181e+06	3.1849e+06	7.34707e+07	8.613e+07	4.80027e+07
PS(16:0/16:1)	0.776129	B(iii)			313.184	732.484	NEG	3.91072e+06	4.62173e+06	4.90452e+06	2.64511e+07	1.56533e+07	1.14777e+07
Cer/AS(d26:3/16:2)	0.774759	B(iii)			573.973	656.577	NEG	639705	553601	884585	8.86399e+06	9.77361e+06	6.57234e+06
TAG(17:1/18:0/18:1)	0.774154	B(iii)			747.06	890.808	POS	3.17446e+07	4.07579e+07	3.7711e+07	411050	1.18102e+06	744361
AcylGlcADG(20:3/22:6/22:6)	0.772652	B(iii)			462.536	1175.77	NEG	6.64304e+06	5.65828e+06	6.72547e+06	5.95522e+06	5.19294e+06	5.23695e+06
AcylGlcADG(12:0/12:0/20:5)	0.772652	B(iii)			301.301	915.598	NEG	1.06038e+07	1.14349e+07	1.29674e+07	1.00896e+07	8.84342e+06	8.12231e+06
TAG(16:1/18:1/21:3)	0.771548	B(iii)			740.754	912.799	POS	4.62155e+07	6.19662e+07	7.23234e+07	1.25259e+06	838134	93005.9
Cer/NS(d22:3/38:2)	0.770968	B(iii)			776.717	894.839	POS	5.87556e+06	1.12284e+07	8.48793e+06	2.35464e+06	2.72467e+06	1.58435e+06
DAG(18:0/20:4)	0.770405	B(iii)			581.644	662.571	POS	1.86584e+06	1.24041e+07	6.79132e+06	4.63416e+06	3.43754e+06	1.78588e+06
DAG(16:0/18:0)	0.76869	B(iii)			583.775	614.572	POS	2.15125e+08	2.40868e+08	3.01599e+08	3.49026e+08	3.00342e+08	2.65339e+08
Cer/NS(d16:1/16:0)	0.76719	B(iii)			409.543	510.487	POS	1.1332e+07	1.51975e+07	1.36422e+07	1.86661e+07	2.17786e+07	1.3025e+07
PC(15:0/20:3)	0.765018	B(iii)			425.156	814.541	NEG	1.45687e+06	1.42718e+06	2.31935e+06	0	0	0
TAG(14:1/14:1/18:1)	0.761108	B(iii)			687.539	790.691	POS	6.79227e+06	2.63336e+07	2.91396e+07	7.58494e+06	1.54529e+06	5.6751e+06
DAG(18:0/18:0)	0.759547	B(iii)			585.25	642.599	POS	1.37298e+07	2.5407e+07	5.86827e+06	4.97766e+06	3.21002e+07	3.74952e+07
TAG(18:1/18:1/19:0)	0.759427	B(iii)			777.236	918.845	POS	2.8091e+07	3.24636e+07	3.32896e+07	1.01793e+06	718084	326005
PE(16:2e/24:4)	0.758477	B(iii)			496.477	778.574	POS	5.68556e+06	2.94867e+06	2.84638e+06	4.6398e+07	4.08849e+07	2.71509e+07
PC(14:0e/20:5)	0.758013	B(iii)			471.38	738.541	POS	589177	731016	1.10609e+06	4.25802e+07	6.08791e+07	2.50142e+07
HexCer/NS(d14:2/18:2)	0.757822	B(iii)			388.625	666.507	POS	255910	35666.2	80536.1	2.98632e+07	2.39894e+07	1.75881e+07
TAG(16:1/18:1/22:5)	0.755634	B(iii)			710.377	922.779	POS	1.50022e+07	2.04952e+07	2.38786e+07	1.56098e+06	1.03602e+06	686327
TAG(17:0/18:1/20:3)	0.75517	B(iii)			752.349	914.816	POS	7.74858e+07	8.92966e+07	1.0699e+08	1.96249e+06	1.75596e+06	1.67504e+06
PS(16:1/18:1)	0.753606	B(iii)			323.804	758.498	NEG	2.75105e+06	4.35935e+06	4.91569e+06	2.21002e+07	7.07278e+06	1.01874e+07
TAG(18:1/18:1/22:5)	0.752874	B(iii)			741.422	950.814	POS	1.33831e+08	2.01614e+08	1.81803e+08	6.67572e+06	2.67992e+06	3.3452e+06
TAG(16:1/16:1/22:6)	0.752597	B(iii)			690.656	892.739	POS	9.58152e+06	1.6478e+07	1.21349e+07	438865	312547	248186
TAG(18:1/20:1/22:3)	0.750377	B(iii)			778.243	982.879	POS	3.19251e+07	3.65873e+07	4.19895e+07	275138	225593	62552.4
TAG(18:1/19:1/22:3)	0.750365	B(iii)			770.052	968.863	POS	1.22514e+07	1.22377e+07	1.27145e+07	0	0	0
PE(18:2e/22:6)	0.749649	B(iii)			452.14	772.529	NEG	454318	606520	722097	5.21922e+06	4.00115e+06	2.95698e+06
PS(18:0/18:2)	0.749559	B(iii)			379.055	786.529	NEG	4.20668e+06	4.92946e+06	7.86707e+06	7.79162e+07	4.27537e+07	2.29488e+07
GlcADG(20:0/20:0)	0.7494	B(iii)			565.795	855.66	NEG	3.88589e+07	4.21388e+07	4.93468e+07	1.23146e+08	8.57561e+07	7.07369e+07
GlcADG(17:0/17:0)	0.7494	B(iii)			521.719	771.573	NEG	1.03502e+07	5.69326e+06	2.01793e+07	1.08791e+07	6.81802e+06	4.77508e+06
GlcADG(13:1/13:1)	0.7494	B(iii)			375.685	655.421	NEG	2.23169e+06	2.08408e+06	2.36876e+06	2.7905e+06	2.22426e+06	1.88409e+06
Cer/NDS(d14:0/19:1)	0.749229	B(iii)			578.736	524.515	POS	1.13327e+07	1.22543e+07	1.23149e+07	1.38559e+07	1.04207e+07	9.79802e+06
PC(15:1/20:4)	0.748756	B(iii)			478	810.526	NEG	1.0302e+07	9.83192e+06	1.12833e+07	9.19225e+06	7.38919e+06	8.27579e+06
HBMP(12:0/12:0/14:1)	0.74812	B(iii)			459.802	817.563	NEG	3.02075e+06	2.1131e+06	2.59927e+06	1.68673e+06	2.18036e+06	2.38675e+06
HBMP(12:0/12:0/18:5)	0.74812	B(iii)			432.641	865.579	NEG	341670	412463	479671	3.98466e+06	2.68581e+06	2.16691e+06
HBMP(14:0/18:4/18:4)	0.74812	B(iii)			418.612	971.616	NEG	106147	182160	91179.3	347668	139680	117047
HBMP(14:1/14:1/20:5)	0.74812	B(iii)			380.551	945.615	NEG	0	0	7518.91	5.7094e+07	3.42126e+07	3.55995e+07
HBMP(12:0/18:4/18:4)	0.74812	B(iii)			338.58	943.601	NEG	0	0	0	1.04844e+07	5.46956e+06	5.52756e+06
Cer/NS(d17:1/22:0)	0.747174	B(iii)			584.307	608.598	POS	834489	1.05329e+06	1.26189e+06	1.56732e+06	1.49489e+06	667176
Cer/AS(d24:3/22:2)	0.746594	B(iii)			651.368	712.639	NEG	1.56739e+06	1.52134e+06	1.89732e+06	3.11421e+06	3.62754e+06	2.41505e+06
PI(5:0/27:0)	0.745886	B(iii)			336.841	809.517	NEG	3.12486e+06	2.22348e+06	6.62598e+06	8.12378e+07	5.01336e+07	3.68684e+07
PI(13:1/26:2)	0.745694	B(iii)			400.001	901.58	NEG	3.39575e+06	3.83875e+06	5.03475e+06	3.53091e+06	2.26695e+06	1.83159e+06
PE(18:2e/20:1)	0.743553	B(iii)			541.119	754.575	NEG	617541	748871	762474	8.93359e+06	5.15912e+06	3.87881e+06
PS(18:0/20:3)	0.741786	B(iii)			410.254	812.547	NEG	2.82693e+07	2.63501e+07	3.93697e+07	1.24932e+07	8.68031e+06	6.50819e+06
PE(16:0e/20:4)	0.741513	B(iii)			448.067	726.535	POS	1.58884e+06	2.6295e+06	1.15901e+06	1.13182e+08	9.19536e+07	3.03987e+08
MGDG(18:0/18:1)	0.735168	B(iii)			523.898	829.604	NEG	2.137e+06	2.29149e+06	2.59045e+06	1.77002e+07	1.40533e+07	1.40968e+07
Cer/NS(d16:1/24:1)	0.733028	B(iii)			559.476	620.598	POS	1.95179e+07	2.85159e+07	1.83438e+07	2.98601e+07	3.53896e+07	1.90933e+07
TAG(16:0/20:1/22:1)	0.731272	B(iii)			786.549	960.89	POS	1.45826e+07	2.35473e+07	1.63927e+07	206483	395916	120773
MGDG(14:0/14:0)	0.729576	B(iii)			338.731	733.502	NEG	198922	283273	282206	1.08692e+07	6.69195e+06	5.4316e+06
Cer/NDS(d18:0/20:0)	0.72689	B(iii)			567.679	640.588	NEG	1.14835e+06	1.27412e+06	1.40067e+06	2.70045e+07	3.28881e+07	1.90027e+07
PS(18:0/16:1)	0.726745	B(iii)			374.416	760.515	NEG	1.61579e+07	1.62117e+07	2.28074e+07	3.33793e+07	8.16471e+07	6.4038e+07
Cer/NDS(d18:0/18:0)	0.726254	B(iii)			527.887	612.556	NEG	1.93476e+06	1.9305e+06	2.09263e+06	4.22233e+07	5.34701e+07	3.33849e+07
Cer/AS(d22:2/22:2)	0.725834	B(iii)			641.137	686.623	NEG	379608	536057	739728	8.80648e+07	9.52367e+07	6.96159e+07
Cer/AS(d18:2/18:2)	0.725834	B(iii)			523.183	574.496	NEG	18408.5	0	16107.9	2.31837e+06	3.26884e+06	2.0999e+06
TAG(18:0/18:1/21:3)	0.72443	B(iii)			768.242	942.849	POS	2.46758e+07	3.1865e+07	3.13113e+07	136827	21961.4	0
PE(22:6e/18:1)	0.724208	B(iii)			389.778	774.529	NEG	9.07952e+07	2.23015e+07	2.78513e+07	2.78967e+07	1.64462e+07	1.98683e+07
TAG(16:1/16:2/18:2)	0.723548	B(iii)			697.681	842.723	POS	2.87324e+07	3.62815e+07	4.43597e+07	6.69603e+06	6.46871e+06	4.37314e+06
PE(18:0e/18:4)	0.723196	B(iii)			503.12	726.539	POS	0	0	0	3.42863e+06	6.2147e+06	3.99598e+06
PC(16:2/22:6)	0.722903	B(iii)			403.877	802.535	POS	2.76496e+07	4.16301e+07	5.26205e+07	0	0	0
Cer/AS(d14:1/30:2)	0.720602	B(iii)			634.307	688.619	NEG	1.34582e+07	1.40788e+07	1.49201e+07	2.60213e+07	3.13699e+07	1.91324e+07
TAG(18:1/20:3/22:6)	0.720445	B(iii)			723.067	972.801	POS	1.93788e+07	2.40612e+07	2.71384e+07	580732	302444	103827
TAG(18:1/19:1/20:1)	0.713701	B(iii)			767.057	944.857	POS	1.35662e+07	1.83461e+07	1.23707e+07	54548.7	117945	74938.2
TAG(17:1/18:1/20:4)	0.713602	B(iii)			727.914	910.783	POS	2.21591e+07	2.66476e+07	2.8982e+07	712285	635214	187581
TAG(18:1/18:1/21:2)	0.710801	B(iii)			755.574	942.842	POS	1.24229e+07	1.79713e+07	1.35274e+07	37509.8	0	0
Cer/AS(d21:3/20:2)	0.70988	B(iii)			573.137	642.56	NEG	2.49976e+06	2.7448e+06	3.1886e+06	1.89344e+06	2.61294e+06	1.52346e+06
PS(18:0/20:4)	0.708129	B(iii)			371.143	810.53	NEG	5.46349e+07	7.95856e+07	1.03636e+08	5.45269e+07	3.5117e+07	2.87714e+07
PE(16:1e/22:6)	0.704103	B(iii)			432.861	746.515	NEG	5.64835e+06	6.69632e+06	7.43291e+06	6.5187e+07	5.49228e+07	4.35318e+07
OxPS(18:1/20:4+3O(2Cyc))	0.703696	B(iii)			414.942	856.509	NEG	3.94805e+06	3.77537e+06	4.86393e+06	578982	542664	451995
TAG(16:0/16:2/20:4)	0.697254	B(iii)			704.06	868.739	POS	3.38914e+07	4.13642e+07	5.06801e+07	754643	601755	298345
PC(15:0/17:0)	0.696943	B(iii)			569.871	778.561	NEG	2.65484e+06	2.74102e+06	3.17229e+06	1.72145e+07	9.22089e+06	9.39741e+06
PE(18:0e/16:2)	0.696612	B(iii)			495.192	702.542	POS	4.71237e+06	4.98171e+06	6.12441e+06	4.80539e+08	4.39378e+08	3.40105e+08
PE(16:0e/22:4)	0.695551	B(iii)			523.127	754.573	POS	9.60333e+06	3.95294e+06	5.80844e+06	6.34739e+07	5.64738e+07	3.77723e+07
PE(18:1/22:2)	0.69397	B(iii)			506.49	796.578	NEG	556815	829921	1.93939e+06	128248	196864	0
PC(13:1/22:6)	0.69333	B(iii)			421.522	762.503	POS	1.91285e+07	1.71656e+07	2.06913e+07	9.15086e+06	1.01216e+07	1.15708e+07
MGDG(16:0/16:0)	0.692619	B(iii)			483.029	775.547	NEG	811076	1.01787e+06	1.12382e+06	6.83419e+06	5.89825e+06	4.74392e+06
PE(19:0/20:4)	0.689634	B(iii)			486.664	780.555	NEG	8.33074e+06	8.69052e+06	1.05345e+07	1.79613e+06	1.15179e+06	1.94604e+06
Cer/NDS(d18:0/14:0)	0.689247	B(iii)			430.783	556.495	NEG	585680	652239	702975	1.46068e+07	1.57107e+07	1.02814e+07
PE(18:1/19:2)	0.688729	B(iii)			446.734	754.53	NEG	1.88772e+06	780687	4.0852e+06	1.29158e+06	866289	798481
TAG(18:1/22:3/22:6)	0.688216	B(iii)			736.479	1000.83	POS	1.01831e+07	1.82892e+07	1.60655e+07	0	27813	0
TAG(18:1/20:3/22:3)	0.687974	B(iii)			756.486	978.848	POS	5.22397e+07	5.668e+07	6.34708e+07	432702	754133	299219
TAG(18:1/20:4/22:6)	0.687533	B(iii)			709.102	970.783	POS	6.97945e+06	8.9133e+06	9.74114e+06	504564	287449	21502.3
TAG(16:1/16:1/20:5)	0.687249	B(iii)			687.46	866.722	POS	8.26117e+06	1.21852e+07	1.22483e+07	1.26091e+06	1.10435e+06	826752
Cer/AS(d14:3/32:2)	0.686294	B(iii)			622.861	712.63	NEG	9.97741e+06	8.65875e+06	1.13536e+07	1.41111e+07	1.67849e+07	1.12412e+07
Cer/AS(d14:3/30:2)	0.686294	B(iii)			622.794	684.606	NEG	3.57692e+07	3.67115e+07	4.59246e+07	5.47514e+07	6.34062e+07	4.228e+07
Cer/AS(d14:3/29:1)	0.686294	B(iii)			619.67	672.607	NEG	127277	432712	166658	3.79497e+06	4.29347e+06	2.71313e+06
Cer/AS(d15:3/28:2)	0.686294	B(iii)			606.652	670.592	NEG	7.38875e+06	8.1318e+06	9.8385e+06	1.64676e+07	2.23501e+07	1.26942e+07
Cer/AS(d14:2/28:2)	0.686294	B(iii)			602.644	658.592	NEG	1.60623e+06	1.63202e+06	1.94175e+06	7.40434e+07	8.55505e+07	5.90725e+07
Cer/AS(d14:3/28:2)	0.686294	B(iii)			590.345	656.576	NEG	2.09366e+07	2.16393e+07	2.51757e+07	3.89982e+07	4.6961e+07	3.46802e+07
Cer/AS(d14:3/26:2)	0.686294	B(iii)			553.514	628.544	NEG	6.32624e+06	6.49831e+06	7.95083e+06	7.05984e+06	8.03511e+06	5.9801e+06
Cer/AS(d14:2/24:2)	0.686294	B(iii)			528.719	602.53	NEG	1.54595e+06	1.85285e+06	2.0858e+06	3.66494e+07	4.49343e+07	3.21381e+07
Cer/AS(d14:3/24:2)	0.686294	B(iii)			523.13	600.512	NEG	2.57376e+06	2.67337e+06	2.54324e+06	3.87067e+06	4.00378e+06	3.51645e+06
Cer/AS(d14:3/22:2)	0.686294	B(iii)			463.857	572.481	NEG	5.46657e+07	5.35452e+07	6.22367e+07	7.4241e+07	8.87689e+07	7.15247e+07
Cer/AS(d14:3/21:1)	0.686294	B(iii)			457.524	560.482	NEG	147861	76541	136595	1.90248e+06	3.00779e+06	1.75389e+06
Cer/AS(d15:3/20:2)	0.686294	B(iii)			437.213	558.464	NEG	4.80083e+06	4.53907e+06	5.49223e+06	1.65549e+06	1.97075e+06	1.65084e+06
Cer/AS(d14:2/20:2)	0.686294	B(iii)			430.956	546.465	NEG	695541	796487	994857	1.64414e+07	1.87603e+07	1.45001e+07
Cer/AS(d14:3/20:2)	0.686294	B(iii)			410.603	544.45	NEG	7.42093e+06	8.87057e+06	9.35908e+06	7.10504e+06	8.35246e+06	5.2167e+06
Cer/AP(t20:0/23:1)	0.685803	B(iii)			622.346	694.635	NEG	5.36349e+07	6.09832e+07	7.2974e+07	1.91147e+08	2.37032e+08	6.83956e+07
PS(18:0/22:4)	0.680404	B(iii)			387.343	838.552	NEG	1.35883e+06	760669	1.47469e+06	3.10205e+07	2.13653e+07	1.19874e+07
Cer/AP(t15:2/28:2)	0.680164	B(iii)			657.477	688.581	NEG	1.44101e+07	1.55228e+07	1.71404e+07	2.49311e+07	1.31489e+07	3.21312e+07
Cer/AP(t15:2/26:2)	0.680164	B(iii)			650.663	660.546	NEG	320299	440110	366664	270653	200111	385708
Cer/AP(t14:0/28:0)	0.680164	B(iii)			618.59	682.635	NEG	1.08206e+06	1.20524e+06	1.34268e+06	8.17857e+06	1.13718e+07	5.9109e+06
Cer/AP(t14:1/29:1)	0.680164	B(iii)			589.547	692.621	NEG	6.76444e+07	7.39592e+07	8.52054e+07	1.029e+08	1.14728e+08	6.50698e+07
Cer/AP(t14:0/24:1)	0.678186	B(iii)			616.548	670.571	NEG	5.18423e+06	6.79725e+06	6.57904e+06	6.23883e+06	5.55125e+06	4.72923e+06
TAG(18:1/18:1/21:4)	0.677165	B(iii)			744.907	938.818	POS	2.72119e+07	3.45428e+06	3.21441e+07	342213	203635	84531.7
TAG(18:1/20:2/22:3)	0.67549	B(iii)			766.281	980.864	POS	4.22426e+07	5.32477e+07	4.63107e+07	327216	120581	47111.6
Cer/BS(d14:2/28:2)	0.669861	B(iii)			677.876	704.567	NEG	4.96588e+07	1.42213e+07	5.57731e+07	1.35309e+07	1.36019e+07	1.39183e+07
Cer/BS(d19:2/22:2)	0.669861	B(iii)			628.847	704.567	NEG	1.08472e+07	7.26384e+06	1.14564e+07	4.60677e+06	9.92876e+06	1.47899e+07
Cer/BS(d22:3/20:1)	0.669861	B(iii)			575.947	704.568	NEG	1.09175e+07	9.6632e+06	1.04937e+07	7.4609e+06	6.95982e+06	7.10133e+06
PG(16:1/19:1)	0.668683	B(iii)			312.795	759.518	NEG	347092	300122	736747	71125.9	489738	312586
PE(18:0e/20:5)	0.659794	B(iii)			460.615	752.556	POS	660241	597955	1.6625e+06	7.33033e+07	6.54937e+07	4.84523e+07
TAG(18:1/20:3/22:4)	0.658044	B(iii)			743.456	976.832	POS	4.7156e+07	5.79899e+07	6.86966e+07	252000	1.22231e+06	869399
FAHFA(26:4/16:0)	0.65743	B(iii)			583.053	641.536	NEG	2.21963e+07	2.99772e+07	3.04898e+07	2.79696e+07	2.83777e+07	2.398e+07
PE(16:1e/22:1)	0.656514	B(iii)			578.905	756.591	NEG	212504	448947	630587	8.80128e+06	7.64879e+06	5.23145e+06
HexCer/NS(d17:2/27:1)	0.655586	B(iii)			634.12	834.679	NEG	5.75699e+06	5.47355e+06	7.36866e+06	4.42531e+07	4.48101e+07	2.73951e+07
TAG(15:0/16:1/16:2)	0.654157	B(iii)			699.798	804.707	POS	7.6951e+06	9.08298e+06	1.18832e+07	2.95093e+06	2.69694e+06	2.18645e+06
OxPS(18:0/20:5+3O(2Cyc))	0.653691	B(iii)			360.125	856.51	NEG	4.99266e+06	4.9447e+06	5.51304e+06	883593	716277	668455
HexCer/NS(d18:1/35:1)	0.652999	B(iii)			707.666	964.83	POS	7.81194e+06	1.19745e+07	1.02628e+07	421906	350638	120303
Cer/NDS(d18:0/26:0)	0.652887	B(iii)			651.376	724.674	NEG	215607	242791	293493	674690	670240	372541
Cer/NDS(d18:0/26:1)	0.651994	B(iii)			621.941	722.658	NEG	288844	376644	507447	767096	989661	584194
TAG(16:1/18:1/19:3)	0.650979	B(iii)			724.601	884.768	POS	2.44029e+07	3.3431e+07	4.39576e+07	1.04229e+06	373435	185858
TAG(18:1/22:3/22:3)	0.650573	B(iii)			769.702	1006.88	POS	1.61648e+07	1.80191e+07	1.60761e+07	24161.3	0	0
Cer/NDS(d18:0/22:1)	0.649069	B(iii)			568.625	666.604	NEG	1.51448e+06	1.7348e+06	2.10201e+06	1.37532e+07	1.54919e+07	8.48759e+06
PI(16:0/19:0)	0.64863	B(iii)			408.596	851.563	NEG	6.0381e+06	6.2954e+06	7.74636e+06	5.93014e+06	5.12898e+06	4.14132e+06
PC(15:1/17:1)	0.648245	B(iii)			367.542	774.539	NEG	2.73284e+06	2.71165e+06	3.16457e+06	1.03943e+08	6.02296e+07	5.73967e+07
HexCer/NS(d23:3/15:0)	0.64643	B(iii)			462.159	750.583	NEG	3.1951e+06	3.69479e+06	4.52067e+06	1.79902e+06	1.30726e+06	9.65627e+06
TAG(18:1/18:2/22:5)	0.6464	B(iii)			712.649	948.796	POS	1.69892e+07	2.30679e+07	2.7272e+07	3.41142e+06	2.88328e+06	2.47993e+06
TAG(18:0/18:1/22:2)	0.646102	B(iii)			746.488	958.876	POS	2.80332e+07	3.53978e+07	3.19017e+07	1.06697e+06	1.25076e+06	725290
HexCer/NS(d21:3/25:1)	0.64554	B(iii)			631.074	860.691	NEG	1.00484e+07	1.08663e+07	4.41903e+06	4.79461e+07	1.43797e+07	3.2471e+07
PI(8:0/27:0)	0.643396	B(iii)			370.102	851.556	NEG	113588	126738	141124	2.01347e+06	1.38026e+06	969538
PI(17:2/26:4)	0.643396	B(iii)			301.818	951.575	NEG	1.34554e+07	1.43488e+07	1.63188e+07	1.53477e+07	1.14026e+07	1.00076e+07
TAG(18:2/18:2/20:4)	0.642593	B(iii)			693.247	920.764	POS	4.1733e+06	7.31749e+06	1.24377e+06	684408	618775	260434
TAG(16:1/18:2/20:4)	0.641016	B(iii)			705.945	894.755	POS	4.80964e+07	5.67152e+07	7.31613e+07	2.09816e+06	1.4134e+06	700876
DAG(16:1/22:6)	0.639191	B(iii)			459.234	656.524	POS	1.212e+07	1.42074e+07	1.76909e+07	403142	208645	0
HexCer/NS(d21:3/23:1)	0.636411	B(iii)			614.123	832.665	NEG	4.4333e+07	4.67306e+07	6.15601e+07	1.06663e+08	1.04199e+08	8.61616e+07
PE(18:1e/22:6)	0.634863	B(iii)			483.877	774.544	NEG	3.26196e+06	3.6817e+06	4.14701e+06	2.85476e+07	2.17899e+07	1.58973e+07
TAG(16:0/18:0/22:5)	0.63427	B(iii)			733.859	926.807	POS	4.51275e+07	6.27051e+07	5.61052e+07	1.57435e+06	2.59973e+06	1.27017e+06
OxPS(16:0/20:4+3O(2Cyc))	0.633229	B(iii)			408.348	830.493	NEG	4.48026e+06	5.01539e+06	5.85083e+06	1.05941e+06	869287	671825
OxPI(16:0/18:2+2O)	0.633122	B(iii)			385.262	865.487	NEG	0	0	16813	771017	209317	195156
PE(11:0/26:4)	0.63153	B(iii)			447.024	754.534	POS	3.00078e+08	1.84543e+08	1.73515e+08	2.26503e+08	1.87399e+08	1.86832e+08
SM(d14:0/32:0)	0.628859	B(iii)			729.045	873.771	POS	2.56482e+08	3.17733e+08	2.4361e+08	4.16058e+06	3.17314e+06	1.4931e+06
TAG(16:1/18:2/22:6)	0.627801	B(iii)			701.24	918.752	POS	1.20063e+07	1.43065e+07	1.64869e+07	368656	174085	66102.6
TAG(16:1/18:1/20:4)	0.627366	B(iii)			721.853	896.77	POS	1.65407e+07	8.52418e+07	7.1626e+07	3.94068e+06	8.49467e+06	2.08285e+06
DAG(18:2/18:2)	0.625951	B(iii)			509.88	634.54	POS	2.62947e+07	5.18175e+07	2.58469e+07	1.30071e+07	9.08865e+06	5.71511e+06
DGTS(18:4/18:4)	0.622996	B(iii)			503.686	752.562	POS	1.46997e+08	1.47982e+08	1.37684e+08	2.41888e+08	2.23818e+08	1.97601e+08
DGTS(16:3/16:3)	0.622996	B(iii)			490.92	700.518	POS	1.64438e+07	1.4362e+07	1.51652e+07	1.25882e+07	1.21023e+07	1.29161e+07
DGTS(11:0/11:0)	0.622996	B(iii)			419.073	572.453	POS	1.19387e+07	565713	612952	220502	309274	219539
PE(14:0e/19:2)	0.619186	B(iii)			471.343	688.527	POS	0	0	103264	1.98158e+07	1.9663e+07	1.36541e+07
TAG(16:1/20:3/22:6)	0.617006	B(iii)			704.972	944.767	POS	1.00843e+07	1.1333e+07	1.26408e+07	859962	426656	146425
TAG(16:1/18:1/22:6)	0.61574	B(iii)			708.499	920.769	POS	6.26272e+07	6.21736e+07	8.4575e+07	2.43946e+06	2.70761e+06	1.12955e+06
PE(14:0e/18:2)	0.615366	B(iii)			446.199	674.51	POS	2.80595e+06	885479	2.09846e+06	1.67039e+08	1.52986e+08	1.27359e+08
PE(14:0e/22:3)	0.615261	B(iii)			456.493	728.549	POS	1.96319e+06	1.71716e+06	2.07405e+06	1.63549e+07	9.11313e+06	7.79259e+06
DAG(20:3/20:3)	0.614687	B(iii)			530.112	686.57	POS	2.58633e+07	2.00163e+07	3.29254e+07	5.99713e+06	4.23179e+06	1.74295e+06
PE(16:1e/24:4)	0.6111	B(iii)			540.6	780.588	POS	4.83743e+06	5.16725e+06	5.92758e+06	3.05158e+07	2.60052e+07	1.73796e+07
HexCer/AP(t21:2/15:1)	0.609272	B(iii)			455.611	814.56	NEG	8.49687e+06	8.77986e+06	1.05024e+07	1.44988e+06	3.07e+06	2.78006e+06
TAG(18:1/18:2/22:6)	0.608799	B(iii)			696.311	946.778	POS	1.27618e+06	1.1742e+06	3.60713e+06	105463	0	20814.9
PE(14:0e/22:5)	0.608276	B(iii)			413.064	724.521	POS	48516.1	0	92304	3.26905e+07	7.46349e+07	1.78842e+07
PS(16:0/20:4)	0.607711	B(iii)			332.005	782.496	NEG	982219	1.01824e+06	1.41486e+06	2.31067e+06	1.3501e+06	941307
PS(18:0/22:6)	0.607048	B(iii)			368.129	834.549	NEG	2.83784e+07	3.26086e+07	3.83196e+07	1.00986e+08	6.21756e+07	5.29777e+07
TAG(18:2/20:3/20:4)	0.606226	B(iii)			715.171	946.785	POS	2.08873e+07	3.96154e+07	2.90589e+07	1.57783e+06	1.79645e+06	598997
DGTS(16:3/16:4)	0.602995	B(iii)			390.173	698.5	POS	4.15664e+07	4.41991e+07	5.02544e+07	4.43329e+07	4.35649e+07	3.82171e+07
PE(18:5e/15:1)	0.598299	B(iii)			503.768	680.481	POS	5.69649e+08	4.95994e+08	5.66411e+08	5.30626e+08	4.49076e+08	4.15813e+08
PE(14:0e/18:5)	0.598299	B(iii)			351.633	668.464	POS	641468	1.00212e+06	1.01151e+06	241650	193929	39803.8
PE(16:2e/18:5)	0.598299	B(iii)			312.439	692.464	POS	4.23372e+06	5.31195e+06	5.05662e+06	88283.2	35952.8	18538.9
TAG(18:1/20:3/22:5)	0.597724	B(iii)			730.269	974.814	POS	2.5855e+07	3.34034e+07	4.15746e+07	697384	435114	256897
TAG(18:2/20:1/22:1)	0.596656	B(iii)			791.106	984.891	POS	1.98954e+07	2.04486e+07	2.58156e+07	143613	117382	24765.6
TAG(17:0/18:1/22:6)	0.593353	B(iii)			734.453	936.803	POS	1.36946e+07	1.9396e+07	2.02267e+07	149190	112786	45790.3
HexCer/AP(t19:2/15:1)	0.592585	B(iii)			446.955	726.524	NEG	304501	310694	392509	462196	473899	333476
ACar(26:3)	0.587156	B(iii)			269.415	534.451	POS	1.41621e+07	1.50089e+07	1.67244e+07	1.68515e+07	9.87374e+06	1.26485e+07
ACar(23:3)	0.587156	B(iii)			224.35	492.405	POS	4.32227e+07	5.14565e+07	3.19147e+07	3.20247e+07	2.14886e+07	7.2698e+06
ACar(18:3)	0.587156	B(iii)			221.209	422.326	POS	2.71136e+07	3.61612e+07	5.62454e+07	3.57625e+07	1.05432e+07	9.02763e+06
ACar(17:3)	0.587156	B(iii)			153.181	408.308	POS	1.48498e+08	7.72008e+07	1.72517e+08	9.85209e+07	1.11554e+08	4.13092e+07
ACar(15:1)	0.587156	B(iii)			61.9502	384.308	POS	2.68675e+07	3.94166e+07	2.27789e+07	7.64109e+07	2.14776e+08	5.02754e+07
ACar(13:1)	0.587156	B(iii)			53.2933	356.277	POS	325839	2.49003e+06	287339	5.48707e+06	6.55736e+06	3.79536e+06
Cer/NDS(d18:0/15:1)	0.581517	B(iii)			437.474	568.494	NEG	3.16e+06	3.43249e+06	3.99084e+06	1.61398e+06	2.0035e+06	1.33887e+06
Cer/NDS(d19:0/13:1)	0.580334	B(iii)			410.603	554.478	NEG	3.2758e+06	3.91438e+06	4.34651e+06	3.54045e+06	4.63547e+06	2.60167e+06
Cer/NDS(d19:0/19:1)	0.580117	B(iii)			532.964	638.574	NEG	138716	172740	217940	1.31936e+06	1.31494e+06	848179
TAG(18:1/20:3/21:3)	0.579095	B(iii)			748.124	964.829	POS	9.62172e+06	1.42588e+07	1.53796e+07	87803	0	22173.8
Cer/NDS(d20:0/23:1)	0.577845	B(iii)			634.664	708.651	NEG	3.94243e+06	4.71314e+06	5.48914e+06	3.17526e+06	3.45821e+06	1.79307e+06
HexCer/AP(t22:2/16:1)	0.574677	B(iii)			518.271	782.574	NEG	5.42496e+06	6.27764e+06	2.25821e+06	2.05681e+06	1.28289e+06	1.16891e+06
TAG(18:1/22:1/22:3)	0.574477	B(iii)			794.197	1010.91	POS	8.81365e+06	1.14338e+07	1.0917e+07	47564.5	0	0
GlcADG(14:1/24:2)	0.573108	B(iii)			524.417	821.565	NEG	5.38254e+06	5.44099e+06	5.72616e+06	1.15868e+07	3.01068e+06	3.66911e+06
GlcADG(13:1/16:4)	0.573108	B(iii)			117.906	691.4	NEG	3.64574e+06	3.82363e+06	4.1957e+06	3.18016e+06	2.77501e+06	2.69003e+06
PC(20:3e/18:0)	0.569848	B(iii)			568.773	856.663	NEG	8.17585e+06	8.22902e+06	8.21324e+06	3.94492e+07	2.62101e+07	1.22962e+07
Cer/NDS(d19:0/25:1)	0.568791	B(iii)			651.368	722.667	NEG	1.89077e+06	1.95206e+06	2.59951e+06	4.07531e+06	5.13202e+06	3.03192e+06
Cer/NDS(d19:0/21:1)	0.568161	B(iii)			590.045	666.605	NEG	3.24793e+07	3.58116e+07	4.13887e+07	7.48363e+07	8.94603e+07	5.194e+07
TAG(18:1/22:3/22:4)	0.567957	B(iii)			757.463	1004.86	POS	1.61555e+07	1.75088e+07	1.59513e+07	0	31437.9	23624.9
HexCer/NS(d14:2/32:2)	0.566912	B(iii)			609.026	860.684	NEG	3.00497e+06	3.06777e+06	4.09342e+06	7.79981e+06	6.07219e+06	4.75094e+06
HexCer/NS(d14:3/30:2)	0.566912	B(iii)			567.127	830.646	NEG	8.1777e+06	1.05518e+07	1.43415e+07	2.48414e+07	1.7451e+07	1.46123e+07
HexCer/NS(d14:2/26:2)	0.566912	B(iii)			493.918	776.602	NEG	2.32653e+06	2.90875e+06	3.38005e+06	6.49271e+06	4.71315e+06	6.72652e+06
HexCer/NS(d14:2/21:1)	0.566912	B(iii)			442.357	708.544	NEG	1.23661e+07	1.2392e+07	1.32638e+07	8.96138e+06	8.48981e+06	9.13246e+06
HexCer/NS(d14:2/24:2)	0.566912	B(iii)			427.876	748.569	NEG	9.68203e+07	9.40107e+07	1.16447e+08	1.59205e+08	1.20481e+08	1.11535e+08
HexCer/NS(d14:1/24:2)	0.566912	B(iii)			427.104	750.574	NEG	2.18352e+06	2.18801e+06	2.69235e+06	3.98039e+06	2.96181e+06	2.81535e+06
HexCer/NS(d14:3/24:2)	0.566912	B(iii)			398.339	746.553	NEG	1.26499e+06	1.1959e+06	1.64438e+06	1.53892e+06	1.17156e+06	1.07706e+06
HexCer/NS(d14:2/22:2)	0.566912	B(iii)			361.616	720.539	NEG	8.95567e+06	9.41006e+06	1.19573e+07	1.05661e+07	7.72912e+06	6.18479e+06
HexCer/NS(d14:2/23:1)	0.56552	B(iii)			603.216	782.599	NEG	0	0	0	2.35853e+06	2.80916e+06	1.68552e+06
Cer/NDS(d17:0/16:0)	0.565353	B(iii)			457.117	570.511	NEG	191613	138490	223332	2.47772e+06	3.10894e+06	1.74619e+06
Cer/NDS(d18:0/23:1)	0.563009	B(iii)			585.814	680.618	NEG	110488	55378.8	60359.2	5.72518e+06	7.25454e+06	3.57214e+06
PE(21:1/16:3)	0.561056	B(iii)			464.825	754.534	POS	7.21451e+07	6.06088e+07	9.84662e+07	5.6031e+07	4.7169e+07	4.84597e+07
OxPC(16:0/18:1+1O(1Cyc))	0.559836	B(iii)			465.387	818.547	NEG	509005	254877	393288	88201.5	0	77432.3
DGTS(19:2/18:5)	0.558118	B(iii)			360.293	768.566	POS	839550	1.14194e+06	1.48578e+06	3.27563e+07	2.90555e+07	3.08561e+07
HexCer/AP(t20:0/15:0)	0.554782	B(iii)			425.439	746.578	NEG	44649.5	0	0	4.5591e+06	8.97914e+06	6.72767e+06
HexCer/AP(t14:1/20:2)	0.552629	B(iii)			412.084	726.509	NEG	2.13324e+06	1.83827e+06	1.48125e+06	1.63497e+06	901849	409887
Cer/NDS(d18:0/21:1)	0.544534	B(iii)			572.834	652.589	NEG	2.58853e+06	3.18501e+06	3.31627e+06	3.10624e+06	4.0064e+06	2.14769e+06
Cer/NDS(d14:0/25:0)	0.527774	B(iii)			585.896	654.604	NEG	208728	345163	252008	3.32946e+06	4.46459e+06	2.52704e+06
Cer/NDS(d16:0/28:2)	0.518208	B(iii)			621.495	720.65	NEG	2.65877e+06	3.18926e+06	4.61514e+06	6.7169e+06	7.582e+06	3.80384e+06
Cer/NDS(d16:0/26:2)	0.518042	B(iii)			573.424	692.619	NEG	440413	665367	716419	6.93124e+06	8.2225e+06	4.3729e+06
AcylGlcADG(12:0/18:1/20:4)	0.515394	B(iii)			302.248	1018.73	POS	993628	1.05876e+06	1.25132e+06	3.34876e+06	1.47934e+06	1.39986e+06
DGTS(16:0/14:1)	0.510267	B(iii)			405.272	682.561	POS	2.93642e+06	4.30202e+06	3.65458e+06	2.10968e+07	2.38606e+07	1.80659e+07
DGTS(19:2/26:4)	0.500687	B(iii)			690.46	882.725	POS	6.39793e+06	7.25454e+06	9.37895e+06	1.16564e+07	5.77479e+06	4.46671e+06
DGTS(12:0/26:1)	0.500687	B(iii)			580.625	794.685	POS	1.76021e+06	2.85522e+06	2.34302e+06	1.03058e+07	1.28142e+07	8.13689e+06
DGTS(15:1/22:6)	0.500687	B(iii)			553.745	768.586	POS	5.35645e+06	5.99339e+06	6.60683e+06	5.66887e+07	4.68463e+07	4.64902e+07
DGTS(13:0/22:6)	0.500687	B(iii)			553.014	742.571	POS	1.17341e+06	1.04787e+06	1.01097e+06	3.90254e+07	3.63593e+07	4.01604e+07
DGTS(10:0/26:1)	0.500687	B(iii)			545.054	766.653	POS	0	0	0	5.71549e+06	1.16986e+07	3.85751e+06
DGTS(13:1/22:6)	0.500687	B(iii)			539.758	740.555	POS	1.67406e+06	804116	837599	2.13497e+07	2.72408e+07	1.8253e+07
DGTS(16:2/22:6)	0.500687	B(iii)			505.084	780.594	POS	6.43018e+06	6.38025e+06	6.94968e+06	1.94455e+07	1.89143e+07	1.54532e+07
DGTS(12:0/22:6)	0.500687	B(iii)			499.774	728.559	POS	856027	1.59864e+06	844694	2.02517e+08	1.32839e+08	8.83341e+07
DGTS(4:0/26:4)	0.500687	B(iii)			490.178	676.525	POS	50995.7	207876	0	2.68228e+07	3.19458e+07	2.18088e+07
DGTS(15:1/26:4)	0.500687	B(iii)			487.049	828.655	POS	0	0	0	2.85183e+06	1.68302e+07	2.49471e+07
DGTS(16:4/20:5)	0.500687	B(iii)			464.85	750.544	POS	8.95644e+06	9.89543e+06	9.97835e+06	3.32818e+08	2.73904e+08	1.75208e+08
DGTS(10:0/22:5)	0.500687	B(iii)			456.575	702.536	POS	97299.3	98744.2	268084	1.18263e+07	1.02299e+07	5.69122e+06
DGTS(16:3/18:5)	0.500687	B(iii)			446.736	724.528	POS	3.02376e+07	3.57737e+07	3.61079e+07	1.09623e+09	9.63888e+08	6.87155e+08
DGTS(16:4/18:5)	0.500687	B(iii)			411.986	722.512	POS	110286	260166	59835.4	3.28712e+08	3.23229e+08	2.07556e+08
DGTS(6:0/22:5)	0.500687	B(iii)			388.615	646.48	POS	6.37848e+06	8.29565e+06	8.17236e+06	6.47917e+06	6.71282e+06	4.48319e+06
DGTS(17:2/22:6)	0.500687	B(iii)			360.116	794.59	POS	100127	149933	65094.5	1.55493e+07	6.50217e+07	5.69915e+07
DGTS(2:0/19:0)	0.500687	B(iii)			315.33	558.436	POS	7.02134e+08	7.08364e+08	7.23243e+08	7.38065e+08	7.03325e+08	6.56878e+08
Cer/NS(d18:2/22:0)	0.471632	B(iii)			559.211	664.59	NEG	1.48302e+07	1.7775e+07	1.9723e+07	1.93655e+07	2.04934e+07	1.15289e+07
Cer/NDS(d14:0/30:0)	0.471548	B(iii)			661.525	724.683	NEG	316032	203741	238496	5.5676e+06	6.699e+06	4.20036e+06
Cer/NDS(d14:0/27:1)	0.471548	B(iii)			607.085	680.618	NEG	1.01989e+07	1.18527e+07	1.38845e+07	9.7415e+06	1.266e+07	7.43507e+06
Cer/NDS(d15:0/28:2)	0.471548	B(iii)			606.061	706.635	NEG	4.09857e+06	3.62208e+06	5.89286e+06	2.80064e+06	3.51192e+06	1.62059e+06
Cer/NDS(d15:0/26:2)	0.471548	B(iii)			572.671	678.604	NEG	3.59246e+06	5.24713e+06	5.51938e+06	5.30729e+06	7.58531e+06	2.33682e+06
Cer/NDS(d14:0/20:0)	0.471548	B(iii)			482.552	584.525	NEG	5.91595e+06	7.18025e+06	7.55815e+06	2.76606e+08	3.20848e+08	1.98206e+08
Cer/NDS(d14:0/22:2)	0.471548	B(iii)			472.899	608.525	NEG	1.85297e+06	2.17879e+06	2.23439e+06	2.61861e+06	3.11717e+06	1.94211e+06
Cer/NDS(d14:0/20:2)	0.471548	B(iii)			419.98	580.494	NEG	4.9053e+06	7.91716e+06	6.60029e+06	5.40182e+06	4.19492e+06	2.95132e+06
					474.361	742.541	NEG	3.62678e+08	3.68677e+08	4.50727e+08	5.21763e+08	4.25232e+08	2.67623e+08
					396.43	782.561	POS	1.63259e+08	3.47425e+07	7.7415e+07	1.27098e+08	1.01034e+08	6.71289e+07
					365.16	773.534	NEG	3.88092e+06	5.79956e+06	7.3974e+06	2.02575e+08	1.33641e+08	1.27584e+08
					103.904	524.361	POS	901479	860756	1.83143e+06	1.0235e+06	553814	472244
					422.159	774.529	NEG	2.51759e+07	3.52392e+07	4.02596e+07	8.78464e+06	6.73583e+06	5.15068e+06
					354.779	721.503	NEG	733116	229489	268670	1.29901e+08	1.06831e+08	8.3419e+07
					396.818	809.578	NEG	0	0	7333.79	6.23684e+07	4.61546e+07	4.6495e+07
					378.384	736.491	NEG	1.5381e+07	1.82825e+07	1.96056e+07	2.94766e+07	3.9953e+07	2.92539e+07
					350.209	781.547	NEG	78079.2	108281	107030	2.51755e+07	1.83921e+07	1.8583e+07
					307.836	760.555	POS	512034	409121	38805.6	4.42157e+06	3.2319e+06	3.52534e+06
					427.615	764.523	NEG	2.80831e+08	3.01537e+08	3.47243e+08	1.56947e+08	1.30378e+08	9.80792e+07
					131.552	480.31	NEG	7.48188e+06	8.7044e+06	7.79337e+06	3.41686e+07	2.32341e+07	2.3326e+07
					388.32	802.601	POS	0	970795	694050	2.91344e+08	2.44861e+08	2.83876e+08
					404.042	790.6	POS	0	0	0	5.50896e+06	5.78761e+06	7.70424e+06
					100.985	452.279	NEG	2.39852e+06	2.55198e+06	2.85045e+06	7.68483e+06	6.46634e+06	8.02051e+06
					100.93	566.347	NEG	4.99012e+06	9.47483e+06	1.38462e+07	9.32225e+06	6.20205e+06	6.31231e+06
					358.872	788.586	POS	528155	207156	0	1.74276e+08	1.32917e+08	1.07186e+08
					424.608	714.506	NEG	4.91204e+07	1.01756e+08	6.71682e+07	2.27318e+08	1.84803e+08	1.52693e+08
					328.565	747.517	NEG	4.47189e+06	4.76146e+06	6.07682e+06	1.7855e+07	2.31523e+07	1.76036e+07
					604.611	790.621	POS	1.19871e+07	8.28327e+06	9.68417e+06	9.35188e+06	2.53269e+07	5.23119e+06
					99.3139	496.34	POS	4.92289e+07	4.14444e+07	6.73183e+07	2.67732e+08	1.55743e+08	1.21759e+08
					106.1	480.308	POS	4.67784e+06	4.6901e+06	5.40425e+06	1.02956e+07	7.39136e+06	4.53973e+06
					421.192	740.516	NEG	1.64521e+07	1.8805e+07	2.0477e+07	1.92638e+07	1.65655e+07	1.27186e+07
					314.806	786.573	POS	0	0	0	9.87748e+06	3.51998e+06	1.7863e+06
					407.748	816.619	POS	5.91269e+06	6.56028e+06	8.04513e+06	3.57047e+07	3.00341e+07	3.06314e+07
					84.0924	500.279	NEG	1.18959e+06	1.30908e+06	1.64126e+06	732105	620351	571062
					353.031	743.53	NEG	4441.92	24635.7	0	1.42139e+07	1.27835e+07	1.33999e+07
					464.54	806.567	POS	5.52762e+07	5.25434e+07	6.35242e+07	5.10766e+07	4.16415e+07	3.41543e+07
					363.49	795.564	NEG	0	0	0	7.89666e+07	6.19207e+07	6.49022e+07
					408.798	775.549	NEG	1.2078e+07	1.37153e+07	1.65901e+07	6.3735e+07	4.65107e+07	3.40897e+07
					341.565	774.572	POS	362461	326653	511133	1.37587e+07	5.66795e+06	5.91657e+06
					368.423	852.587	POS	27017.8	20912.6	21724.2	6.77418e+07	4.94276e+07	4.34949e+07
					373.651	878.602	POS	146272	163140	214238	2.0645e+07	1.57897e+07	1.2473e+07
					463.091	690.508	NEG	2.09902e+06	2.31194e+06	2.64106e+06	1.42198e+07	1.53367e+07	1.31256e+07
					402.456	686.478	NEG	2.1874e+06	2.11497e+06	3.57161e+06	356388	352805	273502
					427.036	850.562	NEG	3.26439e+07	3.66545e+07	4.18743e+07	3.29273e+07	2.56053e+07	2.04887e+07
					398.799	736.491	NEG	4.36966e+06	2.36261e+06	5.26748e+06	5.95462e+06	5.08463e+06	4.51694e+06
					375.065	848.542	NEG	4.96522e+06	5.40975e+06	6.36191e+06	3.1879e+06	2.6537e+06	1.88276e+06
					492.75	768.554	NEG	6.72969e+07	6.79557e+07	6.73595e+07	2.46224e+07	1.96515e+07	1.57765e+07
					490.56	792.555	NEG	2.52874e+07	2.85196e+07	3.28518e+07	1.20771e+07	8.32496e+06	8.29192e+06
					542.721	816.655	POS	0	0	0	1.67925e+07	8.60573e+06	7.43641e+06
					418.279	688.491	NEG	2.8713e+07	3.16152e+07	4.08262e+07	1.25873e+08	1.14686e+08	8.921e+07
					646.367	845.676	NEG	2.52166e+07	2.43186e+07	3.03782e+07	3.70817e+07	3.12187e+07	2.39763e+07
					360.331	760.488	NEG	8.19578e+06	9.71699e+06	1.05e+07	5.40132e+07	3.99892e+07	2.74871e+07
					580.441	856.691	NEG	4.43688e+06	5.21083e+06	5.86865e+06	3.12049e+07	3.94174e+07	2.38124e+07
					414.942	788.524	NEG	9.91523e+07	1.05081e+08	1.28618e+08	1.29022e+08	8.44473e+07	5.82012e+07
					393.522	762.507	NEG	2.10163e+07	2.03355e+07	2.45904e+07	1.19435e+08	8.66978e+07	6.83661e+07
					515.975	744.555	NEG	1.21801e+08	1.50622e+08	1.5189e+08	3.41607e+08	3.34412e+08	2.33415e+08
					405.709	744.565	NEG	3.05848e+06	2.9756e+06	3.71186e+06	1.45885e+07	1.65851e+07	1.23724e+07
					516.57	777.614	NEG	8.36523e+06	9.95138e+06	1.16843e+07	3.76329e+07	3.05491e+07	2.60991e+07
					588.241	817.645	NEG	8.92109e+06	8.91591e+06	8.8979e+06	1.61577e+07	1.63196e+07	1.15599e+07
					748.009	831.676	NEG	1.69466e+07	1.07089e+07	1.26732e+07	1.13033e+07	9.82416e+06	6.9422e+06
					753.79	859.692	NEG	1.18182e+06	1.46893e+06	1.72923e+06	4.29366e+06	2.39039e+06	1.63511e+06
					586.179	843.659	NEG	2.36492e+07	2.42129e+07	3.07509e+07	6.03927e+07	3.35065e+07	3.74219e+07
					527.204	853.645	NEG	2.99304e+06	3.25133e+06	3.70871e+06	1.65105e+07	3.26964e+06	9.80805e+06
					556.032	803.627	NEG	2.91894e+07	2.95959e+07	2.93752e+07	3.89207e+07	2.69475e+07	2.06587e+07
					458.429	773.598	NEG	162423	131724	343350	589741	681420	296167
					353.249	745.539	NEG	26100.9	21997.1	42396.9	1.44262e+06	1.31707e+06	1.41886e+06
					428.173	747.565	NEG	2.12453e+08	2.14873e+08	2.67646e+08	3.54417e+08	2.85938e+08	2.66467e+08
					397.359	738.509	NEG	1.02705e+07	9.08916e+06	1.05643e+07	6.49153e+06	5.69706e+06	4.4318e+06
					440.543	749.572	NEG	4.07985e+06	4.34985e+06	4.98156e+06	6.59372e+06	5.14125e+06	5.3912e+06
					544.847	828.658	NEG	4.50453e+06	5.39242e+06	6.57379e+06	4.17179e+07	4.76687e+07	2.90726e+07
					610.786	857.675	NEG	1.94743e+08	2.18303e+08	2.6397e+08	5.059e+08	4.19908e+08	2.05326e+08
					544.722	854.671	NEG	4.83886e+06	5.92385e+06	6.88258e+06	2.83165e+07	2.98594e+07	1.76258e+07
					633.606	833.674	NEG	1.23226e+07	1.23613e+07	1.49182e+07	8.7808e+07	8.29587e+07	5.79791e+07
					460.57	761.58	NEG	4.81411e+06	8.56559e+06	9.00676e+06	8.35254e+06	5.74475e+06	5.1472e+06
					397.574	733.552	NEG	1.08349e+07	9.27438e+06	8.75145e+06	8.74968e+06	7.62939e+06	6.47863e+06
					671.834	885.708	NEG	5.99251e+06	4.57944e+06	7.11686e+06	1.31051e+07	1.1848e+07	8.12101e+06
					638.018	871.691	NEG	1.24517e+07	1.33798e+07	1.54532e+07	1.09848e+07	9.55441e+06	7.02739e+06
					361.491	719.536	NEG	1.86291e+07	2.20656e+07	2.46592e+07	2.02862e+07	1.47338e+07	1.37954e+07
					576.416	805.644	NEG	9.45325e+06	9.9013e+06	1.17676e+07	2.02654e+07	2.37028e+07	1.39566e+07
					493.035	775.598	NEG	2.08742e+07	2.25125e+07	2.55363e+07	4.48063e+07	3.6574e+07	3.40288e+07
					563.843	829.642	NEG	1.83868e+07	1.68887e+07	5.07489e+07	1.15358e+08	8.30859e+07	6.97023e+07
					484.005	830.584	NEG	2.08999e+07	2.13649e+07	2.63419e+07	6.63383e+06	8.19428e+06	3.70649e+06
					544.722	855.679	NEG	2.57517e+06	2.91899e+06	3.37676e+06	1.45326e+07	1.56019e+07	9.63551e+06
					511.235	778.561	NEG	4.19882e+07	4.0355e+07	4.52347e+07	2.53608e+08	1.77267e+08	1.85306e+08
					463.642	582.509	NEG	5.44559e+07	5.61241e+07	6.35805e+07	8.43188e+07	9.90947e+07	6.18488e+07
					511.863	610.541	NEG	7.43295e+06	8.97311e+06	9.50971e+06	1.5383e+07	1.71385e+07	1.21227e+07
					560.02	690.603	NEG	1.14593e+07	1.33013e+07	1.64563e+07	2.01496e+07	1.60474e+07	9.78606e+06
					105.204	329.24	NEG	1.71385e+06	1.96213e+06	2.46735e+06	2.03649e+06	1.58817e+06	1.40998e+06
					104.553	327.233	NEG	6.12695e+07	6.77486e+07	8.36327e+07	6.65666e+07	5.59709e+07	5.00444e+07
					103.526	277.217	NEG	1.19169e+07	1.36837e+07	1.67224e+07	1.48025e+06	1.42974e+06	1.11328e+06
					564.413	822.577	NEG	2.33588e+07	2.52014e+07	2.86096e+07	2.29977e+07	1.73891e+07	1.48517e+07
					499.625	794.545	NEG	0	0	0	6.0801e+06	4.34172e+06	3.78705e+06
					472.63	818.574	NEG	754109	885836	1.16545e+06	1.75488e+06	1.07671e+06	1.23041e+06
					440.268	826.558	NEG	1.23342e+08	1.37196e+08	1.43976e+08	8.82414e+07	6.65508e+07	5.16657e+07
					418.73	826.558	NEG	1.30318e+07	1.31214e+07	1.42546e+07	7.53637e+06	5.77141e+06	4.71351e+06
					403.947	826.552	NEG	2.91672e+06	3.23675e+06	3.74941e+06	8.18175e+06	5.99826e+06	2.2657e+06
					407.497	647.466	NEG	314669	140183	76243.5	1.62071e+07	1.09128e+07	7.72037e+06
					661.352	1432.02	NEG	726639	586189	771892	4.66707e+06	3.28313e+06	2.16976e+06
					660.835	1406	NEG	931280	872826	996677	2.00904e+07	1.90081e+07	1.25726e+07
					645.066	1430.01	NEG	2.16541e+06	2.47272e+06	2.74803e+06	3.20469e+06	2.3478e+06	1.33677e+06
					644.932	1428	NEG	5.19528e+06	5.72954e+06	6.74866e+06	8.72349e+06	6.68216e+06	3.52333e+06
					644.062	1403.98	NEG	1.36025e+06	1.36344e+06	1.45143e+06	2.49955e+06	1.90155e+06	1.28609e+06
					642.673	1377.97	NEG	368192	415597	509593	2.07771e+06	1.80268e+06	1.1905e+06
					631.623	1429.99	NEG	104987	95158.6	148427	105005	24415	30026.1
					628.682	1427.98	NEG	1.86413e+06	2.27312e+06	2.90405e+06	2.74026e+06	1.9533e+06	998016
					625.765	1399.96	NEG	8.73476e+06	9.81312e+06	1.20498e+07	1.30414e+07	7.98124e+06	5.33564e+06
					625.499	1401.97	NEG	3.71943e+06	3.89596e+06	4.70948e+06	4.77167e+06	3.31149e+06	1.91972e+06
					609.08	1399.96	NEG	1.42904e+06	1.52911e+06	1.93664e+06	1.75359e+06	1.29175e+06	696390
					589.783	1371.92	NEG	347897	362900	411682	615000	282476	146785
					365.539	712.483	NEG	149662	269579	258894	30837.2	86527.1	47544.9
					413.43	801.547	NEG	1.06822e+07	1.07371e+07	9.47739e+06	2.36912e+06	4.07322e+06	3.3383e+06
					102.415	568.353	NEG	393764	315451	689601	421846	221215	66991.4
					338.899	773.533	NEG	1.49581e+07	1.61517e+07	2.61553e+07	3.04268e+07	1.97706e+07	1.36588e+07
					437.82	750.53	NEG	4.82054e+07	5.0434e+07	6.03473e+07	1.26984e+08	1.05997e+08	8.58926e+07
					309.201	721.494	NEG	136048	161730	188629	1.17756e+06	1.22429e+06	953457
					547.088	730.575	NEG	515319	715138	682594	3.16337e+07	2.91596e+07	1.98537e+07
					539.557	730.566	NEG	105379	70906.8	156363	9.87422e+06	9.13862e+06	6.63151e+06
					324.289	721.503	NEG	251349	287380	294223	1.37373e+07	6.6834e+06	4.73488e+06
					446.686	854.581	NEG	7.53358e+06	1.2454e+07	1.03062e+07	9.00759e+06	5.50319e+06	4.57145e+06
					461.374	816.555	NEG	5.05187e+06	3.71484e+06	5.09702e+06	956287	390591	233290
					503.014	702.546	NEG	557607	539315	555665	3.88753e+07	3.76331e+07	2.81168e+07
					495.337	702.537	NEG	938564	247587	496437	2.50515e+07	2.14503e+07	2.02205e+07
					467.335	842.582	NEG	776735	2.13271e+06	2.31154e+06	1.76719e+06	1.27245e+06	888925
					427.006	801.566	NEG	1.7167e+06	7.03285e+06	5.82081e+06	6.2372e+06	3.36025e+06	3.01989e+06
					431.638	852.569	NEG	2.36316e+06	4.6929e+06	5.32251e+06	3.11009e+06	4.63684e+06	3.98255e+06
					482.514	726.535	NEG	252673	177234	357221	5.30978e+06	3.22232e+06	2.39891e+06
					510.17	728.556	NEG	116232	126280	110866	1.66567e+07	1.22573e+07	4.13171e+06
					620.803	834.622	NEG	1.14688e+06	1.26555e+06	1.71354e+06	8.981e+06	1.01643e+07	7.22267e+06
					490.275	676.521	NEG	42688.9	55936	50260.9	694263	1.01714e+06	871850
					474.603	794.56	NEG	4.18823e+06	4.1112e+06	5.05164e+06	3.24893e+06	2.29986e+06	1.86719e+06
					483.538	816.576	NEG	4.02418e+07	3.90684e+07	4.65019e+07	1.75066e+07	1.83593e+07	1.03667e+07
					328.216	773.526	NEG	214054	194470	372050	525988	422710	326225
					464.555	776.546	NEG	1.50945e+08	1.33908e+08	1.6986e+08	1.44424e+08	1.07963e+08	9.56477e+07
					448.605	776.546	NEG	6.63691e+08	6.9192e+08	8.29331e+08	5.46923e+08	4.52775e+08	3.69195e+08
					371.987	821.554	NEG	0	19307.9	0	3.06607e+06	1.43826e+06	1.19764e+06
					90.2558	480.3	NEG	718781	760278	1.0098e+06	1.15695e+06	761622	733534
					438.183	599.501	NEG	455032	376272	319564	928101	2.60219e+06	2.17116e+06
					507.284	841.605	NEG	26920.2	52092.9	44716.9	4.87159e+07	4.88449e+07	2.85747e+07
					414.327	783.543	NEG	377669	395310	208085	0	0	0
					350.209	783.555	NEG	0	19339.8	8582.19	3.56176e+06	2.50088e+06	2.40347e+06
					473.553	828.574	NEG	2.25925e+08	2.34362e+08	6.65678e+07	1.81333e+07	4.43328e+07	4.1861e+07
					75.4998	438.262	NEG	3.04236e+06	3.31729e+06	3.74111e+06	5.05388e+06	3.30053e+06	3.25644e+06
					433.005	728.516	NEG	283616	481485	269118	46001.1	37251.2	26940.9
					496.135	854.593	NEG	7.33574e+07	1.71573e+08	8.88981e+07	1.06263e+08	3.98517e+07	3.2165e+07
					87.3204	452.279	NEG	1.1857e+07	1.45553e+07	1.58876e+07	6.05361e+07	4.54568e+07	3.93822e+07
					360.781	748.521	NEG	1.6074e+07	1.90317e+07	2.04811e+07	2.30802e+08	1.84739e+08	1.64607e+08
					379.479	798.53	NEG	9.12813e+06	1.05696e+07	7.64828e+06	2.96695e+06	2.26732e+06	2.03795e+06
					528.818	752.561	NEG	3.3209e+06	6.14005e+06	7.0293e+06	1.46513e+07	1.17231e+07	8.81577e+06
					118.088	480.31	NEG	3.31281e+07	3.23931e+07	3.52386e+07	1.55245e+08	1.0985e+08	1.06842e+08
					353.374	799.548	NEG	4.37717e+06	5.01395e+06	6.66391e+06	270664	1.01663e+06	543562
					340.144	799.557	NEG	0	34622.5	30218.6	603382	343621	296140
					447.718	716.52	NEG	4.76456e+06	4.31274e+06	6.01896e+06	4.61477e+06	3.23664e+06	3.43864e+06
					535.99	854.593	NEG	1.77477e+07	1.95584e+07	1.87819e+07	9.3651e+06	5.49186e+06	1.01669e+07
					427.679	800.545	NEG	5.95314e+07	6.0815e+07	7.3478e+07	5.93457e+06	1.6959e+07	3.76378e+06
					436.651	742.531	NEG	1.07816e+07	1.13041e+07	1.30176e+07	8.35447e+06	6.3692e+06	7.36283e+06
					349.556	736.482	NEG	196018	277658	379190	406612	357582	238171
					354.985	722.506	NEG	58305.1	158862	80955.2	5.67009e+07	4.73495e+07	3.53678e+07
					355.418	911.565	NEG	3.61106e+06	3.04202e+06	5.0162e+06	3.47566e+07	2.09984e+07	1.58613e+07
					317.272	747.508	NEG	403984	395409	815205	2.60456e+06	1.80887e+06	1.5457e+06
					341.541	911.559	NEG	1.17811e+06	1.42356e+06	1.94665e+06	1.08531e+07	6.46245e+06	5.16176e+06
					474.88	813.574	NEG	141743	148392	212632	1.05644e+07	1.25254e+07	5.80063e+06
					439.749	766.532	NEG	9.91251e+06	1.21251e+07	1.84486e+07	1.29322e+07	1.23865e+07	8.96639e+06
					70.1608	500.279	NEG	5.4891e+06	4.82492e+06	7.13147e+06	3.37204e+06	3.00903e+06	2.53664e+06
					506.946	843.614	NEG	1.86879e+06	1.95947e+06	2.29418e+06	7.52974e+06	4.26223e+06	3.8028e+06
					489.156	818.579	NEG	6.6101e+06	6.85401e+06	8.5132e+06	2.12738e+07	1.44684e+07	1.84921e+07
					435.994	740.524	NEG	4.45298e+07	1.0087e+08	1.26492e+08	5.09263e+07	4.58165e+07	4.15921e+07
					358.948	835.532	NEG	2.52792e+07	2.8593e+07	3.33457e+07	6.3044e+07	3.78152e+07	2.86806e+07
					591.283	820.607	NEG	4.1751e+06	4.53144e+06	5.25379e+06	1.6569e+07	1.01448e+07	7.32071e+06
					286.005	745.501	NEG	5.34949e+06	421855	8.24944e+06	1.12883e+07	7.8892e+06	2.13353e+06
					444.708	810.566	NEG	0	0	0	1.92423e+06	2.49186e+06	1.62714e+06
					518.831	830.59	NEG	2.74496e+08	2.97152e+08	2.69247e+08	1.62007e+08	1.20275e+08	8.96533e+07
					506.637	830.59	NEG	5.86469e+08	6.40463e+08	7.57888e+08	4.07429e+08	1.79501e+08	2.46228e+08
					529.182	828.575	NEG	9.90687e+06	4.79623e+06	2.24634e+07	3.51591e+06	1.6667e+06	2.03842e+06
					353.232	887.555	NEG	3.90449e+07	3.73759e+07	5.97313e+07	4.35677e+07	2.80918e+07	2.50034e+07
					437.889	752.534	NEG	1.30518e+07	1.25812e+07	1.42418e+07	1.48671e+07	1.17479e+07	9.65483e+06
					506.498	880.606	NEG	2.03635e+07	4.09693e+06	2.58214e+07	2.20442e+07	1.57858e+07	1.30725e+07
					490.42	880.606	NEG	5.63829e+06	6.23061e+06	7.50261e+06	7.8286e+06	5.60854e+06	4.45517e+06
					426.959	802.552	NEG	3.19582e+06	6.08589e+06	9.12612e+06	5.5456e+06	3.33915e+06	3.03369e+06
					513.674	804.577	NEG	4.89386e+08	4.93889e+08	7.62047e+08	5.33105e+08	3.92721e+08	3.21849e+08
					596.429	858.623	NEG	5.47922e+06	6.39302e+06	4.81252e+06	1.35075e+06	781607	740615
					496.216	752.552	NEG	1.19033e+06	1.24518e+06	1.36827e+06	2.61386e+07	2.08016e+07	1.35415e+07
					395.963	836.546	NEG	9.06692e+06	7.84247e+06	1.04641e+07	5.07567e+06	3.25721e+06	2.57392e+06
					571.436	844.606	NEG	1.83901e+06	1.9803e+06	2.12714e+06	1.88323e+06	1.25742e+06	841373
					344.7	835.532	NEG	5.34933e+06	6.22777e+06	7.76865e+06	2.46117e+08	1.5241e+08	1.17093e+08
					356.553	913.571	NEG	485212	483796	770721	6.35119e+06	5.17334e+06	2.58508e+06
					492.969	770.563	NEG	6.82557e+06	7.06122e+06	8.2751e+06	3.27831e+06	3.31876e+06	1.67891e+06
					318.572	883.531	NEG	5.58219e+06	7.32146e+06	1.04052e+07	4.0982e+07	4.10474e+07	1.76941e+07
					372.795	887.567	NEG	2.58326e+07	2.41854e+07	3.50299e+07	5.94195e+07	3.42356e+07	2.72894e+07
					544.697	849.581	NEG	736842	772649	1.01029e+06	99904.7	232303	242895
					323.181	821.534	NEG	1.68603e+06	2.51906e+06	9.00179e+06	4.86695e+06	3.44973e+06	2.39268e+06
					540.744	790.589	NEG	873191	901284	996169	3.62116e+06	3.1422e+06	2.45518e+06
					519.858	814.598	NEG	448308	464011	656529	6.79053e+06	5.05703e+06	3.24608e+06
					469.28	764.546	NEG	1.00217e+07	9.61352e+06	1.06865e+07	1.53065e+07	1.41665e+07	1.25347e+07
					496.399	756.556	NEG	8.56413e+06	6.50913e+06	8.36639e+06	5.04923e+06	5.66728e+06	3.17482e+06
					337.797	859.534	NEG	2.33076e+07	2.64993e+07	3.70605e+07	8.69133e+06	5.84168e+06	3.66623e+06
					515.646	842.59	NEG	6.56423e+06	8.74278e+06	8.52271e+06	3.06587e+07	2.02858e+07	1.85252e+07
					455.599	804.566	NEG	5.39936e+07	2.85343e+07	6.45775e+07	1.0383e+07	7.52234e+06	7.0267e+06
					508.565	762.567	NEG	378867	313642	262217	2.05199e+07	1.53499e+07	1.28503e+07
					493.568	762.567	NEG	368284	522913	766327	4.71656e+07	3.52204e+07	3.02109e+07
					253.973	843.519	NEG	5.53853e+06	6.00139e+06	7.44654e+06	4.48828e+06	1.75578e+06	2.59807e+06
					233.391	843.511	NEG	1.19938e+06	844242	1.02778e+06	1.56922e+06	404525	961832
					301.287	797.532	NEG	960580	974688	1.2606e+06	992407	944149	602118
					192.464	791.478	NEG	95170.7	120591	92008.8	0	0	0
					403.947	749.533	NEG	2.56975e+06	2.78421e+06	3.25729e+06	1.82272e+07	1.64975e+07	1.27225e+07
					368.811	686.478	NEG	2.39789e+06	2.6296e+06	2.95683e+06	1.96719e+07	1.75758e+07	1.27046e+07
					418.75	690.5	NEG	2.44628e+06	2.54089e+06	6.28554e+06	1.24924e+07	1.13797e+07	8.80436e+06
					343.978	849.561	NEG	62675	53530.4	108809	272692	162461	121275
					257.072	855.503	NEG	153976	147645	733936	7.87795e+06	5.06015e+06	3.85909e+06
					506.059	882.615	NEG	1.22822e+06	871407	1.34581e+06	5.20118e+06	2.79054e+06	1.84402e+06
					397.592	775.53	NEG	1.8808e+07	1.91322e+07	2.45937e+07	9.63895e+06	3.74221e+06	3.87346e+06
					380.418	775.547	NEG	852881	1.01043e+06	1.17578e+06	1.12847e+07	6.1355e+06	4.67168e+06
					458.617	738.509	NEG	1.71537e+07	1.70011e+07	2.41844e+07	1.34277e+07	3.62419e+07	1.25124e+07
					374.242	889.571	NEG	4.07669e+06	4.011e+06	5.39224e+06	9.22485e+06	5.91363e+06	4.39914e+06
					431.577	790.538	NEG	3.49208e+07	3.74716e+07	2.28699e+07	1.72701e+07	1.38207e+07	1.11331e+07
					414.942	790.528	NEG	1.33898e+07	1.41606e+07	1.75997e+07	1.19755e+06	29511.6	413844
					347.345	873.548	NEG	1.28934e+06	1.47032e+06	1.97729e+06	4.5273e+06	1.7449e+06	1.26102e+06
					370.526	887.561	NEG	7.83451e+06	7.51744e+06	9.67815e+06	1.34392e+07	1.54746e+07	6.49497e+06
					455.631	878.59	NEG	8.81507e+06	3.57698e+06	9.77103e+06	1.27126e+07	9.59083e+06	7.51078e+06
					329.796	771.517	NEG	2.4206e+06	2.41466e+06	3.00195e+06	1.0643e+07	4.40621e+06	5.58947e+06
					302.92	771.517	NEG	8.6377e+06	9.4621e+06	1.19582e+07	4.86282e+06	3.34302e+06	3.42133e+06
					533.5	858.612	NEG	6.18769e+06	6.63189e+06	8.03672e+06	8.03767e+06	3.84035e+06	3.17175e+06
					318.153	797.535	NEG	8.74643e+06	6.17357e+06	7.51822e+06	2.33076e+06	1.49872e+06	1.26188e+06
					235.745	793.502	NEG	65655.4	329947	414065	922812	1.67027e+06	422531
					492.733	730.538	NEG	1.31032e+07	2.18105e+07	2.52305e+07	1.95453e+07	1.73416e+07	1.52284e+07
					395.51	863.565	NEG	5.45873e+06	4.96681e+06	6.80887e+06	1.73099e+08	1.0774e+08	7.97763e+07
					381.095	800.534	NEG	609397	777450	1.01874e+06	319297	363707	222797
					403.947	750.537	NEG	3.98813e+06	4.12215e+06	4.92725e+06	9.67652e+06	7.18744e+06	5.57403e+06
					255.667	819.516	NEG	982485	871994	1.50382e+06	1.61372e+06	1.04408e+06	840190
					458.578	791.54	NEG	4.17728e+07	4.91304e+07	5.96121e+07	1.75419e+07	1.58246e+07	1.14834e+07
					472.265	768.543	NEG	6.29192e+07	7.03512e+07	7.77697e+07	5.27826e+07	4.4214e+07	3.55269e+07
					546.292	832.601	NEG	3.37053e+06	8.90877e+06	8.14453e+06	5.27269e+06	3.9179e+06	3.15149e+06
					316.823	745.501	NEG	6.11954e+06	6.73874e+06	8.34523e+06	3.16745e+07	2.20623e+07	1.80342e+07
					371.192	849.549	NEG	3.85276e+06	3.27782e+06	5.23496e+06	1.39181e+07	8.99213e+06	6.28288e+06
					214.659	867.508	NEG	2.24412e+06	512011	2.95273e+06	5.04555e+06	8.18913e+06	3.94314e+06
					456.459	802.562	NEG	3.85682e+08	3.78627e+08	4.52196e+08	2.87051e+08	1.47323e+08	1.11414e+08
					535.289	818.593	NEG	6.11582e+07	6.7947e+07	6.93623e+07	7.29755e+07	4.24403e+07	4.29261e+07
					520.705	818.593	NEG	2.36394e+07	2.59333e+07	2.97247e+07	1.39906e+07	1.04049e+07	8.55983e+06
					503.014	818.599	NEG	3.08751e+06	3.61367e+06	6.02919e+06	1.3331e+07	4.712e+06	2.54581e+06
					420.928	722.511	NEG	311107	278234	212010	1.65313e+07	1.61336e+07	1.23186e+07
					309.467	871.545	NEG	170381	139453	260871	133895	135116	107686
					381.517	714.499	NEG	263191	295823	410485	524418	509403	456476
					403.756	915.59	NEG	319635	264098	396843	1.20672e+06	717520	514458
					388.503	915.586	NEG	387041	379689	1.43136e+06	4.20887e+06	2.65299e+06	1.49386e+06
					375.043	837.546	NEG	4.79959e+06	5.18141e+06	7.28937e+06	1.18217e+07	4.9714e+06	3.86571e+06
					382.831	749.517	NEG	4.20381e+06	4.88252e+06	5.91578e+06	5.11508e+06	4.87871e+06	5.21396e+06
					556.481	816.614	NEG	539762	644250	972739	9.8842e+06	7.92954e+06	5.80091e+06
					510.658	764.563	NEG	15235.5	0	0	1.56302e+06	1.5751e+06	1.45582e+06
					434.902	891.597	NEG	14691.2	0	14178.1	7.18193e+06	4.99891e+06	4.0629e+06
					570.679	882.623	NEG	2.07409e+06	2.13178e+06	2.57982e+06	3.8991e+06	2.85058e+06	2.47486e+06
					405.858	750.509	NEG	6.39183e+06	3.75936e+06	7.95884e+06	9.31847e+06	163818	6.15538e+06
					416.358	788.547	NEG	1.04903e+08	1.11969e+08	1.30725e+08	1.79958e+08	1.09395e+08	7.88663e+07
					469.664	724.527	NEG	1.10396e+06	1.16101e+06	1.16005e+06	4.50747e+07	3.27342e+07	2.78145e+07
					457.117	724.527	NEG	691038	756693	958545	6.92873e+07	5.79126e+07	4.34692e+07
					446.935	724.519	NEG	1.07236e+06	1.59285e+06	1.91264e+06	3.24423e+07	2.97793e+07	2.45226e+07
					475.78	792.555	NEG	3.26102e+07	3.23441e+07	4.28157e+07	3.4926e+07	3.89477e+07	2.40808e+07
					461.35	792.55	NEG	1.73717e+07	1.88301e+07	2.25238e+07	9.91891e+06	7.41689e+06	5.59171e+06
					411.811	722.505	NEG	107808	139885	138094	9.33354e+06	8.44702e+06	6.36057e+06
					373.988	761.515	NEG	6.4284e+06	6.82406e+06	1.02295e+07	4.77838e+07	6.99236e+06	4.76888e+06
					297.517	835.526	NEG	1.16272e+06	1.07384e+06	1.56778e+06	7.92397e+06	4.1443e+06	2.95795e+06
					305.072	843.53	NEG	31315.1	83558.7	76048.6	1.09e+06	876075	790758
					360.781	747.517	NEG	3.43696e+07	3.80427e+07	4.45219e+07	5.16222e+08	4.1063e+08	3.6079e+08
					597.384	860.629	NEG	497277	422490	547424	0	0	0
					506.644	768.554	NEG	2.07461e+08	2.28712e+08	2.62957e+08	1.5371e+07	1.3986e+07	9.2184e+06
					487.976	812.579	NEG	1.29342e+06	1.26405e+06	1.90431e+06	2.3139e+07	1.5976e+07	1.33053e+07
					524.881	790.558	NEG	9.22948e+06	9.91999e+06	2.31697e+06	9.21951e+06	6.834e+06	6.29913e+06
					361.142	762.495	NEG	1.12074e+06	633199	372079	6.67012e+06	4.92496e+06	3.65311e+06
					407.365	761.554	NEG	666862	658822	819202	1.80117e+07	9.9028e+06	9.13162e+06
					390.994	761.535	NEG	3.42338e+06	3.88353e+06	5.22891e+06	3.05727e+08	2.36669e+08	1.92893e+08
					377.019	809.516	NEG	1.48199e+06	1.40421e+06	1.9561e+06	7.28221e+06	8.5795e+06	5.89127e+06
					562.496	832.608	NEG	4.45517e+08	4.12793e+08	6.02933e+08	6.3948e+08	4.91986e+08	3.6989e+08
					366.117	762.518	NEG	1.73052e+06	1.21047e+06	2.00543e+06	1.11529e+07	7.57556e+06	5.5469e+06
					732.496	859.692	NEG	3.85155e+06	6.3364e+06	2.84856e+06	3.67966e+06	3.2966e+06	2.53646e+06
					583.668	804.577	NEG	1.10092e+07	1.01761e+07	1.35326e+07	1.26568e+07	1.11314e+07	7.87431e+06
					628.947	859.686	NEG	1.07032e+07	2.59247e+07	2.7463e+07	1.32134e+08	4.16771e+07	7.12482e+07
					532.46	840.611	NEG	680852	669835	754487	2.80279e+06	1.88539e+06	1.57405e+06
					500.697	804.577	NEG	1.32882e+09	1.26936e+09	1.27308e+09	1.57468e+09	9.98497e+08	7.77661e+08
					389.956	788.552	NEG	0	0	0	2.91798e+07	1.9368e+07	4.53183e+06
					518.222	792.577	NEG	4.00077e+07	4.27331e+07	2.82667e+07	2.28462e+07	2.05539e+07	1.48838e+07
					506.753	794.573	NEG	2.03184e+07	3.4371e+07	2.31269e+07	9.96112e+06	9.17376e+06	4.68556e+06
					620.339	817.65	NEG	802963	954451	1.10938e+06	1.43577e+06	3.31605e+06	1.92209e+06
					483.877	788.544	NEG	1.50871e+06	1.14254e+06	1.49463e+06	4.37024e+07	6.57334e+06	3.87495e+06
					264.42	795.51	NEG	857783	2.99466e+06	1.99334e+06	4.14991e+06	3.01187e+06	2.32961e+06
					563.405	843.677	NEG	427464	520310	617597	877859	1.08987e+06	745568
					675.313	859.692	NEG	9.85963e+07	1.10415e+08	1.22932e+08	1.47328e+08	1.66999e+08	1.18808e+08
					377.298	787.534	NEG	1.99405e+06	2.50263e+06	1.40362e+06	2.80692e+07	1.69033e+07	1.18819e+07
					582.74	762.583	NEG	3.50896e+06	2.86204e+06	3.52397e+06	3.10334e+06	1.18069e+06	2.34805e+06
					603.183	668.62	NEG	2.38066e+06	2.56916e+06	4.47165e+06	1.4613e+08	1.93154e+08	1.03054e+08
					440.489	773.579	NEG	4.38896e+06	5.19997e+06	5.68499e+06	7.05801e+06	3.52512e+06	5.24209e+06
					434.76	788.546	NEG	1.00476e+07	9.80346e+06	1.22096e+07	6.70957e+07	4.53101e+07	3.62377e+07
					494.081	776.557	NEG	3.38382e+06	3.34558e+06	3.40836e+06	1.13194e+07	1.00482e+07	4.75216e+06
					382.321	738.5	NEG	1.64986e+06	3.44322e+06	1.93728e+06	4.54265e+06	4.60153e+06	2.81847e+06
					622.299	696.64	NEG	6.29926e+06	7.69074e+06	8.22437e+06	2.01699e+07	1.46038e+07	8.00224e+06
					603.37	696.64	NEG	3.35577e+06	3.7387e+06	4.39999e+06	8.52856e+06	9.82048e+06	5.35602e+06
					634.4	696.65	NEG	1.66869e+06	2.21029e+06	2.28068e+06	1.42612e+08	1.88427e+08	9.71347e+07
					463.463	584.518	NEG	4.75635e+06	4.77944e+06	5.38993e+06	6.73745e+06	8.27836e+06	5.16492e+06
					590.269	668.609	NEG	3.45813e+06	3.86525e+06	4.21258e+06	7.63876e+06	9.3639e+06	5.52158e+06
					427.767	749.57	NEG	2.40068e+07	2.53261e+07	3.02884e+07	4.12735e+07	2.76342e+07	2.63944e+07
					612.456	833.668	NEG	9.82428e+06	1.0289e+07	1.33369e+07	2.23304e+07	2.21335e+07	1.58646e+07
					374.033	745.549	NEG	1.91919e+07	1.99056e+07	2.47555e+07	3.18085e+07	2.28233e+07	1.95162e+07
					614.141	831.658	NEG	9.49536e+07	9.55097e+07	1.22122e+08	2.23028e+08	2.05523e+08	1.73484e+08
					402.789	774.529	NEG	8.71178e+07	9.24262e+07	2.88204e+07	5.56817e+07	4.14209e+07	3.50877e+07
					504.029	771.563	NEG	5.04552e+06	5.55398e+06	7.45791e+06	2.80196e+07	1.89689e+07	1.95136e+07
					245.254	655.421	NEG	4.67067e+06	4.64075e+06	5.50254e+06	4.94567e+06	4.22652e+06	3.75445e+06
					118.1	655.421	NEG	1.88795e+06	2.16684e+06	2.49492e+06	1.76592e+06	1.45398e+06	1.58971e+06
					104.216	655.421	NEG	9.15618e+06	1.00456e+07	1.0872e+07	1.14835e+07	9.33273e+06	8.42983e+06
					490.647	838.598	NEG	1.43668e+06	1.63252e+06	2.09444e+06	7.70232e+06	5.78331e+06	4.66237e+06
					386.336	971.631	NEG	0	0	0	1.90988e+07	1.05468e+07	1.04831e+07
					605.57	712.649	NEG	760821	479494	464920	5.69178e+06	6.18396e+06	4.72833e+06
					460.385	840.576	NEG	7.46721e+06	9.06103e+06	2.00368e+07	2.15651e+06	1.60706e+06	1.16011e+06
					408.717	764.513	NEG	1.42386e+07	1.62528e+07	1.91695e+07	4.37326e+06	3.93017e+06	3.48478e+06
					393.185	764.515	NEG	2.38656e+06	2.39644e+06	2.6432e+06	5.67087e+06	4.29869e+06	3.29485e+06
					337.114	861.541	NEG	3.58419e+06	3.66932e+06	5.28795e+06	3.11538e+06	2.38799e+06	1.337e+06
					319.335	861.541	NEG	913849	877900	1.40313e+06	4.12608e+06	2.43545e+06	2.63475e+06
					526.951	754.568	NEG	411732	653044	488358	4.38095e+06	3.65845e+06	2.93154e+06
					453.635	749.58	NEG	3.19965e+07	3.1516e+07	4.71836e+07	1.60068e+08	1.19602e+08	1.27156e+08
					469.125	718.53	NEG	1.29456e+07	1.29836e+07	1.46298e+07	3.42595e+07	2.95162e+07	2.33161e+07
					576.536	831.656	NEG	8.77354e+06	8.64121e+06	1.07995e+07	3.08824e+07	2.47134e+07	1.94911e+07
					318.144	733.486	NEG	1.52285e+06	1.72759e+06	2.39565e+06	3.48942e+06	1.80899e+06	1.1461e+06
					512.063	612.549	NEG	643854	790853	996872	1.39294e+06	1.52479e+06	953567
					602.691	686.611	NEG	917790	602668	1.1681e+06	2.44997e+07	3.39779e+07	1.92404e+07
					567.8	630.56	NEG	957685	985294	1.03868e+06	1.82722e+07	2.49456e+07	1.56976e+07
					482.806	574.497	NEG	6.6423e+06	7.50625e+06	7.44118e+06	1.76135e+08	1.92675e+08	1.75902e+08
					463.857	574.479	NEG	1.6009e+07	1.59134e+07	1.82507e+07	2.19943e+07	2.69667e+07	2.11697e+07
					397.897	745.548	NEG	2.46382e+06	2.49876e+06	3.25082e+06	3.63675e+06	2.68846e+06	2.45314e+06
					558.538	831.677	NEG	0	0	0	1.55332e+07	1.91855e+07	1.2758e+07
					580.539	857.694	NEG	2.28489e+06	2.66208e+06	1.22414e+06	1.2778e+07	2.20141e+07	1.27259e+07
					472.783	836.534	NEG	2.17127e+06	2.0261e+06	2.33363e+06	0	17970.2	0
					393.78	812.544	NEG	3.03741e+06	2.63854e+06	9.94027e+06	1.29916e+07	1.71164e+07	1.10991e+06
					371.723	812.536	NEG	9.90211e+06	1.0978e+07	1.42284e+07	7.80808e+06	5.61833e+06	3.31877e+06
					679.687	831.661	NEG	2.67868e+07	1.38101e+06	3.03643e+07	4.73275e+07	4.55525e+07	3.76513e+07
					506.905	836.541	NEG	4.30374e+06	4.3027e+06	5.53731e+06	0	19481.2	25328
					458.921	740.526	NEG	6.70547e+07	7.21574e+07	8.98762e+07	2.3385e+07	1.53538e+07	1.15573e+07
					546.892	778.561	NEG	3.9384e+06	3.16886e+06	2.26628e+06	2.48758e+07	1.96114e+07	1.58009e+07
					544.915	829.661	NEG	1.76944e+06	2.12738e+06	2.42197e+06	1.71252e+07	2.04238e+07	1.34623e+07
					478.61	775.555	NEG	57576.2	95322.3	130999	3.24983e+06	3.46942e+06	2.76546e+06
					438.195	772.528	NEG	2.08202e+06	2.52338e+06	2.9171e+06	1.52436e+07	1.31991e+07	9.36785e+06
					603.216	684.607	NEG	4.76486e+06	5.28145e+06	6.61169e+06	3.60356e+07	3.74091e+07	2.62984e+07
					602.61	712.626	NEG	185130	637967	327210	1.04185e+07	1.07394e+07	5.60295e+06
					590.661	670.591	NEG	178585	196719	263178	1.36651e+06	1.58559e+06	1.06314e+06
					589.886	684.593	NEG	1.82544e+07	1.88829e+07	2.19759e+07	2.05442e+07	2.15327e+07	1.58145e+07
					568.381	658.583	NEG	406668	436992	507561	6.77525e+06	8.12309e+06	4.56715e+06
					559.448	656.558	NEG	2.35034e+06	2.38443e+06	2.86741e+06	4.11589e+06	2.4566e+06	1.52466e+06
					512.735	602.51	NEG	1.40091e+06	1.38395e+06	520861	2.04218e+06	2.18259e+06	1.66085e+06
					512.334	628.535	NEG	1.02485e+06	1.10272e+06	1.17834e+06	1.73116e+06	2.13404e+06	1.89641e+06
					512.063	600.512	NEG	4.44771e+06	4.74908e+06	4.97388e+06	5.88494e+06	7.57111e+06	6.20298e+06
					438.183	572.481	NEG	922416	1.02731e+06	934074	964791	3.18529e+06	2.66658e+06
					483.385	778.553	NEG	5.68127e+06	6.92343e+06	6.75815e+06	5.58232e+06	3.87902e+06	3.87374e+06
					464.555	778.552	NEG	1.76801e+07	1.68765e+07	2.08504e+07	1.66497e+07	1.3553e+07	1.16565e+07
					617.54	688.581	NEG	3.95562e+07	2.02175e+07	1.92414e+07	4.0063e+07	1.49043e+07	3.31036e+07
					616.591	660.543	NEG	9.22314e+06	1.03742e+07	1.10204e+07	7.95011e+06	5.95292e+06	6.85428e+06
					584.476	660.527	NEG	101429	126165	85019.5	26515.1	59769	29612.8
					483.081	754.538	NEG	1.59164e+07	1.71321e+07	2.00507e+07	1.81641e+06	1.48973e+06	915179
					622.435	650.635	NEG	96608	102037	67124.4	199389	242393	107108
					395.932	812.547	NEG	7.60252e+06	7.51428e+06	1.00173e+07	1.08301e+07	6.80278e+06	6.88542e+06
					644.471	704.567	NEG	2.27792e+07	1.07548e+07	1.34699e+07	1.1207e+07	1.58996e+07	1.12512e+07
					599.37	704.567	NEG	1.50119e+07	1.32025e+07	2.03868e+07	1.15315e+07	1.1021e+07	1.08093e+07
					339.574	810.523	NEG	691802	909796	616682	3.48254e+07	2.08726e+07	1.5302e+07
					495.986	780.565	NEG	9.18063e+06	1.04275e+07	1.19559e+07	4.57467e+07	4.77186e+07	1.37352e+07
					609.65	834.667	NEG	161249	546343	101639	1.32919e+06	1.20168e+06	788921
					324.066	759.5	NEG	1.0428e+06	830537	1.74804e+06	8.05096e+06	4.7469e+06	2.34841e+06
					633.177	724.674	NEG	10512.3	5427.1	0	768750	1.10469e+06	493779
					390.875	851.55	NEG	63685.4	13776.2	15589.8	5.44152e+06	6.37163e+06	5.02146e+06
					351.821	759.517	NEG	461452	506779	636843	1.47043e+07	1.0609e+07	8.79246e+06
					592.423	860.709	NEG	0	11534.5	18135.4	4.05427e+06	5.24645e+06	3.13438e+06
					537.539	797.589	NEG	1.53261e+07	1.69398e+07	1.91084e+07	573713	2.75067e+06	2.43668e+06
					507.149	797.579	NEG	585301	412591	444739	1.37928e+07	8.42056e+06	7.62506e+06
					410.716	556.486	NEG	119625	176665	153466	229512	298499	103928
					495.964	778.561	NEG	7.77063e+07	8.69172e+07	9.4451e+07	4.09567e+08	4.14765e+08	3.34818e+08
					465.78	774.544	NEG	95388.4	84012.1	154405	1.04348e+07	7.8478e+06	5.85661e+06
					633.779	722.667	NEG	316905	412205	453492	6.82758e+06	8.63031e+06	4.32573e+06
					559.827	666.596	NEG	845419	902458	1.12912e+06	1.65695e+06	1.96549e+06	1.06752e+06
					315.203	782.496	NEG	3.18369e+06	3.71433e+06	5.25679e+06	7.95532e+06	5.22531e+06	2.76355e+06
					554.014	640.58	NEG	661701	745327	939418	1.12671e+06	1.21912e+06	748401
					358.243	834.53	NEG	5.13374e+07	4.95853e+07	6.04128e+07	1.07304e+07	6.89315e+06	3.71306e+06
					414.214	838.558	NEG	1.28082e+07	1.04367e+07	1.66724e+07	1.52483e+07	9.66339e+06	8.0912e+06
					473.823	814.578	NEG	3.29249e+06	3.28206e+06	4.33969e+06	7.9459e+06	2.7357e+06	6.04554e+06
					435.152	814.562	NEG	3.46283e+06	2.95302e+06	5.038e+06	5.79835e+06	4.62859e+06	2.85952e+06
					553.923	638.573	NEG	7.93784e+06	9.15028e+06	1.05413e+07	1.09728e+07	1.27391e+07	7.74436e+06
					496.49	782.572	NEG	446520	574133	703515	887061	1.01667e+06	826927
					615.644	708.647	NEG	263607	95168.3	275959	2.13541e+06	2.79655e+06	1.54799e+06
					604.465	708.635	NEG	394446	480639	575371	465450	662648	242509
					508.363	821.564	NEG	5.60756e+06	1.5678e+07	1.77928e+07	4.99411e+06	3.5348e+06	4.23769e+06
					486.748	821.547	NEG	634680	530766	708054	25003.4	71869.3	0
					104.188	691.399	NEG	1.548e+07	1.66964e+07	1.81177e+07	1.87094e+07	1.71349e+07	1.64207e+07
					552.912	830.646	NEG	6.94539e+06	6.29353e+06	7.13926e+06	6.58545e+06	3.33082e+06	2.98715e+06
					373.204	746.554	NEG	8.67949e+06	9.01481e+06	1.13653e+07	1.4087e+07	1.01581e+07	9.09073e+06
					438.277	582.509	NEG	29333.4	35363	27742.5	1.09113e+06	3.74752e+06	963812
					459.707	818.56	NEG	258931	148408	187057	317335	265606	322133
					405.64	746.57	NEG	154131	209065	202794	1.23291e+06	1.5302e+06	1.15454e+06
					607.048	720.65	NEG	152653	133370	102947	1.02269e+06	1.10909e+06	667337
					560.02	692.612	NEG	1.42094e+06	1.48699e+06	2.35852e+06	1.70699e+06	2.13073e+06	926045
					433.73	726.509	NEG	3.29659e+06	3.76438e+06	4.04061e+06	672332	540468	457827
					601.604	706.646	NEG	950042	1.33173e+06	1.21209e+06	704530	632081	511659
					1078.43	310.902	NEG	2.94738e+06	5.47932e+06	1.70944e+06	2.84235e+06	4.12251e+06	5.83182e+06
					1076.55	332.86	NEG	343676	329499	310563	325111	506498	294597
					1076.27	498.823	NEG	574283	546461	469379	793712	574494	479339
					1075.93	194.906	NEG	1.81846e+06	2.72573e+06	2.59876e+06	2.89677e+06	2.40112e+06	2.44902e+06
					1075.76	313.931	NEG	7.08651e+06	1.09994e+07	3.83902e+06	4.77955e+06	5.76999e+06	4.27414e+06
					1075.64	288.909	NEG	5.03807e+06	1.29097e+07	1.42999e+07	5.48244e+06	1.20879e+07	3.74706e+06
					1075.4	297.243	NEG	618859	1.24115e+06	612539	567476	556787	637817
					1075.11	366.886	NEG	1.32216e+06	1.34993e+06	960126	855858	761454	1.51253e+06
					1074.85	293.891	NEG	2.02487e+06	1.83173e+06	1.38739e+06	1.52704e+06	1.84743e+06	1.46581e+06
					1074.62	174.956	NEG	1.28867e+06	1.14847e+06	415213	1.12815e+06	1.19967e+06	1.13705e+06
					1074.43	210.931	NEG	2.43754e+06	1.77089e+06	2.14157e+06	2.37291e+06	1.61612e+06	1.54235e+06
					1074.41	208.934	NEG	2.19225e+07	4.24345e+06	2.26746e+07	1.97718e+07	1.20689e+07	1.54526e+07
					1073.92	268.901	NEG	999508	1.19773e+06	1.30693e+06	1.19054e+06	1.18908e+06	1.23556e+06
					1073.8	286.912	NEG	3.74788e+07	3.54765e+07	3.37182e+07	4.88907e+07	4.18213e+07	3.03289e+07
					1073.6	290.906	NEG	781451	681189	387577	675504	642109	618616
					1073.26	287.912	NEG	1.58862e+06	1.276e+06	2.1314e+06	1.57063e+06	1.1247e+06	2.23618e+06
					1073.19	314.93	NEG	557555	631780	576254	602594	568818	335597
					1072.98	312.899	NEG	1.44194e+06	1.01429e+06	534543	1.07507e+06	1.03505e+06	708823
					1072.38	354.994	NEG	509299	558730	516201	853661	156931	491788
					1072.29	235.953	NEG	1.62134e+06	1.20241e+06	475621	1.80173e+06	1.04795e+06	653976
					1071.64	364.889	NEG	2.82781e+06	3.4226e+06	2.10923e+06	2.57836e+06	1.03351e+06	2.91567e+06
					1071.56	278.93	NEG	1.31818e+06	1.2193e+06	1.23814e+06	923584	865703	1.03114e+06
					1071.05	346.879	NEG	908627	984061	946543	1.10607e+06	921741	1.17178e+06
					1070.45	365.888	NEG	560075	620022	774070	533721	586073	547432
					1070.45	442.866	NEG	865134	1.30888e+06	271564	682677	854826	777921
					1069.04	270.899	NEG	559444	607985	295032	576467	563416	550961
					1068.6	420.845	NEG	1.77114e+06	1.27124e+06	1.51638e+06	485517	1.18127e+06	551862
					1068.33	289.909	NEG	1.93897e+06	760766	557983	870672	605602	737111
					1068.13	294.888	NEG	1.49158e+06	1.32742e+06	1.44795e+06	991321	990334	1.37136e+06
					1066.89	371.868	NEG	806784	381559	155780	821672	271403	260245
					1066.63	391.908	NEG	1.92216e+06	1.13324e+06	3.53889e+06	1.28178e+06	1.77115e+06	1.18153e+06
					1066.5	140.025	NEG	569230	527995	1.25499e+06	542330	550089	574795
					1066.38	233.924	NEG	1.6806e+06	2.55218e+06	2.64045e+06	3.55345e+06	3.07897e+06	4.98076e+06
					1065.33	114.936	NEG	309930	51983.4	576309	732366	395174	281388
					1064.57	330.862	NEG	702318	831951	1.04859e+06	864674	796713	818738
					1064.46	352.858	NEG	333757	492238	429433	574923	487702	481716
					1063.63	356.992	NEG	354740	281999	317653	321078	367438	674687
					1061.9	372.866	NEG	558872	469090	594401	581761	684858	539193
					1061.23	288.909	NEG	7.23806e+06	7.74359e+06	7.43145e+06	7.50406e+06	5.22603e+06	6.80142e+06
					1060.39	498.823	NEG	780265	601647	790795	752713	739140	691654
					1060.02	311.902	NEG	1.26399e+06	1.52968e+06	1.67807e+06	1.22247e+06	1.42719e+06	973836
					1059.66	370.869	NEG	3.82456e+06	2.57506e+06	3.65903e+06	2.79739e+06	2.39075e+06	2.76878e+06
					1059.64	310.902	NEG	4.88913e+06	6.83137e+06	5.95269e+06	6.66505e+06	4.44354e+06	4.81877e+06
					1059.28	293.891	NEG	1.83416e+06	1.81851e+06	3.16895e+06	1.71721e+06	1.79303e+06	1.84882e+06
					1058.37	334.873	NEG	440894	529021	507589	435617	475101	449816
					1056.69	313.931	NEG	3.41166e+06	5.94702e+06	6.18181e+06	3.22431e+06	5.15314e+06	3.98665e+06
					1056.48	366.886	NEG	1.97356e+06	1.39525e+06	1.2427e+06	1.79768e+06	156073	380353
					1056.46	315.927	NEG	457713	305448	835955	498370	461626	465863
					1054.91	287.912	NEG	1.45255e+06	1.48592e+06	2.86674e+06	1.4919e+06	1.51762e+06	617680
					1054.64	210.931	NEG	2.28755e+06	3.03447e+06	3.17869e+06	2.71454e+06	3.81962e+06	2.43075e+06
					1054.03	235.953	NEG	936977	673082	1.06561e+06	997502	646551	833630
					1053.33	332.86	NEG	744296	1.12992e+06	849699	1.49421e+06	804152	371395
					1052.6	297.243	NEG	579175	579497	569990	552219	1.01448e+06	612340
					1051.54	278.93	NEG	1.48497e+06	1.28529e+06	1.55904e+06	583657	1.72298e+06	1.24481e+06
					1050.97	348.875	NEG	658237	731913	613007	652742	645845	648927
					1050.95	442.866	NEG	258343	469213	332808	342783	279980	270765
					1049.55	371.868	NEG	1.11801e+06	1.3432e+06	2.03813e+06	1.37133e+06	771842	1.33935e+06
					1049.45	346.879	NEG	945541	3.64816e+06	1.02426e+06	1.21452e+06	1.06653e+06	1.27867e+06
					1049.38	268.901	NEG	1.83872e+06	1.65882e+06	1.184e+06	1.61581e+06	341088	1.11235e+06
					1049.13	364.889	NEG	687662	4.49761e+06	2.11233e+06	2.42135e+06	2.43658e+06	3.98174e+06
					1048.51	420.845	NEG	1.16956e+06	1.02459e+06	1.24102e+06	964019	1.50803e+06	858779
					1047.97	312.899	NEG	1.27702e+06	976047	1.09623e+06	930325	1.33591e+06	600906
					1046.43	391.908	NEG	1.35856e+06	1.44635e+06	2.1386e+06	967908	1.42612e+06	1.07338e+06
					1044.1	294.888	NEG	1.2788e+06	1.15333e+06	1.01353e+06	883617	1.00524e+06	1.23538e+06
					1043.07	288.909	NEG	4.07378e+06	4.47659e+06	5.36349e+06	5.60562e+06	4.87509e+06	4.84899e+06
					1042.25	114.936	NEG	391007	338589	336844	345318	342482	336383
					1042.18	310.902	NEG	5.09993e+06	7.35076e+06	5.17513e+06	1.16112e+07	6.56132e+06	8.41816e+06
					1042.13	270.899	NEG	385104	428154	513476	378216	406618	390717
					1040.89	372.866	NEG	529243	455377	591832	567487	563313	548550
					1040.53	233.924	NEG	2.31345e+06	3.90699e+06	3.01852e+06	4.06274e+06	5.64322e+06	4.17864e+06
					1038.58	356.992	NEG	72475.4	288050	286601	412469	292405	321050
					1037.31	278.93	NEG	1.54664e+06	1.04163e+06	1.67586e+06	1.37562e+06	1.83731e+06	1.53922e+06
					1037.13	314.93	NEG	587878	571083	634629	561152	798146	590424
					1035.46	442.866	NEG	313989	332132	644227	374793	585393	126124
					1034.2	352.858	NEG	389081	375311	417783	356224	351774	391700
					1033.88	287.912	NEG	1.49885e+06	2.00312e+06	1.83108e+06	1.19994e+06	2.67738e+06	1.21205e+06
					1033.81	334.873	NEG	502257	499657	325923	420368	490607	454896
					1033.44	208.934	NEG	6.93576e+06	1.13514e+07	5.69881e+06	1.10549e+07	6.16877e+06	3.71053e+06
					1033.44	371.868	NEG	1.19029e+06	638595	1.31441e+06	1.05981e+06	2.17402e+06	1.00535e+06
					1032.39	293.891	NEG	1.58217e+06	1.89429e+06	1.58856e+06	1.82194e+06	1.53494e+06	1.45638e+06
					1032.19	370.869	NEG	2.42661e+06	432596	472510	2.79715e+06	3.46272e+06	2.91343e+06
					1032.15	235.953	NEG	841674	982149	1.07757e+06	768212	665989	569334
					1031.04	420.845	NEG	1.46015e+06	1.49607e+06	170993	3.07519e+06	2.48506e+06	1.76977e+06
					1030.99	313.931	NEG	3.64039e+06	9.61045e+06	4.06111e+06	8.59e+06	3.77438e+06	4.96892e+06
					1030.87	366.886	NEG	1.68505e+06	1.59136e+06	1.24862e+06	1.40136e+06	1.42835e+06	884124
					1030.49	391.908	NEG	2.22772e+06	1.84093e+06	1.50095e+06	3.95472e+06	2.20985e+06	1.06727e+06
					1030.32	210.931	NEG	2.93405e+06	2.38595e+06	1.61766e+06	2.49765e+06	1.58623e+06	2.49762e+06
					1030.24	297.243	NEG	670570	2.26141e+06	668935	633955	584723	543936
					1028.92	346.879	NEG	1.18924e+06	2.39335e+06	944471	1.35621e+06	982667	1.25701e+06
					1028.48	268.901	NEG	1.35489e+06	1.01767e+06	1.46542e+06	2.12425e+06	642313	1.17554e+06
					1028.37	315.927	NEG	434345	456689	535169	467973	487407	382985
					1027.86	312.899	NEG	998854	1.41684e+06	904245	1.78608e+06	372625	837304
					1027.81	140.025	NEG	701070	456581	528452	509003	682363	613095
					1026.51	292.891	NEG	1.92661e+07	1.93822e+07	2.00482e+07	1.59116e+06	3.09388e+07	1.92289e+07
					1025.17	233.924	NEG	2.9591e+06	3.42131e+06	4.14934e+06	5.72512e+06	3.71072e+06	3.56671e+06
					1023.31	278.93	NEG	1.54423e+06	1.27199e+06	1.30872e+06	1.90849e+06	1.51364e+06	1.22858e+06
					1022.47	294.888	NEG	1.00283e+06	697381	1.53416e+06	121208	1.19348e+06	317483
					1022.08	364.889	NEG	4.16236e+06	4.07199e+06	3.58619e+06	4.75745e+06	3.39484e+06	2.20339e+06
					1021.49	290.906	NEG	752343	622734	585937	656267	643186	608067
					1021.47	209.934	NEG	548278	539549	665424	534361	517652	436831
					1020.62	356.992	NEG	430220	520434	71649.3	429640	411811	338468
					1019.5	460.838	NEG	316954	396327	569920	388809	419217	372621
					1019.2	469.886	NEG	324468	324061	301820	316993	293954	282569
					1018.49	332.86	NEG	754084	636969	647433	801009	727181	624858
					1018.26	288.909	NEG	6.24866e+06	3.58939e+06	4.36489e+06	5.34618e+06	3.93006e+06	4.56436e+06
					1017.56	314.93	NEG	564396	720186	806711	759884	655761	892523
					1017.02	311.902	NEG	922113	1.01441e+06	186016	513337	908827	2.56057e+06
					1016.79	287.912	NEG	1.71225e+06	1.12386e+06	1.71869e+06	1.32019e+06	1.51021e+06	1.1885e+06
					1016.22	289.909	NEG	576661	545285	543110	482930	538800	496997
					1013.83	346.879	NEG	184970	1.41331e+06	1.58694e+06	873285	1.04299e+06	1.01705e+06
					1013.51	114.936	NEG	573529	414696	307388	431058	408801	363563
					1012.43	297.243	NEG	122982	552381	140800	140125	545478	189155
					1011.74	372.865	NEG	123778	1.09485e+06	142086	134720	405069	130754
					1011.09	348.875	NEG	428950	395443	425363	462345	400868	427699
					1009.69	366.886	NEG	1.15869e+06	1.63046e+06	2.36001e+06	1.10405e+06	876239	2.23501e+06
					1008.94	442.866	NEG	734794	608225	495050	121294	417656	1.2634e+06
					1008.28	391.908	NEG	1.55994e+06	1.54472e+06	2.55813e+06	2.1709e+06	1.85325e+06	1.35781e+06
					1007.91	313.931	NEG	4.13148e+06	2.87314e+06	2.93134e+06	379163	3.11367e+06	4.26049e+06
					1007.15	365.888	NEG	472209	455922	449023	449819	404810	392755
					1006.6	208.934	NEG	4.23212e+06	3.61362e+06	3.81203e+06	3.51268e+06	339793	3.26838e+06
					1005.27	315.927	NEG	456859	449294	482694	468361	448707	425489
					1003.52	420.845	NEG	879127	889918	1.60902e+06	1.82148e+06	1.43241e+06	1.75228e+06
					1003.47	278.93	NEG	927850	724020	737109	725017	1.08288e+06	646926
					1003.36	233.924	NEG	2.67175e+06	2.08108e+06	2.83857e+06	1.25826e+06	1.64909e+06	3.61371e+06
					1003.02	268.901	NEG	1.51974e+06	391653	1.16536e+06	724927	1.43471e+06	1.01365e+06
					1002.74	310.902	NEG	655145	975797	4.47317e+06	1.62199e+06	9.58023e+06	4.89056e+06
					1001.35	294.888	NEG	831125	695655	100122	689545	768482	645236
					1000.91	114.936	NEG	480547	375546	324868	395374	381644	388701
					1000.46	370.869	NEG	2.29573e+06	552595	1.98965e+06	1.87177e+06	1.17751e+07	1.98319e+06
					1000.38	354.994	NEG	747259	721448	738647	832794	577423	688486
					1000.37	292.891	NEG	1.4323e+07	1.45413e+07	1.41386e+07	1.66457e+07	8.02466e+06	1.37456e+07
					999.836	286.912	NEG	7.88222e+06	1.36871e+07	953450	1.23187e+07	1.1699e+07	1.11812e+07
					999.569	293.891	NEG	1.75396e+06	1.00782e+06	1.27571e+06	4.65401e+06	2.84769e+06	2.23663e+06
					998.99	311.902	NEG	246784	690434	1.73084e+06	580111	2.07866e+06	825178
					998.926	210.931	NEG	1.50987e+06	562001	5.54555e+06	2.35127e+06	1.73519e+06	162559
					997.433	364.889	NEG	1.39871e+06	2.95109e+06	1.19189e+07	2.02476e+06	5.79155e+06	2.75126e+06
					996.809	288.909	NEG	8.82453e+06	2.64523e+06	544304	3.58194e+06	2.42548e+06	4.0383e+06
					994.84	356.992	NEG	510565	442191	325875	360689	614466	342948
					994.449	287.912	NEG	1.39243e+06	1.51411e+06	1.65488e+06	805822	239008	765890
					994.399	365.888	NEG	498443	896595	64064.3	883741	497800	473857
					994.216	312.899	NEG	2.52734e+06	863884	545821	848596	819396	377728
					992.917	235.953	NEG	758473	697593	535463	881985	595192	596947
					991.938	366.886	NEG	916746	1.07237e+06	1.25484e+06	1.61393e+06	852438	518154
					991.661	315.927	NEG	745333	471750	1.04767e+06	365096	734388	699343
					986.588	313.931	NEG	2.95433e+06	3.35276e+06	3.33149e+06	4.08469e+06	2.63874e+06	668646
					985.952	346.879	NEG	704191	716630	208812	1.12466e+06	125352	708834
					985.441	391.908	NEG	717900	1.07707e+06	1.18894e+06	5.9605e+06	1.43229e+06	1.82576e+06
					983.621	114.936	NEG	345954	399057	134420	396300	345576	347830
					982.18	140.025	NEG	650681	473707	548437	508347	527286	400399
					981.031	314.93	NEG	640778	412560	327602	333831	312964	321216
					980.055	297.243	NEG	660156	712884	641738	609445	792794	667825
					966.1	330.915	NEG	319451	149101	264701	247147	214223	233591
					964.67	146.966	NEG	8.62536e+06	1.09175e+07	1.15758e+06	9.58754e+06	4.19662e+07	6.36243e+06
					964.14	165.894	NEG	2.9665e+06	2.85936e+06	2.95251e+06	3.01581e+06	2.81105e+06	570003
					956.746	140.026	NEG	580411	778389	535346	746747	615095	489506
					954.941	168.003	NEG	800381	212866	841264	862860	240770	717367
					954.403	114.936	NEG	384006	455775	584811	468495	597721	654970
					946.806	390.892	NEG	212570	398708	403178	152071	380191	420239
					946.21	322.904	NEG	934962	889012	918372	879988	382977	869165
					945.178	458.881	NEG	111301	73389.2	130077	103725	153004	91764.3
					944.961	297.243	NEG	662645	412363	639134	631069	684828	1.06657e+06
					943.782	536.884	NEG	107812	84734.1	122759	63858.4	96252.6	63211.1
					942.195	355.995	NEG	499841	423280	279775	382031	543259	453115
					941.595	114.936	NEG	129677	286305	286569	321304	230690	316511
					941.578	519.39	NEG	608400	648577	635007	530099	856945	801890
					939.966	520.909	NEG	2.15776e+06	974122	2.03555e+06	1.78309e+06	1.93332e+06	2.01057e+06
					939.78	588.898	NEG	1.10044e+06	1.0749e+06	1.17421e+06	1.08325e+06	974359	1.0439e+06
					939.696	656.884	NEG	292800	277268	311603	282557	213843	204010
					939.438	356.993	NEG	1.62889e+06	3.54205e+06	3.63366e+06	1.05046e+06	3.47379e+06	3.48818e+06
					939.437	354.994	NEG	368228	5.44618e+06	5.2517e+06	1.9018e+06	5.20689e+06	5.02564e+06
					939.251	452.922	NEG	3.89433e+06	3.68084e+06	3.71118e+06	2.96101e+06	3.45635e+06	3.63735e+06
					939.03	352.997	NEG	9.90124e+06	5.04353e+06	1.02602e+07	9.95325e+06	9.79867e+06	9.69246e+06
					938.453	473.283	NEG	52581.8	47526.7	15321.9	28290.4	198967	106213
					938.341	521.914	NEG	155467	98238.1	185547	62232.7	158289	140658
					937.324	602.864	NEG	353834	116114	240539	345391	292840	364281
					936.911	578.942	NEG	152954	161632	211432	173540	145921	65562.9
					936.846	646.927	NEG	135356	108868	156849	97068.6	118674	114198
					936.518	701.494	NEG	1964.61	4007.08	2381.84	119485	132339	77584.5
					935.61	512.951	NEG	98759.7	108896	118600	95722.4	122937	77921.9
					935.549	534.877	NEG	461898	841588	718444	573402	535993	444073
		D	Luteolin 7,3'-disulfate	20.1148	935.162	444.963	NEG	110013	93455.4	141521	94323.4	75526.7	119392
					934.797	510.954	NEG	300928	260815	118046	191713	258791	130753
					934.738	174.002	NEG	128624	90584.8	142926	172333	193099	186548
					934.529	384.935	NEG	4.88765e+06	1.8681e+06	4.47323e+06	4.61101e+06	3.09933e+06	3.87622e+06
					934.093	446.962	NEG	126620	114044	113436	114482	83557.6	119888
					933.297	401.925	NEG	30290	57362	63305.7	46501.7	53562.8	53920.9
					933.253	376.976	NEG	383071	385766	412220	390066	441147	425641
					933.18	442.966	NEG	397881	292101	337733	302045	353720	332475
					933.139	316.948	NEG	3.10151e+06	8.01119e+06	7.56692e+06	8.24467e+06	7.87855e+06	8.05993e+06
					932.927	140.026	NEG	1.8373e+06	2.58907e+06	1.17929e+06	1.05088e+06	2.27194e+06	1.61701e+06
					932.875	378.974	NEG	323460	419833	302265	270087	272206	443249
					932.875	509.97	NEG	169727	155482	149246	132796	163961	135319
					932.809	374.978	NEG	857652	1.19905e+06	878761	1.18426e+06	1.37163e+06	1.28533e+06
					932.699	466.889	NEG	607965	850522	1.19217e+06	474747	627380	813399
					932.655	385.938	NEG	134492	136190	282300	139511	131815	141140
					932.596	441.982	NEG	335305	281185	303470	274795	283748	348350
					932.486	317.951	NEG	469292	384617	261124	388943	398499	382507
					932.385	248.961	NEG	7.17156e+06	7.13388e+06	3.13412e+06	2.70841e+06	2.50449e+06	6.8939e+06
					932.234	443.98	NEG	117538	125443	108745	93758.2	121095	117245
					932.11	526.856	NEG	449078	596352	690882	627687	577689	575276
					932.1	420.001	NEG	151815	141268	120162	129724	134343	148261
					932.024	352.013	NEG	2.38273e+06	2.8816e+06	2.43475e+06	2.41765e+06	2.6144e+06	3.32287e+06
					932.024	354.01	NEG	1.30868e+06	1.39784e+06	1.74142e+06	1.2919e+06	1.21739e+06	1.70317e+06
					932.024	373.995	NEG	532359	473172	527048	562310	440109	559284
					931.971	445.978	NEG	88797.8	84881.7	73863.9	67437.9	79821.3	60263.5
					931.85	356.008	NEG	920016	884840	989610	898196	864046	821019
					931.734	375.992	NEG	208307	244653	229982	249863	234856	240782
					931.716	618.794	NEG	216676	194448	241171	62741.2	201891	164442
					931.619	377.99	NEG	149149	113686	103856	107827	111012	148497
					931.478	504.875	NEG	149938	127960	146325	142972	102329	97957
					931.263	186.929	NEG	283714	322081	281840	306743	336041	289022
					931.115	165.894	NEG	455901	411455	449268	368486	312315	710459
					930.94	180.973	NEG	2.08407e+06	1.67252e+06	5.68346e+06	1.64223e+06	5.05857e+06	2.57987e+06
					930.83	254.927	NEG	312393	363806	333317	377774	379753	294248
					930.807	162.031	NEG	159065	175475	171796	68374.2	85160.9	162973
					930.777	146.966	NEG	1.10704e+07	7.7543e+06	1.29617e+07	1.1558e+07	1.00125e+07	9.93145e+06
					930.637	112.986	NEG	3.68243e+07	3.68045e+07	3.61008e+07	4.08648e+07	3.53373e+07	3.66066e+07
					930.514	237.049	NEG	202447	191552	176967	196480	180646	184424
					930.51	164.957	NEG	196354	172766	205676	167804	167489	131676
					930.438	604.834	NEG	105536	110239	111456	47197.2	64062.7	88076.2
					930.387	458.87	NEG	822609	775131	803182	488030	670151	763895
					930.351	332.922	NEG	129575	141325	154277	111340	87239.7	128497
					930.202	294.991	NEG	79438.7	138106	111574	121396	142891	42148.7
					930.164	370.869	NEG	668597	492580	439808	815807	690801	562456
					930.107	444.908	NEG	161273	291477	253688	226570	235405	228459
					929.794	174.956	NEG	2.76279e+06	2.81644e+06	2.97057e+06	2.8924e+06	2.74101e+06	2.83544e+06
					929.794	113.989	NEG	500696	721329	839516	469077	60743.9	530529
					929.776	536.847	NEG	329000	289300	324716	159268	260343	292282
					929.746	371.868	NEG	68862.6	93176.2	127619	81433.2	101716	111266
					929.668	398.901	NEG	1.01339e+06	1.15579e+06	955537	394785	924530	981877
					929.652	597.939	NEG	203525	191281	196543	196812	178322	104513
					929.475	285.99	NEG	234230	289009	275735	292284	327215	250218
					929.474	173.957	NEG	418033	387046	281352	502581	439528	419496
					929.474	242.943	NEG	241002	208996	217505	246887	197261	219981
					929.474	436.887	NEG	993931	1.04733e+06	923084	861770	344567	758568
					929.431	596.814	NEG	240251	211657	279206	244001	203762	201095
		D	(E)-10-Oxo-8-decenoic acid	-0.875712	929.397	183.102	NEG	158631	156605	123671	95303	158617	143006
					929.378	155.947	NEG	453579	453149	462789	476022	472225	646570
					929.298	411.982	NEG	289264	300404	304613	315591	268966	291237
					929.234	529.952	NEG	428276	440157	466329	479331	449835	441826
					929.201	293.891	NEG	274094	289541	181911	260115	241163	273573
					929.014	232.924	NEG	3.79897e+06	3.94738e+06	3.91511e+06	3.64503e+06	5.71032e+06	3.9696e+06
					928.999	528.826	NEG	480429	479414	487499	503969	300919	448687
					928.966	343.995	NEG	6.87698e+06	7.04996e+06	7.38586e+06	7.17784e+06	7.1766e+06	7.99719e+06
					928.947	359.989	NEG	206783	219497	202749	209756	209806	199802
					928.937	341.999	NEG	441421	449708	463542	477628	456530	471512
		D	PS(18:0/20:4(5Z,8Z,11Z,14Z))	0.475393	928.937	810.529	NEG	219616	295224	244536	393450	288193	285604
		D	PS(18:0/22:6(4Z,7Z,10Z,13Z,16Z,19Z))	-2.49355	928.859	834.527	NEG	120400	143061	185965	77336.3	57580.9	23805.5
					928.794	344.998	NEG	820489	778631	771408	867977	767683	862705
					928.758	461.964	NEG	436250	455788	418551	478624	398784	386280
		D	PS(18:1(9Z)/18:1(9Z))	-1.21244	928.747	786.528	NEG	30321.8	25513.5	32439.7	233732	128581	55202.3
					928.73	276.948	NEG	118941	138408	134690	111573	112246	96260.7
					928.73	313.931	NEG	202785	266983	332936	262338	236550	259877
					928.718	168.003	NEG	997703	382818	559757	546254	857619	850709
					928.698	240.945	NEG	498649	752338	743900	686804	594366	723520
					928.68	253.044	NEG	124822	136824	129646	87940.9	117036	149159
					928.666	292.891	NEG	1.54528e+06	1.49927e+06	1.61926e+06	1.70975e+06	1.34034e+06	1.53677e+06
		D	PS(18:0/18:1(9Z))	1.47807	928.639	788.546	NEG	162340	152045	123423	997237	733061	586919
					928.629	588.793	NEG	165179	164175	184580	158928	121926	163019
					928.575	233.924	NEG	959375	854077	798412	844768	610212	847311
					928.565	324.883	NEG	123851	143029	63684.8	129923	131859	110546
					928.501	420.845	NEG	312015	501787	433187	495046	406039	464179
		D	PS(16:0/18:1(11Z))	2.10682	928.501	760.515	NEG	71833.3	69009.7	71063.1	545291	243153	178741
					928.441	390.881	NEG	1.0039e+06	1.038e+06	931845	925506	865999	986534
					928.357	262.927	NEG	287544	355687	356251	37171.5	324006	410028
					928.356	148.052	NEG	151967	135666	133320	87687.3	105213	149774
					928.289	302.908	NEG	279414	281009	212733	286455	315730	183166
					928.264	368.899	NEG	2.05782e+06	2.04028e+06	2.0211e+06	2.12078e+06	1.80821e+06	1.98053e+06
					928.236	310.902	NEG	1.12285e+06	1.08873e+06	1.03938e+06	792973	974546	1.04983e+06
					928.236	278.93	NEG	332053	322481	388454	339926	319376	294333
					928.236	300.912	NEG	2.87974e+06	2.76877e+06	2.61621e+06	2.8344e+06	2.88151e+06	2.78035e+06
					928.141	346	NEG	61090.8	110901	80645.1	66099	100702	70824.2
					928.133	1404.99	NEG	0	0	2431.64	210130	150187	66026.3
					928.114	382.861	NEG	269256	299573	213504	253484	125873	242597
					928.069	362.876	NEG	75530.3	71250.6	111663	110979	98545.6	115532
					928.049	311.902	NEG	203348	151754	110699	138886	168976	127848
					927.822	243.953	NEG	691696	568131	919568	569341	551418	553610
					927.807	460.839	NEG	359673	367922	351101	346199	302301	271793
					927.807	468.859	NEG	571794	570616	543123	569006	503370	527194
					927.784	488.833	NEG	51232.6	80900.3	113880	97120.1	93343.1	103968
					927.782	322.894	NEG	1.22726e+06	1.25763e+06	1.14995e+06	1.13907e+06	1.21622e+06	1.24472e+06
					927.756	369.899	NEG	338460	296760	313021	317196	249143	305999
					927.735	288.909	NEG	290785	306960	634793	332745	296163	520936
					927.735	330.915	NEG	1.30721e+06	775149	1.29389e+06	1.17912e+06	1.20569e+06	705038
					927.699	550.807	NEG	149799	154567	80852.2	84810.5	91337.4	132021
		D	PS(16:1(9Z)/22:2(13Z,16Z))	-3.13434	927.65	812.542	NEG	130306	134124	175588	36424.2	79949.9	49856.8
					927.583	340	NEG	189023	207128	207371	238297	163321	159089
					927.432	169.877	NEG	296608	300132	189623	300436	310441	287866
					927.431	412.863	NEG	94815.2	58793.3	51280.4	63036.7	59957.5	52231.3
		D	PG(17:0/22:4(7Z,10Z,13Z,16Z))	-22.1379	927.423	811.531	NEG	78352.9	51477.8	109258	190553	113765	83727.5
					927.421	294.888	NEG	127807	174567	195263	66298.8	124607	132325
					927.409	287.912	NEG	123388	73139.1	70115.5	85070.3	91831.9	85408.2
					927.399	361.878	NEG	124343	245695	227933	229606	214961	108052
					927.288	308.932	NEG	277336	137321	69616.1	107328	262295	272145
					927.247	400.871	NEG	1.08445e+06	1.03038e+06	953814	1.02117e+06	1.04901e+06	1.00264e+06
					927.178	446.877	NEG	83666.8	43462.8	68985.1	84224.8	76980	38028.3
					927.177	306.919	NEG	1.23393e+06	738866	1.21692e+06	1.05257e+06	1.23392e+06	1.18284e+06
					927.058	1403.99	NEG	4251.53	1839.16	2880.57	252074	226832	97360
					926.909	516.827	NEG	156785	127291	136593	75685.3	142043	125549
					926.827	333.938	NEG	178773	331754	223294	184496	335349	296617
					926.63	376.921	NEG	505760	530994	446241	545961	426033	482366
					926.481	442.894	NEG	129288	155821	99163.1	125836	103923	152311
					926.23	274.971	NEG	152202	116336	118607	78177.8	130246	106623
					926.223	265.95	NEG	95658.7	104649	123463	126723	94399.8	105696
					926.208	144.923	NEG	231235	153681	179788	189849	160367	38531.9
					926.192	238.932	NEG	625372	859169	895706	867144	516797	810349
					926.03	378.889	NEG	173799	128649	126616	191125	133526	143693
					925.764	308.916	NEG	56916.4	83591.3	182896	120498	67179.2	88102.2
					925.678	170.944	NEG	380082	299200	350926	331762	323314	106341
					925.508	448.841	NEG	241998	236521	145797	101575	218285	229060
					925.26	364.889	NEG	88097.8	63638.6	182105	92076.2	122428	86730.9
					925.029	456.86	NEG	115295	156582	129350	187665	183308	27484.4
					924.93	374.906	NEG	279701	227635	266266	219158	240349	264139
					924.764	401.954	NEG	57248	89687.6	134327	132408	106719	86293.2
		D	Calomelanol D-1	-24.2138	924.73	387.114	NEG	474810	461857	64873.2	361154	457226	460159
					924.493	426.859	NEG	178945	228853	452694	432660	413916	291893
					924.438	197.963	NEG	113816	165732	257655	178218	156061	140127
					924.358	298.887	NEG	153461	170900	109823	166389	108953	180583
					924.241	388.874	NEG	291097	196908	252848	253734	180080	137848
					924.034	518.797	NEG	55465.1	82512.2	176165	86326.3	138468	145321
					923.431	228.903	NEG	83083.7	120762	138873	51567.3	121114	106347
					923.333	296.89	NEG	254123	327009	312541	292415	322650	201187
					923.219	385.889	NEG	107272	63743.1	90981.4	63800.2	96821.3	61971.8
					923.099	320.885	NEG	332900	348096	336695	302398	324270	262475
					922.552	377.086	NEG	163104	89886.8	192106	186624	181489	150718
					922.31	230.003	NEG	155572	160626	158125	59075	49658.1	166592
					922.089	358.871	NEG	759086	1.04856e+06	1.08307e+06	976718	915471	844073
					922.089	380.853	NEG	291520	130177	286967	171925	284479	223832
					921.659	366.892	NEG	101973	219254	85571.2	142652	204963	200210
					921.653	346.879	NEG	73171.7	89240.9	84534.4	208079	96193.5	84872.3
					921.554	254.906	NEG	33285.2	84140.9	119185	129469	64066.3	117386
					921.392	342.959	NEG	155237	161511	102561	82678.8	30773.8	156334
					920.873	268.901	NEG	168119	126741	172163	176642	188175	189344
					920.663	312.865	NEG	138295	59499.4	154123	98164.4	105380	95899.5
					920.188	418.826	NEG	82338.3	85137	102857	103180	107489	126949
					920.142	297.243	NEG	1.34999e+06	1.503e+06	1.38599e+06	1.32628e+06	165049	1.35239e+06
					919.943	131.035	NEG	359822	362470	376092	378806	272424	167006
					919.795	210.931	NEG	219185	401640	318825	246080	245473	179595
					919.583	416.83	NEG	182561	167020	212471	91970.4	176459	158130
					918.476	278.83	NEG	40492.5	21370.9	37181.6	50750.6	58613.9	80262.3
					916.1	326.76	NEG	371843	225780	324161	256119	192685	189881
					916.058	268.801	NEG	1.09886e+06	1.05521e+06	2.19635e+06	1.26855e+06	952569	843063
					915.967	355.776	NEG	185556	130311	215460	163369	118816	40019.8
					915.803	324.762	NEG	94038	44507.2	153823	103307	86871	84174.3
					915.495	351.781	NEG	110609	100964	164659	102619	24546.3	128148
					915.458	353.778	NEG	281737	278062	401439	225790	34104.4	197314
					915.354	266.804	NEG	814263	742802	1.11868e+06	995710	632275	546657
					914.541	295.82	NEG	1.21754e+06	709439	1.58316e+06	1.06734e+06	910338	926283
					914.519	270.798	NEG	680299	1.07745e+06	1.15038e+06	844166	615230	694968
		D	TG(12:0/14:1(9Z)/14:1(9Z))[iso3]	12.3578	914.511	689.581	NEG	592578	533378	680570	589841	672124	864808
					914.387	293.823	NEG	778914	644256	456383	1.0003e+06	546336	463616
					914.178	320.842	NEG	324095	249585	422522	340155	202318	219972
					912.984	510.364	NEG	2.59907e+06	2.46233e+06	821287	2.78297e+06	2.42813e+06	938698
					912.839	134.895	NEG	722396	751009	2.66949e+06	1.42969e+06	1.72974e+06	1.92304e+06
		D	2alpha-(benzyloxy)-1alpha,25-dihydroxy-19-norvitamin D3 / 2alpha-(benzyloxy)-1alpha,25-dihydroxy-19-norcholecalciferol	-3.75509	911.703	509.362	NEG	1.08664e+07	9.48538e+06	1.34588e+07	1.4769e+07	2.75894e+06	1.2663e+07
					911.077	454.274	NEG	4.59186e+06	6.21147e+06	5.44609e+06	5.32654e+06	5.23998e+06	5.07228e+06
					910.142	688.581	NEG	4.84555e+06	7.35141e+06	6.99772e+06	1.90273e+06	1.55764e+06	5.53516e+06
					910.067	519.39	NEG	5.76891e+07	8.85648e+06	2.27114e+07	6.18425e+07	5.60587e+07	5.37905e+07
					909.764	617.481	NEG	2.28913e+06	5.40184e+06	3.46617e+06	5.92205e+06	5.32808e+06	6.4418e+06
					909.621	411.17	NEG	4.56935e+06	4.50075e+06	4.74356e+06	3.202e+06	4.48572e+06	5.17646e+06
					909.621	520.394	NEG	1.88576e+07	2.36339e+07	2.04058e+07	4.97938e+06	1.80148e+07	1.81757e+07
					909.355	376.297	NEG	1.28139e+07	1.31266e+07	1.33783e+07	1.34471e+07	1.28946e+07	1.28815e+07
					909.355	579.359	NEG	6.40056e+06	1.61508e+06	8.88426e+06	8.3764e+06	7.90773e+06	7.94831e+06
					909.25	687.58	NEG	3.2736e+06	3.19752e+06	3.66778e+06	3.34297e+06	2.86631e+06	1.15138e+07
					908.721	243.953	NEG	911993	588023	2.17033e+06	910191	807336	1.07283e+06
					908.133	664.49	NEG	235289	231794	256196	211711	229918	214197
					907.561	255.822	NEG	4.85734e+06	1.48208e+06	5.00554e+06	1.37357e+06	1.42469e+06	2.00787e+06
					906.71	311.169	NEG	2.69674e+06	1.1028e+07	1.67985e+07	1.0949e+07	1.05433e+07	1.04374e+07
		D	docebenone	10.0078	906.147	325.184	NEG	2.40941e+06	1.11347e+07	1.17195e+07	1.23106e+07	1.10566e+07	2.19375e+06
					905.866	352.206	NEG	825882	829577	884498	489490	808285	1.1584e+06
					905.58	257.819	NEG	4.85391e+06	854777	4.73649e+06	1.40811e+06	953456	619730
					903.841	315.833	NEG	1.44609e+06	411390	758458	490589	326742	356868
					900.223	259.816	NEG	751807	506754	842230	314956	450060	398019
					893.688	122.025	NEG	1.42098e+06	1.27738e+06	1.41839e+06	1.21834e+06	1.65425e+06	1.32426e+06
		D	Dodecanedioic acid	-0.714735	891.077	229.144	NEG	218066	219585	241658	231997	166265	271053
					890.997	617.481	NEG	1.63947e+06	1.62345e+06	3.51467e+06	1.79495e+06	1.50574e+06	1.41499e+06
					890.808	687.58	NEG	5.66426e+06	5.58213e+06	6.44178e+06	4.85968e+06	6.29963e+06	4.78565e+06
					888.909	519.39	NEG	1.7214e+07	1.06233e+07	1.43711e+07	1.95751e+06	1.41255e+07	5.9845e+06
					888.021	688.581	NEG	2.03363e+06	1.90709e+06	2.16564e+06	2.64866e+06	2.49769e+06	1.24618e+06
		D	2alpha-(benzyloxy)-1alpha,25-dihydroxy-19-norvitamin D3 / 2alpha-(benzyloxy)-1alpha,25-dihydroxy-19-norcholecalciferol	-3.76213	887.591	509.362	NEG	4.03138e+06	4.99434e+06	4.25685e+06	3.23837e+06	2.99417e+06	2.91502e+06
					887.028	255.822	NEG	1.61334e+06	1.01668e+06	2.30533e+06	1.09967e+06	878103	956514
					885.83	510.364	NEG	1.06008e+06	1.23797e+06	1.81018e+06	1.23036e+06	1.02399e+06	807376
					885.404	293.823	NEG	589875	561633	959730	654689	449560	445736
					884.816	295.82	NEG	415585	393784	608228	536766	386322	554186
		D	TG(12:0/14:1(9Z)/14:1(9Z))[iso3]	12.2013	883.562	689.581	NEG	487237	433314	491279	463909	363349	464098
					882.359	134.895	NEG	645259	1.25948e+06	1.22077e+06	1.24415e+06	1.04213e+06	1.03771e+06
					877.64	268.801	NEG	478731	454345	636936	477973	345853	354310
					877.383	270.798	NEG	429750	336533	488000	406339	300906	286485
					876.79	257.819	NEG	2.45713e+06	779831	1.05834e+06	1.24656e+06	740703	797315
					873.611	687.58	NEG	3.41401e+06	3.30769e+06	3.83587e+06	2.38865e+06	3.31151e+06	2.44047e+06
					872.936	641.573	NEG	2.15022e+06	802578	1.57742e+06	1.5951e+06	1.37066e+06	1.28336e+06
					871.38	122.025	NEG	1.26269e+06	1.19138e+06	1.45409e+06	2.00428e+06	936310	1.22287e+06
					871.202	688.581	NEG	1.32944e+06	1.24062e+06	1.45702e+06	2.01969e+06	883274	1.15742e+06
					868.495	510.364	NEG	927783	711810	1.27926e+06	922806	782831	1.11761e+06
		D	2alpha-(benzyloxy)-1alpha,25-dihydroxy-19-norvitamin D3 / 2alpha-(benzyloxy)-1alpha,25-dihydroxy-19-norcholecalciferol	-3.76186	867.538	509.362	NEG	5.05335e+06	3.75309e+06	3.03508e+06	4.21163e+06	1.91732e+06	2.01072e+06
					867.538	519.39	NEG	1.60206e+07	1.34944e+07	1.77827e+07	1.93657e+07	9.23643e+06	9.01874e+06
					866.059	297.243	NEG	614182	581844	690774	639456	894764	372909
		D	Dodecanedioic acid	-0.46878	863.471	229.144	NEG	280414	268449	293170	285175	301763	258740
					859.938	664.489	NEG	373730	446639	317309	385501	340441	310994
		D	TG(12:0/14:1(9Z)/14:1(9Z))[iso3]	12.4951	859.394	689.581	NEG	629764	579736	634180	617808	652342	485709
					852.754	687.58	NEG	2.39378e+06	2.38627e+06	2.66292e+06	3.57038e+06	3.9934e+06	2.37864e+06
					851.902	255.822	NEG	1.0803e+06	490041	1.0759e+06	547345	1.36615e+06	238499
		D	(S)-3-hydroxystearic acid	0.588911	851.242	299.259	NEG	204400	317515	72156.7	215949	215063	200130
					849.158	510.364	NEG	1.54892e+06	1.12312e+06	996485	1.66444e+06	1.37947e+06	1.79492e+06
		D	2alpha-(benzyloxy)-1alpha,25-dihydroxy-19-norvitamin D3 / 2alpha-(benzyloxy)-1alpha,25-dihydroxy-19-norcholecalciferol	-3.75456	848.259	509.362	NEG	2.09353e+06	6.6693e+06	5.64591e+06	2.61329e+06	1.42151e+06	4.80815e+06
					846.555	519.39	NEG	1.9241e+07	3.38055e+07	1.92723e+07	1.88728e+07	9.20855e+06	3.04379e+07
					845.258	688.581	NEG	1.24287e+06	1.24059e+06	1.40757e+06	304057	2.30345e+06	1.02354e+06
					845.211	257.819	NEG	2.02796e+06	498013	1.0748e+06	578633	830306	429859
					844.589	520.394	NEG	6.9601e+06	3.78405e+06	1.58178e+06	4.07287e+06	3.64471e+06	3.51882e+06
					842.636	270.798	NEG	515806	407599	497513	504136	338137	328034
		D	TG(12:0/14:1(9Z)/14:1(9Z))[iso3]	12.3771	842.633	689.581	NEG	685767	657737	775748	726704	845787	429448
					842.6	295.82	NEG	602038	640141	777132	687633	528053	553771
					841.656	664.489	NEG	336304	453749	266331	366108	304736	300017
					841.646	268.801	NEG	545358	572218	932552	622179	501228	511309
					839.741	687.58	NEG	4.07591e+06	4.12776e+06	4.48437e+06	4.00809e+06	5.31442e+06	3.97322e+06
					836.764	266.804	NEG	324761	319775	407910	363909	245221	262268
					836.693	990.839	NEG	503368	817049	1.56809e+06	1.04261e+06	732016	682238
					835.754	991.834	NEG	656045	949656	1.58624e+06	1.15817e+06	850580	793307
					835.534	954.862	NEG	1.43378e+06	1.85382e+06	2.86253e+06	2.58902e+06	1.93186e+06	1.83759e+06
		D	TG(17:0/20:0/22:3(10Z,13Z,16Z))[iso6]	1.33774	835.474	953.856	NEG	4.44132e+06	2.67536e+06	1.19478e+06	2.89031e+06	1.16121e+06	2.68225e+06
		D	TG(20:5(5Z,8Z,11Z,14Z,17Z)/21:0/22:3(10Z,13Z,16Z))[iso6]	24.322	835.204	999.863	NEG	2.31867e+06	1.91193e+06	2.55848e+06	4.07657e+06	1.39126e+06	1.83039e+06
		D	TG(20:0/20:3(8Z,11Z,14Z)/22:3(10Z,13Z,16Z))[iso6]	-19.9713	834.336	989.834	NEG	1.61005e+06	1.23264e+06	2.1966e+06	1.73871e+06	1.29716e+06	1.19829e+06
		D	Dodecanedioic acid	-1.38959	834.121	229.144	NEG	394410	386637	386891	364453	699830	113406
					833.346	641.573	NEG	1.21049e+06	732150	1.05426e+06	1.01997e+06	893523	866083
		D	TG(12:0/14:1(9Z)/14:1(9Z))[iso3]	12.2609	829.279	689.581	NEG	678564	640644	742781	690143	626667	686750
		D	2alpha-(benzyloxy)-1alpha,25-dihydroxy-19-norvitamin D3 / 2alpha-(benzyloxy)-1alpha,25-dihydroxy-19-norcholecalciferol	-3.73741	829.152	509.362	NEG	2.57866e+06	4.52919e+06	4.24527e+06	9.05679e+06	3.51591e+06	2.72025e+06
					828.311	519.39	NEG	1.80259e+07	1.45572e+07	2.21632e+07	3.32705e+07	1.26705e+07	2.61188e+07
					825.762	688.581	NEG	2.82553e+06	2.69204e+06	2.9471e+06	2.70164e+06	5.2208e+06	2.13903e+06
					822.862	255.822	NEG	465792	518749	412599	412071	757130	463248
					819.231	268.801	NEG	506108	634576	945929	474183	378174	397437
					815.016	664.49	NEG	300611	209722	429111	320138	257355	274357
					814.32	687.58	NEG	3.61876e+06	3.48469e+06	3.8213e+06	6.15032e+06	3.30799e+06	3.77024e+06
					814.107	411.17	NEG	1.76687e+06	1.6727e+06	1.7751e+06	1.75662e+06	1.57719e+06	1.69045e+06
					813.747	862.88	NEG	60781.3	70599.6	70886.5	59846.6	32591.2	47087.2
					813.562	851.845	NEG	95462.6	118896	110437	107147	86397.9	67107.1
					813.252	861.877	NEG	117872	125841	103460	120619	87716.6	113034
					811.961	617.481	NEG	2.05575e+06	1.88621e+06	2.17763e+06	2.20818e+06	1.8205e+06	2.20451e+06
					811.271	688.581	NEG	2.57801e+06	2.45244e+06	2.75309e+06	2.88156e+06	1.87762e+06	1.51444e+06
		D	TG(17:2(9Z,12Z)/18:3(9Z,12Z,15Z)/18:3(9Z,12Z,15Z))[iso3]	11.5394	809.851	859.692	NEG	225120	484803	555973	933415	851008	603256
					809.269	270.798	NEG	416895	268067	300649	305722	279483	287082
		D	TG(12:0/14:1(9Z)/14:1(9Z))[iso3]	12.1715	807.149	689.581	NEG	1.01017e+06	955001	1.03533e+06	1.01681e+06	1.69837e+06	107916
					806.79	519.39	NEG	1.49746e+07	1.4122e+07	1.5652e+07	2.2394e+07	1.12509e+07	3.51525e+07
		D	2alpha-(benzyloxy)-1alpha,25-dihydroxy-19-norvitamin D3 / 2alpha-(benzyloxy)-1alpha,25-dihydroxy-19-norcholecalciferol	-3.73286	806.692	509.362	NEG	6.08845e+06	4.19747e+06	5.87883e+06	6.5852e+06	5.12791e+06	644643
					805.8	847.86	NEG	40785.5	71036.9	47486.4	41452.1	58266.3	41183.6
					804.556	641.573	NEG	1.1666e+06	1.42328e+06	1.37693e+06	1.274e+06	1.11136e+06	1.12573e+06
					803.784	510.364	NEG	1.09931e+06	1.04978e+06	3.9144e+06	1.81375e+06	1.4362e+06	1.91149e+06
					803.548	832.847	NEG	64361.6	89075.6	65716.3	47361.6	77761.6	42034.9
					803.517	520.394	NEG	6.96897e+06	5.40396e+06	5.95021e+06	3.82783e+06	5.16752e+06	5.84705e+06
					803.23	473.386	NEG	1.01351e+07	6.88432e+06	7.92487e+06	2.03946e+06	5.23062e+06	5.00381e+06
					802.365	134.895	NEG	495401	461118	2.51891e+06	163543	508954	536581
		D	Kurilensoside G	5.72701	802.048	597.368	NEG	1.11439e+06	769836	1.61745e+06	1.11345e+06	952628	980060
					800.951	664.489	NEG	364759	416496	363184	373348	345663	316647
					799.563	295.82	NEG	102665	307718	690224	414942	328096	358875
					798.913	833.846	NEG	282673	227059	248214	310475	239222	219276
					798.695	293.823	NEG	1.27474e+06	658222	474506	991150	745887	895161
					798.474	823.816	NEG	221060	187274	176940	224462	194141	140600
					798.428	268.801	NEG	2.54173e+06	1.91826e+06	2.1659e+06	2.89113e+06	2.27569e+06	2.63065e+06
					798.407	824.82	NEG	116606	101139	96035.6	119979	109179	71782.5
					798.407	834.847	NEG	122040	141877	117375	127123	104999	92675.9
					798.008	266.804	NEG	387806	433103	686545	562896	473738	512180
					790.54	809.798	NEG	60422.2	81251.1	64534.9	82045.7	87233.5	64286
					790.347	819.827	NEG	88210.3	129057	94327.6	78860.8	54781.2	69002.8
		D	2alpha-(benzyloxy)-1alpha,25-dihydroxy-19-norvitamin D3 / 2alpha-(benzyloxy)-1alpha,25-dihydroxy-19-norcholecalciferol	-3.77395	789.935	509.362	NEG	2.9109e+06	7.69151e+06	1.75874e+06	5.76929e+06	1.11774e+07	3.23468e+06
					788.169	804.816	NEG	152299	142760	136009	157390	156160	122014
					787.062	805.816	NEG	228141	95422.6	98843.5	148080	109539	154713
					786.283	473.385	NEG	2.75728e+06	2.69559e+06	3.02845e+06	2.91653e+06	2.87508e+06	2.56438e+06
					785.136	268.801	NEG	216301	139706	267159	521735	390099	504070
					784.024	641.573	NEG	1.09101e+06	748364	999300	963798	836599	863331
					783.968	295.82	NEG	236968	96261	110562	350045	269726	372157
		D	TG(17:2(9Z,12Z)/22:3(10Z,13Z,16Z)/22:6(4Z,7Z,10Z,13Z,16Z,19Z))[iso6]	-19.5061	783.865	965.741	NEG	810940	1.0654e+06	1.7413e+06	1.28491e+06	982502	1.00192e+06
					783.63	966.745	NEG	1.75006e+06	1.60331e+06	2.06906e+06	2.15001e+06	1.61609e+06	1.68882e+06
		D	TG(18:2(9Z,12Z)/20:3(8Z,11Z,14Z)/20:3(8Z,11Z,14Z))[iso3]	4.61763	783.327	929.765	NEG	6.12654e+06	2.16411e+06	5.78315e+06	1.06504e+07	4.45793e+06	3.84142e+06
					782.971	975.773	NEG	1.07701e+06	1.48406e+06	2.38383e+06	1.71608e+06	1.41874e+06	1.35225e+06
					782.47	617.481	NEG	2.52624e+06	4.7809e+06	2.74241e+06	3.36343e+06	2.92001e+06	1.89013e+06
		D	TG(18:3(9Z,12Z,15Z)/20:2(11Z,14Z)/20:2(11Z,14Z))[iso3]	-5.62407	782.442	931.771	NEG	3.53878e+06	2.26211e+06	968052	2.41884e+06	2.11195e+06	1.98312e+06
					782.37	687.58	NEG	4.86708e+06	4.79509e+06	5.62135e+06	4.33958e+06	5.24906e+06	3.85559e+06
					781.984	795.783	NEG	125293	114481	116378	116249	134090	83801.8
		D	TG(20:4(5Z,8Z,11Z,14Z)/18:2(9Z,12Z)/20:4(5Z,8Z,11Z,14Z)) (d5)	7.47481	781.849	930.767	NEG	5.44449e+06	1.77373e+06	7.14287e+06	3.10107e+06	4.10031e+06	2.47044e+06
					781.283	688.581	NEG	2.18579e+06	2.013e+06	2.2832e+06	2.05288e+06	2.7812e+06	2.72392e+06
		D	TG(12:0/14:1(9Z)/14:1(9Z))[iso3]	12.3427	780.6	689.581	NEG	773329	778584	853545	900261	995860	561749
					780.131	520.394	NEG	5.87045e+06	5.61814e+06	7.00032e+06	6.09836e+06	5.3193e+06	5.18782e+06
		D	PA(22:1(11Z)/22:4(7Z,10Z,13Z,16Z))	4.98756	776.639	805.579	NEG	469799	410016	782578	578812	468431	345236
		D	TG(17:2(9Z,12Z)/18:3(9Z,12Z,15Z)/18:3(9Z,12Z,15Z))[iso3]	11.3567	776.049	859.692	NEG	1.89799e+06	1.01944e+06	1.32497e+06	1.87198e+06	1.81117e+06	1.22616e+06
					774.848	902.853	NEG	0	0	0	127217	143515	52285.6
		D	Kurilensoside G	4.9184	774.492	597.367	NEG	830978	977870	861185	808797	675272	694365
					772.748	519.39	NEG	1.58601e+07	1.79645e+07	1.35154e+07	1.42102e+07	1.69594e+07	1.14304e+07
					771.853	776.787	NEG	51177.3	60254.9	72959.7	58310.3	76441.5	57816.1
		D	2alpha-(benzyloxy)-1alpha,25-dihydroxy-19-norvitamin D3 / 2alpha-(benzyloxy)-1alpha,25-dihydroxy-19-norcholecalciferol	-3.81834	769.287	509.362	NEG	7.25806e+06	6.70499e+06	7.02728e+06	6.50301e+06	343340	5.12788e+06
					768.285	510.364	NEG	2.07865e+06	1.87739e+06	2.47355e+06	2.73718e+06	2.41025e+06	1.08e+06
					768.225	358.871	NEG	930450	543420	666511	979152	1.12016e+06	1.22035e+06
					766.245	971.782	NEG	127354	260233	277959	0	0	0
		D	TG(19:0/20:0/20:0)[iso3]	-19.0097	764.129	959.883	NEG	145028	207122	140808	90399.4	99948.8	47562.1
					763.954	300.912	NEG	3.57254e+06	3.58148e+06	3.54818e+06	3.19816e+06	2.97906e+06	2.86887e+06
					763.336	958.881	NEG	245960	204466	242271	101365	100934	52483
					763.119	470.261	NEG	963490	749569	914867	1.89769e+06	1.51675e+06	1.9028e+06
					761.724	945.767	NEG	262346	327245	371958	0	0	0
		D	TG(18:4(6Z,9Z,12Z,15Z)/18:4(6Z,9Z,12Z,15Z)/20:5(5Z,8Z,11Z,14Z,17Z))[iso3]	-7.84544	760.879	891.644	NEG	7.84077e+06	6.74077e+06	7.98023e+06	7.74743e+06	6.51943e+06	6.09242e+06
					760.569	933.868	NEG	47027.2	68805.8	72932.3	86306.3	147631	35114.8
		D	Plakoside A	-1.22408	760.426	946.77	NEG	95131.2	123639	138611	0	0	0
		D	TG(12:0/14:1(9Z)/14:1(9Z))[iso3]	12.465	759.595	689.581	NEG	1.58659e+06	1.50448e+06	1.76325e+06	1.7612e+06	1.82508e+06	1.22848e+06
					758.812	892.642	NEG	1.71381e+06	1.93079e+06	1.97082e+06	1.9387e+06	1.62001e+06	1.54255e+06
					758.327	996.788	NEG	71569.3	80959	71404.3	3263.42	0	0
					758.319	687.58	NEG	1.46334e+07	1.41065e+07	1.5631e+07	5.41635e+06	4.61606e+06	4.18701e+06
					758.203	874.823	NEG	0	0	4642.18	68687.1	104528	34412.2
					758.144	921.751	NEG	94346.8	159631	172841	2983.42	2231.51	0
					757.636	995.782	NEG	111066	174803	164322	52773.7	29036.4	16142.6
					757.466	919.752	NEG	308036	383387	354187	75195.5	91624.7	41220.4
					756.909	454.274	NEG	4.59105e+06	4.10102e+06	4.52174e+06	2.84452e+06	3.77995e+06	3.49596e+06
					756.777	688.581	NEG	3.8244e+06	3.7634e+06	4.1499e+06	2.12526e+06	7.64039e+06	2.56511e+06
					756.774	920.757	NEG	204858	222467	216729	0	0	0
		D	Kurilensoside G	4.51019	756.528	597.367	NEG	1.38278e+06	1.67959e+06	1.29527e+06	1.31215e+06	1.15858e+06	1.10677e+06
					756.084	215.005	NEG	1.74244e+06	2.85201e+06	1.94835e+06	1.79496e+06	1.6562e+06	1.48606e+06
					756.084	241.074	NEG	875306	1.03213e+06	945651	508237	637651	544875
					756.084	520.393	NEG	9.77123e+06	6.33299e+06	6.89857e+06	1.13776e+07	6.88159e+06	8.70024e+06
					755.961	146.966	NEG	4.28818e+06	2.82684e+06	3.61958e+06	9.7263e+06	3.89239e+06	4.69896e+06
					755.798	302.985	NEG	123650	199174	179678	64687.5	33878.1	0
					755.742	218.963	NEG	674876	754422	1.51117e+06	578932	390443	304140
					755.597	173.957	NEG	912143	1.07281e+06	1.54989e+06	657151	618847	493633
					755.597	411.17	NEG	3.44983e+06	3.57018e+06	2.5904e+06	3.00089e+06	2.21126e+06	2.70365e+06
					755.466	221.067	NEG	610001	840200	809594	506916	423252	441802
					755.466	617.481	NEG	2.79235e+06	3.49364e+06	5.44052e+06	3.41258e+06	2.02521e+06	1.92704e+06
					755.426	155.947	NEG	783134	1.05277e+06	970618	654776	579840	458900
		D	Ohobanin	21.2648	755.27	281.124	NEG	714531	748385	974110	499449	704528	519740
		D	Gummiferol	19.9156	755.11	285.083	NEG	3.47774e+06	4.12462e+06	4.3531e+06	3.38822e+06	2.80783e+06	2.0472e+06
					755.038	376.297	NEG	7.17226e+06	3.41168e+06	6.65617e+06	4.7167e+06	4.88307e+06	3.97166e+06
		D	PG(P-18:0/0:0)	17.0656	754.905	495.318	NEG	1.26082e+06	728538	649297	918638	589644	529411
					754.774	365.164	NEG	4.26798e+06	5.55499e+06	3.61517e+06	3.03356e+06	4.66364e+06	2.11255e+06
					754.742	327.13	NEG	774110	531249	487275	512388	426221	344847
					754.501	357.122	NEG	1.82647e+06	1.91774e+06	2.38513e+06	1.26281e+06	1.03814e+06	1.22892e+06
		D	PG(19:0/0:0)	-16.5787	754.439	525.311	NEG	1.25329e+06	1.30147e+06	1.17101e+06	1.3406e+06	2.26855e+06	890160
					754.427	156.944	NEG	558937	651937	840813	273716	250562	158370
					754.427	239.077	NEG	9.56384e+06	1.50646e+07	1.07156e+07	8.54211e+06	8.03196e+06	6.59842e+06
					754.323	366.165	NEG	600393	1.27781e+06	845949	603811	536235	441126
					754.17	429.181	NEG	677951	752989	1.24467e+06	689331	519122	521876
					754.139	383.174	NEG	280482	300488	322484	264962	260419	168643
		D	26,26,26,27,27,27-hexafluoro-25-hydroxy-16,17,23,23,24,24-hexadehydrovitamin D3 / 26,26,26,27,27,27-hexafluoro-25-hydroxy-16,17,23,23,24,24-hexadehydrocholecalciferol	-8.78548	753.987	501.219	NEG	344258	486746	425065	328794	246489	192196
					753.971	295.086	NEG	243039	258924	273293	167389	133845	109587
					753.928	352.206	NEG	1.67179e+06	1.5704e+06	1.79429e+06	1.59176e+06	1.24367e+06	1.04503e+06
		D	TG(17:2(9Z,12Z)/22:3(10Z,13Z,16Z)/22:4(7Z,10Z,13Z,16Z))[iso6]	-24.8195	753.744	969.768	NEG	162447	191152	282878	0	0	0
					753.536	287.08	NEG	311656	393026	516152	212681	292363	218970
					753.536	375.293	NEG	2.15453e+07	2.29479e+07	2.40016e+07	1.95648e+07	2.15466e+07	1.94556e+07
		D	Minabeolide-5	11.7433	753.385	453.27	NEG	1.00458e+07	1.02221e+07	1.1084e+07	1.09878e+07	9.50675e+06	7.40906e+06
					753.22	430.182	NEG	125923	140172	174112	87520.5	110954	62454.2
					753.117	533.352	NEG	1.592e+06	1.60974e+06	1.79258e+06	1.62246e+06	1.55138e+06	1.32531e+06
					753.032	253.039	NEG	84392.7	119829	153292	88406.4	74136.8	61070.2
					752.74	412.171	NEG	520302	598042	634234	561226	532639	413318
		D	TG(17:0/20:5(5Z,8Z,11Z,14Z,17Z)/22:3(10Z,13Z,16Z))[iso6]	-23.2066	752.331	943.754	NEG	400300	474130	517443	0	0	0
					752.331	944.757	NEG	256960	296573	340506	0	0	0
					751.76	579.359	NEG	4.25051e+06	2.26879e+06	4.75831e+06	4.65775e+06	3.78895e+06	4.04016e+06
					751.114	945.752	NEG	142944	198508	222727	16643.9	13600.1	9174.18
					749.796	1166.72	NEG	3634.42	396683	160624	23257.6	250251	32734.1
					749.339	290.884	NEG	1.25564e+06	1.12969e+06	1.25925e+06	591888	562520	994671
		D	SM(d18:0/22:0)	4.51286	748.973	787.673	NEG	5.05584e+06	4.88845e+06	8.56951e+06	5.40236e+06	4.64286e+06	4.5226e+06
					748.654	918.851	NEG	21007.6	8619.49	15583.6	357325	223173	128816
					748.593	832.677	NEG	6.28949e+06	1.09232e+07	9.0284e+06	7.25047e+06	3.95305e+06	5.98638e+06
					748.534	358.871	NEG	1.08517e+06	726679	995758	1.13259e+06	1.14168e+06	1.24598e+06
					748.534	446.17	NEG	1.64009e+06	1.4121e+06	1.27791e+06	2.03162e+06	1.72096e+06	1.89172e+06
					748.425	360.878	NEG	1.94014e+06	1.86947e+06	1.93693e+06	2.03659e+06	2.01392e+06	2.20875e+06
		D	PA(19:3(10Z,13Z,16Z)/0:0)	6.88434	748.174	445.239	NEG	1.34832e+06	1.7361e+06	1.39681e+06	1.68547e+06	1.61571e+06	1.75021e+06
		D	TG(19:0/20:0/20:1(11Z))[iso6]	-18.0945	748.174	957.868	NEG	175607	218710	201254	60017.2	48169.2	13055.7
					748.164	368.899	NEG	1.85453e+06	1.64578e+06	1.84235e+06	2.03211e+06	941072	1.94313e+06
					748.074	400.871	NEG	886903	731109	747313	1.16893e+06	1.11153e+06	1.19144e+06
					748.056	982.835	NEG	43925.3	130724	126257	80825	63096.8	44566.6
					747.709	158.975	NEG	1.02497e+07	7.90776e+06	1.08643e+07	1.76586e+07	9.32537e+06	1.80521e+07
					747.414	511.359	NEG	1.44791e+06	2.11004e+06	2.9524e+06	2.51708e+06	3.07049e+06	5.03646e+06
					747.35	470.261	NEG	2.22783e+06	1.96587e+06	2.43651e+06	2.35651e+06	2.93561e+06	2.30586e+06
		D	TG(15:1(9Z)/18:3(6Z,9Z,12Z)/18:3(6Z,9Z,12Z))[iso3]	14.6596	747.35	833.679	NEG	2.97739e+06	1.08057e+07	1.22543e+07	2.07929e+07	2.11587e+07	1.83683e+07
		D	18:3-Glc-Campesterol	17.9337	747.28	821.645	NEG	4.78736e+06	3.12819e+06	4.17306e+06	7.05491e+06	5.61373e+06	6.86218e+06
		D	18:2-Glc-Campesterol	1.33078	747.28	823.647	NEG	1.93235e+06	1.7531e+06	2.16957e+06	2.45364e+06	3.0638e+06	3.77674e+06
		D	PC(O-20:0/20:3(8Z,11Z,14Z))	-9.8595	747.28	824.646	NEG	1.03103e+06	899185	1.05188e+06	1.13537e+06	1.65093e+06	1.93812e+06
					747.163	956.865	NEG	308609	484718	528014	192940	54518.4	122730
		D	PC(O-18:0/22:4(7Z,10Z,13Z,16Z))	15.0115	747.112	822.651	NEG	2.22395e+06	1.95412e+06	2.57227e+06	2.81837e+06	3.7603e+06	4.26501e+06
					747.064	981.834	NEG	182414	211167	229775	184459	106983	111339
					746.975	679.546	NEG	947757	806259	1.09356e+06	1.63196e+06	1.3318e+06	1.78502e+06
					746.819	115.921	NEG	5.27758e+06	7.2976e+06	5.0771e+06	6.99459e+06	9.56428e+06	1.53577e+07
					746.819	443.242	NEG	4.42974e+06	4.01789e+06	4.51973e+06	5.0888e+06	5.91169e+06	5.47355e+06
					746.819	510.364	NEG	1.62136e+06	1.5052e+06	2.81084e+06	2.33552e+06	2.15895e+06	4.88965e+06
		D	TG(14:1(9Z)/14:1(9Z)/19:1(9Z))[iso3]	5.44425	746.819	785.671	NEG	1.82879e+07	9.58633e+06	2.27176e+07	1.7211e+07	1.22266e+07	2.72367e+07
					746.635	100.934	NEG	914051	658166	760214	1.23601e+06	1.09447e+06	1.06669e+06
		D	PC(O-16:0/3:0)	17.5052	746.551	536.382	NEG	1.37411e+06	605180	991878	2.02437e+06	1.9321e+06	4.30719e+06
		D	20:3-Glc-Campesterol	6.4102	746.457	849.667	NEG	835963	633168	1.36616e+06	2.27439e+06	1.04328e+06	2.19422e+06
		D	TG(17:2(9Z,12Z)/22:3(10Z,13Z,16Z)/22:6(4Z,7Z,10Z,13Z,16Z,19Z))[iso6]	-19.887	746.155	965.741	NEG	781904	661499	792813	739455	1.06305e+06	1.24681e+06
					745.994	908.631	NEG	251701	183817	224459	503672	713874	1.04839e+06
		D	PC(O-20:0/22:4(7Z,10Z,13Z,16Z))	-1.81062	745.729	850.668	NEG	602908	482220	558536	965045	1.16074e+06	1.67805e+06
		D	PC(P-20:0/22:4(7Z,10Z,13Z,16Z))	20.9164	745.491	848.672	NEG	1.57087e+06	1.06526e+06	1.32249e+06	3.83819e+06	7.11159e+06	6.0379e+06
					745.429	678.552	NEG	980568	843872	996647	1.62051e+06	1.74941e+06	1.16696e+06
		D	TG(19:0/22:5(7Z,10Z,13Z,16Z,19Z)/22:6(4Z,7Z,10Z,13Z,16Z,19Z))[iso6]	-24.2653	745.224	993.767	NEG	330523	273507	359145	298964	300704	609377
		D	2alpha-(benzyloxy)-1alpha,25-dihydroxy-19-norvitamin D3 / 2alpha-(benzyloxy)-1alpha,25-dihydroxy-19-norcholecalciferol	-3.90758	745.033	509.362	NEG	7.23809e+06	6.84864e+06	8.26361e+06	7.05575e+06	1.08309e+07	1.29389e+07
					744.907	677.55	NEG	2.65526e+06	2.20035e+06	2.58364e+06	4.33771e+06	3.34146e+06	4.31254e+06
					744.842	786.674	NEG	9.65451e+06	1.26734e+07	1.60613e+07	2.08552e+07	1.7276e+07	1.2917e+07
					743.706	904.834	NEG	58203.9	87647.3	65681	154653	218799	88462.8
					742.712	994.769	NEG	185254	133326	261465	233290	160596	299419
					742.351	614.357	NEG	1.0439e+06	799810	1.01951e+06	945880	1.81278e+06	2.05067e+06
					741.791	641.573	NEG	510269	619125	642059	660210	570932	560057
		D	PC(22:1(11Z)/22:4(7Z,10Z,13Z,16Z))	23.7597	741.004	890.686	NEG	80931.6	93571.4	58188.9	687216	770805	482466
		D	Kurilensoside G	4.63571	740.452	597.367	NEG	951179	853443	1.31418e+06	794644	695967	691076
					739.727	454.274	NEG	2.81724e+06	3.43362e+06	3.42436e+06	2.8583e+06	2.64532e+06	2.49074e+06
		D	PA(22:1(11Z)/22:4(7Z,10Z,13Z,16Z))	5.0041	737.659	805.579	NEG	622578	1.13337e+06	252579	711401	513678	413477
					737.659	941.735	NEG	192250	198974	277714	37633.7	33286	22393.2
					736.917	874.689	NEG	721604	753704	189217	3.48262e+06	3.10512e+06	1.99105e+06
					736.375	239.077	NEG	1.31385e+07	1.52952e+07	1.53623e+07	1.06601e+07	1.01641e+07	9.79544e+06
					735.955	300.912	NEG	4.53566e+06	1.06722e+07	4.12478e+06	3.46924e+06	3.12776e+06	3.3788e+06
					735	357.122	NEG	2.19642e+06	887860	1.7465e+06	1.23917e+06	1.09499e+06	1.04405e+06
					734.864	617.481	NEG	5.71954e+06	4.19597e+06	1.29147e+06	6.77341e+06	3.48127e+06	6.63465e+06
		D	PG(21:0/22:0)	21.9855	734.176	875.694	NEG	140461	151660	195953	967323	1.3808e+06	383141
					734.176	917.703	NEG	159196	544960	252115	2.42742e+06	2.17308e+06	1.34011e+06
		D	TG(17:2(9Z,12Z)/20:3(8Z,11Z,14Z)/20:3(8Z,11Z,14Z))[iso3]	-24.3392	734.065	915.722	NEG	57346	178467	216819	16651.8	11754.1	5067.3
					733.84	916.703	NEG	629293	794294	876559	4.77486e+06	3.47099e+06	2.42057e+06
					733.1	942.717	NEG	152319	157801	206771	3.09504e+06	272040	537901
		D	LacCer(d18:0/20:0)	18.6051	732.556	918.706	NEG	90028.1	133887	153181	539953	619794	116789
					732.29	928.831	NEG	63563	160139	239764	26556.1	24533.1	2507.41
					732.172	411.17	NEG	4.58768e+06	4.74188e+06	5.26463e+06	4.92024e+06	3.77262e+06	3.35546e+06
		D	TG(14:1(9Z)/14:1(9Z)/19:1(9Z))[iso3]	5.58077	732.059	785.671	NEG	5.63359e+06	4.65511e+06	7.04382e+06	5.23769e+06	3.49952e+06	3.36358e+06
					731.499	687.58	NEG	1.17303e+07	1.13837e+07	1.28538e+07	2.92445e+06	1.14633e+07	1.17574e+07
					731.499	916.834	NEG	9232.06	5548.36	2781.96	197365	144080	114615
					730.916	890.817	NEG	2820.71	7571.67	6824.57	190297	222301	108802
		D	TG(12:0/14:1(9Z)/14:1(9Z))[iso3]	12.2133	730.394	689.581	NEG	1.35546e+06	1.27805e+06	1.52331e+06	1.47343e+06	1.44917e+06	979804
		D	DAT(16:0/23:0(2Me[S],4Me[S]))	10.7476	730.177	943.719	NEG	82396.9	144165	124041	299433	941721	341457
					729.925	519.39	NEG	2.39124e+07	1.69544e+07	1.9727e+07	2.84776e+07	2.13347e+07	1.85786e+07
					729.05	520.393	NEG	5.24199e+06	1.59888e+07	5.52193e+06	6.47603e+06	1.23465e+07	9.45216e+06
					728.784	953.799	NEG	69298.1	138355	137573	23696.5	57192.8	63445.7
		D	TG(17:2(9Z,12Z)/22:3(10Z,13Z,16Z)/22:6(4Z,7Z,10Z,13Z,16Z,19Z))[iso6]	-19.548	728.105	965.741	NEG	905394	1.06447e+06	961208	1.20544e+06	920908	1.07007e+06
					726.183	688.581	NEG	3.38512e+06	2.67215e+06	3.03464e+06	3.98967e+06	2.57328e+06	2.91521e+06
		D	TG(17:2(9Z,12Z)/20:5(5Z,8Z,11Z,14Z,17Z)/22:3(10Z,13Z,16Z))[iso6]	-24.3961	726.083	939.722	NEG	103415	189313	184769	0	3417.3	0
					725.548	940.723	NEG	48010	85551.9	33004.4	54803.1	35425.1	33238.7
		D	18:3-Glc-Campesterol	18.1812	725.321	821.645	NEG	2.63205e+06	2.24475e+06	2.85627e+06	3.76881e+06	3.46477e+06	3.42863e+06
					725.178	510.364	NEG	3.13832e+06	2.99773e+06	1.9797e+06	4.14455e+06	3.76199e+06	3.33708e+06
					724.74	115.921	NEG	5.14173e+06	7.10869e+06	5.35574e+06	7.86926e+06	6.46612e+06	9.14012e+06
		D	20:3-Glc-Campesterol	9.21779	724.46	849.669	NEG	1.04238e+06	888035	1.23989e+06	2.04235e+06	1.64489e+06	1.78822e+06
					723.244	679.545	NEG	1.67371e+06	1.34108e+06	1.42444e+06	2.19681e+06	2.01379e+06	1.68815e+06
[truncated: 15,204 more rows]
