# Supplementary material for: Hepatocellular Carcinoma LINC01116 Outcompetes T Cells for Linoleic Acid and Accelerates Tumor Progression
Source: Adv Sci (Weinh). 2024 Mar 9;11(21):2400676. doi: 10.1002/advs.202400676 (PMC11151013; doi:10.1002/advs.202400676)
Supplement: Supplementary file 4 — Supporting Information [file ADVS-11-2400676-s006.xlsx]

## Sheet: Site_quant
Protein accession	Position	Amino acid	Protein description	Gene name	Localization probability	PEP	Score	Charge	Modified sequence	Mass error [ppm]	MS/MS Counts	con
A0A024RBG1	143	K	Diphosphoinositol polyphosphate phosphohydrolase NUDT4B OS=Homo sapiens OX=9606 GN=NUDT4B PE=3 SV=1	NUDT4B	1	1.08055e-06	142.01	4	VLQCHKPVHAEYLEK(1)LK	-0.30024	3	1.26057
A0A0B4J2F2	151	K	Probable serine/threonine-protein kinase SIK1B OS=Homo sapiens OX=9606 GN=SIK1B PE=1 SV=1	SIK1B	1	1.4948e-58	328.29	2	DLK(1)TENLLLDGNMDIK	-0.596	4	1.07955
A0A0B4J2F2	79	K	Probable serine/threonine-protein kinase SIK1B OS=Homo sapiens OX=9606 GN=SIK1B PE=1 SV=1	SIK1B	1	0.0374815	40.751	4	EVQLMK(1)LLNHPHIIK	-0.050908	1
A0A0B4J2F2	88	K	Probable serine/threonine-protein kinase SIK1B OS=Homo sapiens OX=9606 GN=SIK1B PE=1 SV=1	SIK1B	1	2.036e-05	114.01	4	LLNHPHIIK(1)LYQVMETK	-0.71555	3	0.938044
A0A0B4J2F2	604	K	Probable serine/threonine-protein kinase SIK1B OS=Homo sapiens OX=9606 GN=SIK1B PE=1 SV=1	SIK1B	1	0.00227056	124.89	3	GFLGLNK(1)IK	-0.29471	7	0.864088
A0A0B4J2F2	129	K	Probable serine/threonine-protein kinase SIK1B OS=Homo sapiens OX=9606 GN=SIK1B PE=1 SV=1	SIK1B	1	7.64483e-14	178.06	5	K(1)FWQILSAVEYCHDHHIVHR	-0.64274	4	1.2332
A0A0B4J2F2	175	K	Probable serine/threonine-protein kinase SIK1B OS=Homo sapiens OX=9606 GN=SIK1B PE=1 SV=1	SIK1B	1	6.81721e-08	102.58	3	LADFGFGNFYK(1)SGEPLSTWCGSPPYAAPEVFEGK	-1.4544	1	1
A0A0B4J2F2	96	K	Probable serine/threonine-protein kinase SIK1B OS=Homo sapiens OX=9606 GN=SIK1B PE=1 SV=1	SIK1B	1	0.000162301	89.028	3	LYQVMETK(1)DMLYIVTEFAK	0.51393	1	1.72635
A0A0B4J2F2	597	K	Probable serine/threonine-protein kinase SIK1B OS=Homo sapiens OX=9606 GN=SIK1B PE=1 SV=1	SIK1B	1	0.0040019	108.3	2	TK(1)GFLGLNK	-0.73384	3	0.748467
A0A0B4J2F2	20	K	Probable serine/threonine-protein kinase SIK1B OS=Homo sapiens OX=9606 GN=SIK1B PE=1 SV=1	SIK1B	1	1.3649e-29	237.86	3	VIMSEFSADPAGQGQGQQK(1)PLR	0.041259	3	0.80707
A0A0B4J2F2	50	K	Probable serine/threonine-protein kinase SIK1B OS=Homo sapiens OX=9606 GN=SIK1B PE=1 SV=1	SIK1B	1	0.00948678	61.679	3	VTK(1)TQVAIK	0.18737	3	1.05941
A0AV02	498	K	Solute carrier family 12 member 8 OS=Homo sapiens OX=9606 GN=SLC12A8 PE=1 SV=4	SLC12A8	1	0.00473826	59.728	3	ATK(1)QTLQDSFLLDLK	-0.29818	1	1
A0AV02	437	K	Solute carrier family 12 member 8 OS=Homo sapiens OX=9606 GN=SLC12A8 PE=1 SV=4	SLC12A8	1	7.15896e-25	199.1	4	EGAEGLHCSEHLLLEK(1)APSYGSEGPAQR	-0.23238	4	0.972684
A0AV02	342	K	Solute carrier family 12 member 8 OS=Homo sapiens OX=9606 GN=SLC12A8 PE=1 SV=4	SLC12A8	1	1.52762e-05	111.18	4	ILQCIAQEK(1)VIPALACLGQGK(1)GPNK	-0.53644	3	1.06278
A0AV02	354	K	Solute carrier family 12 member 8 OS=Homo sapiens OX=9606 GN=SLC12A8 PE=1 SV=4	SLC12A8	1	1.17949e-19	223.36	2	VIPALACLGQGK(1)GPNK	0.54538	5	0.97802
A0AV02	537	K	Solute carrier family 12 member 8 OS=Homo sapiens OX=9606 GN=SLC12A8 PE=1 SV=4	SLC12A8	1	1.10431e-20	222.11	3	LPAASWEGQESCWNK(1)QTSK	-0.22053	2	0.407556
A0AV02	573	K	Solute carrier family 12 member 8 OS=Homo sapiens OX=9606 GN=SLC12A8 PE=1 SV=4	SLC12A8	1	7.69286e-20	190.82	3	SEGTQPEGTYGEQLVPELCNQSESSGEDFFLK(1)SR	-0.42142	5	1.03826
A0AV96	109	K	RNA-binding protein 47 OS=Homo sapiens OX=9606 GN=RBM47 PE=1 SV=2	RBM47	1	0.0611391	46.158	2	LMMDFDGK(1)NR	0.80757	1
A0AVF1	423	K	Intraflagellar transport protein 56 OS=Homo sapiens OX=9606 GN=TTC26 PE=2 SV=1	TTC26	1	7.82412e-09	147.49	3	AATGNTSEGEEAFLLIQSEK(1)MK	-0.72594	2	0.966007
A0AVF1	322	K	Intraflagellar transport protein 56 OS=Homo sapiens OX=9606 GN=TTC26 PE=2 SV=1	TTC26	1	6.77351e-06	106.04	3	DLEPTTPQEYILK(1)GVVNAALGQEMGSR	-1.4788	2	1.25367
A0AVF1	175	K	Intraflagellar transport protein 56 OS=Homo sapiens OX=9606 GN=TTC26 PE=2 SV=1	TTC26	1	0.000570323	103.88	3	SHYQEAIDIYK(1)R	0.40945	2	1
A0AVF1	257	K	Intraflagellar transport protein 56 OS=Homo sapiens OX=9606 GN=TTC26 PE=2 SV=1	TTC26	1	3.90367e-07	139.08	3	SLMDNASSSFEFAK(1)ELIR	-0.021656	2	1.17848
A0AVT1	889	K	Ubiquitin-like modifier-activating enzyme 6 OS=Homo sapiens OX=9606 GN=UBA6 PE=1 SV=1	UBA6	1	4.31748e-06	115.11	4	IAGK(1)IIPAIATTTATVSGLVALEMIK	-0.7266	4	1.69471
A0AVT1	544	K	Ubiquitin-like modifier-activating enzyme 6 OS=Homo sapiens OX=9606 GN=UBA6 PE=1 SV=1	UBA6	1	1.10237e-16	194.75	3	IDAHLNK(1)VCPTTETIYNDEFYTK	-0.32816	2	1.06925
A0FGR8	526	K	Extended synaptotagmin-2 OS=Homo sapiens OX=9606 GN=ESYT2 PE=1 SV=1	ESYT2	1	0.00292463	56.303	3	ADK(1)DQANDGLSSALLILYLDSAR	-0.15472	1	1
A0FGR8	411	K	Extended synaptotagmin-2 OS=Homo sapiens OX=9606 GN=ESYT2 PE=1 SV=1	ESYT2	1	0.0108086	60.019	3	GK(1)SDPYGIIR	0.3856	3	0.928353
A0FGR8	517	K	Extended synaptotagmin-2 OS=Homo sapiens OX=9606 GN=ESYT2 PE=1 SV=1	ESYT2	1	0.00171388	67.251	3	LEWLTLMPNASNLDK(1)VLTDIK	0.98808	1	1.40963
A1L0T0	577	K	2-hydroxyacyl-CoA lyase 2 OS=Homo sapiens OX=9606 GN=ILVBL PE=1 SV=2	ILVBL	1	1.33876e-12	161.72	4	EQVPSLGSNVACGLAYTDYHK(1)AAMGLGAR	-0.064388	2	1.10857
A1L0T0	303	K	2-hydroxyacyl-CoA lyase 2 OS=Homo sapiens OX=9606 GN=ILVBL PE=1 SV=2	ILVBL	1	3.52587e-10	154.55	4	RPLMVLGSQALLTPTSADK(1)LR	-0.031513	4	1.00908
P55036	135	K	26S proteasome non-ATPase regulatory subunit 4 OS=Homo sapiens OX=9606 GN=PSMD4 PE=1 SV=1	PSMD4	1	2.44871e-93	383.79	3	EK(1)VNVDIINFGEEEVNTEK	1.06	4	1.47497
P55036	74	K	26S proteasome non-ATPase regulatory subunit 4 OS=Homo sapiens OX=9606 GN=PSMD4 PE=1 SV=1	PSMD4	1	1.84172e-10	219.5	2	ILSK(1)LHTVQPK	0.21811	4	1.1474
P55036	81	K	26S proteasome non-ATPase regulatory subunit 4 OS=Homo sapiens OX=9606 GN=PSMD4 PE=1 SV=1	PSMD4	1	0.010369	69.984	3	LHTVQPK(1)GK	0.06586	2
A2A3N6	304	K	Putative PIP5K1A and PSMD4-like protein OS=Homo sapiens OX=9606 GN=PIPSL PE=5 SV=1	PIPSL	1	2.79159e-07	130.87	3	RPAPQK(1)ALYSTAMESIQGEAR	-0.5169	2	1.12571
A2RRP1	679	K	Neuroblastoma-amplified sequence OS=Homo sapiens OX=9606 GN=NBAS PE=1 SV=2	NBAS	1	0.0456668	41.704	3	LTLEQK(1)ELCR	0.18639	1	1
A2RRP1	600	K	Neuroblastoma-amplified sequence OS=Homo sapiens OX=9606 GN=NBAS PE=1 SV=2	NBAS	1	0.00206036	68.129	3	VPENVDAAK(1)ELLQYGLK	-0.068702	1
A2VDF0	5	K	Fucose mutarotase OS=Homo sapiens OX=9606 GN=FUOM PE=1 SV=2	FUOM	1	0.000726833	72.772	3	VALK(1)GVPALLSPELLYALAR	-0.081836	1	1.16767
A2VDJ0	246	K	Transmembrane protein 131-like OS=Homo sapiens OX=9606 GN=TMEM131L PE=1 SV=2	TMEM131L	1	0.00336501	62.765	3	VCQQLK(1)GCYLESDDVLR	1.6547	1	0.923431
A5PLL7	257	K	Plasmanylethanolamine desaturase OS=Homo sapiens OX=9606 GN=PEDS1 PE=1 SV=3	PEDS1	1	3.27818e-06	143.64	3	RLEDLIQGLTGEK(1)PR	0.35955	2	1.09111
A5PLN9	123	K	Trafficking protein particle complex subunit 13 OS=Homo sapiens OX=9606 GN=TRAPPC13 PE=1 SV=2	TRAPPC13	1	0.0020015	51.119	4	LNLSASNAAVAELK(1)PDCCIDDVIHHEVK	-0.85117	1	1.06583
A5PLN9	395	K	Trafficking protein particle complex subunit 13 OS=Homo sapiens OX=9606 GN=TRAPPC13 PE=1 SV=2	TRAPPC13	1	0.0259982	49.423	3	LTDTFLK(1)R	-0.55876	1	0.663317
A5PLN9	264	K	Trafficking protein particle complex subunit 13 OS=Homo sapiens OX=9606 GN=TRAPPC13 PE=1 SV=2	TRAPPC13	1	0.00394628	81.525	2	NEFAEK(1)AGIIK	0.30857	1	1.0464
A5YKK6	1931	K	CCR4-NOT transcription complex subunit 1 OS=Homo sapiens OX=9606 GN=CNOT1 PE=1 SV=2	CNOT1	1	0.00548374	62.14	3	AK(1)CYHNLDAFVR	0.65814	1
A5YKK6	449	K	CCR4-NOT transcription complex subunit 1 OS=Homo sapiens OX=9606 GN=CNOT1 PE=1 SV=2	CNOT1	1	0.00240503	67.605	3	EIATWK(1)SLDLIESLLR	0.68305	1	1.48949
Q9GZQ8	51	K	Microtubule-associated proteins 1A/1B light chain 3B OS=Homo sapiens OX=9606 GN=MAP1LC3B PE=1 SV=3	MAP1LC3B	1	7.1907e-07	133.86	3	TK(1)FLVPDHVNMSELIK	0.16781	1
A6NDG6	302	K	Glycerol-3-phosphate phosphatase OS=Homo sapiens OX=9606 GN=PGP PE=1 SV=1	PGP	1	1.25252e-05	122.64	3	K(1)MVPDFYVDSIADLLPALQG	2.2727	2	1
A6NDG6	290	K	Glycerol-3-phosphate phosphatase OS=Homo sapiens OX=9606 GN=PGP PE=1 SV=1	PGP	1	2.71617e-30	238.28	3	TILTLTGVSTLGDVK(1)NNQESDCVSK	0.22882	2	0.998332
A6NDU8	46	K	UPF0600 protein C5orf51 OS=Homo sapiens OX=9606 GN=C5orf51 PE=1 SV=1	C5orf51	1	0.00967672	88.819	2	ASAALEK(1)LK	0.39004	2	1.17695
A6NE01	964	K	Protein FAM186A OS=Homo sapiens OX=9606 GN=FAM186A PE=2 SV=3	FAM186A	1	0.0261723	54.094	2	EK(1)GK(1)EK(1)QK(1)PER	3.2225	1
A6NE01	966	K	Protein FAM186A OS=Homo sapiens OX=9606 GN=FAM186A PE=2 SV=3	FAM186A	1	0.0261723	54.094	2	EK(1)GK(1)EK(1)QK(1)PER	3.2225	1
A6NE01	968	K	Protein FAM186A OS=Homo sapiens OX=9606 GN=FAM186A PE=2 SV=3	FAM186A	1	0.0261723	54.094	2	EK(1)GK(1)EK(1)QK(1)PER	3.2225	1
A6NE01	970	K	Protein FAM186A OS=Homo sapiens OX=9606 GN=FAM186A PE=2 SV=3	FAM186A	1	0.0261723	54.094	2	EK(1)GK(1)EK(1)QK(1)PER	3.2225	1
A6NED2	352	K	RCC1 domain-containing protein 1 OS=Homo sapiens OX=9606 GN=RCCD1 PE=1 SV=1	RCCD1	1	0.0115011	56.482	3	RVEYFVDK(1)QLQVK	-0.034144	1
Q86V40	145	K	Metalloprotease TIKI1 OS=Homo sapiens OX=9606 GN=TRABD2A PE=2 SV=3	TRABD2A	1	0.000352205	74.698	3	GK(1)GLYADYLFNAIAGNWER	-0.22332	1
A6NHR9	1019	K	Structural maintenance of chromosomes flexible hinge domain-containing protein 1 OS=Homo sapiens OX=9606 GN=SMCHD1 PE=1 SV=2	SMCHD1	1	0.0472189	47.506	3	IEIPSCK(1)DVAPVEK	1.4038	1
A6NHR9	1958	K	Structural maintenance of chromosomes flexible hinge domain-containing protein 1 OS=Homo sapiens OX=9606 GN=SMCHD1 PE=1 SV=2	SMCHD1	1	0.0652631	57.598	2	LIEEK(1)LGMTPIRK	0.46833	1	1.05313
P62834	31	K	Ras-related protein Rap-1A OS=Homo sapiens OX=9606 GN=RAP1A PE=1 SV=1	RAP1A	1	1.64775e-12	170.28	3	SALTVQFVQGIFVEK(1)YDPTIEDSYR	0.30364	1	1.74513
A6NKF1	261	K	SAC3 domain-containing protein 1 OS=Homo sapiens OX=9606 GN=SAC3D1 PE=1 SV=2	SAC3D1	1	0.000141769	120.06	3	K(1)ALAVDAAFR	0.28611	2	1.08191
A6NKF1	107	K	SAC3 domain-containing protein 1 OS=Homo sapiens OX=9606 GN=SAC3D1 PE=1 SV=2	SAC3D1	1	3.96898e-05	98.703	5	PAAGK(1)PRPPPSQLRPPSVLLATVR	0.13421	4	1.08255
A6NKF1	378	K	SAC3 domain-containing protein 1 OS=Homo sapiens OX=9606 GN=SAC3D1 PE=1 SV=2	SAC3D1	1	0.0137068	63.565	3	VLVESK(1)LR	0.25579	3	0.810617
A6NKF1	372	K	SAC3 domain-containing protein 1 OS=Homo sapiens OX=9606 GN=SAC3D1 PE=1 SV=2	SAC3D1	1	0.00421852	56.719	3	YVEEGLPPASTCK(1)VLVESK	0.027832	2	0.890259
P49792	123	K	E3 SUMO-protein ligase RanBP2 OS=Homo sapiens OX=9606 GN=RANBP2 PE=1 SV=2	RANBP2	1	0.00186483	89.171	2	AAK(1)LFPGSPAIYK	0.19219	4	1.0355
P49792	133	K	E3 SUMO-protein ligase RanBP2 OS=Homo sapiens OX=9606 GN=RANBP2 PE=1 SV=2	RANBP2	1	0.000127613	103.91	2	LFPGSPAIYK(1)LK	-0.54959	4	1.04993
Q7Z3J3	1143	K	RanBP2-like and GRIP domain-containing protein 4 OS=Homo sapiens OX=9606 GN=RGPD4 PE=2 SV=3	RGPD4	1	9.9365e-07	124.29	3	AWMWSASDFSDGDAK(1)LER	-0.25884	1	0.954302
P49792	2181	K	E3 SUMO-protein ligase RanBP2 OS=Homo sapiens OX=9606 GN=RANBP2 PE=1 SV=2	RANBP2	1	0.0399625	50.09	2	DFK(1)TFLTNDQTK	0.63298	1	1
P49792	225	K	E3 SUMO-protein ligase RanBP2 OS=Homo sapiens OX=9606 GN=RANBP2 PE=1 SV=2	RANBP2	1	0.000528085	74.428	3	EYLESLQCLESDK(1)SDWR	-0.7412	2	0.865257
P49792	365	K	E3 SUMO-protein ligase RanBP2 OS=Homo sapiens OX=9606 GN=RANBP2 PE=1 SV=2	RANBP2	1	0.0494328	79.469	2	GK(1)QDFLK	2.2901	1	0.748594
P49792	135	K	E3 SUMO-protein ligase RanBP2 OS=Homo sapiens OX=9606 GN=RANBP2 PE=1 SV=2	RANBP2	1	2.54606e-47	314.29	2	LK(1)EQLLDCEGEDGWNK	-0.79789	2	0.882179
P49792	335	K	E3 SUMO-protein ligase RanBP2 OS=Homo sapiens OX=9606 GN=RANBP2 PE=1 SV=2	RANBP2	1	0.000585786	73.735	3	LIK(1)GEAGQNLLEMMACDR	-0.093404	2	0.852372
P49792	94	K	E3 SUMO-protein ligase RanBP2 OS=Homo sapiens OX=9606 GN=RANBP2 PE=1 SV=2	RANBP2	1	1.8916e-11	196.76	3	SVELNPTQK(1)DLVLK	0.17743	3	1.04583
P49792	2136	K	E3 SUMO-protein ligase RanBP2 OS=Homo sapiens OX=9606 GN=RANBP2 PE=1 SV=2	RANBP2	1	2.03387e-05	146.68	2	TPELAEEFK(1)QK	3.3072	1	1.00003
Q7Z3J3	1066	K	RanBP2-like and GRIP domain-containing protein 4 OS=Homo sapiens OX=9606 GN=RGPD4 PE=2 SV=3	RGPD4	1	0.00913192	70.942	3	VLYSQGVK(1)LFR	-0.49778	1
Q8N2N9	881	K	Ankyrin repeat domain-containing protein 36B OS=Homo sapiens OX=9606 GN=ANKRD36B PE=1 SV=4	ANKRD36B	1	0.0477116	62.714	2	FAIQQEK(1)K(1)K	2.9896	1
Q8N2N9	882	K	Ankyrin repeat domain-containing protein 36B OS=Homo sapiens OX=9606 GN=ANKRD36B PE=1 SV=4	ANKRD36B	1	0.0477116	62.714	2	FAIQQEK(1)K(1)K	2.9896	1
Q9BWD3	102	K	Retrotransposon Gag-like protein 8A OS=Homo sapiens OX=9606 GN=RTL8A PE=1 SV=3	RTL8A	1	0.00292105	154.11	3	GFLAEMK(1)R	-0.13449	4	0.926645
Q9BWD3	86	K	Retrotransposon Gag-like protein 8A OS=Homo sapiens OX=9606 GN=RTL8A PE=1 SV=3	RTL8A	1	2.46778e-05	171.33	3	K(1)ESPLLNDYR	-0.22569	4	1.18042
A6ZKI3	9	K	Retrotransposon Gag-like protein 8C OS=Homo sapiens OX=9606 GN=RTL8C PE=1 SV=1	RTL8C	1	1.17492e-05	126.1	3	VQLIK(1)ALLALPIR	-0.67996	1
A7E2V4	1394	K	Zinc finger SWIM domain-containing protein 8 OS=Homo sapiens OX=9606 GN=ZSWIM8 PE=1 SV=1	ZSWIM8	1	0.00238403	65.25	3	EQDNLMLEK(1)ACMAVEEAAK	0.40493	2	1.00398
A7E2V4	1020	K	Zinc finger SWIM domain-containing protein 8 OS=Homo sapiens OX=9606 GN=ZSWIM8 PE=1 SV=1	ZSWIM8	1	0.000596694	73.688	3	ESQTHK(1)PQTLSSFYSSSR	-0.29807	1	1
A8MPP1	438	K	Putative ATP-dependent RNA helicase DDX11-like protein 8 OS=Homo sapiens OX=9606 GN=DDX11L8 PE=1 SV=1	DDX11L8	1	0.00801576	77.923	2	AK(1)NLMYLK	-1.052	3	1.0181
A8MPP1	840	K	Putative ATP-dependent RNA helicase DDX11-like protein 8 OS=Homo sapiens OX=9606 GN=DDX11L8 PE=1 SV=1	DDX11L8	1	1.7905e-06	134.14	3	ALVENLCMK(1)AVNQSIGR	0.19105	2	1.11336
A8MPP1	831	K	Putative ATP-dependent RNA helicase DDX11-like protein 8 OS=Homo sapiens OX=9606 GN=DDX11L8 PE=1 SV=1	DDX11L8	1	4.47115e-07	137.61	3	APGQAPPGK(1)ALVENLCMK	-2.0464	3	0.989147
A8MPP1	347	K	Putative ATP-dependent RNA helicase DDX11-like protein 8 OS=Homo sapiens OX=9606 GN=DDX11L8 PE=1 SV=1	DDX11L8	1	5.41733e-11	196.44	3	DMEQLLALGK(1)EAR	-0.1881	2	0.932715
A8MPP1	528	K	Putative ATP-dependent RNA helicase DDX11-like protein 8 OS=Homo sapiens OX=9606 GN=DDX11L8 PE=1 SV=1	DDX11L8	1	3.26054e-20	220.64	2	EQPK(1)LAGFQQFLQSLQPR	0.56812	3	1.81252
A8MPP1	613	K	Putative ATP-dependent RNA helicase DDX11-like protein 8 OS=Homo sapiens OX=9606 GN=DDX11L8 PE=1 SV=1	DDX11L8	1	3.44615e-07	140.02	4	FLLLNPAVHFAQVVK(1)ECR	-0.36384	2	1.32318
A8MPP1	854	K	Putative ATP-dependent RNA helicase DDX11-like protein 8 OS=Homo sapiens OX=9606 GN=DDX11L8 PE=1 SV=1	DDX11L8	1	0.00085093	76.358	3	HQK(1)DFASIVLLDQR	0.14455	2	0.881031
A8MPP1	50	K	Putative ATP-dependent RNA helicase DDX11-like protein 8 OS=Homo sapiens OX=9606 GN=DDX11L8 PE=1 SV=1	DDX11L8	1	0.000106646	81.65	3	IGIFESPTGTGK(1)SLSLICGALSWLR	0.020331	1	1
A8MPP1	88	K	Putative ATP-dependent RNA helicase DDX11-like protein 8 OS=Homo sapiens OX=9606 GN=DDX11L8 PE=1 SV=1	DDX11L8	1	2.99056e-07	110.33	4	LLETGTGPLHDEK(1)DESLCLSSSCEGAAGTPR	0.13459	2	1.09189
A8MPP1	120	K	Putative ATP-dependent RNA helicase DDX11-like protein 8 OS=Homo sapiens OX=9606 GN=DDX11L8 PE=1 SV=1	DDX11L8	1	6.03647e-05	114.7	3	PAGEPAWVTQFVQK(1)K	-0.75407	2	1.01284
A8MPP1	313	K	Putative ATP-dependent RNA helicase DDX11-like protein 8 OS=Homo sapiens OX=9606 GN=DDX11L8 PE=1 SV=1	DDX11L8	1	7.14397e-08	146.1	4	RQEK(1)QAACPFYNHEQMGLLR	0.059172	6	0.888803
A8MPP1	723	K	Putative ATP-dependent RNA helicase DDX11-like protein 8 OS=Homo sapiens OX=9606 GN=DDX11L8 PE=1 SV=1	DDX11L8	1	0.00464616	61.657	4	QVHAHWEK(1)GGLLGR	-0.246	3	1.05209
A8MPP1	812	K	Putative ATP-dependent RNA helicase DDX11-like protein 8 OS=Homo sapiens OX=9606 GN=DDX11L8 PE=1 SV=1	DDX11L8	1	9.72573e-38	286.26	2	SAELQEK(1)MAYLDQTLPR	-0.44906	4	0.96255
A8MPP1	249	K	Putative ATP-dependent RNA helicase DDX11-like protein 8 OS=Homo sapiens OX=9606 GN=DDX11L8 PE=1 SV=1	DDX11L8	1	0.0142324	48.527	4	THSQLAQFVHEVK(1)K	0.3614	2	0.968132
A8MPP1	38	K	Putative ATP-dependent RNA helicase DDX11-like protein 8 OS=Homo sapiens OX=9606 GN=DDX11L8 PE=1 SV=1	DDX11L8	1	1.31386e-09	170.74	3	VLEAGK(1)IGIFESPTGTGK	0.0051516	2	1.36261
A8MPP1	154	K	Putative ATP-dependent RNA helicase DDX11-like protein 8 OS=Homo sapiens OX=9606 GN=DDX11L8 PE=1 SV=1	DDX11L8	1	0.051173	61.561	2	VQLK(1)YAAK	2.6304	1	0.921126
A8MPP1	874	K	Putative ATP-dependent RNA helicase DDX11-like protein 8 OS=Homo sapiens OX=9606 GN=DDX11L8 PE=1 SV=1	DDX11L8	1	0.000710972	81.615	4	YARPPVLAK(1)LPAWIR	-0.61927	2	1.14487
A8MPP1	503	K	Putative ATP-dependent RNA helicase DDX11-like protein 8 OS=Homo sapiens OX=9606 GN=DDX11L8 PE=1 SV=1	DDX11L8	1	0.00362849	111.82	2	YCEK(1)SMISR	-1.0832	2	1.15537
A8MPS7	92	K	Carbohydrate deacetylase OS=Homo sapiens OX=9606 GN=YDJC PE=1 SV=1	YDJC	1	2.22548e-05	103.5	3	GASSLLGPEGFFLGK(1)MGFR	-0.20597	2	0.563796
A8MV65	124	K	Transcription cofactor vestigial-like protein 3 OS=Homo sapiens OX=9606 GN=VGLL3 PE=1 SV=1	VGLL3	1	0.0227838	49.036	3	ALGQAITLHPESAISK(1)SK	-0.33557	1
A8MV65	126	K	Transcription cofactor vestigial-like protein 3 OS=Homo sapiens OX=9606 GN=VGLL3 PE=1 SV=1	VGLL3	1	0.00222241	78.934	3	SK(1)MGLTPLWR	-0.7511	2	0.993755
Q99613	643	K	Eukaryotic translation initiation factor 3 subunit C OS=Homo sapiens OX=9606 GN=EIF3C PE=1 SV=1	EIF3C	1	1.20784e-06	162.36	2	AK(1)ELLGQGLLLR	0.79477	4	1
Q99613	331	K	Eukaryotic translation initiation factor 3 subunit C OS=Homo sapiens OX=9606 GN=EIF3C PE=1 SV=1	EIF3C	1	0.022134	43.897	3	GTEITHAVVIK(1)K	-0.79098	2	1.0995
Q99613	474	K	Eukaryotic translation initiation factor 3 subunit C OS=Homo sapiens OX=9606 GN=EIF3C PE=1 SV=1	EIF3C	1	2.15899e-08	132.77	4	IMQNTDPHSQEYVEHLK(1)DEAQVCAIIER	-0.35906	2	1.42246
Q99613	862	K	Eukaryotic translation initiation factor 3 subunit C OS=Homo sapiens OX=9606 GN=EIF3C PE=1 SV=1	EIF3C	1	7.66687e-06	107.87	3	TEPTAQQNLALQLAEK(1)LGSLVENNER	0.47995	1	1.33775
Q99613	877	K	Eukaryotic translation initiation factor 3 subunit C OS=Homo sapiens OX=9606 GN=EIF3C PE=1 SV=1	EIF3C	1	6.05772e-06	133.16	4	VFDHK(1)QGTYGGYFR	-0.57702	3	1.17351
Q99613	774	K	Eukaryotic translation initiation factor 3 subunit C OS=Homo sapiens OX=9606 GN=EIF3C PE=1 SV=1	EIF3C	1	0.00522168	62.924	3	VWDLFPEADK(1)VR	2.4002	2	1.05799
P0CG08	279	K	Golgi pH regulator B OS=Homo sapiens OX=9606 GN=GPR89B PE=1 SV=1	GPR89B	1	0.0242452	83.265	2	IEYSK(1)TFK	-0.23502	2	1.01913
P0CG08	272	K	Golgi pH regulator B OS=Homo sapiens OX=9606 GN=GPR89B PE=1 SV=1	GPR89B	1	2.88977e-06	140.84	3	QLFLETADLYATK(1)ER	0.54443	1	0.975389
Q13765	82	K	Nascent polypeptide-associated complex subunit alpha OS=Homo sapiens OX=9606 GN=NACA PE=1 SV=1	NACA	1	0.0228119	85.265	2	AMSK(1)LGLR	0.89968	2	1.08127
Q13765	142	K	Nascent polypeptide-associated complex subunit alpha OS=Homo sapiens OX=9606 GN=NACA PE=1 SV=1	NACA	1	0.0100589	60.093	3	IEDLSQQAQLAAAEK(1)FK	0.0031513	1	1
O00116	169	K	Alkyldihydroxyacetonephosphate synthase, peroxisomal OS=Homo sapiens OX=9606 GN=AGPS PE=1 SV=1	AGPS	1	4.45888e-08	103.96	4	ASLNPSDTPPSVVNEDFLHDLK(1)ETNISYSQEADDR	-0.18717	1	1.17108
O00116	621	K	Alkyldihydroxyacetonephosphate synthase, peroxisomal OS=Homo sapiens OX=9606 GN=AGPS PE=1 SV=1	AGPS	1	0.000268818	86.8	4	EEILANGGSLSHHHGVGK(1)LR	0.47791	1	1.54265
O00116	143	K	Alkyldihydroxyacetonephosphate synthase, peroxisomal OS=Homo sapiens OX=9606 GN=AGPS PE=1 SV=1	AGPS	1	0.00027434	80.975	3	EWIQNTLGVNVEHK(1)TTSK	-0.76101	1
O00116	147	K	Alkyldihydroxyacetonephosphate synthase, peroxisomal OS=Homo sapiens OX=9606 GN=AGPS PE=1 SV=1	AGPS	1	2.61029e-08	137.62	3	TTSK(1)ASLNPSDTPPSVVNEDFLHDLK	0.41062	3	0.998792
O00116	389	K	Alkyldihydroxyacetonephosphate synthase, peroxisomal OS=Homo sapiens OX=9606 GN=AGPS PE=1 SV=1	AGPS	1	7.04384e-08	130.9	4	IRPVPEYQK(1)YGSVAFPNFEQGVACLR	0.36533	4	1.06774
O00116	323	K	Alkyldihydroxyacetonephosphate synthase, peroxisomal OS=Homo sapiens OX=9606 GN=AGPS PE=1 SV=1	AGPS	1	0.000841122	77.776	3	K(1)NIYGNIEDLVVHIK	-0.48067	2	1.03114
O00141	127	K	Serine/threonine-protein kinase Sgk1 OS=Homo sapiens OX=9606 GN=SGK1 PE=1 SV=2	SGK1	1	0.000860379	85.807	3	AEEVFYAVK(1)VLQK	0.37273	2	0.918492
O00141	224	K	Serine/threonine-protein kinase Sgk1 OS=Homo sapiens OX=9606 GN=SGK1 PE=1 SV=2	SGK1	1	1.40388e-11	151.94	4	DLK(1)PENILLDSQGHIVLTDFGLCK	-2.6309	2	1
O00141	271	K	Serine/threonine-protein kinase Sgk1 OS=Homo sapiens OX=9606 GN=SGK1 PE=1 SV=2	SGK1	1	2.79183e-44	263.49	3	ENIEHNSTTSTFCGTPEYLAPEVLHK(1)QPYDR	0.18133	5	0.980121
O00141	400	K	Serine/threonine-protein kinase Sgk1 OS=Homo sapiens OX=9606 GN=SGK1 PE=1 SV=2	SGK1	1	5.66803e-18	179.81	3	HFDPEFTEEPVPNSIGK(1)SPDSVLVTASVK	0.64612	3	1.14425
O00141	118	K	Serine/threonine-protein kinase Sgk1 OS=Homo sapiens OX=9606 GN=SGK1 PE=1 SV=2	SGK1	1	9.95233e-06	159.09	2	HK(1)AEEVFYAVK	-1.638	2	0.761541
O00141	334	K	Serine/threonine-protein kinase Sgk1 OS=Homo sapiens OX=9606 GN=SGK1 PE=1 SV=2	SGK1	1	8.4039e-10	205.18	2	HLLEGLLQK(1)DR	0.23361	2	0.896506
O00141	50	K	Serine/threonine-protein kinase Sgk1 OS=Homo sapiens OX=9606 GN=SGK1 PE=1 SV=2	SGK1	1	5.37511e-07	135.27	3	IANNSYACK(1)HPEVQSILK	0.11048	4	0.997863
O00141	367	K	Serine/threonine-protein kinase Sgk1 OS=Homo sapiens OX=9606 GN=SGK1 PE=1 SV=2	SGK1	1	2.58374e-18	218.6	3	K(1)ITPPFNPNVSGPNDLR	1.2028	5	1.05077
O00141	141	K	Serine/threonine-protein kinase Sgk1 OS=Homo sapiens OX=9606 GN=SGK1 PE=1 SV=2	SGK1	0.999991	0.00234232	100.55	2	KKEEK(1)HIMSER	-0.0034187	3	0.638543
O00141	343	K	Serine/threonine-protein kinase Sgk1 OS=Homo sapiens OX=9606 GN=SGK1 PE=1 SV=2	SGK1	1	4.61289e-05	131.83	2	LGAK(1)DDFMEIK	-0.30033	4	0.968436
O00141	41	K	Serine/threonine-protein kinase Sgk1 OS=Homo sapiens OX=9606 GN=SGK1 PE=1 SV=2	SGK1	1	4.58359e-07	137.32	3	MGLNDFIQK(1)IANNSYACK	-0.53652	2	1.45646
O00141	317	K	Serine/threonine-protein kinase Sgk1 OS=Homo sapiens OX=9606 GN=SGK1 PE=1 SV=2	SGK1	0.999999	9.92287e-31	246.17	3	NTAEMYDNILNKPLQLK(1)PNITNSAR	0.20481	3	1.00502
O00141	152	K	Serine/threonine-protein kinase Sgk1 OS=Homo sapiens OX=9606 GN=SGK1 PE=1 SV=2	SGK1	1	0.0113383	104.76	2	NVLLK(1)NVK	0.42354	2	0.935687
O00141	102	K	Serine/threonine-protein kinase Sgk1 OS=Homo sapiens OX=9606 GN=SGK1 PE=1 SV=2	SGK1	1	1.70767e-05	138.25	2	PSDFHFLK(1)VIGK	0.79932	6	1.00925
O00148	52	K	ATP-dependent RNA helicase DDX39A OS=Homo sapiens OX=9606 GN=DDX39A PE=1 SV=2	DDX39A	1	0.000228545	129.1	3	DFLLK(1)PELLR	-0.59613	4	0.934777
O00148	130	K	ATP-dependent RNA helicase DDX39A OS=Homo sapiens OX=9606 GN=DDX39A PE=1 SV=2	DDX39A	1	0.000142338	101.35	3	ELAFQISK(1)EYER	-0.12325	3	0.975008
O00148	137	K	ATP-dependent RNA helicase DDX39A OS=Homo sapiens OX=9606 GN=DDX39A PE=1 SV=2	DDX39A	1	0.0049165	110.76	2	FSK(1)YMPSVK	2.9534	4	1.07856
O00148	199	K	ATP-dependent RNA helicase DDX39A OS=Homo sapiens OX=9606 GN=DDX39A PE=1 SV=2	DDX39A	1	0.000326847	82.59	3	HFVLDECDK(1)MLEQLDMR	-0.24073	1	1.16655
O00148	240	K	ATP-dependent RNA helicase DDX39A OS=Homo sapiens OX=9606 GN=DDX39A PE=1 SV=2	DDX39A	1	6.22038e-06	127.83	3	K(1)FMQDPMEVFVDDETK	0.016508	1	0.942452
O00148	187	K	ATP-dependent RNA helicase DDX39A OS=Homo sapiens OX=9606 GN=DDX39A PE=1 SV=2	DDX39A	1	0.0262531	80.462	2	SFSLK(1)NVK	0.49448	2	0.945225
O00159	383	K	Unconventional myosin-Ic OS=Homo sapiens OX=9606 GN=MYO1C PE=1 SV=4	MYO1C	1	0.0322523	60.518	2	DALAK(1)AVYSR	-0.48071	1	0.997849
O00159	361	K	Unconventional myosin-Ic OS=Homo sapiens OX=9606 GN=MYO1C PE=1 SV=4	MYO1C	1	1.13529e-07	136.49	3	IIAK(1)GEELLSPLNLEQAAYAR	-0.45897	1	1
O00159	486	K	Unconventional myosin-Ic OS=Homo sapiens OX=9606 GN=MYO1C PE=1 SV=4	MYO1C	1	0.000702185	89.548	3	IICDLVEEK(1)FK	-0.12458	2	1.10493
O00159	188	K	Unconventional myosin-Ic OS=Homo sapiens OX=9606 GN=MYO1C PE=1 SV=4	MYO1C	1	1.5817e-05	109.09	3	LLQSNPVLEAFGNAK(1)TLR	1.1167	1	1.09497
O00159	618	K	Unconventional myosin-Ic OS=Homo sapiens OX=9606 GN=MYO1C PE=1 SV=4	MYO1C	1	3.66974e-10	169.43	3	MSLLQLVEILQSK(1)EPAYVR	0.33279	2	1.60479
O00159	740	K	Unconventional myosin-Ic OS=Homo sapiens OX=9606 GN=MYO1C PE=1 SV=4	MYO1C	1	0.0071963	57.019	3	QSLATK(1)IQAAWR	-0.31676	2	1.03999
O00161	40	K	Synaptosomal-associated protein 23 OS=Homo sapiens OX=9606 GN=SNAP23 PE=1 SV=1	SNAP23	1	1.19286e-05	111.26	3	ILGLAIESQDAGIK(1)TITMLDEQK	0.14494	1	1.28766
O00161	49	K	Synaptosomal-associated protein 23 OS=Homo sapiens OX=9606 GN=SNAP23 PE=1 SV=1	SNAP23	1	7.80012e-43	317.77	2	TITMLDEQK(1)EQLNR	-0.5509	2	0.945886
O00161	91	K	Synaptosomal-associated protein 23 OS=Homo sapiens OX=9606 GN=SNAP23 PE=1 SV=1	SNAP23	1	0.0558608	58.596	2	TK(1)NFESGK	-0.60304	1
O00165	131	K	HCLS1-associated protein X-1 OS=Homo sapiens OX=9606 GN=HAX1 PE=1 SV=2	HAX1	1	0.00316107	68.034	3	DSMLK(1)YPDSHQPR	0.2842	3	0.910609
O00165	205	K	HCLS1-associated protein X-1 OS=Homo sapiens OX=9606 GN=HAX1 PE=1 SV=2	HAX1	1	7.24938e-09	144.53	3	TREDNDLDSQVSQEGLGPVLQPQPK(1)SYFK	0.18612	4	1.08766
O00180	316	K	Potassium channel subfamily K member 1 OS=Homo sapiens OX=9606 GN=KCNK1 PE=1 SV=1	KCNK1	1	1.74457e-05	101.16	3	EDQK(1)QNEPFVATQSSACVDGPANH	-3.2269	1	1.11246
O00186	321	K	Syntaxin-binding protein 3 OS=Homo sapiens OX=9606 GN=STXBP3 PE=1 SV=2	STXBP3	1	0.000264599	97.463	2	ATEGK(1)TSLSALTQLMK	-1.3149	3	0.915797
O00186	224	K	Syntaxin-binding protein 3 OS=Homo sapiens OX=9606 GN=STXBP3 PE=1 SV=2	STXBP3	1	0.0169626	93.429	2	IDEK(1)SLIK	1.3863	2	0.957331
O00186	493	K	Syntaxin-binding protein 3 OS=Homo sapiens OX=9606 GN=STXBP3 PE=1 SV=2	STXBP3	1	1.81645e-05	108.57	3	LDSK(1)EWPYCSQCPAVWNGSGAVSAR	0.078772	3	0.973623
O00186	431	K	Syntaxin-binding protein 3 OS=Homo sapiens OX=9606 GN=STXBP3 PE=1 SV=2	STXBP3	1	0.00137837	83.226	2	LIQNVK(1)IENESDMIR	-0.82031	1	1.13544
O00186	457	K	Syntaxin-binding protein 3 OS=Homo sapiens OX=9606 GN=STXBP3 PE=1 SV=2	STXBP3	1	0.00702839	64.83	3	NWSYLGVPIVPQSQQGK(1)PLR	-0.11236	2	0.853507
O00186	206	K	Syntaxin-binding protein 3 OS=Homo sapiens OX=9606 GN=STXBP3 PE=1 SV=2	STXBP3	0.994338	0.000926711	77.08	3	SK(0.006)PLDNASK(0.994)LAQLVEK	0.064333	2	1.14201
O00186	98	K	Syntaxin-binding protein 3 OS=Homo sapiens OX=9606 GN=STXBP3 PE=1 SV=2	STXBP3	1	2.54397e-05	117.4	3	SVDCFLHDFASK(1)SENK	0.27137	2	0.980688
O00186	17	K	Syntaxin-binding protein 3 OS=Homo sapiens OX=9606 GN=STXBP3 PE=1 SV=2	STXBP3	1	0.0256553	81.297	2	SVVWQK(1)IK	0.71078	1
O00186	382	K	Syntaxin-binding protein 3 OS=Homo sapiens OX=9606 GN=STXBP3 PE=1 SV=2	STXBP3	1	0.00358271	61.87	3	TEQDLALGTDAEGQK(1)VK	0.18134	1	1.07814
O00186	397	K	Syntaxin-binding protein 3 OS=Homo sapiens OX=9606 GN=STXBP3 PE=1 SV=2	STXBP3	1	0.000347876	86.497	3	VLLPVLLNK(1)NHDNCDK	2.1479	3	1.19891
O00189	353	K	AP-4 complex subunit mu-1 OS=Homo sapiens OX=9606 GN=AP4M1 PE=1 SV=2	AP4M1	1	1.3973e-05	105.79	3	GVVSLSQELSSPEQK(1)AELAEGALR	0.76764	1	1
O00214	222	K	Galectin-8 OS=Homo sapiens OX=9606 GN=LGALS8 PE=1 SV=4	LGALS8	1	2.30698e-05	133.79	3	SFNVDLLAGK(1)SK	-1.4129	4	0.891021
O00217	49	K	NADH dehydrogenase [ubiquinone] iron-sulfur protein 8, mitochondrial OS=Homo sapiens OX=9606 GN=NDUFS8 PE=1 SV=1	NDUFS8	1	0.00385085	60.768	3	YVNMQDPEMDMK(1)SVTDR	-0.76989	1	1.01027
O00231	59	K	26S proteasome non-ATPase regulatory subunit 11 OS=Homo sapiens OX=9606 GN=PSMD11 PE=1 SV=3	PSMD11	1	1.37432e-16	182.53	3	EQSILELGSLLAK(1)TGQAAELGGLLK	-0.32009	2	1.53963
O00232	262	K	26S proteasome non-ATPase regulatory subunit 12 OS=Homo sapiens OX=9606 GN=PSMD12 PE=1 SV=3	PSMD12	1	6.76679e-20	208.43	3	AIYDTPCIQAESEK(1)WQQALK	-0.37432	2	0.977643
O00232	431	K	26S proteasome non-ATPase regulatory subunit 12 OS=Homo sapiens OX=9606 GN=PSMD12 PE=1 SV=3	PSMD12	1	1.71581e-05	108.37	3	DPNNLLNDWSQK(1)LNSLMSLVNK	-0.13332	1	1
O00232	179	K	26S proteasome non-ATPase regulatory subunit 12 OS=Homo sapiens OX=9606 GN=PSMD12 PE=1 SV=3	PSMD12	1	0.00740838	49.573	3	EAASILQELQVETYGSMEK(1)K	-0.18955	1	1
O00232	92	K	26S proteasome non-ATPase regulatory subunit 12 OS=Homo sapiens OX=9606 GN=PSMD12 PE=1 SV=3	PSMD12	1	2.22059e-06	144.16	3	EWDLLNENIMLLSK(1)R	-0.13483	1	1
O00232	221	K	26S proteasome non-ATPase regulatory subunit 12 OS=Homo sapiens OX=9606 GN=PSMD12 PE=1 SV=3	PSMD12	1	0.00851415	56.013	2	FFQEENTEK(1)LK	-0.030383	2	1.08603
O00232	212	K	26S proteasome non-ATPase regulatory subunit 12 OS=Homo sapiens OX=9606 GN=PSMD12 PE=1 SV=3	PSMD12	1	0.00062655	86.699	3	INTK(1)FFQEENTEK	0.46525	2	0.933243
O00232	52	K	26S proteasome non-ATPase regulatory subunit 12 OS=Homo sapiens OX=9606 GN=PSMD12 PE=1 SV=3	PSMD12	1	1.83856e-08	151.44	3	LQEVIETLLSLEK(1)QTR	-0.07449	2	0.316509
O00232	147	K	26S proteasome non-ATPase regulatory subunit 12 OS=Homo sapiens OX=9606 GN=PSMD12 PE=1 SV=3	PSMD12	1	0.00374145	110.76	2	LTK(1)TLATIK	0.046298	4	1.04543
O00232	419	K	26S proteasome non-ATPase regulatory subunit 12 OS=Homo sapiens OX=9606 GN=PSMD12 PE=1 SV=3	PSMD12	1	0.00026187	95.195	3	PK(1)DPNNLLNDWSQK	1.0126	2	1.03858
O00232	405	K	26S proteasome non-ATPase regulatory subunit 12 OS=Homo sapiens OX=9606 GN=PSMD12 PE=1 SV=3	PSMD12	1	0.0641325	52.716	2	TIFAK(1)VDR	-0.34951	1
O00291	283	K	Huntingtin-interacting protein 1 OS=Homo sapiens OX=9606 GN=HIP1 PE=1 SV=5	HIP1	1	0.00964329	96.711	2	SSNLQYFK(1)R	0.47805	1	0.997788
O00299	183	K	Chloride intracellular channel protein 1 OS=Homo sapiens OX=9606 GN=CLIC1 PE=1 SV=4	CLIC1	1	0.00101889	64.152	4	FLDGNELTLADCNLLPK(1)LHIVQVVCK	1.9806	2	1.23077
O00303	154	K	Eukaryotic translation initiation factor 3 subunit F OS=Homo sapiens OX=9606 GN=EIF3F PE=1 SV=1	EIF3F	1	8.18346e-20	180.71	5	HSVEVTNCFSVPHNESEDEVAVDMEFAK(1)NMYELHK	-0.1225	1	1
O00303	254	K	Eukaryotic translation initiation factor 3 subunit F OS=Homo sapiens OX=9606 GN=EIF3F PE=1 SV=1	EIF3F	1	0.0166221	43.408	3	IGVDLIMK(1)TCFSPNR	-0.80128	1	1
O00303	297	K	Eukaryotic translation initiation factor 3 subunit F OS=Homo sapiens OX=9606 GN=EIF3F PE=1 SV=1	EIF3F	1	2.75752e-12	157.24	3	IQDALSTVLQYAEDVLSGK(1)VSADNTVGR	0.082593	1	1
O00303	162	K	Eukaryotic translation initiation factor 3 subunit F OS=Homo sapiens OX=9606 GN=EIF3F PE=1 SV=1	EIF3F	1	4.63926e-07	107.04	5	K(1)VSPNELILGWYATGHDITEHSVLIHEYYSR	1.4058	2	1.30211
O00303	238	K	Eukaryotic translation initiation factor 3 subunit F OS=Homo sapiens OX=9606 GN=EIF3F PE=1 SV=1	EIF3F	1	0.000105661	93.269	3	TMGVMFTPLTVK(1)YAYYDTER	0.29243	1	1
O00311	441	K	Cell division cycle 7-related protein kinase OS=Homo sapiens OX=9606 GN=CDC7 PE=1 SV=1	CDC7	1	0.00408305	87.913	2	ETIQAAK(1)TFGK	-1.428	1	1.17436
O00311	244	K	Cell division cycle 7-related protein kinase OS=Homo sapiens OX=9606 GN=CDC7 PE=1 SV=1	CDC7	1	0.000344632	75.743	3	IPLSGPVPK(1)ELDQQSTTK	0.16196	2	1.15818
O00311	191	K	Cell division cycle 7-related protein kinase OS=Homo sapiens OX=9606 GN=CDC7 PE=1 SV=1	CDC7	1	0.00756071	52.19	3	K(1)YALVDFGLAQGTHDTK	1.7361	1
O00329	46	K	Phosphatidylinositol 4,5-bisphosphate 3-kinase catalytic subunit delta isoform OS=Homo sapiens OX=9606 GN=PIK3CD PE=1 SV=2	PIK3CD	1	0.0223346	49.929	3	NANLSTIK(1)QLLWHR	0.39417	1	1.09296
O00391	739	K	Sulfhydryl oxidase 1 OS=Homo sapiens OX=9606 GN=QSOX1 PE=1 SV=3	QSOX1	1	0.0449639	47.657	2	ALK(1)GHAGHPAA	0.53824	1
O00399	110	K	Dynactin subunit 6 OS=Homo sapiens OX=9606 GN=DCTN6 PE=1 SV=1	DCTN6	1	0.0298675	45.863	3	MGDNNVIESK(1)AYVGR	0.87773	1	1.0026
O00400	63	K	Acetyl-coenzyme A transporter 1 OS=Homo sapiens OX=9606 GN=SLC33A1 PE=1 SV=1	SLC33A1	1	3.82654e-07	128.32	3	EALLGDTGTGDFLK(1)APQSFR	2.0961	2	1.0998
O00400	135	K	Acetyl-coenzyme A transporter 1 OS=Homo sapiens OX=9606 GN=SLC33A1 PE=1 SV=1	SLC33A1	1	4.12274e-05	102.38	3	LLWAPLVDAVYVK(1)NFGR	-0.15474	1	1
O00410	556	K	Importin-5 OS=Homo sapiens OX=9606 GN=IPO5 PE=1 SV=4	IPO5	1	2.69755e-05	116.86	2	GK(1)TIECISLIGLAVGK	1.5573	4	1.10703
O00422	24	K	Histone deacetylase complex subunit SAP18 OS=Homo sapiens OX=9606 GN=SAP18 PE=1 SV=1	SAP18	1	0.0126503	53.327	3	EK(1)TCPLLLR	-1.1424	2	0.810141
O00422	74	K	Histone deacetylase complex subunit SAP18 OS=Homo sapiens OX=9606 GN=SAP18 PE=1 SV=1	SAP18	1	0.000101659	104.81	3	ELTSLVK(1)EVYPEAR	-0.80977	2	0.897076
O00429	75	K	Dynamin-1-like protein OS=Homo sapiens OX=9606 GN=DNM1L PE=1 SV=2	DNM1L	1	0.020164	43.657	4	RPLILQLVHVSQEDK(1)R	0.37419	1	0.534741
O00429	238	K	Dynamin-1-like protein OS=Homo sapiens OX=9606 GN=DNM1L PE=1 SV=2	DNM1L	1	0.00160577	72.265	3	VIPVK(1)LGIIGVVNR	-0.056292	1	0.936018
O00429	160	K	Dynamin-1-like protein OS=Homo sapiens OX=9606 GN=DNM1L PE=1 SV=2	DNM1L	1	0.00341829	64.675	3	VPVGDQPK(1)DIELQIR	0.37267	2	0.917824
O00442	272	K	RNA 3'-terminal phosphate cyclase OS=Homo sapiens OX=9606 GN=RTCA PE=1 SV=1	RTCA	1	8.04115e-14	175.16	3	GVNADK(1)VGIEAAEMLLANLR	-0.25854	2	1.13102
O00443	1672	K	Phosphatidylinositol 4-phosphate 3-kinase C2 domain-containing subunit alpha OS=Homo sapiens OX=9606 GN=PIK3C2A PE=1 SV=2	PIK3C2A	1	0.0275619	58.246	2	DFNLSK(1)ETVK	0.62435	1
O00443	278	K	Phosphatidylinositol 4-phosphate 3-kinase C2 domain-containing subunit alpha OS=Homo sapiens OX=9606 GN=PIK3C2A PE=1 SV=2	PIK3C2A	1	0.00010391	106.17	3	FDWLDLDPLSK(1)PK	-0.18974	2	0.954744
O00443	1414	K	Phosphatidylinositol 4-phosphate 3-kinase C2 domain-containing subunit alpha OS=Homo sapiens OX=9606 GN=PIK3C2A PE=1 SV=2	PIK3C2A	1	0.0122186	53.998	3	FSGLPSNDEPILSFSPK(1)TYSFR	-0.62324	1	1.0857
O00443	542	K	Phosphatidylinositol 4-phosphate 3-kinase C2 domain-containing subunit alpha OS=Homo sapiens OX=9606 GN=PIK3C2A PE=1 SV=2	PIK3C2A	0.995838	0.00082071	78.191	4	HLYQIEK(0.004)PCK(0.996)EAMTR	-0.28787	1
O00443	229	K	Phosphatidylinositol 4-phosphate 3-kinase C2 domain-containing subunit alpha OS=Homo sapiens OX=9606 GN=PIK3C2A PE=1 SV=2	PIK3C2A	1	0.000635383	86.467	3	LFDK(1)IASTSEFLK	-0.13188	1	1.20329
O00443	112	K	Phosphatidylinositol 4-phosphate 3-kinase C2 domain-containing subunit alpha OS=Homo sapiens OX=9606 GN=PIK3C2A PE=1 SV=2	PIK3C2A	1	0.000363221	116.52	2	LLLDDSFETK(1)K	-2.5813	2
O00443	102	K	Phosphatidylinositol 4-phosphate 3-kinase C2 domain-containing subunit alpha OS=Homo sapiens OX=9606 GN=PIK3C2A PE=1 SV=2	PIK3C2A	1	0.00266713	64.723	3	LTQAELEK(1)LLLDDSFETK	0.54702	2	0.824393
O00443	532	K	Phosphatidylinositol 4-phosphate 3-kinase C2 domain-containing subunit alpha OS=Homo sapiens OX=9606 GN=PIK3C2A PE=1 SV=2	PIK3C2A	0.999988	1.59995e-05	110.44	4	TAEDDETPVDLNK(1)HLYQIEKPCK	-0.30765	1	1.15678
O00458	325	K	Interferon-related developmental regulator 1 OS=Homo sapiens OX=9606 GN=IFRD1 PE=1 SV=4	IFRD1	1	0.000696456	110.12	2	ALATDGNK(1)HR	0.55422	7	1.00473
O00458	357	K	Interferon-related developmental regulator 1 OS=Homo sapiens OX=9606 GN=IFRD1 PE=1 SV=4	IFRD1	1	0.000378919	93.206	3	DFPTETIK(1)FGPER	0.59749	1	1.0873
O00458	370	K	Interferon-related developmental regulator 1 OS=Homo sapiens OX=9606 GN=IFRD1 PE=1 SV=4	IFRD1	1	0.0530401	62.2	2	MYIDCWVK(1)K	-1.1378	1	0.954065
O00469	344	K	Procollagen-lysine,2-oxoglutarate 5-dioxygenase 2 OS=Homo sapiens OX=9606 GN=PLOD2 PE=1 SV=2	PLOD2	1	0.0374254	70.256	2	DIK(1)VFFDK	-0.0025507	2	1.06776
O00469	215	K	Procollagen-lysine,2-oxoglutarate 5-dioxygenase 2 OS=Homo sapiens OX=9606 GN=PLOD2 PE=1 SV=2	PLOD2	1	0.00237068	75.479	3	EAINITLDHK(1)CK	-0.16413	2	1.04771
O00469	329	K	Procollagen-lysine,2-oxoglutarate 5-dioxygenase 2 OS=Homo sapiens OX=9606 GN=PLOD2 PE=1 SV=2	PLOD2	1	0.0189817	49.418	2	EALK(1)LFIHNK	0.80802	2	0.938401
O00469	614	K	Procollagen-lysine,2-oxoglutarate 5-dioxygenase 2 OS=Homo sapiens OX=9606 GN=PLOD2 PE=1 SV=2	PLOD2	1	0.000292335	72.425	5	ISGGYENVPTDDIHMK(1)QVDLENVWLHFIR	-0.51492	1	0.43686
O00469	358	K	Procollagen-lysine,2-oxoglutarate 5-dioxygenase 2 OS=Homo sapiens OX=9606 GN=PLOD2 PE=1 SV=2	PLOD2	1	2.30187e-05	112.82	3	TIK(1)IVGPEENLSQAEAR	0.65801	2	1.09717
O00469	148	K	Procollagen-lysine,2-oxoglutarate 5-dioxygenase 2 OS=Homo sapiens OX=9606 GN=PLOD2 PE=1 SV=2	PLOD2	1	0.00241805	76.759	2	VVFAADGILWPDK(1)R	-1.4161	4	0.894515
O00469	204	K	Procollagen-lysine,2-oxoglutarate 5-dioxygenase 2 OS=Homo sapiens OX=9606 GN=PLOD2 PE=1 SV=2	PLOD2	1	0.0229714	82.671	2	VYIDPLK(1)R	0.052833	3	1.04875
O00469	161	K	Procollagen-lysine,2-oxoglutarate 5-dioxygenase 2 OS=Homo sapiens OX=9606 GN=PLOD2 PE=1 SV=2	PLOD2	1	0.0553389	40.352	3	YPVVHIGK(1)R	-2.9651	1	1
O00472	266	K	RNA polymerase II elongation factor ELL2 OS=Homo sapiens OX=9606 GN=ELL2 PE=1 SV=2	ELL2	1	0.065663	47.823	2	DYVFK(1)ELQR	1.4143	1
P78410	123	K	Butyrophilin subfamily 3 member A2 OS=Homo sapiens OX=9606 GN=BTN3A2 PE=1 SV=2	BTN3A2	1	4.34891e-08	136.57	3	IHNVTASDSGK(1)YLCYFQDGDFYEK	-0.12923	2	0.951301
P78410	231	K	Butyrophilin subfamily 3 member A2 OS=Homo sapiens OX=9606 GN=BTN3A2 PE=1 SV=2	BTN3A2	1	8.78189e-06	116.69	3	NSLLGLEK(1)TASISIADPFFR	-0.89023	1	0.609202
O00479	54	K	High mobility group nucleosome-binding domain-containing protein 4 OS=Homo sapiens OX=9606 GN=HMGN4 PE=1 SV=3	HMGN4	0.995604	0.0158967	63.283	2	LPK(0.996)GRK(0.502)GK(0.502)ADAGK	0.86371	1	1.19726
O00483	73	K	Cytochrome c oxidase subunit NDUFA4 OS=Homo sapiens OX=9606 GN=NDUFA4 PE=1 SV=1	NDUFA4	1	0.000394363	94.191	3	FYSVNVDYSK(1)LK	0.42428	1	1.1603
O00483	55	K	Cytochrome c oxidase subunit NDUFA4 OS=Homo sapiens OX=9606 GN=NDUFA4 PE=1 SV=1	NDUFA4	1	0.00671896	66.965	3	NNPEPWNK(1)LGPNDQYK	-0.17016	1
O00487	152	K	26S proteasome non-ATPase regulatory subunit 14 OS=Homo sapiens OX=9606 GN=PSMD14 PE=1 SV=1	PSMD14	1	8.88592e-09	145.75	4	AVAVVVDPIQSVK(1)GK(1)VVIDAFR	0.33787	5	0.972177
O00487	154	K	26S proteasome non-ATPase regulatory subunit 14 OS=Homo sapiens OX=9606 GN=PSMD14 PE=1 SV=1	PSMD14	1	2.56734e-08	145.75	2	GK(1)VVIDAFR	0.25986	5	0.910464
O00487	264	K	26S proteasome non-ATPase regulatory subunit 14 OS=Homo sapiens OX=9606 GN=PSMD14 PE=1 SV=1	PSMD14	1	1.72339e-37	289.37	2	AVEEEDK(1)MTPEQLAIK	-0.1391	4	1.05159
O00487	273	K	26S proteasome non-ATPase regulatory subunit 14 OS=Homo sapiens OX=9606 GN=PSMD14 PE=1 SV=1	PSMD14	1	1.2294e-19	207.43	2	MTPEQLAIK(1)NVGK	-0.075141	8	0.941379
O00487	277	K	26S proteasome non-ATPase regulatory subunit 14 OS=Homo sapiens OX=9606 GN=PSMD14 PE=1 SV=1	PSMD14	1	0.0351546	71.692	2	NVGK(1)QDPK	0.89098	3	0.773197
O00487	253	K	26S proteasome non-ATPase regulatory subunit 14 OS=Homo sapiens OX=9606 GN=PSMD14 PE=1 SV=1	PSMD14	1	5.66874e-08	196.99	3	EMLELAK(1)NYNK	-0.14303	4	0.921499
O00487	257	K	26S proteasome non-ATPase regulatory subunit 14 OS=Homo sapiens OX=9606 GN=PSMD14 PE=1 SV=1	PSMD14	1	1.70675e-28	234.28	3	NYNK(1)AVEEEDKMTPEQLAIK	-0.40873	4	0.82213
O00487	246	K	26S proteasome non-ATPase regulatory subunit 14 OS=Homo sapiens OX=9606 GN=PSMD14 PE=1 SV=1	PSMD14	1	6.44011e-25	267.21	3	HNESVVK(1)EMLELAK	-0.071439	3	0.998046
O00487	215	K	26S proteasome non-ATPase regulatory subunit 14 OS=Homo sapiens OX=9606 GN=PSMD14 PE=1 SV=1	PSMD14	1	0.000162645	106.11	3	NELEQK(1)MLLNLHK	1.7034	4	0.875211
O00487	222	K	26S proteasome non-ATPase regulatory subunit 14 OS=Homo sapiens OX=9606 GN=PSMD14 PE=1 SV=1	PSMD14	1	0.0219894	68.422	2	MLLNLHK(1)K	0.022211	3	0.886902
O00487	223	K	26S proteasome non-ATPase regulatory subunit 14 OS=Homo sapiens OX=9606 GN=PSMD14 PE=1 SV=1	PSMD14	1	5.8276e-72	354.04	5	K(1)SWMEGLTLQDYSEHCK(1)HNESVVK	-0.78863	7	1.00971
O00487	239	K	26S proteasome non-ATPase regulatory subunit 14 OS=Homo sapiens OX=9606 GN=PSMD14 PE=1 SV=1	PSMD14	1	4.3255e-30	243.74	3	SWMEGLTLQDYSEHCK(1)HNESVVK	-0.27776	5	0.988228
O00487	186	K	26S proteasome non-ATPase regulatory subunit 14 OS=Homo sapiens OX=9606 GN=PSMD14 PE=1 SV=1	PSMD14	1	1.78359e-05	104.18	4	QTTSNLGHLNK(1)PSIQALIHGLNR	-0.093321	4	0.792482
O00487	94	K	26S proteasome non-ATPase regulatory subunit 14 OS=Homo sapiens OX=9606 GN=PSMD14 PE=1 SV=1	PSMD14	1	7.88929e-08	108.52	4	VIDVFAMPQSGTGVSVEAVDPVFQAK(1)MLDMLK	-0.76209	2	1
O00534	122	K	von Willebrand factor A domain-containing protein 5A OS=Homo sapiens OX=9606 GN=VWA5A PE=1 SV=2	VWA5A	1	0.000158521	88.755	3	DVFSCNVGNLQPGSK(1)AAVTLK	-2.7501	1	1.03641
O00541	275	K	Pescadillo homolog OS=Homo sapiens OX=9606 GN=PES1 PE=1 SV=1	PES1	1	6.03728e-05	85.849	3	AGEGTYALDSESCMEK(1)LAALSASLAR	-1.1189	1	1.10758
O00541	98	K	Pescadillo homolog OS=Homo sapiens OX=9606 GN=PES1 PE=1 SV=1	PES1	1	8.1262e-07	166.55	3	AYGK(1)SEWNTVER	-1.8478	3	1.01715
O00541	81	K	Pescadillo homolog OS=Homo sapiens OX=9606 GN=PES1 PE=1 SV=1	PES1	1	3.48231e-06	141.88	4	FLLHEPIVNK(1)FR	-0.041361	4	1.02189
O00541	325	K	Pescadillo homolog OS=Homo sapiens OX=9606 GN=PES1 PE=1 SV=1	PES1	1	0.039202	104.45	2	K(1)LFEGLK	-0.83827	2	0.790723
O00541	26	K	Pescadillo homolog OS=Homo sapiens OX=9606 GN=PES1 PE=1 SV=1	PES1	1	0.0366312	61.48	2	K(1)LQLSLADFR	1.8214	2	1.09855
O00541	41	K	Pescadillo homolog OS=Homo sapiens OX=9606 GN=PES1 PE=1 SV=1	PES1	1	0.001965	78.529	3	LCILK(1)GIYPHEPK	-0.56555	1	0.971268
O00541	441	K	Pescadillo homolog OS=Homo sapiens OX=9606 GN=PES1 PE=1 SV=1	PES1	1	0.0126618	76.134	2	LK(1)LLALQR	0.047823	5	0.923912
O00560	11	K	Syntenin-1 OS=Homo sapiens OX=9606 GN=SDCBP PE=1 SV=1	SDCBP	1	0.00106203	89.283	2	SLYPSLEDLK(1)VDK	-1.085	1	1
O00567	242	K	Nucleolar protein 56 OS=Homo sapiens OX=9606 GN=NOP56 PE=1 SV=4	NOP56	1	0.0037191	101.64	2	AK(1)AILDASR	-2.9035	2	1.00693
O00567	230	K	Nucleolar protein 56 OS=Homo sapiens OX=9606 GN=NOP56 PE=1 SV=4	NOP56	0.999995	3.04339e-09	152.04	3	ELNEDKLEK(1)LEELTMDGAK	0.19937	3	1.09156
O00567	41	K	Nucleolar protein 56 OS=Homo sapiens OX=9606 GN=NOP56 PE=1 SV=4	NOP56	1	1.26403e-17	176.44	4	EVEEISLLQPQVEESVLNLGK(1)FHSIVR	0.49703	3	0.763261
O00567	143	K	Nucleolar protein 56 OS=Homo sapiens OX=9606 GN=NOP56 PE=1 SV=4	NOP56	1	2.55554e-05	100.67	4	GLTDLSACK(1)AQLGLGHSYSR	0.31621	2	0.972991
O00567	396	K	Nucleolar protein 56 OS=Homo sapiens OX=9606 GN=NOP56 PE=1 SV=4	NOP56	1	8.57175e-06	128.61	2	IDCFSEVPTSVFGEK(1)LR	-0.014963	1	0.965981
O00567	90	K	Nucleolar protein 56 OS=Homo sapiens OX=9606 GN=NOP56 PE=1 SV=4	NOP56	1	0.00612954	86.898	2	K(1)VLLGVGDPK	0.046946	3	1.01606
O00567	134	K	Nucleolar protein 56 OS=Homo sapiens OX=9606 GN=NOP56 PE=1 SV=4	NOP56	1	0.00168316	69.485	4	LHFHNLVK(1)GLTDLSACK	-0.49582	2	0.854626
O00567	320	K	Nucleolar protein 56 OS=Homo sapiens OX=9606 GN=NOP56 PE=1 SV=4	NOP56	1	6.6795e-12	149.74	3	LIAHAGSLTNLAK(1)YPASTVQILGAEK	0.0069431	4	1.09568
O00567	333	K	Nucleolar protein 56 OS=Homo sapiens OX=9606 GN=NOP56 PE=1 SV=4	NOP56	1	4.80638e-09	162.29	3	YPASTVQILGAEK(1)ALFR	0.49135	2	1.18522
O00567	87	K	Nucleolar protein 56 OS=Homo sapiens OX=9606 GN=NOP56 PE=1 SV=4	NOP56	1	0.00118122	93.667	2	LLLETHLPSK(1)K	0.24917	4	1.0543
O00567	288	K	Nucleolar protein 56 OS=Homo sapiens OX=9606 GN=NOP56 PE=1 SV=4	NOP56	1	3.45931e-10	149.93	3	SK(1)MSQVAPSLSALIGEAVGAR	-0.12021	2	1.10546
O00567	158	K	Nucleolar protein 56 OS=Homo sapiens OX=9606 GN=NOP56 PE=1 SV=4	NOP56	1	0.0620423	71.378	2	VK(1)FNVNR	0.37197	1
O00571	335	K	ATP-dependent RNA helicase DDX3X OS=Homo sapiens OX=9606 GN=DDX3X PE=1 SV=3	DDX3X	1	0.00632417	70.028	3	GK(1)IGLDFCK	-0.061586	2	1.00864
O00571	342	K	ATP-dependent RNA helicase DDX3X OS=Homo sapiens OX=9606 GN=DDX3X PE=1 SV=3	DDX3X	1	0.00107729	72.819	3	IGLDFCK(1)YLVLDEADR	0.085095	2	1.00013
O00571	264	K	ATP-dependent RNA helicase DDX3X OS=Homo sapiens OX=9606 GN=DDX3X PE=1 SV=3	DDX3X	1	7.28841e-05	115.12	2	K(1)QYPISLVLAPTR	-0.43957	4	1.03674
O00571	554	K	ATP-dependent RNA helicase DDX3X OS=Homo sapiens OX=9606 GN=DDX3X PE=1 SV=3	DDX3X	1	9.81119e-13	194.12	2	NINITK(1)DLLDLLVEAK	-0.11284	4	1.44606
O00571	491	K	ATP-dependent RNA helicase DDX3X OS=Homo sapiens OX=9606 GN=DDX3X PE=1 SV=3	DDX3X	1	2.70626e-05	126.83	2	SGK(1)SPILVATAVAAR	0.29808	4	0.977472
O00571	427	K	ATP-dependent RNA helicase DDX3X OS=Homo sapiens OX=9606 GN=DDX3X PE=1 SV=3	DDX3X	1	0.0249374	42.21	3	VVWVEESDK(1)R	3.8308	2	1.04659
O00571	208	K	ATP-dependent RNA helicase DDX3X OS=Homo sapiens OX=9606 GN=DDX3X PE=1 SV=3	DDX3X	1	0.0216978	42.818	4	YTRPTPVQK(1)HAIPIIK	0.53689	1	1.01999
O00592	526	K	Podocalyxin OS=Homo sapiens OX=9606 GN=PODXL PE=1 SV=2	PODXL	1	8.25194e-06	118.37	3	K(1)VVSLNGELGDSWIVPLDNLTK	0.36691	1	1
O00592	525	K	Podocalyxin OS=Homo sapiens OX=9606 GN=PODXL PE=1 SV=2	PODXL	1	1.49644e-14	173.11	4	LTEELQTVENGYHDNPTLEVMETSSEMQEK(1)K	-0.45869	5	1.01567
O00622	228	K	CCN family member 1 OS=Homo sapiens OX=9606 GN=CCN1 PE=1 SV=1	CCN1	1	5.16984e-08	136.53	3	ILYNPLQGQK(1)CIVQTTSWSQCSK	0.51093	2	1.04075
O00635	222	K	E3 ubiquitin-protein ligase TRIM38 OS=Homo sapiens OX=9606 GN=TRIM38 PE=1 SV=1	TRIM38	1	2.55622e-13	202.31	2	DYEAGLGLK(1)SNELK	-0.22934	1	1.11957
O00635	375	K	E3 ubiquitin-protein ligase TRIM38 OS=Homo sapiens OX=9606 GN=TRIM38 PE=1 SV=1	TRIM38	1	0.00746439	49.535	3	GTGMK(1)QEPQSGFWTLR	0.75298	1	1
O00635	236	K	E3 ubiquitin-protein ligase TRIM38 OS=Homo sapiens OX=9606 GN=TRIM38 PE=1 SV=1	TRIM38	1	1.14862e-06	144.18	3	SHILELEEK(1)CQGSAQK	-1.2955	2	1.11637
O00743	8	K	Serine/threonine-protein phosphatase 6 catalytic subunit OS=Homo sapiens OX=9606 GN=PPP6C PE=1 SV=1	PPP6C	1	0.000373509	93.348	2	APLDLDK(1)YVEIAR	-1.9	3	0.943665
O00750	22	K	Phosphatidylinositol 4-phosphate 3-kinase C2 domain-containing subunit beta OS=Homo sapiens OX=9606 GN=PIK3C2B PE=1 SV=2	PIK3C2B	1	0.00011183	94.856	3	K(1)ELAMAEALQMEYDALSR	0.31178	1	1.35238
O00750	1047	K	Phosphatidylinositol 4-phosphate 3-kinase C2 domain-containing subunit beta OS=Homo sapiens OX=9606 GN=PIK3C2B PE=1 SV=2	PIK3C2B	1	1.15331e-08	164.68	3	LPLSPSLLVK(1)GIVPR	0.095733	1	1.16611
O00750	1415	K	Phosphatidylinositol 4-phosphate 3-kinase C2 domain-containing subunit beta OS=Homo sapiens OX=9606 GN=PIK3C2B PE=1 SV=2	PIK3C2B	1	5.45848e-06	134.49	3	TFEEFQELHNK(1)LR	0.60119	2	1.06409
O00762	121	K	Ubiquitin-conjugating enzyme E2 C OS=Homo sapiens OX=9606 GN=UBE2C PE=1 SV=1	UBE2C	1	0.000812604	106.35	3	EK(1)WSALYDVR	-0.070921	4	0.925436
O00762	119	K	Ubiquitin-conjugating enzyme E2 C OS=Homo sapiens OX=9606 GN=UBE2C PE=1 SV=1	UBE2C	1	7.52235e-08	127.4	4	FLTPCYHPNVDTQGNICLDILK(1)EK	-0.14484	4	1.0192
O00762	172	K	Ubiquitin-conjugating enzyme E2 C OS=Homo sapiens OX=9606 GN=UBE2C PE=1 SV=1	UBE2C	1	0.000362311	100.82	2	YLQETYSK(1)QVTSQEP	-0.2661	1	1.24626
Q13085	579	K	Acetyl-CoA carboxylase 1 OS=Homo sapiens OX=9606 GN=ACACA PE=1 SV=2	ACACA	1	0.000754469	73.498	3	EEAISNMVVALK(1)ELSIR	-1.3622	1
Q13085	520	K	Acetyl-CoA carboxylase 1 OS=Homo sapiens OX=9606 GN=ACACA PE=1 SV=2	ACACA	1	1.57988e-11	155.76	3	ITSENPDEGFK(1)PSSGTVQELNFR	0.51424	2	0.932094
O00764	139	K	Pyridoxal kinase OS=Homo sapiens OX=9606 GN=PDXK PE=1 SV=1	PDXK	1	6.46556e-12	166.49	3	EK(1)VVPLADIITPNQFEAELLSGR	0.80186	2	0.412403
O00764	275	K	Pyridoxal kinase OS=Homo sapiens OX=9606 GN=PDXK PE=1 SV=1	PDXK	1	5.49442e-07	124.08	3	TIQCAK(1)AQAGEGVRPSPMQLELR	0.2339	4	1.08699
O00764	258	K	Pyridoxal kinase OS=Homo sapiens OX=9606 GN=PDXK PE=1 SV=1	PDXK	1	0.00010851	97.836	5	VACEK(1)TVSTLHHVLQR	-0.3705	4	1.00567
O00767	162	K	Stearoyl-CoA desaturase OS=Homo sapiens OX=9606 GN=SCD PE=1 SV=2	SCD	1	0.00232923	67.645	4	AHHK(1)FSETHADPHNSR	0.40352	1	0.940622
O00767	60	K	Stearoyl-CoA desaturase OS=Homo sapiens OX=9606 GN=SCD PE=1 SV=2	SCD	1	3.00291e-47	265.68	5	LETMPLYLEDDIRPDIK(1)DDIYDPTYK(1)DK	0.24846	17	1.13008
O00767	62	K	Stearoyl-CoA desaturase OS=Homo sapiens OX=9606 GN=SCD PE=1 SV=2	SCD	1	0.00210533	89.911	3	DK(1)EGPSPK(1)VEYVWR	-0.78841	2	0.919048
O00767	68	K	Stearoyl-CoA desaturase OS=Homo sapiens OX=9606 GN=SCD PE=1 SV=2	SCD	1	0.00014275	108.58	2	EGPSPK(1)VEYVWR	-0.058733	8	1.06011
O00767	196	K	Stearoyl-CoA desaturase OS=Homo sapiens OX=9606 GN=SCD PE=1 SV=2	SCD	1	6.94125e-37	276.71	3	EK(1)GSTLDLSDLEAEK(1)LVMFQR	-0.31911	11	1.04001
O00767	209	K	Stearoyl-CoA desaturase OS=Homo sapiens OX=9606 GN=SCD PE=1 SV=2	SCD	1	6.31332e-79	368.65	2	GSTLDLSDLEAEK(1)LVMFQR	0.21175	7	1.67654
O00767	194	K	Stearoyl-CoA desaturase OS=Homo sapiens OX=9606 GN=SCD PE=1 SV=2	SCD	0.999999	8.80855e-14	185.71	3	KHPAVK(1)EK(1)GSTLDLSDLEAEK	-0.045354	4	1.02721
O00767	341	K	Stearoyl-CoA desaturase OS=Homo sapiens OX=9606 GN=SCD PE=1 SV=2	SCD	1	0.00926307	89.752	2	VSK(1)AAILAR	0.26131	6	1.088
O00767	51	K	Stearoyl-CoA desaturase OS=Homo sapiens OX=9606 GN=SCD PE=1 SV=2	SCD	1	3.85779e-14	160.47	4	VLQNGGDK(1)LETMPLYLEDDIRPDIK(1)DDIYDPTYK	-1.174	12	1.21788
O00767	34	K	Stearoyl-CoA desaturase OS=Homo sapiens OX=9606 GN=SCD PE=1 SV=2	SCD	1	9.78402e-08	101.44	4	VLQNGGDK(1)LETMPLYLEDDIRPDIK(1)DDIYDPTYK	-1.174	5	1.82949
O14495	15	K	Phospholipid phosphatase 3 OS=Homo sapiens OX=9606 GN=PLPP3 PE=1 SV=1	PLPP3	1	3.08455e-05	109.38	3	AIVPESK(1)NGGSPALNNNPR	-0.69906	2	1.00867
O14495	293	K	Phospholipid phosphatase 3 OS=Homo sapiens OX=9606 GN=PLPP3 PE=1 SV=1	PLPP3	1	2.73945e-05	137.89	3	K(1)EILSPVDIIDR	-0.37971	4	0.914423
O14495	5	K	Phospholipid phosphatase 3 OS=Homo sapiens OX=9606 GN=PLPP3 PE=1 SV=1	PLPP3	1	0.00808522	79.474	2	MQNYK(1)YDK	0.58409	1	1
O14495	8	K	Phospholipid phosphatase 3 OS=Homo sapiens OX=9606 GN=PLPP3 PE=1 SV=1	PLPP3	1	0.00486368	82.831	2	YDK(1)AIVPESK	0.93761	2	1.11415
O14495	281	K	Phospholipid phosphatase 3 OS=Homo sapiens OX=9606 GN=PLPP3 PE=1 SV=1	PLPP3	1	0.00113911	74.537	3	TK(1)TTLSLPAPAIR	-0.26257	3	0.927507
O14503	117	K	Class E basic helix-loop-helix protein 40 OS=Homo sapiens OX=9606 GN=BHLHE40 PE=1 SV=1	BHLHE40	1	2.55603e-33	229.69	3	ALTNLIDQQQQK(1)IIALQSGLQAGELSGR	-0.55138	2	1.36039
O14503	102	K	Class E basic helix-loop-helix protein 40 OS=Homo sapiens OX=9606 GN=BHLHE40 PE=1 SV=1	BHLHE40	1	0.0305988	53.237	2	AVVLELTLK(1)HVK	-1.7522	1	0.994534
O14503	167	K	Class E basic helix-loop-helix protein 40 OS=Homo sapiens OX=9606 GN=BHLHE40 PE=1 SV=1	BHLHE40	1	4.99335e-07	147.87	3	DLK(1)SSQLVTHLHR	-0.23453	4	1.00836
O14503	84	K	Class E basic helix-loop-helix protein 40 OS=Homo sapiens OX=9606 GN=BHLHE40 PE=1 SV=1	BHLHE40	1	0.00137604	70.783	4	DLLPEHLK(1)LTTLGHLEK	0.3752	4	0.952156
O14503	159	K	Class E basic helix-loop-helix protein 40 OS=Homo sapiens OX=9606 GN=BHLHE40 PE=1 SV=1	BHLHE40	1	0.000939131	78.486	4	EVLQYLAK(1)HENTR	0.17936	3	0.99343
O14503	217	K	Class E basic helix-loop-helix protein 40 OS=Homo sapiens OX=9606 GN=BHLHE40 PE=1 SV=1	BHLHE40	1	1.12949e-28	249.83	3	GSEGPGK(1)NCVPVIQR	-0.60258	2	1.09552
O14503	76	K	Class E basic helix-loop-helix protein 40 OS=Homo sapiens OX=9606 GN=BHLHE40 PE=1 SV=1	BHLHE40	1	4.10058e-05	102.5	4	INECIAQLK(1)DLLPEHLK	-0.1359	4	0.883692
O14503	16	K	Class E basic helix-loop-helix protein 40 OS=Homo sapiens OX=9606 GN=BHLHE40 PE=1 SV=1	BHLHE40	1	1.0383e-06	96.042	5	IPSAQPPPACLPK(1)APGLEHGDLPGMYPAHMYQVYK	1.2476	2	0.780877
O14503	197	K	Class E basic helix-loop-helix protein 40 OS=Homo sapiens OX=9606 GN=BHLHE40 PE=1 SV=1	BHLHE40	0.999883	0.0136094	57.328	3	KPSDPAPK(1)VMDFK	0.21267	2	0.956709
O14503	202	K	Class E basic helix-loop-helix protein 40 OS=Homo sapiens OX=9606 GN=BHLHE40 PE=1 SV=1	BHLHE40	0.839334	0.0483858	50.563	3	VMDFK(0.839)EK(0.161)PSSPAK	-0.22776	1
O14521	158	K	Succinate dehydrogenase [ubiquinone] cytochrome b small subunit, mitochondrial OS=Homo sapiens OX=9606 GN=SDHD PE=1 SV=1	SDHD	1	0.0525773	72.618	2	AVAMLWK(1)L	-0.85413	1	1.11492
O14530	23	K	Thioredoxin domain-containing protein 9 OS=Homo sapiens OX=9606 GN=TXNDC9 PE=1 SV=2	TXNDC9	1	7.70274e-08	129.84	4	VLEHQLLQTTK(1)LVEEHLDSEIQK	0.68773	2	1.10294
O14543	173	K	Suppressor of cytokine signaling 3 OS=Homo sapiens OX=9606 GN=SOCS3 PE=1 SV=1	SOCS3	1	0.000204306	89.982	3	AYYIYSGGEK(1)IPLVLSR	0.36469	1	0.959819
O14543	85	K	Suppressor of cytokine signaling 3 OS=Homo sapiens OX=9606 GN=SOCS3 PE=1 SV=1	SOCS3	1	0.000479314	95.428	3	HFFTLSVK(1)TQSGTK	-0.56034	1	1.02246
O14543	28	K	Suppressor of cytokine signaling 3 OS=Homo sapiens OX=9606 GN=SOCS3 PE=1 SV=1	SOCS3	1	0.00523889	69.729	3	TFSSK(1)SEYQLVVNAVR	0.40819	1
O14543	206	K	Suppressor of cytokine signaling 3 OS=Homo sapiens OX=9606 GN=SOCS3 PE=1 SV=1	SOCS3	1	2.0077e-09	151.63	4	TVNGHLDSYEK(1)VTQLPGPIR	0.041096	6	1.04337
O14545	129	K	TRAF-type zinc finger domain-containing protein 1 OS=Homo sapiens OX=9606 GN=TRAFD1 PE=1 SV=1	TRAFD1	1	0.00868921	53.967	3	DLK(1)THPEVCGR	-0.013424	1	1
O14545	101	K	TRAF-type zinc finger domain-containing protein 1 OS=Homo sapiens OX=9606 GN=TRAFD1 PE=1 SV=1	TRAFD1	1	0.00341487	62.165	4	LAVCQHCDLELSILK(1)LK	-0.5256	2	1.02897
O14562	305	K	Ubiquitin domain-containing protein UBFD1 OS=Homo sapiens OX=9606 GN=UBFD1 PE=1 SV=2	UBFD1	1	0.000696456	110.12	2	DTVLGK(1)WQYF	0.017081	2	0.810079
O14562	149	K	Ubiquitin domain-containing protein UBFD1 OS=Homo sapiens OX=9606 GN=UBFD1 PE=1 SV=2	UBFD1	1	0.000493416	72.302	3	VTSGAK(1)IMVVGSTINDVLAVNTPK	-0.72932	1	1.42533
O14578	346	K	Citron Rho-interacting kinase OS=Homo sapiens OX=9606 GN=CIT PE=1 SV=2	CIT	1	2.51449e-07	140.28	3	VSSDFLDLIQSLLCGQK(1)ER	-0.077717	2	1.63725
O14579	265	K	Coatomer subunit epsilon OS=Homo sapiens OX=9606 GN=COPE PE=1 SV=3	COPE	1	1.52447e-12	166.79	4	DSGYPETLVNLIVLSQHLGK(1)PPEVTNR	-0.31341	1	1
O14579	293	K	Coatomer subunit epsilon OS=Homo sapiens OX=9606 GN=COPE PE=1 SV=3	COPE	1	9.16538e-06	160.36	2	EYQAK(1)ENDFDR	0.095234	2	1.12978
O14579	65	K	Coatomer subunit epsilon OS=Homo sapiens OX=9606 GN=COPE PE=1 SV=3	COPE	1	2.37806e-07	132.45	3	K(1)FGVVLDEIKPSSAPELQAVR	0.0090754	4	0.932993
O14579	74	K	Coatomer subunit epsilon OS=Homo sapiens OX=9606 GN=COPE PE=1 SV=3	COPE	0.999724	0.00381288	64.422	3	KFGVVLDEIK(1)PSSAPELQAVR	0.0058342	1	1
O14579	288	K	Coatomer subunit epsilon OS=Homo sapiens OX=9606 GN=COPE PE=1 SV=3	COPE	1	0.00369556	68.355	3	SHPFIK(1)EYQAK	-2.7046	1
O14579	278	K	Coatomer subunit epsilon OS=Homo sapiens OX=9606 GN=COPE PE=1 SV=3	COPE	1	8.75501e-05	152.97	2	YLSQLK(1)DAHR	-0.85409	1	1.18133
O14593	155	K	DNA-binding protein RFXANK OS=Homo sapiens OX=9606 GN=RFXANK PE=1 SV=2	RFXANK	1	1.1244e-06	144.29	3	FLLEWGADPHILAK(1)ER	-0.22007	4	1.24478
O14593	107	K	DNA-binding protein RFXANK OS=Homo sapiens OX=9606 GN=RFXANK PE=1 SV=2	RFXANK	1	5.85362e-27	207.76	5	GNEVSALPATLDSLSIHQLAAQGELDQLK(1)EHLR	0.93379	4	1.332
O14593	204	K	DNA-binding protein RFXANK OS=Homo sapiens OX=9606 GN=RFXANK PE=1 SV=2	RFXANK	1	0.064339	41.092	3	GNHVK(1)CVEALLAR	-0.26567	1
O14617	370	K	AP-3 complex subunit delta-1 OS=Homo sapiens OX=9606 GN=AP3D1 PE=1 SV=1	AP3D1	1	0.0011402	83.137	3	ALDLLYGMVSK(1)K	-0.48791	2	0.982112
O14617	580	K	AP-3 complex subunit delta-1 OS=Homo sapiens OX=9606 GN=AP3D1 PE=1 SV=1	AP3D1	1	0.00300116	68.548	3	ASCILQLVK(1)HIQK	-0.15708	1	1.21006
O14617	352	K	AP-3 complex subunit delta-1 OS=Homo sapiens OX=9606 GN=AP3D1 PE=1 SV=1	AP3D1	1	0.000340993	90.367	3	DLILQCLDDK(1)DESIR	-0.14617	2	1.11922
O14617	191	K	AP-3 complex subunit delta-1 OS=Homo sapiens OX=9606 GN=AP3D1 PE=1 SV=1	AP3D1	1	5.49317e-06	118.37	3	EK(1)LEDPDPGVQSAAVNVICELAR	0.029771	2	1.10058
O14617	243	K	AP-3 complex subunit delta-1 OS=Homo sapiens OX=9606 GN=AP3D1 PE=1 SV=1	AP3D1	1	0.000749104	79.614	3	IIK(1)LFGALTPLEPR	-0.39608	2	1.13943
O14617	118	K	AP-3 complex subunit delta-1 OS=Homo sapiens OX=9606 GN=AP3D1 PE=1 SV=1	AP3D1	1	0.0185457	41.483	3	K(1)DLSSPSQYDTGVALTGLSCFVTPDLAR	0.56986	1	1.32636
O14617	386	K	AP-3 complex subunit delta-1 OS=Homo sapiens OX=9606 GN=AP3D1 PE=1 SV=1	AP3D1	1	0.0207659	42.529	4	LMTHVDK(1)AEGTTYRDELLTK	-0.55065	1	1
O14617	588	K	AP-3 complex subunit delta-1 OS=Homo sapiens OX=9606 GN=AP3D1 PE=1 SV=1	AP3D1	1	0.00114324	63.085	3	LQAK(1)DVPVAEEVSALFAGELNPVAPK	0.76924	2	1.18461
O14617	537	K	AP-3 complex subunit delta-1 OS=Homo sapiens OX=9606 GN=AP3D1 PE=1 SV=1	AP3D1	1	3.62515e-09	146.45	3	LYASILQQK(1)EQAGEAEGAQAVTQLMVDR	-0.082292	1	1
O14617	16	K	AP-3 complex subunit delta-1 OS=Homo sapiens OX=9606 GN=AP3D1 PE=1 SV=1	AP3D1	1	0.00014074	104.82	3	MFDK(1)NLQDLVR	0.25809	2	1.21879
O14617	378	K	AP-3 complex subunit delta-1 OS=Homo sapiens OX=9606 GN=AP3D1 PE=1 SV=1	AP3D1	1	0.037837	83.265	2	NLMEIVK(1)K	0.28422	2	1.01595
O14617	216	K	AP-3 complex subunit delta-1 OS=Homo sapiens OX=9606 GN=AP3D1 PE=1 SV=1	AP3D1	1	0.000161617	116.55	3	RNPK(1)NYLSLAPLFFK	0.64863	4	0.951486
O14617	55	K	AP-3 complex subunit delta-1 OS=Homo sapiens OX=9606 GN=AP3D1 PE=1 SV=1	AP3D1	1	8.17228e-06	142.92	2	QDNIAVK(1)ANAVCK	-1.2686	1	1
O14617	342	K	AP-3 complex subunit delta-1 OS=Homo sapiens OX=9606 GN=AP3D1 PE=1 SV=1	AP3D1	1	3.33422e-14	179.36	3	SVQSHK(1)DLILQCLDDKDESIR	-0.24976	6	1.04287
O14617	44	K	AP-3 complex subunit delta-1 OS=Homo sapiens OX=9606 GN=AP3D1 PE=1 SV=1	AP3D1	1	1.03011e-18	244.44	2	YISQCIDEIK(1)QELK	-2.2038	4	0.950999
O14617	48	K	AP-3 complex subunit delta-1 OS=Homo sapiens OX=9606 GN=AP3D1 PE=1 SV=1	AP3D1	0.999953	2.24026e-05	109.03	4	YISQCIDEIKQELK(1)QDNIAVK	-0.52331	1	1
O14628	187	K	Zinc finger protein 195 OS=Homo sapiens OX=9606 GN=ZNF195 PE=1 SV=2	ZNF195	1	7.96712e-06	176.48	2	K(1)DWESLDECK	-0.2898	1	0.816504
O14641	343	K	Segment polarity protein dishevelled homolog DVL-2 OS=Homo sapiens OX=9606 GN=DVL2 PE=1 SV=1	DVL2	1	0.000353704	89.866	3	DIVHK(1)PGPIVLTVAK	0.40356	2	0.943522
O14641	353	K	Segment polarity protein dishevelled homolog DVL-2 OS=Homo sapiens OX=9606 GN=DVL2 PE=1 SV=1	DVL2	0.989777	3.80877e-05	84.561	4	DIVHK(0.01)PGPIVLTVAK(0.99)CWDPSPQAYFTLPR	0.71744	1	1.28383
O14641	301	K	Segment polarity protein dishevelled homolog DVL-2 OS=Homo sapiens OX=9606 GN=DVL2 PE=1 SV=1	DVL2	1	0.000157112	88.872	3	GDGGIYIGSIMK(1)GGAVAADGR	-0.080809	2	1.07546
O14641	428	K	Segment polarity protein dishevelled homolog DVL-2 OS=Homo sapiens OX=9606 GN=DVL2 PE=1 SV=1	DVL2	1	3.03994e-08	138.44	4	GLSVHTDMASVTK(1)AMAAPESGLEVR	0.34661	4	0.990871
O14641	477	K	Segment polarity protein dishevelled homolog DVL-2 OS=Homo sapiens OX=9606 GN=DVL2 PE=1 SV=1	DVL2	1	0.0191118	100.98	2	K(1)YASGLLK	0.51776	2	0.966661
O14641	484	K	Segment polarity protein dishevelled homolog DVL-2 OS=Homo sapiens OX=9606 GN=DVL2 PE=1 SV=1	DVL2	1	0.021246	60.398	3	YASGLLK(1)AGLIR	-1.2505	4	0.922374
O14672	714	K	Disintegrin and metalloproteinase domain-containing protein 10 OS=Homo sapiens OX=9606 GN=ADAM10 PE=1 SV=1	ADAM10	1	0.00516572	63.091	3	LPPPK(1)PLPGTLK	0.32774	1	0.857186
O14672	721	K	Disintegrin and metalloproteinase domain-containing protein 10 OS=Homo sapiens OX=9606 GN=ADAM10 PE=1 SV=1	ADAM10	0.999956	0.00239932	72.089	4	LPPPKPLPGTLK(1)R	-0.25	3	0.863947
O14682	458	K	Ectoderm-neural cortex protein 1 OS=Homo sapiens OX=9606 GN=ENC1 PE=1 SV=2	ENC1	1	0.0383061	41.871	3	LFAFGGTSVSHDK(1)LPK	2.7709	1
O14684	42	K	Prostaglandin E synthase OS=Homo sapiens OX=9606 GN=PTGES PE=1 SV=2	PTGES	1	0.0361025	46.796	3	K(1)AFANPEDALR	-0.010048	1
O14713	199	K	Integrin beta-1-binding protein 1 OS=Homo sapiens OX=9606 GN=ITGB1BP1 PE=1 SV=1	ITGB1BP1	1	0.000366642	109.83	2	VLSTAFDSVLTSEK(1)P	0.91829	2	0.887261
O14727	189	K	Apoptotic protease-activating factor 1 OS=Homo sapiens OX=9606 GN=APAF1 PE=1 SV=2	APAF1	1	0.00754526	47.281	4	DHSLLEGCFPGGVHWVSVGK(1)QDK	0.3722	1	1
O14727	267	K	Apoptotic protease-activating factor 1 OS=Homo sapiens OX=9606 GN=APAF1 PE=1 SV=2	APAF1	1	0.00270989	85.821	2	DK(1)SVTDSVMGPK	-0.38956	1	0.751472
O14727	277	K	Apoptotic protease-activating factor 1 OS=Homo sapiens OX=9606 GN=APAF1 PE=1 SV=2	APAF1	1	0.00375588	56.247	3	SVTDSVMGPK(1)YVVPVESSLGK	0.99366	1	1
O14727	318	K	Apoptotic protease-activating factor 1 OS=Homo sapiens OX=9606 GN=APAF1 PE=1 SV=2	APAF1	1	8.5507e-09	153.23	3	ECK(1)GSPLVVSLIGALLR	-0.13331	2	1.3859
O14727	756	K	Apoptotic protease-activating factor 1 OS=Homo sapiens OX=9606 GN=APAF1 PE=1 SV=2	APAF1	1	0.00656346	66.152	3	FSPDDK(1)LLASCSADGTLK	-0.62047	1	1.02394
O14727	536	K	Apoptotic protease-activating factor 1 OS=Homo sapiens OX=9606 GN=APAF1 PE=1 SV=2	APAF1	1	5.51977e-05	89.565	4	HILDEK(1)DCAVSENFQEFLSLNGHLLGR	1.5332	1	1
O14727	224	K	Apoptotic protease-activating factor 1 OS=Homo sapiens OX=9606 GN=APAF1 PE=1 SV=2	APAF1	1	0.00994302	50.354	3	LPLNIEEAK(1)DR	0.20214	1
O14727	448	K	Apoptotic protease-activating factor 1 OS=Homo sapiens OX=9606 GN=APAF1 PE=1 SV=2	APAF1	1	5.90586e-08	131.59	5	YYLHDLQVDFLTEK(1)NCSQLQDLHK	-0.93854	2	1
O14730	146	K	Serine/threonine-protein kinase RIO3 OS=Homo sapiens OX=9606 GN=RIOK3 PE=1 SV=2	RIOK3	1	0.026562	44.457	3	DDPYRPAK(1)PVPTPK	-0.11354	1	1.24843
O14730	108	K	Serine/threonine-protein kinase RIO3 OS=Homo sapiens OX=9606 GN=RIOK3 PE=1 SV=2	RIOK3	0.936177	0.00324934	74.428	3	K(0.064)FNGDSK(0.936)VSISFENYR	-0.28044	2	1.06243
O14730	207	K	Serine/threonine-protein kinase RIO3 OS=Homo sapiens OX=9606 GN=RIOK3 PE=1 SV=2	RIOK3	1	1.06383e-05	114.4	3	LSNHVFNALK(1)QHAYSEER	-1.3017	1	1
O14730	331	K	Serine/threonine-protein kinase RIO3 OS=Homo sapiens OX=9606 GN=RIOK3 PE=1 SV=2	RIOK3	1	0.0180598	54.7	3	MWAEK(1)EMHNLAR	-0.086015	1	0.764833
O14730	452	K	Serine/threonine-protein kinase RIO3 OS=Homo sapiens OX=9606 GN=RIOK3 PE=1 SV=2	RIOK3	1	1.91929e-06	154.81	3	NVSQFFQK(1)GGVK	0.35987	4	0.882742
O14730	290	K	Serine/threonine-protein kinase RIO3 OS=Homo sapiens OX=9606 GN=RIOK3 PE=1 SV=2	RIOK3	1	0.0102141	49.423	3	VIPTECAIK(1)VFK	0.54751	2
O14730	307	K	Serine/threonine-protein kinase RIO3 OS=Homo sapiens OX=9606 GN=RIOK3 PE=1 SV=2	RIOK3	1	0.0336389	73.975	2	YIK(1)DDFR	0.47649	2	0.959563
O14732	177	K	Inositol monophosphatase 2 OS=Homo sapiens OX=9606 GN=IMPA2 PE=1 SV=1	IMPA2	1	0.000505803	112.41	2	ALVLTEIGPK(1)R	-0.0057951	2	0.984587
O14732	89	K	Inositol monophosphatase 2 OS=Homo sapiens OX=9606 GN=IMPA2 PE=1 SV=1	IMPA2	1	0.000339526	69.873	5	FIAEEAAASGAK(1)CVLTHSPTWIIDPIDGTCNFVHR	-0.29736	3	1.1168
O14732	184	K	Inositol monophosphatase 2 OS=Homo sapiens OX=9606 GN=IMPA2 PE=1 SV=1	IMPA2	1	0.000527784	91.592	3	RDPATLK(1)LFLSNMER	-0.8471	2	1.06734
O14732	167	K	Inositol monophosphatase 2 OS=Homo sapiens OX=9606 GN=IMPA2 PE=1 SV=1	IMPA2	1	0.000154011	89.668	3	VSGETDLSK(1)ALVLTEIGPK	0.11	2	1.05675
O14733	9	K	Dual specificity mitogen-activated protein kinase kinase 7 OS=Homo sapiens OX=9606 GN=MAP2K7 PE=1 SV=2	MAP2K7	1	1.89675e-07	179.1	2	AASSLEQK(1)LSR	-0.61169	1
O14733	258	K	Dual specificity mitogen-activated protein kinase kinase 7 OS=Homo sapiens OX=9606 GN=MAP2K7 PE=1 SV=2	MAP2K7	1	0.000510564	89.747	3	GQIK(1)LCDFGISGR	0.32658	2	0.983523
O14733	101	K	Dual specificity mitogen-activated protein kinase kinase 7 OS=Homo sapiens OX=9606 GN=MAP2K7 PE=1 SV=2	MAP2K7	1	0.0239899	48.547	3	LQEIMK(1)QTGYLTIGGQR	-0.44255	1	1
O14733	95	K	Dual specificity mitogen-activated protein kinase kinase 7 OS=Homo sapiens OX=9606 GN=MAP2K7 PE=1 SV=2	MAP2K7	1	6.4046e-05	103.88	3	SMESIEIDQK(1)LQEIMK	-0.51298	2	0.85851
O14734	188	K	Acyl-coenzyme A thioesterase 8 OS=Homo sapiens OX=9606 GN=ACOT8 PE=1 SV=1	ACOT8	1	0.000176972	81.922	3	IAAQEVPIEIK(1)PVNPSPLSQLQR	0.078122	1	0.820897
O14735	121	K	CDP-diacylglycerol--inositol 3-phosphatidyltransferase OS=Homo sapiens OX=9606 GN=CDIPT PE=1 SV=1	CDIPT	1	0.00322597	63.337	3	GSESHK(1)MIDLSGNPVLR	0.13366	1	1
O14744	240	K	Protein arginine N-methyltransferase 5 OS=Homo sapiens OX=9606 GN=PRMT5 PE=1 SV=4	PRMT5	1	0.000570972	89.231	4	WLGEPIK(1)AAILPTSIFLTNK(1)K	-0.78433	4	0.893365
O14744	184	K	Protein arginine N-methyltransferase 5 OS=Homo sapiens OX=9606 GN=PRMT5 PE=1 SV=4	PRMT5	1	3.54676e-09	145.19	4	DDIIENAPTTHTEEYSGEEK(1)TWMWWHNFR	-0.17129	2	0.93984
O14744	333	K	Protein arginine N-methyltransferase 5 OS=Homo sapiens OX=9606 GN=PRMT5 PE=1 SV=4	PRMT5	1	7.82212e-11	190.53	2	DPIK(1)YSQYQQAIYK	1.1235	3	1.05909
O14744	343	K	Protein arginine N-methyltransferase 5 OS=Homo sapiens OX=9606 GN=PRMT5 PE=1 SV=4	PRMT5	1	0.000648518	78.249	3	YSQYQQAIYK(1)CLLDR	0.20696	2	0.809349
O14744	60	K	Protein arginine N-methyltransferase 5 OS=Homo sapiens OX=9606 GN=PRMT5 PE=1 SV=4	PRMT5	1	5.10291e-05	115.82	4	EFIQEPAK(1)NRPGPQTR	1.6862	4	1.04098
O14744	490	K	Protein arginine N-methyltransferase 5 OS=Homo sapiens OX=9606 GN=PRMT5 PE=1 SV=4	PRMT5	1	1.57941e-08	151.48	3	EK(1)DRDPEAQFEMPYVVR	-0.1325	3	1.20789
O14744	248	K	Protein arginine N-methyltransferase 5 OS=Homo sapiens OX=9606 GN=PRMT5 PE=1 SV=4	PRMT5	1	0.00181255	73.781	3	GFPVLSK(1)MHQR	0.23997	2	1.06504
O14744	387	K	Protein arginine N-methyltransferase 5 OS=Homo sapiens OX=9606 GN=PRMT5 PE=1 SV=4	PRMT5	1	0.00979991	111.17	3	IK(1)LYAVEK	-0.46344	4	1.02715
O14744	95	K	Protein arginine N-methyltransferase 5 OS=Homo sapiens OX=9606 GN=PRMT5 PE=1 SV=4	PRMT5	1	0.0356168	54.276	3	LSPWIRPDSK(1)VEK	0.19503	1
O14744	354	K	Protein arginine N-methyltransferase 5 OS=Homo sapiens OX=9606 GN=PRMT5 PE=1 SV=4	PRMT5	1	7.20804e-10	158.65	3	VPEEEK(1)DTNVQVLMVLGAGR	-0.41031	1	0.965396
O14744	227	K	Protein arginine N-methyltransferase 5 OS=Homo sapiens OX=9606 GN=PRMT5 PE=1 SV=4	PRMT5	1	1.74997e-05	108.71	4	WLGEPIK(1)AAILPTSIFLTNK(1)K	-0.78433	3	0.583082
O14745	101	K	Na(+)/H(+) exchange regulatory cofactor NHE-RF1 OS=Homo sapiens OX=9606 GN=SLC9A3R1 PE=1 SV=4	SLC9A3R1	1	3.65714e-05	98.796	3	LLVVDPETDEQLQK(1)LGVQVR	0.98863	1	1.15795
O14757	145	K	Serine/threonine-protein kinase Chk1 OS=Homo sapiens OX=9606 GN=CHEK1 PE=1 SV=2	CHEK1	1	4.18438e-13	194.23	3	DNLK(1)ISDFGLATVFR	-0.14721	3	1.28181
O14757	383	K	Serine/threonine-protein kinase Chk1 OS=Homo sapiens OX=9606 GN=CHEK1 PE=1 SV=2	CHEK1	1	0.0053337	72.643	3	FFTK(1)LDADK	0.08422	2
O14757	313	K	Serine/threonine-protein kinase Chk1 OS=Homo sapiens OX=9606 GN=CHEK1 PE=1 SV=2	CHEK1	1	1.10155e-08	126.88	4	HIQSNLDFSPVNSASSEENVK(1)YSSSQPEPR	0.42812	2	1.0525
O14757	233	K	Serine/threonine-protein kinase Chk1 OS=Homo sapiens OX=9606 GN=CHEK1 PE=1 SV=2	CHEK1	1	0.00480619	67.252	3	K(1)IDSAPLALLHK	0.76625	1	1
O14763	245	K	Tumor necrosis factor receptor superfamily member 10B OS=Homo sapiens OX=9606 GN=TNFRSF10B PE=1 SV=2	TNFRSF10B	1	0.000314156	78.012	3	VLPYLK(1)GICSGGGGDPER	-0.31937	2	1.10231
O14777	462	K	Kinetochore protein NDC80 homolog OS=Homo sapiens OX=9606 GN=NDC80 PE=1 SV=1	NDC80	1	0.0167903	51.611	3	AQVYVPLK(1)ELLNETEEEINK	-1.9268	1
O14777	405	K	Kinetochore protein NDC80 homolog OS=Homo sapiens OX=9606 GN=NDC80 PE=1 SV=1	NDC80	1	0.000436093	89.624	3	GK(1)EAIETQLAEYHK	-0.13012	1	1.10838
O14777	517	K	Kinetochore protein NDC80 homolog OS=Homo sapiens OX=9606 GN=NDC80 PE=1 SV=1	NDC80	1	0.0423949	43.651	3	LDDLYQQK(1)IK	1.1149	1	0.97322
O14777	271	K	Kinetochore protein NDC80 homolog OS=Homo sapiens OX=9606 GN=NDC80 PE=1 SV=1	NDC80	1	0.0199735	87.323	2	LESLEAK(1)NR	-0.079749	2	0.954624
O14777	360	K	Kinetochore protein NDC80 homolog OS=Homo sapiens OX=9606 GN=NDC80 PE=1 SV=1	NDC80	1	0.00294127	64.507	3	LQNIIDNQK(1)YSVADIER	-0.56154	1	0.830776
O14777	89	K	Kinetochore protein NDC80 homolog OS=Homo sapiens OX=9606 GN=NDC80 PE=1 SV=1	NDC80	1	2.31521e-06	142.97	3	PLNDK(1)AFIQQCIR	-0.2119	2	0.896617
O14777	123	K	Kinetochore protein NDC80 homolog OS=Homo sapiens OX=9606 GN=NDC80 PE=1 SV=1	NDC80	1	0.0064579	59.227	3	SLQAPSVK(1)DFLK	-0.12804	1
O14786	913	K	Neuropilin-1 OS=Homo sapiens OX=9606 GN=NRP1 PE=1 SV=3	NRP1	1	9.2839e-09	196.79	2	DK(1)LNTQSTYSEA	-0.30384	2	1.12924
O14802	575	K	DNA-directed RNA polymerase III subunit RPC1 OS=Homo sapiens OX=9606 GN=POLR3A PE=1 SV=2	POLR3A	1	0.0121548	57.499	3	ACQIIASILVGK(1)DEK	-0.65517	1	1.12226
O14802	713	K	DNA-directed RNA polymerase III subunit RPC1 OS=Homo sapiens OX=9606 GN=POLR3A PE=1 SV=2	POLR3A	1	2.11174e-05	146.23	2	AK(1)YELLNAGYK	-0.75708	2	0.984943
O14802	228	K	DNA-directed RNA polymerase III subunit RPC1 OS=Homo sapiens OX=9606 GN=POLR3A PE=1 SV=2	POLR3A	1	1.3238e-18	218.68	3	AQENLNPLVVLNLFK(1)R	-0.53716	2	1.05013
O14802	711	K	DNA-directed RNA polymerase III subunit RPC1 OS=Homo sapiens OX=9606 GN=POLR3A PE=1 SV=2	POLR3A	1	0.00298072	62.475	3	GFSIGIGDVTPGQGLLK(1)AK	0.93477	1	1.06135
O14802	388	K	DNA-directed RNA polymerase III subunit RPC1 OS=Homo sapiens OX=9606 GN=POLR3A PE=1 SV=2	POLR3A	1	0.000137115	90.972	3	IDEVAVPVHVAK(1)ILTFPEK	-0.34792	2	1.02244
O14802	1013	K	DNA-directed RNA polymerase III subunit RPC1 OS=Homo sapiens OX=9606 GN=POLR3A PE=1 SV=2	POLR3A	1	0.00148983	78.373	3	ITPTQVEK(1)FLETCR	-0.13865	2	0.930264
O14802	955	K	DNA-directed RNA polymerase III subunit RPC1 OS=Homo sapiens OX=9606 GN=POLR3A PE=1 SV=2	POLR3A	1	5.09004e-06	131.72	3	K(1)SEFLCCQDSFLQEIK	0.034289	2	1.05089
O14802	970	K	DNA-directed RNA polymerase III subunit RPC1 OS=Homo sapiens OX=9606 GN=POLR3A PE=1 SV=2	POLR3A	1	0.00178159	76.391	3	SEFLCCQDSFLQEIK(1)K	0.6516	1	1.00838
O14802	877	K	DNA-directed RNA polymerase III subunit RPC1 OS=Homo sapiens OX=9606 GN=POLR3A PE=1 SV=2	POLR3A	1	0.002178	67.645	3	LVK(1)SLEDLCSQYDLTVR	-4.3742	1	1
O14802	271	K	DNA-directed RNA polymerase III subunit RPC1 OS=Homo sapiens OX=9606 GN=POLR3A PE=1 SV=2	POLR3A	1	6.74731e-06	118.48	3	PSVVSDLK(1)SGTNEDDLTMK	0.66375	1	1.21221
O14802	1256	K	DNA-directed RNA polymerase III subunit RPC1 OS=Homo sapiens OX=9606 GN=POLR3A PE=1 SV=2	POLR3A	1	0.000189101	86.96	3	TTSNNTYEVEK(1)TLGIEAAR	0.63193	2	1.2173
O14817	187	K	Tetraspanin-4 OS=Homo sapiens OX=9606 GN=TSPAN4 PE=1 SV=1	TSPAN4	1	0.00170612	52.237	4	VPDSCCLEFSESCGLHAPGTWWK(1)APCYETVK	-0.45999	1	1.10915
O14818	27	K	Proteasome subunit alpha type-7 OS=Homo sapiens OX=9606 GN=PSMA7 PE=1 SV=1	PSMA7	1	1.66459e-11	158.89	3	AITVFSPDGHLFQVEYAQEAVK(1)K	-0.342	4	0.949038
O14818	204	K	Proteasome subunit alpha type-7 OS=Homo sapiens OX=9606 GN=PSMA7 PE=1 SV=1	PSMA7	1	9.19829e-14	183.23	3	ALLEVVQSGGK(1)NIELAVMR	-0.40069	2	1.64017
O14818	47	K	Proteasome subunit alpha type-7 OS=Homo sapiens OX=9606 GN=PSMA7 PE=1 SV=1	PSMA7	1	0.000699165	118.18	3	DIVVLGVEK(1)K	-0.37607	4	0.851748
O14818	218	K	Proteasome subunit alpha type-7 OS=Homo sapiens OX=9606 GN=PSMA7 PE=1 SV=1	PSMA7	1	1.46838e-18	210.93	3	RDQSLK(1)ILNPEEIEK	0.49089	3	1.24478
O14818	227	K	Proteasome subunit alpha type-7 OS=Homo sapiens OX=9606 GN=PSMA7 PE=1 SV=1	PSMA7	1	2.74635e-06	137.19	2	ILNPEEIEK(1)YVAEIEK	0.85441	2	1
O14818	174	K	Proteasome subunit alpha type-7 OS=Homo sapiens OX=9606 GN=PSMA7 PE=1 SV=1	PSMA7	1	1.45116e-78	357.55	2	EFLEK(1)NYTDEAIETDDLTIK	-0.010004	4	0.94473
O14818	61	K	Proteasome subunit alpha type-7 OS=Homo sapiens OX=9606 GN=PSMA7 PE=1 SV=1	PSMA7	1	2.28666e-10	161.47	3	K(1)ICALDDNVCMAFAGLTADAR	-0.40885	2	0.935301
O14818	193	K	Proteasome subunit alpha type-7 OS=Homo sapiens OX=9606 GN=PSMA7 PE=1 SV=1	PSMA7	1	2.20109e-07	148.57	2	LVIK(1)ALLEVVQSGGK	-0.58883	2	1.48772
O14818	157	K	Proteasome subunit alpha type-7 OS=Homo sapiens OX=9606 GN=PSMA7 PE=1 SV=1	PSMA7	1	5.69435e-10	161.86	3	LYQTDPSGTYHAWK(1)ANAIGR	0.67885	5	1.12
O14818	52	K	Proteasome subunit alpha type-7 OS=Homo sapiens OX=9606 GN=PSMA7 PE=1 SV=1	PSMA7	1	0.0349672	66.692	2	SVAK(1)LQDER	-0.031237	1
O14818	115	K	Proteasome subunit alpha type-7 OS=Homo sapiens OX=9606 GN=PSMA7 PE=1 SV=1	PSMA7	1	0.0190473	51.736	3	YIASLK(1)QR	-1.0159	2	0.826011
O14828	81	K	Secretory carrier-associated membrane protein 3 OS=Homo sapiens OX=9606 GN=SCAMP3 PE=1 SV=3	SCAMP3	1	2.16531e-05	95.255	4	LSPTEPK(1)NYGSYSTQASAAAATAELLK(1)K	0.58212	2	0.502323
O14828	101	K	Secretory carrier-associated membrane protein 3 OS=Homo sapiens OX=9606 GN=SCAMP3 PE=1 SV=3	SCAMP3	1	2.51762e-54	316.54	2	NYGSYSTQASAAAATAELLK(1)K	0.50045	6	0.949199
O14828	313	K	Secretory carrier-associated membrane protein 3 OS=Homo sapiens OX=9606 GN=SCAMP3 PE=1 SV=3	SCAMP3	1	2.52033e-08	142.99	3	TGASFQK(1)AQQEFAAGVFSNPAVR	-0.17155	2	0.867932
O14907	53	K	Tax1-binding protein 3 OS=Homo sapiens OX=9606 GN=TAX1BP3 PE=1 SV=2	TAX1BP3	1	0.0414727	55.461	2	TDK(1)GIYVTR	-1.6572	1
O14908	263	K	PDZ domain-containing protein GIPC1 OS=Homo sapiens OX=9606 GN=GIPC1 PE=1 SV=2	GIPC1	1	0.000135919	91.065	3	GPATVEDLPSAFEEK(1)AIEK	-0.23588	1
O14908	80	K	PDZ domain-containing protein GIPC1 OS=Homo sapiens OX=9606 GN=GIPC1 PE=1 SV=2	GIPC1	1	0.000869642	80.312	3	IEGFTNVK(1)ELYGK	0.055541	2	0.969434
O14925	110	K	Mitochondrial import inner membrane translocase subunit Tim23 OS=Homo sapiens OX=9606 GN=TIMM23 PE=1 SV=1	TIMM23	1	0.00687349	59.198	3	ETQNMAWSK(1)PR	1.4328	2	1.0983
O14925	68	K	Mitochondrial import inner membrane translocase subunit Tim23 OS=Homo sapiens OX=9606 GN=TIMM23 PE=1 SV=1	TIMM23	1	0.000140411	90.718	3	YLVQDTDEFILPTGANK(1)TR	0.10761	1
O14929	9	K	Histone acetyltransferase type B catalytic subunit OS=Homo sapiens OX=9606 GN=HAT1 PE=1 SV=1	HAT1	1	5.3295e-05	115.57	2	AGFGAMEK(1)FLVEYK	1.3131	1	1
O14929	292	K	Histone acetyltransferase type B catalytic subunit OS=Homo sapiens OX=9606 GN=HAT1 PE=1 SV=1	HAT1	1	0.0001023	98.281	3	DFVLVK(1)LCQDLPCFSR	-0.56584	1	1
O14929	304	K	Histone acetyltransferase type B catalytic subunit OS=Homo sapiens OX=9606 GN=HAT1 PE=1 SV=1	HAT1	1	2.78814e-19	198.85	3	EK(1)LMQGFNEDMAIEAQQK	0.22462	2	1.08487
O14929	320	K	Histone acetyltransferase type B catalytic subunit OS=Homo sapiens OX=9606 GN=HAT1 PE=1 SV=1	HAT1	1	0.00602388	50.188	3	LMQGFNEDMAIEAQQK(1)FK	1.2617	2	0.871951
O14929	26	K	Histone acetyltransferase type B catalytic subunit OS=Homo sapiens OX=9606 GN=HAT1 PE=1 SV=1	HAT1	1	8.19765e-05	106.14	3	LAEYK(1)CNTNTAIELK	-1.1736	2	1.19758
O14929	70	K	Histone acetyltransferase type B catalytic subunit OS=Homo sapiens OX=9606 GN=HAT1 PE=1 SV=1	HAT1	1	0.000162529	78.717	3	TFFPEYTHQLFGDDETAFGYK(1)GLK	1.0295	1	1.00836
O14929	110	K	Histone acetyltransferase type B catalytic subunit OS=Homo sapiens OX=9606 GN=HAT1 PE=1 SV=1	HAT1	1	4.53356e-07	137.45	3	VDENFDCVEADDVEGK(1)IR	-0.030399	2	0.984926
O14929	94	K	Histone acetyltransferase type B catalytic subunit OS=Homo sapiens OX=9606 GN=HAT1 PE=1 SV=1	HAT1	1	6.83794e-08	134.81	3	VEYASK(1)VDENFDCVEADDVEGK	-0.34552	2	1.12447
O14939	118	K	Phospholipase D2 OS=Homo sapiens OX=9606 GN=PLD2 PE=1 SV=2	PLD2	1	0.000992177	81.002	3	HK(1)VLMSLLPLAR	0.21581	1	1
O14949	33	K	Cytochrome b-c1 complex subunit 8 OS=Homo sapiens OX=9606 GN=UQCRQ PE=1 SV=4	UQCRQ	1	0.00028794	92.457	4	AYPHVFTK(1)GIPNVLR	-0.90954	3	1.18845
P19105	50	K	Myosin regulatory light chain 12A OS=Homo sapiens OX=9606 GN=MYL12A PE=1 SV=2	MYL12A	1	0.000174762	88.019	3	DGFIDK(1)EDLHDMLASLGK	0.26706	3	0.595462
O14964	251	K	Hepatocyte growth factor-regulated tyrosine kinase substrate OS=Homo sapiens OX=9606 GN=HGS PE=1 SV=1	HGS	1	2.69721e-08	139.79	3	ATSTTELPPEYLTSPLSQQSQLPPK(1)R	0.21751	4	1.20274
O14964	473	K	Hepatocyte growth factor-regulated tyrosine kinase substrate OS=Homo sapiens OX=9606 GN=HGS PE=1 SV=1	HGS	1	0.000373663	91.62	3	LYYEGLQDK(1)LAQIR	-0.0034014	1
O14964	86	K	Hepatocyte growth factor-regulated tyrosine kinase substrate OS=Homo sapiens OX=9606 GN=HGS PE=1 SV=1	HGS	1	1.15059e-27	235.56	3	NCGQTVHDEVANK(1)QTMEELK	0.22378	3	1.27826
O14965	271	K	Aurora kinase A OS=Homo sapiens OX=9606 GN=AURKA PE=1 SV=2	AURKA	1	1.11343e-08	131.81	4	DIKPENLLLGSAGELK(1)IADFGWSVHAPSSR	-1.042	1	0.524373
O14965	143	K	Aurora kinase A OS=Homo sapiens OX=9606 GN=AURKA PE=1 SV=2	AURKA	1	0.00011525	119.62	2	GK(1)FGNVYLAR	0.0566	5	0.820908
O14966	20	K	Ras-related protein Rab-7L1 OS=Homo sapiens OX=9606 GN=RAB29 PE=1 SV=1	RAB29	1	0.000212557	89.484	3	VLVVGDAAVGK(1)TSLVQR	-0.12533	1	1.05441
O14972	175	K	Vacuolar protein sorting-associated protein 26C OS=Homo sapiens OX=9606 GN=VPS26C PE=1 SV=1	VPS26C	1	0.00598678	70.919	3	ALLPK(1)FLLR	-0.25439	2	0.891303
O14972	135	K	Vacuolar protein sorting-associated protein 26C OS=Homo sapiens OX=9606 GN=VPS26C PE=1 SV=1	VPS26C	1	0.00074065	74.141	3	DLTK(1)TCEFIVHSAPQK	-0.42139	1	1
O14972	168	K	Vacuolar protein sorting-associated protein 26C OS=Homo sapiens OX=9606 GN=VPS26C PE=1 SV=1	VPS26C	1	4.04191e-05	98.543	3	FTPSPVDFTITPETLQNVK(1)ER	0.037973	1	1
O14972	8	K	Vacuolar protein sorting-associated protein 26C OS=Homo sapiens OX=9606 GN=VPS26C PE=1 SV=1	VPS26C	1	0.00428968	78.377	2	GTALDIK(1)IK	-0.30101	1	0.742902
O14975	141	K	Very long-chain acyl-CoA synthetase OS=Homo sapiens OX=9606 GN=SLC27A2 PE=1 SV=2	SLC27A2	1	0.0522021	45.115	3	AK(1)SLLHCFQCCGAK	-1.3747	1
O14975	398	K	Very long-chain acyl-CoA synthetase OS=Homo sapiens OX=9606 GN=SLC27A2 PE=1 SV=2	SLC27A2	1	9.19789e-18	190.57	2	IITYDLIK(1)YDVEK	-1.2046	8	0.840242
O14975	174	K	Very long-chain acyl-CoA synthetase OS=Homo sapiens OX=9606 GN=SLC27A2 PE=1 SV=2	SLC27A2	1	3.38141e-05	145.91	2	K(1)DDVSIYYVSR	-1.0418	1	1.11806
O14975	173	K	Very long-chain acyl-CoA synthetase OS=Homo sapiens OX=9606 GN=SLC27A2 PE=1 SV=2	SLC27A2	1	2.038e-07	131.3	3	VLLVSPELQAAVEEILPSLK(1)K	0.19879	2	1.35797
O14975	419	K	Very long-chain acyl-CoA synthetase OS=Homo sapiens OX=9606 GN=SLC27A2 PE=1 SV=2	SLC27A2	1	0.0161733	44.829	3	VPK(1)GEVGLLVCK	-0.39753	1
O14976	405	K	Cyclin-G-associated kinase OS=Homo sapiens OX=9606 GN=GAK PE=1 SV=2	GAK	1	0.0002833	78.413	3	VIQSVANYAK(1)GDLDISYITSR	-0.59987	1	1
O14977	185	K	Antizyme inhibitor 1 OS=Homo sapiens OX=9606 GN=AZIN1 PE=1 SV=2	AZIN1	1	0.000313912	83.37	3	HLLECAK(1)ELDVQIIGVK	0.49259	1	1
O14977	47	K	Antizyme inhibitor 1 OS=Homo sapiens OX=9606 GN=AZIN1 PE=1 SV=2	AZIN1	1	0.00279788	82.171	2	NAFFVGDLGK(1)IVK	-0.24997	2	0.949965
O14980	446	K	Exportin-1 OS=Homo sapiens OX=9606 GN=XPO1 PE=1 SV=1	XPO1	1	1.19526e-07	149.33	2	EFMK(1)DTDSINLYK	-0.95689	4	0.918721
O14980	757	K	Exportin-1 OS=Homo sapiens OX=9606 GN=XPO1 PE=1 SV=1	XPO1	1	0.000922331	82.543	2	ETLK(1)LISGWVSR	0.13192	2	0.843488
O14980	522	K	Exportin-1 OS=Homo sapiens OX=9606 GN=XPO1 PE=1 SV=1	XPO1	1	0.015847	52.453	3	FLVTVIK(1)DLLGLCEQK	-1.4034	1	1
O14980	479	K	Exportin-1 OS=Homo sapiens OX=9606 GN=XPO1 PE=1 SV=1	XPO1	1	5.94194e-07	141.13	3	IMTEK(1)LHNQVNGTEWSWK	-0.03569	3	0.857734
O14980	190	K	Exportin-1 OS=Homo sapiens OX=9606 GN=XPO1 PE=1 SV=1	XPO1	1	8.19445e-08	144.72	3	LLSEEVFDFSSGQITQVK(1)SK	0.30779	2	0.89907
O14980	54	K	Exportin-1 OS=Homo sapiens OX=9606 GN=XPO1 PE=1 SV=1	XPO1	1	9.1453e-08	146.76	4	MAQEVLTHLK(1)EHPDAWTR	0.1046	1	1
O14980	686	K	Exportin-1 OS=Homo sapiens OX=9606 GN=XPO1 PE=1 SV=1	XPO1	0.999998	2.08613e-05	113.17	3	NVDILKDPETVK(1)QLGSILK	0.44552	1	1.12703
O14981	744	K	TATA-binding protein-associated factor 172 OS=Homo sapiens OX=9606 GN=BTAF1 PE=1 SV=2	BTAF1	1	0.0396508	50.194	2	ECK(1)AVTLAVQPR	1.6806	1	1
O14981	1251	K	TATA-binding protein-associated factor 172 OS=Homo sapiens OX=9606 GN=BTAF1 PE=1 SV=2	BTAF1	1	0.0382404	55.452	3	HFLEQLLDGK(1)K	-1.184	1
O14981	992	K	TATA-binding protein-associated factor 172 OS=Homo sapiens OX=9606 GN=BTAF1 PE=1 SV=2	BTAF1	1	0.0396412	79.906	2	RGPTPK(1)AVK	0.42607	1	1
P11277	118	K	Spectrin beta chain, erythrocytic OS=Homo sapiens OX=9606 GN=SPTB PE=1 SV=5	SPTB	1	0.0110397	47.33	3	IHCLENVDK(1)ALQFLK	-1.3433	2	1.14289
O15042	541	K	U2 snRNP-associated SURP motif-containing protein OS=Homo sapiens OX=9606 GN=U2SURP PE=1 SV=2	U2SURP	1	0.0242104	83.313	2	DK(1)LEEILR	0.4641	1	0.946511
O15042	392	K	U2 snRNP-associated SURP motif-containing protein OS=Homo sapiens OX=9606 GN=U2SURP PE=1 SV=2	U2SURP	1	0.0435112	48.091	2	LK(1)NPNAPMLPPPK	1.1176	1	1
O15042	410	K	U2 snRNP-associated SURP motif-containing protein OS=Homo sapiens OX=9606 GN=U2SURP PE=1 SV=2	U2SURP	0.999957	0.00165942	73.834	3	NKEDFEK(1)TLSQAIVK	-0.7413	1	0.988752
O15042	760	K	U2 snRNP-associated SURP motif-containing protein OS=Homo sapiens OX=9606 GN=U2SURP PE=1 SV=2	U2SURP	1	0.000134248	86.791	3	VAPSK(1)WEAVDESELEAQAVTTSK	0.90396	1	1.10552
O15061	12	K	Synemin OS=Homo sapiens OX=9606 GN=SYNM PE=1 SV=2	SYNM	1	0.0058094	59.862	3	LQTGPEK(1)AELQELNAR	0.72954	2	1.01704
O15061	340	K	Synemin OS=Homo sapiens OX=9606 GN=SYNM PE=1 SV=2	SYNM	1	0.000300575	95.264	3	NK(1)SYHYTDSLLQR	0.2272	2	0.987136
O15061	1440	K	Synemin OS=Homo sapiens OX=9606 GN=SYNM PE=1 SV=2	SYNM	1	2.08548e-07	125.88	3	TFVLAGSADSPELGK(1)LADSSR	-0.72814	1	1
O15067	507	K	Phosphoribosylformylglycinamidine synthase OS=Homo sapiens OX=9606 GN=PFAS PE=1 SV=4	PFAS	1	6.06239e-08	125.82	3	ACVEAPK(1)GNPICSLHDQGAGGNGNVLK	-0.64422	5	0.9515
O15067	843	K	Phosphoribosylformylglycinamidine synthase OS=Homo sapiens OX=9606 GN=PFAS PE=1 SV=4	PFAS	1	8.8772e-09	131.2	4	APGSLVISAYAVCPDITATVTPDLK(1)HPEGR	0.13613	2	1.51856
O15067	763	K	Phosphoribosylformylglycinamidine synthase OS=Homo sapiens OX=9606 GN=PFAS PE=1 SV=4	PFAS	1	1.42349e-05	138.25	2	DVK(1)CSGNWMWAAK	-0.19269	3	1.09489
O15067	451	K	Phosphoribosylformylglycinamidine synthase OS=Homo sapiens OX=9606 GN=PFAS PE=1 SV=4	PFAS	1	0.00336709	61.692	3	EAPEPGMEVVK(1)VGGPVYR	-0.2797	2	1.02743
O15067	279	K	Phosphoribosylformylglycinamidine synthase OS=Homo sapiens OX=9606 GN=PFAS PE=1 SV=4	PFAS	1	0.000282614	94.532	3	FCDNSSAIQGK(1)EVR	-0.24625	1	1.11588
O15067	245	K	Phosphoribosylformylglycinamidine synthase OS=Homo sapiens OX=9606 GN=PFAS PE=1 SV=4	PFAS	1	0.0432899	40.799	5	GQLHVDGQK(1)LVHSLFESIMSTQESSNPNNVLK	0.24652	1	1
O15067	268	K	Phosphoribosylformylglycinamidine synthase OS=Homo sapiens OX=9606 GN=PFAS PE=1 SV=4	PFAS	1	2.18551e-14	161.68	4	LVHSLFESIMSTQESSNPNNVLK(1)FCDNSSAIQGK	-0.30208	1	1
O15067	236	K	Phosphoribosylformylglycinamidine synthase OS=Homo sapiens OX=9606 GN=PFAS PE=1 SV=4	PFAS	1	0.00237375	69.352	4	HWFFK(1)GQLHVDGQK	0.21178	1	0.890926
O15067	639	K	Phosphoribosylformylglycinamidine synthase OS=Homo sapiens OX=9606 GN=PFAS PE=1 SV=4	PFAS	1	0.00872106	146.94	3	K(1)EFFLQR	0.26793	3	0.881677
O15067	59	K	Phosphoribosylformylglycinamidine synthase OS=Homo sapiens OX=9606 GN=PFAS PE=1 SV=4	PFAS	1	1.07216e-05	121.19	3	K(1)LMWLFGCPLLLDDVAR	-0.37928	2	1.44762
O15067	677	K	Phosphoribosylformylglycinamidine synthase OS=Homo sapiens OX=9606 GN=PFAS PE=1 SV=4	PFAS	1	0.0278602	92.187	2	LPAVASK(1)R	-0.017181	2	1.16193
O15067	1051	K	Phosphoribosylformylglycinamidine synthase OS=Homo sapiens OX=9606 GN=PFAS PE=1 SV=4	PFAS	1	0.00013425	91.401	3	MGPSYCLPPTFPK(1)ASVPR	-0.33817	2	0.955514
O15067	395	K	Phosphoribosylformylglycinamidine synthase OS=Homo sapiens OX=9606 GN=PFAS PE=1 SV=4	PFAS	1	4.51088e-05	88.394	3	PLEVAIEASNGASDYGNK(1)FGEPVLAGFAR	-0.98701	1	1.58649
O15067	737	K	Phosphoribosylformylglycinamidine synthase OS=Homo sapiens OX=9606 GN=PFAS PE=1 SV=4	PFAS	1	0.0108086	50.108	3	SLLDPK(1)VAAR	0.00045514	2	0.808797
O15084	486	K	Serine/threonine-protein phosphatase 6 regulatory ankyrin repeat subunit A OS=Homo sapiens OX=9606 GN=ANKRD28 PE=1 SV=5	ANKRD28	1	2.24514e-16	190.64	3	GCTPLHYAATSDTDGK(1)CLEYLLR	-0.43775	1	1.08908
O15084	912	K	Serine/threonine-protein phosphatase 6 regulatory ankyrin repeat subunit A OS=Homo sapiens OX=9606 GN=ANKRD28 PE=1 SV=5	ANKRD28	1	0.000705914	79.652	3	GHETSALLILEK(1)ITDR	-0.6354	1	1
O15091	385	K	Mitochondrial ribonuclease P catalytic subunit OS=Homo sapiens OX=9606 GN=PRORP PE=1 SV=2	PRORP	1	0.0318798	60.59	3	K(1)TTPQELK(1)R	0.59206	2	1.008
O15091	392	K	Mitochondrial ribonuclease P catalytic subunit OS=Homo sapiens OX=9606 GN=PRORP PE=1 SV=2	PRORP	1	0.0318798	60.59	3	K(1)TTPQELK(1)R	0.59206	2	1.008
O15111	158	K	Inhibitor of nuclear factor kappa-B kinase subunit alpha OS=Homo sapiens OX=9606 GN=CHUK PE=1 SV=2	CHUK	0.999994	0.00242154	67.418	4	DLKPENIVLQDVGGK(1)IIHK	0.33525	2	0.967021
O15111	366	K	Inhibitor of nuclear factor kappa-B kinase subunit alpha OS=Homo sapiens OX=9606 GN=CHUK PE=1 SV=2	CHUK	1	0.018834	55.291	3	K(1)PASQCVLDGVR	-0.54889	2	1.1564
O15118	1180	K	NPC intracellular cholesterol transporter 1 OS=Homo sapiens OX=9606 GN=NPC1 PE=1 SV=2	NPC1	1	0.000150664	141.48	3	AFTVSMK(1)GSR	0.15778	5	1.19943
O15118	585	K	NPC intracellular cholesterol transporter 1 OS=Homo sapiens OX=9606 GN=NPC1 PE=1 SV=2	NPC1	1	3.60754e-10	183.33	2	AQAWEK(1)EFINFVK	-0.073739	3	0.988162
O15118	592	K	NPC intracellular cholesterol transporter 1 OS=Homo sapiens OX=9606 GN=NPC1 PE=1 SV=2	NPC1	1	3.85252e-05	165.52	3	EFINFVK(1)NYK	0.21655	4	1.02634
O15118	171	K	NPC intracellular cholesterol transporter 1 OS=Homo sapiens OX=9606 GN=NPC1 PE=1 SV=2	NPC1	1	3.12509e-06	122.1	3	DVEAPSSNDK(1)ALGLLCGK	0.060322	3	0.935033
O15118	595	K	NPC intracellular cholesterol transporter 1 OS=Homo sapiens OX=9606 GN=NPC1 PE=1 SV=2	NPC1	1	4.71362e-08	154.13	3	NYK(1)NPNLTISFTAER	0.079816	2	1.09209
O15118	822	K	NPC intracellular cholesterol transporter 1 OS=Homo sapiens OX=9606 GN=NPC1 PE=1 SV=2	NPC1	1	9.92258e-05	132.85	2	FFK(1)NSYSPLLLK	-1.8316	3	1
O15118	1010	K	NPC intracellular cholesterol transporter 1 OS=Homo sapiens OX=9606 GN=NPC1 PE=1 SV=2	NPC1	1	0.000304846	88.561	3	FLPMFLSDNPNPK(1)CGK	0.20729	1	1
O15118	392	K	NPC intracellular cholesterol transporter 1 OS=Homo sapiens OX=9606 GN=NPC1 PE=1 SV=2	NPC1	1	0.000530291	82.908	4	LEK(1)EYFDQHFGPFFR	0.36132	3	1.15981
O15118	84	K	NPC intracellular cholesterol transporter 1 OS=Homo sapiens OX=9606 GN=NPC1 PE=1 SV=2	NPC1	1	0.00566723	51.733	3	QLQTLK(1)DNLQLPLQFLSR	0.55567	1	1.7365
O15118	49	K	NPC intracellular cholesterol transporter 1 OS=Homo sapiens OX=9606 GN=NPC1 PE=1 SV=2	NPC1	1	0.0124166	46.746	3	YNCEYSGPPK(1)PLPK	0.44299	1	1.11308
O15119	118	K	T-box transcription factor TBX3 OS=Homo sapiens OX=9606 GN=TBX3 PE=1 SV=4	TBX3	1	0.00148741	131.06	3	ELWDQFHK(1)R	-0.1133	3	1.02709
O15119	127	K	T-box transcription factor TBX3 OS=Homo sapiens OX=9606 GN=TBX3 PE=1 SV=4	TBX3	1	0.000232744	116.52	2	GTEMVITK(1)SGR	-0.63995	3	1.00726
O15119	301	K	T-box transcription factor TBX3 OS=Homo sapiens OX=9606 GN=TBX3 PE=1 SV=4	TBX3	1	0.00155155	108.81	2	IDNNPFAK(1)GFR	-0.3823	1
O15119	293	K	T-box transcription factor TBX3 OS=Homo sapiens OX=9606 GN=TBX3 PE=1 SV=4	TBX3	1	4.6614e-13	208.15	2	ITQLK(1)IDNNPFAK	-0.44478	3	1.14458
O15119	315	K	T-box transcription factor TBX3 OS=Homo sapiens OX=9606 GN=TBX3 PE=1 SV=4	TBX3	1	0.00101591	119.68	2	K(1)QLTLQSMR	-0.28705	4	1.18082
O15119	714	K	T-box transcription factor TBX3 OS=Homo sapiens OX=9606 GN=TBX3 PE=1 SV=4	TBX3	1	0.0123154	55.864	3	LCAEK(1)EAATSELQSIQR	-0.91553	1	1.0495
O15119	734	K	T-box transcription factor TBX3 OS=Homo sapiens OX=9606 GN=TBX3 PE=1 SV=4	TBX3	1	0.00762974	57.019	3	LVSGLEAK(1)PDR	0.066585	1	0.984321
O15119	137	K	T-box transcription factor TBX3 OS=Homo sapiens OX=9606 GN=TBX3 PE=1 SV=4	TBX3	1	0.0091691	73.616	3	MFPPFK(1)VR	-0.32048	1	1.08013
O15119	200	K	T-box transcription factor TBX3 OS=Homo sapiens OX=9606 GN=TBX3 PE=1 SV=4	TBX3	1	0.00207898	61.703	4	MYIHPDSPATGEQWMSK(1)VVTFHK	0.058728	2	0.873863
O15119	104	K	T-box transcription factor TBX3 OS=Homo sapiens OX=9606 GN=TBX3 PE=1 SV=4	TBX3	1	7.93624e-10	164.2	3	TMEPEEEVEDDPK(1)VHLEAK	-0.38713	4	0.905455
O15119	110	K	T-box transcription factor TBX3 OS=Homo sapiens OX=9606 GN=TBX3 PE=1 SV=4	TBX3	1	1.85756e-08	160.15	3	VHLEAK(1)ELWDQFHK	0.51282	4	0.839938
O15119	288	K	T-box transcription factor TBX3 OS=Homo sapiens OX=9606 GN=TBX3 PE=1 SV=4	TBX3	1	0.000108351	86.551	3	TYLFPETEFIAVTAYQNDK(1)ITQLK	0.2142	1
O15119	164	K	T-box transcription factor TBX3 OS=Homo sapiens OX=9606 GN=TBX3 PE=1 SV=4	TBX3	1	0.049452	79.451	2	YK(1)FHNSR	0.022059	2	1.27025
O15120	166	K	1-acyl-sn-glycerol-3-phosphate acyltransferase beta OS=Homo sapiens OX=9606 GN=AGPAT2 PE=1 SV=1	AGPAT2	1	0.02408	56.087	2	ENLK(1)VWIYPEGTR	1.149	1	1
O15121	29	K	Sphingolipid delta(4)-desaturase DES1 OS=Homo sapiens OX=9606 GN=DEGS1 PE=1 SV=1	DEGS1	1	0.000138625	143.39	3	REILAK(1)YPEIK	0.082475	6	0.839992
O15121	317	K	Sphingolipid delta(4)-desaturase DES1 OS=Homo sapiens OX=9606 GN=DEGS1 PE=1 SV=1	DEGS1	1	0.00437254	76.1	3	HQK(1)GEMVLE	0.57247	4	1.05584
O15121	278	K	Sphingolipid delta(4)-desaturase DES1 OS=Homo sapiens OX=9606 GN=DEGS1 PE=1 SV=1	DEGS1	1	3.71946e-08	148.44	3	K(1)IAAEYYDNLPHYNSWIK	1.8332	8	1.13687
O15126	89	K	Secretory carrier-associated membrane protein 1 OS=Homo sapiens OX=9606 GN=SCAMP1 PE=1 SV=2	SCAMP1	1	4.5385e-07	166.66	2	EHALAQAELLK(1)R	0.10103	5	1.16837
O15126	65	K	Secretory carrier-associated membrane protein 1 OS=Homo sapiens OX=9606 GN=SCAMP1 PE=1 SV=2	SCAMP1	1	2.51706e-06	118.85	4	MPNVPNTQPAIMK(1)PTEEHPAYTQIAK	-0.043294	2	1.14475
O15126	78	K	Secretory carrier-associated membrane protein 1 OS=Homo sapiens OX=9606 GN=SCAMP1 PE=1 SV=2	SCAMP1	0.999991	9.49356e-11	124.29	5	MPNVPNTQPAIMKPTEEHPAYTQIAK(1)EHALAQAELLK	-0.63889	2	1.10648
O15126	298	K	Secretory carrier-associated membrane protein 1 OS=Homo sapiens OX=9606 GN=SCAMP1 PE=1 SV=2	SCAMP1	1	2.16185e-07	125.03	3	TTGASFEK(1)AQQEFATGVMSNK	-0.49707	2	1.11183
O15126	334	K	Secretory carrier-associated membrane protein 1 OS=Homo sapiens OX=9606 GN=SCAMP1 PE=1 SV=2	SCAMP1	1	4.99018e-06	110.89	3	TVQTAAANAASTAASSAAQNAFK(1)GNQI	-0.071902	2	0.989382
O15143	326	K	Actin-related protein 2/3 complex subunit 1B OS=Homo sapiens OX=9606 GN=ARPC1B PE=1 SV=3	ARPC1B	1	1.82173e-14	172.52	3	ASSEGGTAAGAGLDSLHK(1)NSVSQISVLSGGK	0.28224	3	0.981672
O15143	18	K	Actin-related protein 2/3 complex subunit 1B OS=Homo sapiens OX=9606 GN=ARPC1B PE=1 SV=3	ARPC1B	1	2.00117e-05	104.88	4	AYHSFLVEPISCHAWNK(1)DR	-0.35078	2	1.14464
O15143	233	K	Actin-related protein 2/3 complex subunit 1B OS=Homo sapiens OX=9606 GN=ARPC1B PE=1 SV=3	ARPC1B	1	4.09343e-06	122.01	3	VAWVSHDSTVCLADADK(1)K	-0.20984	3	1.05672
O15143	110	K	Actin-related protein 2/3 complex subunit 1B OS=Homo sapiens OX=9606 GN=ARPC1B PE=1 SV=3	ARPC1B	1	0.000628912	79.022	3	WAPNENK(1)FAVGSGSR	1.8541	1	0.895892
O15144	117	K	Actin-related protein 2/3 complex subunit 2 OS=Homo sapiens OX=9606 GN=ARPC2 PE=1 SV=1	ARPC2	1	0.00121048	81.92	3	DSIVHQAGMLK(1)R	0.51736	2	0.886705
O15145	56	K	Actin-related protein 2/3 complex subunit 3 OS=Homo sapiens OX=9606 GN=ARPC3 PE=1 SV=3	ARPC3	1	0.0296815	54.584	2	ANVFFK(1)NYEIK	0.39271	2	1.03286
O15145	61	K	Actin-related protein 2/3 complex subunit 3 OS=Homo sapiens OX=9606 GN=ARPC3 PE=1 SV=3	ARPC3	1	0.000399617	119.75	2	NYEIK(1)NEADR	-0.019962	2	0.9328
O15145	119	K	Actin-related protein 2/3 complex subunit 3 OS=Homo sapiens OX=9606 GN=ARPC3 PE=1 SV=3	ARPC3	1	9.67507e-10	147.22	4	EMYTLGITNFPIPGEPGFPLNAIYAK(1)PANK	-0.14322	4	1.06476
O15145	123	K	Actin-related protein 2/3 complex subunit 3 OS=Homo sapiens OX=9606 GN=ARPC3 PE=1 SV=3	ARPC3	1	0.00048464	105.2	3	PANK(1)QEDEVMR	-0.06506	3	1.11553
O15145	37	K	Actin-related protein 2/3 complex subunit 3 OS=Homo sapiens OX=9606 GN=ARPC3 PE=1 SV=3	ARPC3	1	2.90219e-13	197.36	2	ETK(1)DTDIVDEAIYYFK	-0.22205	3	1.33885
O15145	147	K	Actin-related protein 2/3 complex subunit 3 OS=Homo sapiens OX=9606 GN=ARPC3 PE=1 SV=3	ARPC3	1	2.07516e-36	276.12	2	LCEK(1)VFDPQNDKPSK	0.37416	8	0.936334
O15145	155	K	Actin-related protein 2/3 complex subunit 3 OS=Homo sapiens OX=9606 GN=ARPC3 PE=1 SV=3	ARPC3	1	7.35096e-07	175.91	2	VFDPQNDK(1)PSK	-0.86367	4	1.03175
O15145	158	K	Actin-related protein 2/3 complex subunit 3 OS=Homo sapiens OX=9606 GN=ARPC3 PE=1 SV=3	ARPC3	0.99982	1.16681e-06	131.45	3	VFDPQNDKPSK(1)WWTCFVK	-0.24499	3	0.98447
O15145	14	K	Actin-related protein 2/3 complex subunit 3 OS=Homo sapiens OX=9606 GN=ARPC3 PE=1 SV=3	ARPC3	1	2.8487e-16	182.39	3	PAYHSSLMDPDTK(1)LIGNMALLPIR	1.39	4	1.07115
O15145	171	K	Actin-related protein 2/3 complex subunit 3 OS=Homo sapiens OX=9606 GN=ARPC3 PE=1 SV=3	ARPC3	1	2.20096e-06	151.83	2	QFMNK(1)SLSGPGQ	1.1755	2	0.941496
O15145	29	K	Actin-related protein 2/3 complex subunit 3 OS=Homo sapiens OX=9606 GN=ARPC3 PE=1 SV=3	ARPC3	1	0.01779	46.462	3	SQFK(1)GPAPR	-0.063269	1
O15145	93	K	Actin-related protein 2/3 complex subunit 3 OS=Homo sapiens OX=9606 GN=ARPC3 PE=1 SV=3	ARPC3	1	1.58478e-09	134.17	3	SQGEK(1)EMYTLGITNFPIPGEPGFPLNAIYAK	0.12029	3	1.12583
O15145	165	K	Actin-related protein 2/3 complex subunit 3 OS=Homo sapiens OX=9606 GN=ARPC3 PE=1 SV=3	ARPC3	1	0.00724423	110.63	2	WWTCFVK(1)R	-0.44603	2	0.820195
O15160	224	K	DNA-directed RNA polymerases I and III subunit RPAC1 OS=Homo sapiens OX=9606 GN=POLR1C PE=1 SV=1	POLR1C	1	0.000714957	80.706	3	DHAK(1)FSPVATASYR	-0.34378	2	0.865753
O15160	167	K	DNA-directed RNA polymerases I and III subunit RPAC1 OS=Homo sapiens OX=9606 GN=POLR1C PE=1 SV=1	POLR1C	1	6.71555e-13	176.83	3	DSSDPNELYVNHK(1)VYTR	-0.66374	2	0.999032
O15160	91	K	DNA-directed RNA polymerases I and III subunit RPAC1 OS=Homo sapiens OX=9606 GN=POLR1C PE=1 SV=1	POLR1C	1	7.02158e-14	168.35	4	ILLAEVPTMAVEK(1)VLVYNNTSIVQDEILAHR	-0.023157	2	1.55781
O15160	216	K	DNA-directed RNA polymerases I and III subunit RPAC1 OS=Homo sapiens OX=9606 GN=POLR1C PE=1 SV=1	POLR1C	1	0.000454971	70.718	5	PVHDDILIAQLRPGQEIDLLMHCVK(1)GIGK	0.31394	1	0.854972
O15162	223	K	Phospholipid scramblase 1 OS=Homo sapiens OX=9606 GN=PLSCR1 PE=1 SV=1	PLSCR1	1	0.00789601	111.82	3	FTIQNEK(1)R	-0.4399	3	1.15822
O15162	258	K	Phospholipid scramblase 1 OS=Homo sapiens OX=9606 GN=PLSCR1 PE=1 SV=1	PLSCR1	1	0.00625861	58.071	3	SLDEQCVVGK(1)ISK	-0.61349	1
O15162	132	K	Phospholipid scramblase 1 OS=Homo sapiens OX=9606 GN=PLSCR1 PE=1 SV=1	PLSCR1	1	0.000161613	139.74	3	YEIK(1)NSFGQR	-1.5204	3	0.988103
O15164	303	K	Transcription intermediary factor 1-alpha OS=Homo sapiens OX=9606 GN=TRIM24 PE=1 SV=3	TRIM24	1	3.26938e-06	134.9	3	IIEVNQNQK(1)QVEQDIK	-1.1809	1	0.799744
O15212	58	K	Prefoldin subunit 6 OS=Homo sapiens OX=9606 GN=PFDN6 PE=1 SV=1	PFDN6	1	0.000676156	72.421	3	EELALLDGSNVVFK(1)LLGPVLVK	0.35555	1	1
O15217	138	K	Glutathione S-transferase A4 OS=Homo sapiens OX=9606 GN=GSTA4 PE=1 SV=1	GSTA4	1	0.02166	58.699	3	YFPVFEK(1)ILR	-0.6778	1	1
O15226	68	K	NF-kappa-B-repressing factor OS=Homo sapiens OX=9606 GN=NKRF PE=1 SV=2	NKRF	1	0.000120131	99.069	3	FEPVHFVASSSK(1)DER	-0.093848	1	0.914362
O15226	411	K	NF-kappa-B-repressing factor OS=Homo sapiens OX=9606 GN=NKRF PE=1 SV=2	NKRF	1	0.000863674	80.469	3	ILQK(1)TQPTYPSVK	0.3496	2	0.888435
O15226	234	K	NF-kappa-B-repressing factor OS=Homo sapiens OX=9606 GN=NKRF PE=1 SV=2	NKRF	1	0.0398812	43.382	3	K(1)LLTDGYACEVR	0.20723	1	1
O15226	394	K	NF-kappa-B-repressing factor OS=Homo sapiens OX=9606 GN=NKRF PE=1 SV=2	NKRF	1	0.0374397	43.37	3	VFLQDHCLAEGYGTK(1)K	-0.45247	1	1
O15230	192	K	Laminin subunit alpha-5 OS=Homo sapiens OX=9606 GN=LAMA5 PE=1 SV=8	LAMA5	1	0.0456198	40.025	3	TYQPWQFFASSK(1)R	-0.17246	1	1
O15239	64	K	NADH dehydrogenase [ubiquinone] 1 alpha subcomplex subunit 1 OS=Homo sapiens OX=9606 GN=NDUFA1 PE=1 SV=1	NDUFA1	1	0.0238543	63.216	2	YYVSK(1)GLENID	0.22251	1
O15258	14	K	Protein RER1 OS=Homo sapiens OX=9606 GN=RER1 PE=1 SV=1	RER1	1	9.25347e-07	125.73	3	SEGDSVGESVHGK(1)PSVVYR	-0.71322	2	1.17755
O15260	22	K	Surfeit locus protein 4 OS=Homo sapiens OX=9606 GN=SURF4 PE=1 SV=3	SURF4	1	0.0106019	49.5	3	VTK(1)QYLPHVAR	-0.46127	2	1
O15269	126	K	Serine palmitoyltransferase 1 OS=Homo sapiens OX=9606 GN=SPTLC1 PE=1 SV=1	SPTLC1	1	0.011309	94.302	2	AAALASLK(1)K	0.47038	2	1.20693
O15269	197	K	Serine palmitoyltransferase 1 OS=Homo sapiens OX=9606 GN=SPTLC1 PE=1 SV=1	SPTLC1	1	1.69212e-10	180.97	3	AACFAIQK(1)GLQASR	0.59138	3	0.970642
O15269	465	K	Serine palmitoyltransferase 1 OS=Homo sapiens OX=9606 GN=SPTLC1 PE=1 SV=1	SPTLC1	1	0.000263695	110.38	3	AASTIK(1)EVAQAVLL	-0.17682	2	0.995273
O15269	384	K	Serine palmitoyltransferase 1 OS=Homo sapiens OX=9606 GN=SPTLC1 PE=1 SV=1	SPTLC1	1	7.31969e-06	95.302	3	ALQGISGLK(1)VVGESLSPAFHLQLEESTGSR	0.56699	1	1
O15269	375	K	Serine palmitoyltransferase 1 OS=Homo sapiens OX=9606 GN=SPTLC1 PE=1 SV=1	SPTLC1	1	0.000152412	97.797	3	CGQIHK(1)ALQGISGLK	-0.5226	3	0.929076
O15269	92	K	Serine palmitoyltransferase 1 OS=Homo sapiens OX=9606 GN=SPTLC1 PE=1 SV=1	SPTLC1	1	2.54141e-13	148.2	3	DHPALNYNIVSGPPSHK(1)TVVNGK	-0.59968	1
O15269	98	K	Serine palmitoyltransferase 1 OS=Homo sapiens OX=9606 GN=SPTLC1 PE=1 SV=1	SPTLC1	1	0.00390005	59.943	3	TVVNGK(1)ECINFASFNFLGLLDNPR	0.20649	1	1
O15269	57	K	Serine palmitoyltransferase 1 OS=Homo sapiens OX=9606 GN=SPTLC1 PE=1 SV=1	SPTLC1	1	5.37192e-11	132.99	5	EK(1)EELIEEWQPEPLVPPVPK(1)DHPALNYNIVSGPPSHK	0.27896	4	0.928398
O15269	75	K	Serine palmitoyltransferase 1 OS=Homo sapiens OX=9606 GN=SPTLC1 PE=1 SV=1	SPTLC1	1	5.37192e-11	132.99	5	EK(1)EELIEEWQPEPLVPPVPK(1)DHPALNYNIVSGPPSHK	0.27896	4	0.93103
O15269	210	K	Serine palmitoyltransferase 1 OS=Homo sapiens OX=9606 GN=SPTLC1 PE=1 SV=1	SPTLC1	1	0.00325347	68.809	3	LFK(1)HNDMADLER	4.0776	1	1
O15269	222	K	Serine palmitoyltransferase 1 OS=Homo sapiens OX=9606 GN=SPTLC1 PE=1 SV=1	SPTLC1	1	2.09567e-14	229.73	2	LLK(1)EQEIEDQK	0.052787	4	1.08862
O15269	207	K	Serine palmitoyltransferase 1 OS=Homo sapiens OX=9606 GN=SPTLC1 PE=1 SV=1	SPTLC1	1	0.0280898	98.997	2	SDIK(1)LFK	-0.80944	2	0.941806
O15269	118	K	Serine palmitoyltransferase 1 OS=Homo sapiens OX=9606 GN=SPTLC1 PE=1 SV=1	SPTLC1	1	0.00526217	81.099	2	VK(1)AAALASLK	-0.12117	2	0.967436
O15270	56	K	Serine palmitoyltransferase 2 OS=Homo sapiens OX=9606 GN=SPTLC2 PE=1 SV=1	SPTLC2	1	8.5887e-05	85.808	4	SSAAAAAAAAAGQIHHVTQNGGLYK(1)R	0.083567	2	1.04702
O15287	274	K	Fanconi anemia group G protein OS=Homo sapiens OX=9606 GN=FANCG PE=1 SV=1	FANCG	1	3.29528e-07	123.99	3	ALLYLVAALK(1)EGSAWGPPLLEASR	-0.29931	1	1
O15287	182	K	Fanconi anemia group G protein OS=Homo sapiens OX=9606 GN=FANCG PE=1 SV=1	FANCG	1	1.20042e-08	136.16	3	DLLLLLK(1)TWSPPAEELDAPLTLQDAQGLK	0.0021441	1	1
O15287	559	K	Fanconi anemia group G protein OS=Homo sapiens OX=9606 GN=FANCG PE=1 SV=1	FANCG	1	2.05529e-08	186.81	3	DTYFHLLQTLK(1)R	0.035181	1	1.02852
O15287	430	K	Fanconi anemia group G protein OS=Homo sapiens OX=9606 GN=FANCG PE=1 SV=1	FANCG	1	0.000986647	100.71	3	TSSLLPK(1)MSR	0.17115	3	0.847898
O15294	752	K	UDP-N-acetylglucosamine--peptide N-acetylglucosaminyltransferase 110 kDa subunit OS=Homo sapiens OX=9606 GN=OGT PE=1 SV=3	OGT	1	0.0342012	51.092	2	AFLDSLPDVK(1)IVK	-0.17022	1	1
O15294	236	K	UDP-N-acetylglucosamine--peptide N-acetylglucosaminyltransferase 110 kDa subunit OS=Homo sapiens OX=9606 GN=OGT PE=1 SV=3	OGT	1	7.20062e-08	131.59	3	AVTLDPNFLDAYINLGNVLK(1)EAR	-0.04667	1	1
O15294	1010	K	UDP-N-acetylglucosamine--peptide N-acetylglucosaminyltransferase 110 kDa subunit OS=Homo sapiens OX=9606 GN=OGT PE=1 SV=3	OGT	1	2.54956e-06	127.75	3	ISSPLFNTK(1)QYTMELER	0.16042	2	1.0452
O15294	742	K	UDP-N-acetylglucosamine--peptide N-acetylglucosaminyltransferase 110 kDa subunit OS=Homo sapiens OX=9606 GN=OGT PE=1 SV=3	OGT	1	1.94477e-05	115.15	3	IVLNGIDLK(1)AFLDSLPDVK	-0.11123	1	1
O15294	488	K	UDP-N-acetylglucosamine--peptide N-acetylglucosaminyltransferase 110 kDa subunit OS=Homo sapiens OX=9606 GN=OGT PE=1 SV=3	OGT	1	5.57515e-05	124.39	2	K(1)LVSIVADQLEK	0.19533	1	0.9876
O15294	499	K	UDP-N-acetylglucosamine--peptide N-acetylglucosaminyltransferase 110 kDa subunit OS=Homo sapiens OX=9606 GN=OGT PE=1 SV=3	OGT	1	0.0100506	71.066	2	LVSIVADQLEK(1)NR	0.44047	1	0.978442
O15294	83	K	UDP-N-acetylglucosamine--peptide N-acetylglucosaminyltransferase 110 kDa subunit OS=Homo sapiens OX=9606 GN=OGT PE=1 SV=3	OGT	1	0.0376926	42.03	4	SAHFSTLAIK(1)QNPLLAEAYSNLGNVYK	0.83146	1	1
O15294	168	K	UDP-N-acetylglucosamine--peptide N-acetylglucosaminyltransferase 110 kDa subunit OS=Homo sapiens OX=9606 GN=OGT PE=1 SV=3	OGT	1	6.7825e-11	213.45	3	SDLGNLLK(1)ALGR	-0.65524	4	1.27136
O15294	971	K	UDP-N-acetylglucosamine--peptide N-acetylglucosaminyltransferase 110 kDa subunit OS=Homo sapiens OX=9606 GN=OGT PE=1 SV=3	OGT	1	3.78192e-06	121.34	3	VAASQLTCLGCLELIAK(1)NR	0.67187	1
O15304	17	K	Apoptosis regulatory protein Siva OS=Homo sapiens OX=9606 GN=SIVA1 PE=1 SV=2	SIVA1	1	0.00292215	74.678	3	SCPFADVAPLQLK(1)VR	0.23875	1	1.10564
O15357	234	K	Phosphatidylinositol 3,4,5-trisphosphate 5-phosphatase 2 OS=Homo sapiens OX=9606 GN=INPPL1 PE=1 SV=2	INPPL1	1	0.00278114	59.814	3	VLSGLEILSK(1)VFDQQSSPMVTR	-0.86781	1	1
O15360	701	K	Fanconi anemia group A protein OS=Homo sapiens OX=9606 GN=FANCA PE=1 SV=2	FANCA	1	5.46351e-17	192.1	4	AVLGHNEDDSSVEISK(1)IQLSINTPR	0.4569	3	0.969493
O15360	866	K	Fanconi anemia group A protein OS=Homo sapiens OX=9606 GN=FANCA PE=1 SV=2	FANCA	1	6.64176e-08	165.18	2	DTLCSCLSPGLIK(1)K	-1.3458	1	0.881624
O15360	1199	K	Fanconi anemia group A protein OS=Homo sapiens OX=9606 GN=FANCA PE=1 SV=2	FANCA	1	0.00200678	129.72	3	ELQK(1)LQEGR	0.41768	3	1.12319
O15360	847	K	Fanconi anemia group A protein OS=Homo sapiens OX=9606 GN=FANCA PE=1 SV=2	FANCA	1	0.000107021	93.427	3	FCTAAISYSLCK(1)FSSQSR	-0.54357	1	1.13156
O15360	335	K	Fanconi anemia group A protein OS=Homo sapiens OX=9606 GN=FANCA PE=1 SV=2	FANCA	1	1.81309e-18	196.18	4	FFSHTLTQILTHSPVLK(1)ASDAVQMQR	0.60326	3	1.29454
O15360	293	K	Fanconi anemia group A protein OS=Homo sapiens OX=9606 GN=FANCA PE=1 SV=2	FANCA	1	2.64853e-16	183.54	3	MLIFALDALAAGVQEESSTHK(1)IVR	1.8738	3	0.351894
O15360	70	K	Fanconi anemia group A protein OS=Homo sapiens OX=9606 GN=FANCA PE=1 SV=2	FANCA	1	3.30924e-06	122.49	3	SHQDLNALLLEVEGPLCK(1)K	0.17479	2	1.04438
O15360	1387	K	Fanconi anemia group A protein OS=Homo sapiens OX=9606 GN=FANCA PE=1 SV=2	FANCA	1	1.0288e-17	209.83	2	SLELK(1)GQGNPVELITK	0.33742	3	1.11224
O15360	515	K	Fanconi anemia group A protein OS=Homo sapiens OX=9606 GN=FANCA PE=1 SV=2	FANCA	1	1.96911e-10	174.4	2	SLLTDYISLAK(1)TR	0.27072	3	1.02184
O15360	261	K	Fanconi anemia group A protein OS=Homo sapiens OX=9606 GN=FANCA PE=1 SV=2	FANCA	1	2.51577e-10	157.56	2	TVEPEK(1)MPQVTVDVLQR	-0.95932	4	0.896573
O15360	595	K	Fanconi anemia group A protein OS=Homo sapiens OX=9606 GN=FANCA PE=1 SV=2	FANCA	1	0.00545412	72.325	2	VLPK(1)VPDSR	-0.10625	3	1.12111
O15371	90	K	Eukaryotic translation initiation factor 3 subunit D OS=Homo sapiens OX=9606 GN=EIF3D PE=1 SV=1	EIF3D	1	0.027092	91.064	2	TQK(1)TAYQR	-1.1065	1
O15372	188	K	Eukaryotic translation initiation factor 3 subunit H OS=Homo sapiens OX=9606 GN=EIF3H PE=1 SV=1	EIF3H	1	0.00598699	109.86	2	DFSPEALK(1)K	-0.61599	4	0.916916
O15372	180	K	Eukaryotic translation initiation factor 3 subunit H OS=Homo sapiens OX=9606 GN=EIF3H PE=1 SV=1	EIF3H	1	0.000239247	127.4	2	EK(1)DFSPEALK	-0.36116	3	1.00652
O15372	303	K	Eukaryotic translation initiation factor 3 subunit H OS=Homo sapiens OX=9606 GN=EIF3H PE=1 SV=1	EIF3H	0.998582	0.000440916	77.847	4	GEPPLPEEDLSK(0.999)LFK(0.001)PPQPPAR	0.12919	4	1.16104
O15372	306	K	Eukaryotic translation initiation factor 3 subunit H OS=Homo sapiens OX=9606 GN=EIF3H PE=1 SV=1	EIF3H	1	0.000858171	90.906	3	LFK(1)PPQPPAR	-0.1331	2	1.11984
O15372	37	K	Eukaryotic translation initiation factor 3 subunit H OS=Homo sapiens OX=9606 GN=EIF3H PE=1 SV=1	EIF3H	1	0.00407675	56.017	3	GGSGDSAVK(1)QVQIDGLVVLK	0.68561	1	1.09656
O15372	241	K	Eukaryotic translation initiation factor 3 subunit H OS=Homo sapiens OX=9606 GN=EIF3H PE=1 SV=1	EIF3H	1	7.50357e-39	259.49	4	HELLSLASSNHLGK(1)NLQLLMDR	-0.34771	2	1.04149
O15372	172	K	Eukaryotic translation initiation factor 3 subunit H OS=Homo sapiens OX=9606 GN=EIF3H PE=1 SV=1	EIF3H	1	0.00136539	98.033	2	LTPK(1)LMEVCK	0.038461	2	0.965384
O15372	220	K	Eukaryotic translation initiation factor 3 subunit H OS=Homo sapiens OX=9606 GN=EIF3H PE=1 SV=1	EIF3H	1	9.95853e-05	107.07	3	NSHLINVLMWELEK(1)K	0.4893	2	0.929695
O15372	227	K	Eukaryotic translation initiation factor 3 subunit H OS=Homo sapiens OX=9606 GN=EIF3H PE=1 SV=1	EIF3H	1	0.00653587	50.117	5	SAVADK(1)HELLSLASSNHLGK	-0.27669	1	0.753428
O15372	165	K	Eukaryotic translation initiation factor 3 subunit H OS=Homo sapiens OX=9606 GN=EIF3H PE=1 SV=1	EIF3H	1	0.00495311	63.727	3	TAQGSLSLK(1)AYR	-1.4599	1	0.950106
O15379	121	K	Histone deacetylase 3 OS=Homo sapiens OX=9606 GN=HDAC3 PE=1 SV=2	HDAC3	1	0.000492944	69.782	5	YTGASLQGATQLNNK(1)ICDIAINWAGGLHHAK	-0.11419	1	1.04977
O15382	229	K	Branched-chain-amino-acid aminotransferase, mitochondrial OS=Homo sapiens OX=9606 GN=BCAT2 PE=1 SV=2	BCAT2	1	1.68487e-08	139.79	3	AWVGGVGNYK(1)LGGNYGPTVLVQQEALK	0.20389	2	1.19638
O15382	246	K	Branched-chain-amino-acid aminotransferase, mitochondrial OS=Homo sapiens OX=9606 GN=BCAT2 PE=1 SV=2	BCAT2	1	3.86792e-08	148.41	3	LGGNYGPTVLVQQEALK(1)R	-0.77682	2	1.05556
O15382	377	K	Branched-chain-amino-acid aminotransferase, mitochondrial OS=Homo sapiens OX=9606 GN=BCAT2 PE=1 SV=2	BCAT2	1	0.00037569	98.249	3	ELK(1)EIQYGIR	0.31271	2	1
O15382	321	K	Branched-chain-amino-acid aminotransferase, mitochondrial OS=Homo sapiens OX=9606 GN=BCAT2 PE=1 SV=2	BCAT2	1	0.00134454	101.64	2	TITMK(1)QLLR	-0.72127	4	1.16845
O15392	23	K	Baculoviral IAP repeat-containing protein 5 OS=Homo sapiens OX=9606 GN=BIRC5 PE=1 SV=3	BIRC5	1	1.65348e-05	109.03	3	ISTFK(1)NWPFLEGCACTPER	-0.98135	2	0.898601
O15397	446	K	Importin-8 OS=Homo sapiens OX=9606 GN=IPO8 PE=1 SV=2	IPO8	1	3.0017e-05	112.5	3	DGALHVIGSLAEILLK(1)K	-0.42674	1	1.22002
O15397	17	K	Importin-8 OS=Homo sapiens OX=9606 GN=IPO8 PE=1 SV=2	IPO8	1	0.0267209	79.809	2	GTIDPK(1)LR	0.49684	1	0.869871
O15397	31	K	Importin-8 OS=Homo sapiens OX=9606 GN=IPO8 PE=1 SV=2	IPO8	1	2.10521e-11	154.65	3	IAAENELNQSYK(1)IINFAPSLLR	0.68968	2	1.14374
O15397	1010	K	Importin-8 OS=Homo sapiens OX=9606 GN=IPO8 PE=1 SV=2	IPO8	1	2.94803e-10	190.68	2	K(1)IEQQGGFTFENK	0.98877	4	0.975565
O15397	750	K	Importin-8 OS=Homo sapiens OX=9606 GN=IPO8 PE=1 SV=2	IPO8	1	4.28498e-08	189.7	2	LLEVIILQCK(1)GR	-0.29255	4	1.15195
O15397	307	K	Importin-8 OS=Homo sapiens OX=9606 GN=IPO8 PE=1 SV=2	IPO8	1	0.000287848	79.97	3	TYAVGIQQVLLK(1)ILDQYR	0.33857	1	1
O15403	271	K	Monocarboxylate transporter 7 OS=Homo sapiens OX=9606 GN=SLC16A6 PE=1 SV=2	SLC16A6	1	0.00807152	52.24	3	ADMQQVLVK(1)TSPR	0.42646	1
O15403	230	K	Monocarboxylate transporter 7 OS=Homo sapiens OX=9606 GN=SLC16A6 PE=1 SV=2	SLC16A6	1	2.51414e-15	233.14	3	EAQYMLENEK(1)TR	0.15836	3	0.873535
O15403	495	K	Monocarboxylate transporter 7 OS=Homo sapiens OX=9606 GN=SLC16A6 PE=1 SV=2	SLC16A6	1	0.0189753	41.257	3	GK(1)TLQDIPEDFLEMDLAK	-0.16955	1
O15403	220	K	Monocarboxylate transporter 7 OS=Homo sapiens OX=9606 GN=SLC16A6 PE=1 SV=2	SLC16A6	1	2.55037e-28	279.77	3	K(1)EAQYMLENEK	-0.26521	4	0.933576
O15403	262	K	Monocarboxylate transporter 7 OS=Homo sapiens OX=9606 GN=SLC16A6 PE=1 SV=2	SLC16A6	1	1.60486e-08	145.77	3	NVPTHTNLELEPK(1)ADMQQVLVK	-0.477	2	0.885729
O15403	249	K	Monocarboxylate transporter 7 OS=Homo sapiens OX=9606 GN=SLC16A6 PE=1 SV=2	SLC16A6	1	2.19506e-05	81.697	4	TSIDSIDSGVELTTSPK(1)NVPTHTNLELEPK	-0.12508	2	0.994187
O15427	453	K	Monocarboxylate transporter 4 OS=Homo sapiens OX=9606 GN=SLC16A3 PE=1 SV=1	SLC16A3	1	1.35177e-12	186.14	2	AEPEK(1)NGEVVHTPETSV	0.076614	7	0.956616
O15427	428	K	Monocarboxylate transporter 4 OS=Homo sapiens OX=9606 GN=SLC16A3 PE=1 SV=1	SLC16A3	0.989883	1.6859e-17	179.76	3	EPQPEVAAAEEEK(0.99)LHK(0.01)PPADSGVDLR	0.83161	5	0.421654
O15427	431	K	Monocarboxylate transporter 4 OS=Homo sapiens OX=9606 GN=SLC16A3 PE=1 SV=1	SLC16A3	1	0.000934664	87.667	4	LHK(1)PPADSGVDLR	0.49287	6	0.910878
O15427	448	K	Monocarboxylate transporter 4 OS=Homo sapiens OX=9606 GN=SLC16A3 PE=1 SV=1	SLC16A3	1	3.67471e-29	240.08	3	EVEHFLK(1)AEPEK	0.2244	9	1.19286
O15438	401	K	ATP-binding cassette sub-family C member 3 OS=Homo sapiens OX=9606 GN=ABCC3 PE=1 SV=3	ABCC3	1	0.010283	82.279	2	ALVITNSVK(1)R	-1.1035	2	1.0344
O15438	278	K	ATP-binding cassette sub-family C member 3 OS=Homo sapiens OX=9606 GN=ABCC3 PE=1 SV=3	ABCC3	1	0.000286596	78.794	3	ASAAPGK(1)NASGEDEVLLGAR	0.25743	2	0.968199
O15438	1177	K	ATP-binding cassette sub-family C member 3 OS=Homo sapiens OX=9606 GN=ABCC3 PE=1 SV=3	ABCC3	1	3.21746e-05	105.03	2	DFEIISDTK(1)VDANQR	-0.47243	3	1.03267
O15438	244	K	ATP-binding cassette sub-family C member 3 OS=Homo sapiens OX=9606 GN=ABCC3 PE=1 SV=3	ABCC3	1	0.000140891	143.03	2	DLWSLK(1)EEDR	-1.5058	2	1.0128
O15438	803	K	ATP-binding cassette sub-family C member 3 OS=Homo sapiens OX=9606 GN=ABCC3 PE=1 SV=3	ABCC3	1	0.000623001	73.498	4	HIFDHVIGPEGVLAGK(1)TR	0.45413	2	0.947884
O15438	600	K	ATP-binding cassette sub-family C member 3 OS=Homo sapiens OX=9606 GN=ABCC3 PE=1 SV=3	ABCC3	1	0.000106976	82.609	4	LPLNMLPQLISNLTQASVSLK(1)R	0.58244	1	1
O15438	512	K	ATP-binding cassette sub-family C member 3 OS=Homo sapiens OX=9606 GN=ABCC3 PE=1 SV=3	ABCC3	1	3.94415e-08	160.15	2	LYAWEPSFLK(1)QVEGIR	0.35309	4	1.11376
O15439	622	K	ATP-binding cassette sub-family C member 4 OS=Homo sapiens OX=9606 GN=ABCC4 PE=1 SV=3	ABCC4	1	1.98108e-13	192.14	2	GTYTEFLK(1)SGIDFGSLLK	1.8883	4	1.6836
O15439	1278	K	ATP-binding cassette sub-family C member 4 OS=Homo sapiens OX=9606 GN=ABCC4 PE=1 SV=3	ABCC4	1	4.47412e-05	98.062	3	MVQQLGK(1)AEAAALTETAK	-0.13394	2	1.15697
O15439	66	K	ATP-binding cassette sub-family C member 4 OS=Homo sapiens OX=9606 GN=ABCC4 PE=1 SV=3	ABCC4	1	0.000321804	76.768	4	SQHLGEELQGFWDK(1)EVLR	0.19692	1	0.947418
O15440	383	K	Multidrug resistance-associated protein 5 OS=Homo sapiens OX=9606 GN=ABCC5 PE=1 SV=2	ABCC5	1	0.00182703	96.027	2	AFSQSVQK(1)IR	1.0112	2	1.08547
O15440	977	K	Multidrug resistance-associated protein 5 OS=Homo sapiens OX=9606 GN=ABCC5 PE=1 SV=2	ABCC5	1	0.00225434	90.653	2	FSK(1)DMDEVDVR	-0.91059	3	1.00985
O15440	961	K	Multidrug resistance-associated protein 5 OS=Homo sapiens OX=9606 GN=ABCC5 PE=1 SV=2	ABCC5	1	2.79461e-08	153.81	3	SPMK(1)FFDTTPTGR	-0.092983	2	1.0945
O15460	134	K	Prolyl 4-hydroxylase subunit alpha-2 OS=Homo sapiens OX=9606 GN=P4HA2 PE=1 SV=1	P4HA2	1	2.77568e-07	142.01	3	QFFPTDEDEIGAAK(1)ALMR	-0.82697	2	1.03178
O15460	383	K	Prolyl 4-hydroxylase subunit alpha-2 OS=Homo sapiens OX=9606 GN=P4HA2 PE=1 SV=1	P4HA2	1	0.00491164	56.407	3	VSK(1)SSWLEEDDDPVVAR	1.0754	2	1.19604
O15479	256	K	Melanoma-associated antigen B2 OS=Homo sapiens OX=9606 GN=MAGEB2 PE=1 SV=3	MAGEB2	1	3.42649e-05	138.66	2	DLVQEK(1)YLEYK	-0.51653	1	1.00337
O15479	261	K	Melanoma-associated antigen B2 OS=Homo sapiens OX=9606 GN=MAGEB2 PE=1 SV=3	MAGEB2	1	0.000806586	77.776	3	YLEYK(1)QVPSSDPPR	-0.39335	1	1
O15479	139	K	Melanoma-associated antigen B2 OS=Homo sapiens OX=9606 GN=MAGEB2 PE=1 SV=3	MAGEB2	1	0.0321829	62.464	2	GEMLK(1)IVGK	0.21735	1
O15479	287	K	Melanoma-associated antigen B2 OS=Homo sapiens OX=9606 GN=MAGEB2 PE=1 SV=3	MAGEB2	1	0.0090866	90.15	2	MK(1)VLEFLAK	-0.721	2	0.879659
O15511	93	K	Actin-related protein 2/3 complex subunit 5 OS=Homo sapiens OX=9606 GN=ARPC5 PE=1 SV=3	ARPC5	1	0.000855402	96.745	2	ANDIEK(1)AVQSLDK	0.067214	3	1.13769
O15511	131	K	Actin-related protein 2/3 complex subunit 5 OS=Homo sapiens OX=9606 GN=ARPC5 PE=1 SV=3	ARPC5	1	7.11126e-19	177.73	4	GFESPSDNSSAMLLQWHEK(1)ALAAGGVGSIVR	-0.31962	2	1.08989
O15511	23	K	Actin-related protein 2/3 complex subunit 5 OS=Homo sapiens OX=9606 GN=ARPC5 PE=1 SV=3	ARPC5	0.999858	3.14106e-08	113.33	4	KVDVDEYDENK(1)FVDEEDGGDGQAGPDEGEVDSCLR	0.24951	2	1.08899
O15511	67	K	Actin-related protein 2/3 complex subunit 5 OS=Homo sapiens OX=9606 GN=ARPC5 PE=1 SV=3	ARPC5	1	0.00126481	74.987	3	NPPINTK(1)SQAVK	0.43063	1	1
O15511	112	K	Actin-related protein 2/3 complex subunit 5 OS=Homo sapiens OX=9606 GN=ARPC5 PE=1 SV=3	ARPC5	1	8.08785e-08	129.43	3	YIYK(1)GFESPSDNSSAMLLQWHEK	1.2318	3	1.00007
O15527	289	K	N-glycosylase/DNA lyase OS=Homo sapiens OX=9606 GN=OGG1 PE=1 SV=2	OGG1	1	9.44135e-06	116.09	3	DYSWHPTTSQAK(1)GPSPQTNK	0.039755	1	0.951075
O15527	297	K	N-glycosylase/DNA lyase OS=Homo sapiens OX=9606 GN=OGG1 PE=1 SV=2	OGG1	1	4.76628e-05	114.64	3	GPSPQTNK(1)ELGNFFR	-0.64916	2	0.985759
O15527	238	K	N-glycosylase/DNA lyase OS=Homo sapiens OX=9606 GN=OGG1 PE=1 SV=2	OGG1	1	0.000171079	88.036	3	ESSYEEAHK(1)ALCILPGVGTK	1.3431	3	0.82881
O15527	198	K	N-glycosylase/DNA lyase OS=Homo sapiens OX=9606 GN=OGG1 PE=1 SV=2	OGG1	1	0.0337035	111.69	2	K(1)LGLGYR	0.03795	1	1.78265
O15533	104	K	Tapasin OS=Homo sapiens OX=9606 GN=TAPBP PE=1 SV=1	TAPBP	1	7.86373e-08	132.67	3	FVPLPASAK(1)WASGLTPAQNCPR	-0.29732	2	1.12367
O15554	394	K	Intermediate conductance calcium-activated potassium channel protein 4 OS=Homo sapiens OX=9606 GN=KCNN4 PE=1 SV=1	KCNN4	1	0.00108734	78.903	3	ALEK(1)QIDTLAGK	-2.3123	2
O43143	491	K	Pre-mRNA-splicing factor ATP-dependent RNA helicase DHX15 OS=Homo sapiens OX=9606 GN=DHX15 PE=1 SV=2	DHX15	1	1.14267e-71	349.17	2	AYK(1)TEMQDNTYPEILR	0.21943	4	0.973546
O43143	384	K	Pre-mRNA-splicing factor ATP-dependent RNA helicase DHX15 OS=Homo sapiens OX=9606 GN=DHX15 PE=1 SV=2	DHX15	1	2.49401e-12	158.83	3	EVDDLGPEVGDIK(1)IIPLYSTLPPQQQQR	-0.76974	1
O43143	230	K	Pre-mRNA-splicing factor ATP-dependent RNA helicase DHX15 OS=Homo sapiens OX=9606 GN=DHX15 PE=1 SV=2	DHX15	1	0.000616048	89.301	2	FEDCSSAK(1)TILK	-0.11253	2	0.998143
O43143	166	K	Pre-mRNA-splicing factor ATP-dependent RNA helicase DHX15 OS=Homo sapiens OX=9606 GN=DHX15 PE=1 SV=2	DHX15	1	0.00023512	72.881	4	HQSFVLVGETGSGK(1)TTQIPQWCVEYMR	-0.54394	1	0.983685
O43143	777	K	Pre-mRNA-splicing factor ATP-dependent RNA helicase DHX15 OS=Homo sapiens OX=9606 GN=DHX15 PE=1 SV=2	DHX15	1	0.000195223	89.982	3	IAPQYYDMSNFPQCEAK(1)R	-0.47994	2	0.926389
O43143	407	K	Pre-mRNA-splicing factor ATP-dependent RNA helicase DHX15 OS=Homo sapiens OX=9606 GN=DHX15 PE=1 SV=2	DHX15	1	0.00908101	67.897	2	IFEPPPPK(1)K	0.089263	4	1.04664
O43143	408	K	Pre-mRNA-splicing factor ATP-dependent RNA helicase DHX15 OS=Homo sapiens OX=9606 GN=DHX15 PE=1 SV=2	DHX15	1	0.0512	63.287	2	K(1)QNGAIGR	-0.75614	4
O43143	786	K	Pre-mRNA-splicing factor ATP-dependent RNA helicase DHX15 OS=Homo sapiens OX=9606 GN=DHX15 PE=1 SV=2	DHX15	1	0.0171296	93.195	2	IIAK(1)LQSK	-0.89217	2	0.75806
O43143	790	K	Pre-mRNA-splicing factor ATP-dependent RNA helicase DHX15 OS=Homo sapiens OX=9606 GN=DHX15 PE=1 SV=2	DHX15	1	0.0284923	65.246	2	LQSK(1)EYSQY	-0.67407	1	0.894902
O43143	691	K	Pre-mRNA-splicing factor ATP-dependent RNA helicase DHX15 OS=Homo sapiens OX=9606 GN=DHX15 PE=1 SV=2	DHX15	1	5.83301e-09	168.32	3	K(1)ALVTGYFMQVAHLER	0.40093	1	1.05411
O43143	516	K	Pre-mRNA-splicing factor ATP-dependent RNA helicase DHX15 OS=Homo sapiens OX=9606 GN=DHX15 PE=1 SV=2	DHX15	1	2.4033e-05	99.957	4	K(1)LGIDDLVHFDFMDPPAPETLMR	-0.42673	2	1.56756
O43143	143	K	Pre-mRNA-splicing factor ATP-dependent RNA helicase DHX15 OS=Homo sapiens OX=9606 GN=DHX15 PE=1 SV=2	DHX15	1	2.52299e-05	128.86	2	LQLPVWEYK(1)DR	1.4827	4	1.00634
O43143	515	K	Pre-mRNA-splicing factor ATP-dependent RNA helicase DHX15 OS=Homo sapiens OX=9606 GN=DHX15 PE=1 SV=2	DHX15	1	2.64163e-05	138.36	2	SNLGSVVLQLK(1)K	-1.383	1	0.86464
O43143	760	K	Pre-mRNA-splicing factor ATP-dependent RNA helicase DHX15 OS=Homo sapiens OX=9606 GN=DHX15 PE=1 SV=2	DHX15	0.991981	4.76241e-06	104.48	4	TCTDIK(0.008)PEWLVK(0.992)IAPQYYDMSNFPQCEAK	0.89306	2	0.947974
O43143	277	K	Pre-mRNA-splicing factor ATP-dependent RNA helicase DHX15 OS=Homo sapiens OX=9606 GN=DHX15 PE=1 SV=2	DHX15	1	1.59342e-12	191.26	2	TLATDILMGVLK(1)EVVR	-0.43443	2	1
O43143	480	K	Pre-mRNA-splicing factor ATP-dependent RNA helicase DHX15 OS=Homo sapiens OX=9606 GN=DHX15 PE=1 SV=2	DHX15	1	0.0124764	87.181	3	TRPGK(1)CFR	0.78963	5	0.791768
O43143	463	K	Pre-mRNA-splicing factor ATP-dependent RNA helicase DHX15 OS=Homo sapiens OX=9606 GN=DHX15 PE=1 SV=2	DHX15	1	1.14876e-37	284.15	2	VESLLVTAISK(1)ASAQQR	0.2413	5	0.993119
O43148	270	K	mRNA cap guanine-N7 methyltransferase OS=Homo sapiens OX=9606 GN=RNMT PE=1 SV=1	RNMT	1	0.0478963	66.799	2	ELLIDK(1)FR	-0.99119	2	0.811156
O43148	428	K	mRNA cap guanine-N7 methyltransferase OS=Homo sapiens OX=9606 GN=RNMT PE=1 SV=1	RNMT	1	3.31688e-07	137.43	3	MQALEPYPANESSK(1)LVSEK	0.20989	2	1.02728
O43149	1565	K	Zinc finger ZZ-type and EF-hand domain-containing protein 1 OS=Homo sapiens OX=9606 GN=ZZEF1 PE=1 SV=6	ZZEF1	1	0.0310192	45.614	3	DVMDFIK(1)DQSLSHR	-2.1985	1	1
O43149	2501	K	Zinc finger ZZ-type and EF-hand domain-containing protein 1 OS=Homo sapiens OX=9606 GN=ZZEF1 PE=1 SV=6	ZZEF1	1	1.34156e-05	130.44	3	KTDYFFLEVQK(1)R	0.90913	1	1.12018
O43156	353	K	TELO2-interacting protein 1 homolog OS=Homo sapiens OX=9606 GN=TTI1 PE=1 SV=3	TTI1	1	6.69524e-16	181.14	3	ALVGLVNDESPEIQAQCNK(1)VLR	-0.36986	2	1.04331
O43156	23	K	TELO2-interacting protein 1 homolog OS=Homo sapiens OX=9606 GN=TTI1 PE=1 SV=3	TTI1	1	2.29146e-10	136.58	4	PVCVQLTK(1)TQTVENVEHLQTR	0.22097	3	1.13488
O43156	362	K	TELO2-interacting protein 1 homolog OS=Homo sapiens OX=9606 GN=TTI1 PE=1 SV=3	TTI1	1	0.0192909	42.425	3	HFADQK(1)VVVGNK	-0.64104	1
O43156	368	K	TELO2-interacting protein 1 homolog OS=Homo sapiens OX=9606 GN=TTI1 PE=1 SV=3	TTI1	1	2.50864e-22	198.99	4	VVVGNK(1)ALADILSESLHSLATSLPR	-0.34382	4	1.24609
O43156	717	K	TELO2-interacting protein 1 homolog OS=Homo sapiens OX=9606 GN=TTI1 PE=1 SV=3	TTI1	1	1.73024e-05	115.82	3	HLALHPHTPK(1)VLEVMLR	-0.17103	3	0.979422
O43156	397	K	TELO2-interacting protein 1 homolog OS=Homo sapiens OX=9606 GN=TTI1 PE=1 SV=3	TTI1	1	0.000178475	85.35	3	LMNSQDDQGK(1)FSTLSLLLGYLK	-0.81919	1	0.94728
O43156	818	K	TELO2-interacting protein 1 homolog OS=Homo sapiens OX=9606 GN=TTI1 PE=1 SV=3	TTI1	1	0.00504695	52.866	3	STTTAEDIEQFLLNYLK(1)EK	0.53696	1	1
O43156	939	K	TELO2-interacting protein 1 homolog OS=Homo sapiens OX=9606 GN=TTI1 PE=1 SV=3	TTI1	1	0.0049181	76.282	2	TLGSK(1)CGDFLR	0.8136	1	1.06016
O43156	253	K	TELO2-interacting protein 1 homolog OS=Homo sapiens OX=9606 GN=TTI1 PE=1 SV=3	TTI1	1	0.0134488	60.628	3	TVSFIMADEQLK(1)R	-0.17743	1	1
O43156	461	K	TELO2-interacting protein 1 homolog OS=Homo sapiens OX=9606 GN=TTI1 PE=1 SV=3	TTI1	1	1.93479e-05	107.02	3	WNSDDLNASPK(1)TSATQPWNR	-0.27147	2	0.930826
Q9P2F8	783	K	Signal-induced proliferation-associated 1-like protein 2 OS=Homo sapiens OX=9606 GN=SIPA1L2 PE=1 SV=2	SIPA1L2	1	6.48199e-05	103.6	3	DFLLAK(1)VINAENAAHK	0.54984	1	0.865024
O43169	39	K	Cytochrome b5 type B OS=Homo sapiens OX=9606 GN=CYB5B PE=1 SV=3	CYB5B	1	4.55293e-06	136.93	3	NSLK(1)ELWLVIHGR	0.46805	2	1.04005
O43172	284	K	U4/U6 small nuclear ribonucleoprotein Prp4 OS=Homo sapiens OX=9606 GN=PRPF4 PE=1 SV=2	PRPF4	1	0.00415698	50.873	4	GHNTNVGAIVFHPK(1)STVSLDPK	0.6594	1
O43172	292	K	U4/U6 small nuclear ribonucleoprotein Prp4 OS=Homo sapiens OX=9606 GN=PRPF4 PE=1 SV=2	PRPF4	1	2.41524e-11	151.82	3	STVSLDPK(1)DVNLASCAADGSVK	-0.1428	1	1.2208
O43175	289	K	D-3-phosphoglycerate dehydrogenase OS=Homo sapiens OX=9606 GN=PHGDH PE=1 SV=4	PHGDH	1	1.47464e-16	190.5	3	ALVDHENVISCPHLGASTK(1)EAQSR	-1.2476	1
O43175	384	K	D-3-phosphoglycerate dehydrogenase OS=Homo sapiens OX=9606 GN=PHGDH PE=1 SV=4	PHGDH	1	0.0170073	52.576	3	EASK(1)QADVNLVNAK	0.079242	1	0.950737
O43175	394	K	D-3-phosphoglycerate dehydrogenase OS=Homo sapiens OX=9606 GN=PHGDH PE=1 SV=4	PHGDH	1	0.00114361	73.877	3	QADVNLVNAK(1)LLVK	1.133	2	1.22311
O43175	146	K	D-3-phosphoglycerate dehydrogenase OS=Homo sapiens OX=9606 GN=PHGDH PE=1 SV=4	PHGDH	1	3.16269e-64	328.81	2	FMGTELNGK(1)TLGILGLGR	0.89971	6	0.969484
O43175	33	K	D-3-phosphoglycerate dehydrogenase OS=Homo sapiens OX=9606 GN=PHGDH PE=1 SV=4	PHGDH	1	2.82325e-06	125.45	3	ILQDGGLQVVEK(1)QNLSK	0.49368	2	0.977407
O43175	38	K	D-3-phosphoglycerate dehydrogenase OS=Homo sapiens OX=9606 GN=PHGDH PE=1 SV=4	PHGDH	1	2.01852e-05	106.89	3	QNLSK(1)EELIAELQDCEGLIVR	-0.53825	1	1.00454
O43175	137	K	D-3-phosphoglycerate dehydrogenase OS=Homo sapiens OX=9606 GN=PHGDH PE=1 SV=4	PHGDH	1	0.000457465	118.67	3	K(1)FMGTELNGK	-0.23194	4	0.943128
O43175	21	K	D-3-phosphoglycerate dehydrogenase OS=Homo sapiens OX=9606 GN=PHGDH PE=1 SV=4	PHGDH	1	0.00503979	65.472	3	K(1)ILQDGGLQVVEK	-0.24369	1	0.775862
O43175	129	K	D-3-phosphoglycerate dehydrogenase OS=Homo sapiens OX=9606 GN=PHGDH PE=1 SV=4	PHGDH	1	0.00020907	101.93	2	QIPQATASMK(1)DGK	-0.24714	1	0.96845
O43175	58	K	D-3-phosphoglycerate dehydrogenase OS=Homo sapiens OX=9606 GN=PHGDH PE=1 SV=4	PHGDH	1	5.50405e-08	161.33	3	SATK(1)VTADVINAAEK	-0.74289	2	1.04877
O43175	69	K	D-3-phosphoglycerate dehydrogenase OS=Homo sapiens OX=9606 GN=PHGDH PE=1 SV=4	PHGDH	1	4.44464e-23	235.73	3	VTADVINAAEK(1)LQVVGR	0.45457	4	0.923674
O43187	94	K	Interleukin-1 receptor-associated kinase-like 2 OS=Homo sapiens OX=9606 GN=IRAK2 PE=1 SV=2	IRAK2	1	0.000235279	94.532	2	AAQIILNWK(1)PAPEIR	-0.39593	4	1.11055
O43187	184	K	Interleukin-1 receptor-associated kinase-like 2 OS=Homo sapiens OX=9606 GN=IRAK2 PE=1 SV=2	IRAK2	1	0.0182806	67.881	2	DFSTSIPK(1)QEK	-2.4128	1	0.866878
O43187	616	K	Interleukin-1 receptor-associated kinase-like 2 OS=Homo sapiens OX=9606 GN=IRAK2 PE=1 SV=2	IRAK2	1	0.018738	72.928	2	EEK(1)VDSIELFGP	0.31344	1
O43187	457	K	Interleukin-1 receptor-associated kinase-like 2 OS=Homo sapiens OX=9606 GN=IRAK2 PE=1 SV=2	IRAK2	1	0.00032138	166.52	2	EICQK(1)YLEK	-0.33824	1	1.02256
O43187	215	K	Interleukin-1 receptor-associated kinase-like 2 OS=Homo sapiens OX=9606 GN=IRAK2 PE=1 SV=2	IRAK2	1	1.47089e-07	178.84	2	K(1)ISQGTFADVYR	0.27802	4	0.975084
O43187	443	K	Interleukin-1 receptor-associated kinase-like 2 OS=Homo sapiens OX=9606 GN=IRAK2 PE=1 SV=2	IRAK2	1	0.00228752	97.597	2	K(1)TGVENVMAK	-0.40488	1
O43187	176	K	Interleukin-1 receptor-associated kinase-like 2 OS=Homo sapiens OX=9606 GN=IRAK2 PE=1 SV=2	IRAK2	1	1.51192e-06	138.01	2	SDLPTSSDSK(1)DFSTSIPK	-0.10491	1	0.905855
O43187	425	K	Interleukin-1 receptor-associated kinase-like 2 OS=Homo sapiens OX=9606 GN=IRAK2 PE=1 SV=2	IRAK2	1	0.00302894	55.588	3	SPVYLK(1)DLLLSDIPSSTASLCSR	-0.22791	2	0.96509
O43187	350	K	Interleukin-1 receptor-associated kinase-like 2 OS=Homo sapiens OX=9606 GN=IRAK2 PE=1 SV=2	IRAK2	1	2.81951e-12	163.71	3	SSNVLLDQNLTPK(1)LAHPMAHLCPVNK	-0.67024	5	1.43968
O43187	371	K	Interleukin-1 receptor-associated kinase-like 2 OS=Homo sapiens OX=9606 GN=IRAK2 PE=1 SV=2	IRAK2	1	0.00112148	86.898	3	YTMMK(1)THLLR	1.0953	2	1.05174
O43196	406	K	MutS protein homolog 5 OS=Homo sapiens OX=9606 GN=MSH5 PE=1 SV=1	MSH5	1	0.0143318	55.097	3	FTVLPNIDPEIDEK(1)K	-0.54008	2	0.953797
O43242	209	K	26S proteasome non-ATPase regulatory subunit 3 OS=Homo sapiens OX=9606 GN=PSMD3 PE=1 SV=2	PSMD3	1	9.25583e-05	102.87	4	ALDLVAAK(1)CYYYHAR	0.2701	3	1.1532
O43242	455	K	26S proteasome non-ATPase regulatory subunit 3 OS=Homo sapiens OX=9606 GN=PSMD3 PE=1 SV=2	PSMD3	1	4.06743e-07	138.66	3	DGVIEASINHEK(1)GYVQSK	-0.22612	2	1.05321
O43242	461	K	26S proteasome non-ATPase regulatory subunit 3 OS=Homo sapiens OX=9606 GN=PSMD3 PE=1 SV=2	PSMD3	1	6.23976e-08	159.65	3	GYVQSK(1)EMIDIYSTR	0.69324	3	1.02136
O43242	186	K	26S proteasome non-ATPase regulatory subunit 3 OS=Homo sapiens OX=9606 GN=PSMD3 PE=1 SV=2	PSMD3	1	1.09379e-07	175.65	3	EAQK(1)ISDDLMQK	0.087369	3	1.11794
O43242	194	K	26S proteasome non-ATPase regulatory subunit 3 OS=Homo sapiens OX=9606 GN=PSMD3 PE=1 SV=2	PSMD3	1	3.33762e-25	270.06	2	ISDDLMQK(1)ISTQNR	0.11346	4	0.955267
O43242	76	K	26S proteasome non-ATPase regulatory subunit 3 OS=Homo sapiens OX=9606 GN=PSMD3 PE=1 SV=2	PSMD3	1	0.00271098	67.326	3	ELDTVTLEDIK(1)EHVK	0.52049	2	1.21328
O43242	440	K	26S proteasome non-ATPase regulatory subunit 3 OS=Homo sapiens OX=9606 GN=PSMD3 PE=1 SV=2	PSMD3	1	2.29577e-10	144.5	3	LQLDSPEDAEFIVAK(1)AIR	-0.70929	2	1.09817
O43242	273	K	26S proteasome non-ATPase regulatory subunit 3 OS=Homo sapiens OX=9606 GN=PSMD3 PE=1 SV=2	PSMD3	1	7.03966e-05	96.153	3	LVSK(1)SVFPEQANNNEWAR	-0.11109	3	1.08357
O43242	503	K	26S proteasome non-ATPase regulatory subunit 3 OS=Homo sapiens OX=9606 GN=PSMD3 PE=1 SV=2	PSMD3	1	9.77539e-08	178.1	3	SYNK(1)DLESAEER	0.45677	2	1.15705
O43242	223	K	26S proteasome non-ATPase regulatory subunit 3 OS=Homo sapiens OX=9606 GN=PSMD3 PE=1 SV=2	PSMD3	1	0.000533441	91.123	3	VYEFLDK(1)LDVVR	-0.07301	2	0.902883
O43292	111	K	Glycosylphosphatidylinositol anchor attachment 1 protein OS=Homo sapiens OX=9606 GN=GPAA1 PE=1 SV=3	GPAA1	1	0.00118122	90.108	4	K(1)LPFPDETHER	-0.23899	5	0.985316
O43292	83	K	Glycosylphosphatidylinositol anchor attachment 1 protein OS=Homo sapiens OX=9606 GN=GPAA1 PE=1 SV=3	GPAA1	1	0.000135139	108.24	3	K(1)SGALPVAWLER	0.39226	4	1.08877
O43293	410	K	Death-associated protein kinase 3 OS=Homo sapiens OX=9606 GN=DAPK3 PE=1 SV=1	DAPK3	1	0.00278781	93.178	2	GALLGTSGLK(1)R	-0.92634	2	0.988507
O43293	150	K	Death-associated protein kinase 3 OS=Homo sapiens OX=9606 GN=DAPK3 PE=1 SV=1	DAPK3	1	8.18028e-06	118.37	4	IAHFDLKPENIMLLDK(1)NVPNPR	0.085728	4	0.869909
O43293	167	K	Death-associated protein kinase 3 OS=Homo sapiens OX=9606 GN=DAPK3 PE=1 SV=1	DAPK3	1	8.34071e-09	153.74	3	LIDFGIAHK(1)IEAGNEFK	0.56933	3	1.049
O43293	276	K	Death-associated protein kinase 3 OS=Homo sapiens OX=9606 GN=DAPK3 PE=1 SV=1	DAPK3	1	0.000534079	77.562	3	MTIAQSLEHSWIK(1)AIR	-1.0853	1	1.00916
O43293	133	K	Death-associated protein kinase 3 OS=Homo sapiens OX=9606 GN=DAPK3 PE=1 SV=1	DAPK3	1	0.0288603	48.14	3	QILDGVHYLHSK(1)R	-0.81152	1
O43299	725	K	AP-5 complex subunit zeta-1 OS=Homo sapiens OX=9606 GN=AP5Z1 PE=1 SV=2	AP5Z1	1	0.00414969	106.91	2	ASLLLSK(1)MR	0.37747	1	0.85522
O43299	759	K	AP-5 complex subunit zeta-1 OS=Homo sapiens OX=9606 GN=AP5Z1 PE=1 SV=2	AP5Z1	1	1.56361e-12	164.46	3	ATELLTLLK(1)MPSVAQFVLTPSTEVCSPR	0.45575	1
O43299	707	K	AP-5 complex subunit zeta-1 OS=Homo sapiens OX=9606 GN=AP5Z1 PE=1 SV=2	AP5Z1	1	0.0059066	49.768	3	CPPQVVTVLMTTLTK(1)LASR	-0.67599	2	1.47327
O43299	525	K	AP-5 complex subunit zeta-1 OS=Homo sapiens OX=9606 GN=AP5Z1 PE=1 SV=2	AP5Z1	1	0.0191011	60.747	3	DPQFQGLFQYLLRPK(1)ASGATER	0.21782	1	1
O43299	30	K	AP-5 complex subunit zeta-1 OS=Homo sapiens OX=9606 GN=AP5Z1 PE=1 SV=2	AP5Z1	1	2.00133e-53	300.71	2	ICK(1)LLQAEDLGPDTLDSLQR	-0.37974	3	1.10623
O43299	178	K	AP-5 complex subunit zeta-1 OS=Homo sapiens OX=9606 GN=AP5Z1 PE=1 SV=2	AP5Z1	1	1.86012e-07	141.22	3	VVVLSPGTLQEDQATLLSK(1)R	-0.03369	2	1.00557
O43324	12	K	Eukaryotic translation elongation factor 1 epsilon-1 OS=Homo sapiens OX=9606 GN=EEF1E1 PE=1 SV=1	EEF1E1	1	3.81278e-24	244.72	2	AAAAELSLLEK(1)SLGLSK	-0.26432	2	1.15292
O43324	21	K	Eukaryotic translation elongation factor 1 epsilon-1 OS=Homo sapiens OX=9606 GN=EEF1E1 PE=1 SV=1	EEF1E1	1	0.0562823	47.732	2	GNK(1)YSAQGER	-0.68649	1
O43324	57	K	Eukaryotic translation elongation factor 1 epsilon-1 OS=Homo sapiens OX=9606 GN=EEF1E1 PE=1 SV=1	EEF1E1	1	0.000477025	85.006	3	QANK(1)EYLLGSTAEEK	1.0203	1	1.22803
O43324	88	K	Eukaryotic translation elongation factor 1 epsilon-1 OS=Homo sapiens OX=9606 GN=EEF1E1 PE=1 SV=1	EEF1E1	1	0.0163564	42.708	4	VTQVDGHSSK(1)NDIHTLLK	1.0698	1	1.03821
O43396	102	K	Thioredoxin-like protein 1 OS=Homo sapiens OX=9606 GN=TXNL1 PE=1 SV=3	TXNL1	1	4.60235e-18	209.83	2	IDQYQGADAVGLEEK(1)IK	0.5503	4	1.23352
O43396	28	K	Thioredoxin-like protein 1 OS=Homo sapiens OX=9606 GN=TXNL1 PE=1 SV=3	TXNL1	1	0.00623795	70.256	3	LAVVK(1)FTMR	-0.35735	4	0.919692
O43402	110	K	ER membrane protein complex subunit 8 OS=Homo sapiens OX=9606 GN=EMC8 PE=1 SV=1	EMC8	1	6.50794e-08	160.52	3	DASPNQVAEK(1)VASR	-1.0135	4	1.12537
O43414	296	K	ERI1 exoribonuclease 3 OS=Homo sapiens OX=9606 GN=ERI3 PE=1 SV=2	ERI3	1	0.0041372	67.685	3	NGLLDMNK(1)GLSLQHIGR	-0.015001	1	1.10875
O43414	321	K	ERI1 exoribonuclease 3 OS=Homo sapiens OX=9606 GN=ERI3 PE=1 SV=2	ERI3	1	0.000102083	108.35	3	NIANIMK(1)TLAYR	-0.07879	2	1.0953
O43414	314	K	ERI1 exoribonuclease 3 OS=Homo sapiens OX=9606 GN=ERI3 PE=1 SV=2	ERI3	1	0.00522616	56.527	3	PHSGIDDCK(1)NIANIMK	0.46053	2	1.01683
O43414	230	K	ERI1 exoribonuclease 3 OS=Homo sapiens OX=9606 GN=ERI3 PE=1 SV=2	ERI3	1	1.1681e-05	134.61	2	VDEWMAK(1)EGLLDPNVK	0.11354	3	1.08774
O43427	126	K	Acidic fibroblast growth factor intracellular-binding protein OS=Homo sapiens OX=9606 GN=FIBP PE=1 SV=3	FIBP	1	2.00743e-08	169.82	2	DLDDISTK(1)TGITLK	0.37598	2	0.888367
O43427	309	K	Acidic fibroblast growth factor intracellular-binding protein OS=Homo sapiens OX=9606 GN=FIBP PE=1 SV=3	FIBP	1	2.25417e-17	204.64	2	DLFVDLVEK(1)FVEPCR	0.21854	4	1.67654
O43427	292	K	Acidic fibroblast growth factor intracellular-binding protein OS=Homo sapiens OX=9606 GN=FIBP PE=1 SV=3	FIBP	1	1.92868e-05	122.39	3	GLVNVAAK(1)LTHNK	0.36789	2	0.826094
O43427	251	K	Acidic fibroblast growth factor intracellular-binding protein OS=Homo sapiens OX=9606 GN=FIBP PE=1 SV=3	FIBP	1	0.000895479	79.633	3	VLVADK(1)DLLDLHK	0.2609	2	1.01922
O43427	258	K	Acidic fibroblast growth factor intracellular-binding protein OS=Homo sapiens OX=9606 GN=FIBP PE=1 SV=3	FIBP	0.999894	2.97489e-05	103.95	4	VLVADKDLLDLHK(1)SLVCTALR	-0.59121	1	1.05655
O43447	101	K	Peptidyl-prolyl cis-trans isomerase H OS=Homo sapiens OX=9606 GN=PPIH PE=1 SV=1	PPIH	1	4.30493e-10	214.12	2	GPFADENFK(1)LR	0.012492	4	0.897551
O43447	38	K	Peptidyl-prolyl cis-trans isomerase H OS=Homo sapiens OX=9606 GN=PPIH PE=1 SV=1	PPIH	1	0.000259158	90.754	3	IELFADVVPK(1)TAENFR	0.48124	1
O43447	53	K	Peptidyl-prolyl cis-trans isomerase H OS=Homo sapiens OX=9606 GN=PPIH PE=1 SV=1	PPIH	1	0.0105788	95.358	2	K(1)DGVPIGYK	-1.1938	1	0.806887
O43462	379	K	Membrane-bound transcription factor site-2 protease OS=Homo sapiens OX=9606 GN=MBTPS2 PE=1 SV=1	MBTPS2	1	0.000318704	82.765	3	K(1)SSSSSFCIIPSLETHTR	-1.3559	2	1.1849
O43463	138	K	Histone-lysine N-methyltransferase SUV39H1 OS=Homo sapiens OX=9606 GN=SUV39H1 PE=1 SV=1	SUV39H1	1	0.00243498	137.9	2	WEQELNAK(1)R	-1.5559	2	1.14541
O43488	112	K	Aflatoxin B1 aldehyde reductase member 2 OS=Homo sapiens OX=9606 GN=AKR7A2 PE=1 SV=3	AKR7A2	0.986415	0.0111787	52.887	3	ANPWDGK(0.986)SLK(0.014)PDSVR	-1.8195	1
O43488	266	K	Aflatoxin B1 aldehyde reductase member 2 OS=Homo sapiens OX=9606 GN=AKR7A2 PE=1 SV=3	AKR7A2	1	7.38123e-06	127.83	3	FWK(1)EHHFEAIALVEK	1.5541	1	0.874572
O43488	236	K	Aflatoxin B1 aldehyde reductase member 2 OS=Homo sapiens OX=9606 GN=AKR7A2 PE=1 SV=3	AKR7A2	1	9.94082e-06	120.32	3	FYAYNPLAGGLLTGK(1)YK	0.058793	1
O43488	105	K	Aflatoxin B1 aldehyde reductase member 2 OS=Homo sapiens OX=9606 GN=AKR7A2 PE=1 SV=3	AKR7A2	1	3.91001e-05	135.87	2	IATK(1)ANPWDGK	3.3217	3	1.03919
O43488	128	K	Aflatoxin B1 aldehyde reductase member 2 OS=Homo sapiens OX=9606 GN=AKR7A2 PE=1 SV=3	AKR7A2	1	0.045686	97.431	2	SQLETSLK(1)R	-0.50449	1
O43493	426	K	Trans-Golgi network integral membrane protein 2 OS=Homo sapiens OX=9606 GN=TGOLN2 PE=1 SV=4	TGOLN2	1	0.0050422	99.136	2	RPK(1)ASDYQR	0.052959	7	0.779387
O43502	48	K	DNA repair protein RAD51 homolog 3 OS=Homo sapiens OX=9606 GN=RAD51C PE=1 SV=1	RAD51C	0.970244	0.000786552	68.104	4	LVSAGFQTAEELLEVK(0.03)PSELSK(0.97)EVGISK	-0.17851	1	1
O43505	188	K	Beta-1,4-glucuronyltransferase 1 OS=Homo sapiens OX=9606 GN=B4GAT1 PE=1 SV=1	B4GAT1	1	0.023774	63.283	2	SCQEVFDK(1)LAR	0.82063	1	0.791511
O43505	60	K	Beta-1,4-glucuronyltransferase 1 OS=Homo sapiens OX=9606 GN=B4GAT1 PE=1 SV=1	B4GAT1	1	0.000708964	109.71	2	SVDQVK(1)AQLR	-0.10132	2	1.14364
O43542	172	K	DNA repair protein XRCC3 OS=Homo sapiens OX=9606 GN=XRCC3 PE=1 SV=1	XRCC3	1	9.59176e-06	125.97	3	TDVPGELLQK(1)LR	0.033498	3	1.11174
O43556	302	K	Epsilon-sarcoglycan OS=Homo sapiens OX=9606 GN=SGCE PE=1 SV=6	SGCE	1	0.00195881	67.227	3	GEGILPDGGEYK(1)PPSDSLK	-0.5289	1	1
O43556	309	K	Epsilon-sarcoglycan OS=Homo sapiens OX=9606 GN=SGCE PE=1 SV=6	SGCE	0.999942	0.000121975	95.957	3	GEGILPDGGEYKPPSDSLK(1)SR	-0.3826	3	0.950734
O43556	366	K	Epsilon-sarcoglycan OS=Homo sapiens OX=9606 GN=SGCE PE=1 SV=6	SGCE	1	1.71224e-10	170.19	3	NMQTPDIQLVHHSAIQK(1)STK	-1.3085	3	0.759908
O43556	280	K	Epsilon-sarcoglycan OS=Homo sapiens OX=9606 GN=SGCE PE=1 SV=6	SGCE	1	1.06261e-06	163.9	3	TK(1)QVSTYQEVIR	1.0546	2	0.889422
O43567	282	K	E3 ubiquitin-protein ligase RNF13 OS=Homo sapiens OX=9606 GN=RNF13 PE=1 SV=1	RNF13	1	0.061884	54.787	2	TCPVCK(1)QK	0.55764	1	1
O43570	343	K	Carbonic anhydrase 12 OS=Homo sapiens OX=9606 GN=CA12 PE=1 SV=1	CA12	1	0.0124982	82.452	2	GVIYK(1)PATK	-0.90342	2	0.892117
O43570	347	K	Carbonic anhydrase 12 OS=Homo sapiens OX=9606 GN=CA12 PE=1 SV=1	CA12	0.999974	8.62104e-05	108.58	3	GVIYKPATK(1)METEAHA	-0.081968	2	1.13486
O43570	194	K	Carbonic anhydrase 12 OS=Homo sapiens OX=9606 GN=CA12 PE=1 SV=1	CA12	1	0.00573942	62.466	3	IFSHLQHVK(1)YK	-2.0145	1	1
O43570	196	K	Carbonic anhydrase 12 OS=Homo sapiens OX=9606 GN=CA12 PE=1 SV=1	CA12	1	9.75258e-05	93.92	3	YK(1)GQEAFVPGFNIEELLPER	0.4625	1
O43592	752	K	Exportin-T OS=Homo sapiens OX=9606 GN=XPOT PE=1 SV=2	XPOT	1	0.00308475	63.918	3	DLQEFIPLINQITAK(1)FK	-0.61333	1	1.55095
O43592	172	K	Exportin-T OS=Homo sapiens OX=9606 GN=XPOT PE=1 SV=2	XPOT	1	0.00274748	120.12	2	NTLIK(1)DTMR	-1.2253	1	1.04154
O43592	663	K	Exportin-T OS=Homo sapiens OX=9606 GN=XPOT PE=1 SV=2	XPOT	1	0.0277856	78.324	2	TSK(1)AFSNK	0.90931	2	1.11557
O43617	156	K	Trafficking protein particle complex subunit 3 OS=Homo sapiens OX=9606 GN=TRAPPC3 PE=1 SV=1	TRAPPC3	1	0.0163594	43.592	3	FVQDTLK(1)GDGVTEIR	0.10464	1	1
O43617	46	K	Trafficking protein particle complex subunit 3 OS=Homo sapiens OX=9606 GN=TRAPPC3 PE=1 SV=1	TRAPPC3	1	0.041639	41.109	3	QLDK(1)MGFNIGVR	-0.57939	1
O43657	171	K	Tetraspanin-6 OS=Homo sapiens OX=9606 GN=TSPAN6 PE=1 SV=1	TSPAN6	1	0.000515273	83.499	3	DWTDTNYYSEK(1)GFPK	0.7213	2	1.29438
O43657	146	K	Tetraspanin-6 OS=Homo sapiens OX=9606 GN=TSPAN6 PE=1 SV=1	TSPAN6	1	0.0163189	42.309	4	SHAVDK(1)IQNTLHCCGVTDYR	-1.4769	1	1.28408
O43660	396	K	Pleiotropic regulator 1 OS=Homo sapiens OX=9606 GN=PLRG1 PE=1 SV=1	PLRG1	1	2.40799e-23	238.43	3	HYTFASGSPDNIK(1)QWK	-0.33595	2	0.98624
O43660	237	K	Pleiotropic regulator 1 OS=Homo sapiens OX=9606 GN=PLRG1 PE=1 SV=1	PLRG1	1	0.00549618	75.378	3	IWDLASGK(1)LK	-0.73564	4	1.04401
O43660	484	K	Pleiotropic regulator 1 OS=Homo sapiens OX=9606 GN=PLRG1 PE=1 SV=1	PLRG1	1	0.000221701	117.01	2	LLTAEADK(1)TIK	-0.13904	4	1.09865
O43660	363	K	Pleiotropic regulator 1 OS=Homo sapiens OX=9606 GN=PLRG1 PE=1 SV=1	PLRG1	1	0.00550634	106.88	2	LWDLVAGK(1)TR	0.040006	3
O43660	135	K	Pleiotropic regulator 1 OS=Homo sapiens OX=9606 GN=PLRG1 PE=1 SV=1	PLRG1	1	8.59083e-07	123.29	3	MPSESAAQSLAVALPLQTK(1)ADANR	-0.21161	2	1.09305
O43660	268	K	Pleiotropic regulator 1 OS=Homo sapiens OX=9606 GN=PLRG1 PE=1 SV=1	PLRG1	1	1.8916e-11	196.76	2	SPYLFSCGEDK(1)QVK	0.52334	3	0.956728
O43660	372	K	Pleiotropic regulator 1 OS=Homo sapiens OX=9606 GN=PLRG1 PE=1 SV=1	PLRG1	1	0.0640196	67.981	2	VTLTNHK(1)K	-2.9353	1	1
O43663	17	K	Protein regulator of cytokinesis 1 OS=Homo sapiens OX=9606 GN=PRC1 PE=1 SV=2	PRC1	1	3.67408e-07	128.59	4	SEVLAEESIVCLQK(1)ALNHLR	0.19829	3	0.832448
O43674	39	K	NADH dehydrogenase [ubiquinone] 1 beta subcomplex subunit 5, mitochondrial OS=Homo sapiens OX=9606 GN=NDUFB5 PE=1 SV=1	NDUFB5	1	0.00218687	73.985	3	GFPK(1)AAAPVR	0.37022	1	0.854342
O43681	86	K	ATPase GET3 OS=Homo sapiens OX=9606 GN=GET3 PE=1 SV=2	GET3	1	5.17488e-22	201.32	3	ESVLIISTDPAHNISDAFDQK(1)FSK	-1.1161	2	1.13863
O43681	290	K	ATPase GET3 OS=Homo sapiens OX=9606 GN=GET3 PE=1 SV=2	GET3	0.819217	0.00275475	50.499	5	IDTHNIIVNQLVFPDPEK(0.181)PCK(0.819)MCEAR	-1.2279	1	0.99361
O43681	301	K	ATPase GET3 OS=Homo sapiens OX=9606 GN=GET3 PE=1 SV=2	GET3	1	0.000329549	75.358	3	IQAK(1)YLDQMEDLYEDFHIVK	0.5422	3	0.997992
O43681	267	K	ATPase GET3 OS=Homo sapiens OX=9606 GN=GET3 PE=1 SV=2	GET3	1	0.00437705	76.064	3	LIQELAK(1)CK	-0.8326	1	1
O43683	660	K	Mitotic checkpoint serine/threonine-protein kinase BUB1 OS=Homo sapiens OX=9606 GN=BUB1 PE=1 SV=1	BUB1	1	0.0628554	42.312	2	FSPIQEK(1)SPK	0.91688	1	1.15529
O43683	625	K	Mitotic checkpoint serine/threonine-protein kinase BUB1 OS=Homo sapiens OX=9606 GN=BUB1 PE=1 SV=1	BUB1	1	0.00233712	66.152	3	LPVESVHILEDK(1)ENVVAK	-0.92261	1	0.902672
O43683	203	K	Mitotic checkpoint serine/threonine-protein kinase BUB1 OS=Homo sapiens OX=9606 GN=BUB1 PE=1 SV=1	BUB1	1	0.013484	52.909	3	NQGSELSGVISSACDK(1)ESNMER	0.072112	2	1.11663
O43683	770	K	Mitotic checkpoint serine/threonine-protein kinase BUB1 OS=Homo sapiens OX=9606 GN=BUB1 PE=1 SV=1	BUB1	0.999337	2.26739e-07	129.12	4	PVSSYPNTFEWQCK(0.999)LPAIK(0.001)PK	-0.18829	2	0.904549
O43683	824	K	Mitotic checkpoint serine/threonine-protein kinase BUB1 OS=Homo sapiens OX=9606 GN=BUB1 PE=1 SV=1	BUB1	1	4.70641e-07	132.51	3	VQK(1)PANPWEFYIGTQLMER	0.61488	1	0.939475
O43684	191	K	Mitotic checkpoint protein BUB3 OS=Homo sapiens OX=9606 GN=BUB3 PE=1 SV=1	BUB3	1	0.000563485	76.151	3	AFPNK(1)QGYVLSSIEGR	-0.0048775	2	0.87588
O43684	52	K	Mitotic checkpoint protein BUB3 OS=Homo sapiens OX=9606 GN=BUB3 PE=1 SV=1	BUB3	1	1.43309e-12	155.34	4	LK(1)YQHTGAVLDCAFYDPTHAWSGGLDHQLK	-0.33323	3	0.90988
O43684	139	K	Mitotic checkpoint protein BUB3 OS=Homo sapiens OX=9606 GN=BUB3 PE=1 SV=1	BUB3	1	1.96788e-11	151.3	3	TPCNAGTFSQPEK(1)VYTLSVSGDR	0.8943	2	0.939532
O43684	216	K	Mitotic checkpoint protein BUB3 OS=Homo sapiens OX=9606 GN=BUB3 PE=1 SV=1	BUB3	1	9.36977e-13	196.88	2	VAVEYLDPSPEVQK(1)K	0.34162	4	1.05354
O43688	264	K	Phospholipid phosphatase 2 OS=Homo sapiens OX=9606 GN=PLPP2 PE=1 SV=1	PLPP2	1	3.62001e-05	95.926	4	K(1)PSLSLTLTLGEADHNHYGYPHSSS	-0.77942	2	0.84184
P12814	331	K	Alpha-actinin-1 OS=Homo sapiens OX=9606 GN=ACTN1 PE=1 SV=2	ACTN1	1	6.35877e-13	178	3	VQEK(1)CQLEINFNTLQTK	-1.1896	2	1.18101
O43734	526	K	E3 ubiquitin ligase TRAF3IP2 OS=Homo sapiens OX=9606 GN=TRAF3IP2 PE=1 SV=3	TRAF3IP2	1	0.025899	47.204	4	K(1)EHVPTWLQNTHVYSWPK	0.28724	1	1
O43747	546	K	AP-1 complex subunit gamma-1 OS=Homo sapiens OX=9606 GN=AP1G1 PE=1 SV=5	AP1G1	1	7.4003e-31	272.74	2	K(1)VVSIYGSSIDVELQQR	-1.3783	1	1.28754
O43760	10	K	Synaptogyrin-2 OS=Homo sapiens OX=9606 GN=SYNGR2 PE=1 SV=1	SYNGR2	1	6.77008e-36	266.35	2	MESGAYGAAK(1)AGGSFDLR	0.11655	2	1.35954
O43765	196	K	Small glutamine-rich tetratricopeptide repeat-containing protein alpha OS=Homo sapiens OX=9606 GN=SGTA PE=1 SV=1	SGTA	1	0.000388248	84.559	3	ALELDPDNETYK(1)SNLK	-0.5971	2	1.00638
O43765	200	K	Small glutamine-rich tetratricopeptide repeat-containing protein alpha OS=Homo sapiens OX=9606 GN=SGTA PE=1 SV=1	SGTA	1	0.0153136	76.1	2	SNLK(1)IAELK	0.24106	2	1.13725
O43765	205	K	Small glutamine-rich tetratricopeptide repeat-containing protein alpha OS=Homo sapiens OX=9606 GN=SGTA PE=1 SV=1	SGTA	1	0.018519	118.01	2	IAELK(1)LR	-0.36057	2	0.905408
O43776	445	K	Asparagine--tRNA ligase, cytoplasmic OS=Homo sapiens OX=9606 GN=NARS1 PE=1 SV=1	NARS1	1	3.82427e-05	119.45	3	FPVEIK(1)SFYMQR	-0.0594	2	0.980136
O43776	244	K	Asparagine--tRNA ligase, cytoplasmic OS=Homo sapiens OX=9606 GN=NARS1 PE=1 SV=1	NARS1	1	0.00886225	90.657	3	GENMSK(1)ILK	0.5488	4	0.931199
O43776	490	K	Asparagine--tRNA ligase, cytoplasmic OS=Homo sapiens OX=9606 GN=NARS1 PE=1 SV=1	NARS1	1	1.07965e-05	126.34	3	IFDSEEILAGYK(1)R	2.3432	2	1.23166
O43776	401	K	Asparagine--tRNA ligase, cytoplasmic OS=Homo sapiens OX=9606 GN=NARS1 PE=1 SV=1	NARS1	1	3.79582e-05	113.01	3	MNYSDAIVWLK(1)EHDVK	-3.1137	5	0.941728
O43776	385	K	Asparagine--tRNA ligase, cytoplasmic OS=Homo sapiens OX=9606 GN=NARS1 PE=1 SV=1	NARS1	1	2.48927e-11	155.88	5	SPAGSIVHELNPNFQPPK(1)RPFK	-0.21171	4	0.822691
O43791	237	K	Speckle-type POZ protein OS=Homo sapiens OX=9606 GN=SPOP PE=1 SV=1	SPOP	1	5.59048e-13	184.41	3	SPVFSAMFEHEMEESK(1)K	-0.52149	2	1.07283
O43795	986	K	Unconventional myosin-Ib OS=Homo sapiens OX=9606 GN=MYO1B PE=1 SV=3	MYO1B	1	4.51917e-12	184.87	3	DAIEEK(1)IIIAEVVNK	1.2026	3	1.12936
O43795	68	K	Unconventional myosin-Ib OS=Homo sapiens OX=9606 GN=MYO1B PE=1 SV=3	MYO1B	1	0.00704157	53.3	3	SLPIYSPEK(1)VEEYR	-0.17423	1	1
O43795	1086	K	Unconventional myosin-Ib OS=Homo sapiens OX=9606 GN=MYO1B PE=1 SV=3	MYO1B	1	0.00537597	98.523	2	TTLSQTK(1)QK	-0.75777	1	1
O43809	182	K	Cleavage and polyadenylation specificity factor subunit 5 OS=Homo sapiens OX=9606 GN=NUDT21 PE=1 SV=1	NUDT21	1	2.22791e-05	118.51	3	LFLVQLQEK(1)ALFAVPK	-0.19675	1	1.83259
O43809	122	K	Cleavage and polyadenylation specificity factor subunit 5 OS=Homo sapiens OX=9606 GN=NUDT21 PE=1 SV=1	NUDT21	1	1.41901e-05	113.88	3	LPGGELNPGEDEVEGLK(1)R	-1.0305	1	1
O43809	73	K	Cleavage and polyadenylation specificity factor subunit 5 OS=Homo sapiens OX=9606 GN=NUDT21 PE=1 SV=1	NUDT21	1	0.00807194	65.348	3	MREEFDK(1)IGMR	-0.61404	2	1.05332
O43809	167	K	Cleavage and polyadenylation specificity factor subunit 5 OS=Homo sapiens OX=9606 GN=NUDT21 PE=1 SV=1	NUDT21	1	0.000913979	72.086	4	PNFEPPQYPYIPAHITK(1)PK	0.21868	3	1.03767
O43809	50	K	Cleavage and polyadenylation specificity factor subunit 5 OS=Homo sapiens OX=9606 GN=NUDT21 PE=1 SV=1	NUDT21	1	2.11116e-07	125.6	3	TINLYPLTNYTFGTK(1)EPLYEK	-0.12468	1
O43809	29	K	Cleavage and polyadenylation specificity factor subunit 5 OS=Homo sapiens OX=9606 GN=NUDT21 PE=1 SV=1	NUDT21	1	0.00406164	66.393	3	YIQQTK(1)PLTLER	0.38664	2	1.04944
O43813	15	K	Glutathione S-transferase LANCL1 OS=Homo sapiens OX=9606 GN=LANCL1 PE=1 SV=1	LANCL1	1	4.86276e-06	119.06	3	AFPNPYADYNK(1)SLAEGYFDAAGR	0.12036	2	1.01526
O43813	142	K	Glutathione S-transferase LANCL1 OS=Homo sapiens OX=9606 GN=LANCL1 PE=1 SV=1	LANCL1	1	1.33197e-05	111.77	4	LIHLNK(1)IDPHAPNEMLYGR	1.1968	2	0.972444
O43818	113	K	U3 small nucleolar RNA-interacting protein 2 OS=Homo sapiens OX=9606 GN=RRP9 PE=1 SV=1	RRP9	1	0.0272404	66.19	2	LK(1)EDVLEQR	-0.69065	1	1.07388
O43819	196	K	Protein SCO2 homolog, mitochondrial OS=Homo sapiens OX=9606 GN=SCO2 PE=1 SV=3	SCO2	1	9.01204e-06	116.29	4	LLGLTGSTK(1)QVAQASHSYR	0.34937	4	1.22902
O43852	37	K	Calumenin OS=Homo sapiens OX=9606 GN=CALU PE=1 SV=2	CALU	1	4.02994e-14	159.75	5	VHHEPQLSDK(1)VHNDAQSFDYDHDAFLGAEEAK	0.035388	3	0.987316
O43865	487	K	S-adenosylhomocysteine hydrolase-like protein 1 OS=Homo sapiens OX=9606 GN=AHCYL1 PE=1 SV=2	AHCYL1	1	4.40147e-12	155.45	4	K(1)MDEYVASLHLPSFDAHLTELTDDQAK	-0.58606	2	1.2028
O43865	284	K	S-adenosylhomocysteine hydrolase-like protein 1 OS=Homo sapiens OX=9606 GN=AHCYL1 PE=1 SV=2	AHCYL1	1	1.36475e-08	157.23	3	LCVPAMNVNDSVTK(1)QK	0.11019	2	1.05928
O43865	286	K	S-adenosylhomocysteine hydrolase-like protein 1 OS=Homo sapiens OX=9606 GN=AHCYL1 PE=1 SV=2	AHCYL1	1	0.000123218	144.12	2	QK(1)FDNLYCCR	-0.062086	4	1.14327
O43865	267	K	S-adenosylhomocysteine hydrolase-like protein 1 OS=Homo sapiens OX=9606 GN=AHCYL1 PE=1 SV=2	AHCYL1	1	0.00363712	111.74	2	LYQLSK(1)AGK	0.061347	3	0.808619
O43865	432	K	S-adenosylhomocysteine hydrolase-like protein 1 OS=Homo sapiens OX=9606 GN=AHCYL1 PE=1 SV=2	AHCYL1	1	0.0173714	68.033	3	SQVDHVIWPDGK(1)R	-0.24815	1
O43865	359	K	S-adenosylhomocysteine hydrolase-like protein 1 OS=Homo sapiens OX=9606 GN=AHCYL1 PE=1 SV=2	AHCYL1	1	0.0124897	53.751	3	VVK(1)LNEVIR	0.11193	1	1
O43913	292	K	Origin recognition complex subunit 5 OS=Homo sapiens OX=9606 GN=ORC5 PE=1 SV=1	ORC5	1	4.88096e-12	166.49	3	DDTDPGQLK(1)GLSAHTHVELPYYSK	-0.1961	3	1.0361
O43913	280	K	Origin recognition complex subunit 5 OS=Homo sapiens OX=9606 GN=ORC5 PE=1 SV=1	ORC5	1	1.93827e-06	166.07	2	EISSSQWEK(1)LQK	-2.3711	2
O43913	235	K	Origin recognition complex subunit 5 OS=Homo sapiens OX=9606 GN=ORC5 PE=1 SV=1	ORC5	1	0.00531116	69.594	3	HLAVLNFPK(1)YCEPVVK	0.27132	1	1
O43913	107	K	Origin recognition complex subunit 5 OS=Homo sapiens OX=9606 GN=ORC5 PE=1 SV=1	ORC5	1	5.19789e-07	169.65	2	LFK(1)QVTTAENLK	0.22804	2	1.03435
O43913	355	K	Origin recognition complex subunit 5 OS=Homo sapiens OX=9606 GN=ORC5 PE=1 SV=1	ORC5	1	0.00669304	51.695	4	TSNHLLGPK(1)PFPLDR	0.030121	1	1.10299
O43920	8	K	NADH dehydrogenase [ubiquinone] iron-sulfur protein 5 OS=Homo sapiens OX=9606 GN=NDUFS5 PE=1 SV=3	NDUFS5	1	0.00442276	124.34	3	PFLDIQK(1)R	-0.30125	3	0.943972
O43929	386	K	Origin recognition complex subunit 4 OS=Homo sapiens OX=9606 GN=ORC4 PE=1 SV=2	ORC4	1	4.02244e-06	131.61	4	AFEHLQQLELIK(1)PMER	0.73713	4	1.25288
O43929	243	K	Origin recognition complex subunit 4 OS=Homo sapiens OX=9606 GN=ORC4 PE=1 SV=2	ORC4	1	0.000341212	81.723	3	EQLSLPAEFPDK(1)VFAEK	0.77347	2	1.07862
O43929	248	K	Origin recognition complex subunit 4 OS=Homo sapiens OX=9606 GN=ORC4 PE=1 SV=2	ORC4	1	1.03931e-06	140.46	3	VFAEK(1)WNENVQYLSEDR	0.032294	2	1.06298
O43929	274	K	Origin recognition complex subunit 4 OS=Homo sapiens OX=9606 GN=ORC4 PE=1 SV=2	ORC4	1	0.0190079	45.368	3	HFNISK(1)NLR	-0.1662	1
O43929	52	K	Origin recognition complex subunit 4 OS=Homo sapiens OX=9606 GN=ORC4 PE=1 SV=2	ORC4	1	0.00663705	91.626	3	HLSELLK(1)R	0.63105	2	0.780888
O43929	112	K	Origin recognition complex subunit 4 OS=Homo sapiens OX=9606 GN=ORC4 PE=1 SV=2	ORC4	1	0.00727407	81.548	3	IALK(1)EITR	0.058348	2	0.936795
O43929	231	K	Origin recognition complex subunit 4 OS=Homo sapiens OX=9606 GN=ORC4 PE=1 SV=2	ORC4	1	6.80654e-23	243.4	2	IFK(1)EQLSLPAEFPDK	0.20918	3	1.04987
O43929	360	K	Origin recognition complex subunit 4 OS=Homo sapiens OX=9606 GN=ORC4 PE=1 SV=2	ORC4	1	0.000818812	84.859	3	K(1)AHSVYNFEKPVVMK	-0.78156	1	1
O43929	204	K	Origin recognition complex subunit 4 OS=Homo sapiens OX=9606 GN=ORC4 PE=1 SV=2	ORC4	1	7.44615e-05	132.88	2	LDILELLEK(1)R	-0.71894	2	1.24513
O43929	7	K	Origin recognition complex subunit 4 OS=Homo sapiens OX=9606 GN=ORC4 PE=1 SV=2	ORC4	1	0.000448691	75.239	3	SK(1)SNSLIHTECLSQVQR	-0.13326	1	1.30397
O43929	268	K	Origin recognition complex subunit 4 OS=Homo sapiens OX=9606 GN=ORC4 PE=1 SV=2	ORC4	1	0.00707614	52.484	4	SVQEVLQK(1)HFNISK	-0.19429	1	0.854946
O43929	144	K	Origin recognition complex subunit 4 OS=Homo sapiens OX=9606 GN=ORC4 PE=1 SV=2	ORC4	1	7.33279e-06	119.4	3	VFGSFAENLSFLLEALK(1)K	0.48294	1	1
O43933	841	K	Peroxisome biogenesis factor 1 OS=Homo sapiens OX=9606 GN=PEX1 PE=1 SV=1	PEX1	1	0.000402219	90.707	3	DLGWDK(1)IGGLHEVR	-0.96982	2	1.09706
O43933	455	K	Peroxisome biogenesis factor 1 OS=Homo sapiens OX=9606 GN=PEX1 PE=1 SV=1	PEX1	1	0.0342132	44.457	3	ENLPK(1)DISEEDIK	0.80821	1	0.932045
O43933	774	K	Peroxisome biogenesis factor 1 OS=Homo sapiens OX=9606 GN=PEX1 PE=1 SV=1	PEX1	1	3.37299e-06	121.74	4	FTDLDLQHVAK(1)ETGGFVAR	0.34052	3	0.933935
O43933	913	K	Peroxisome biogenesis factor 1 OS=Homo sapiens OX=9606 GN=PEX1 PE=1 SV=1	PEX1	1	2.24749e-06	130.29	3	GPELLSK(1)YIGASEQAVR	0.15499	1	0.976989
O43933	763	K	Peroxisome biogenesis factor 1 OS=Homo sapiens OX=9606 GN=PEX1 PE=1 SV=1	PEX1	1	0.000862201	72.433	3	LDCDINK(1)FTDLDLQHVAK	-0.13693	2	1.11785
O43933	1001	K	Peroxisome biogenesis factor 1 OS=Homo sapiens OX=9606 GN=PEX1 PE=1 SV=1	PEX1	1	0.000422668	87.148	3	LDK(1)CVYCPPPDQVSR	-0.3851	2	1.15832
O43933	174	K	Peroxisome biogenesis factor 1 OS=Homo sapiens OX=9606 GN=PEX1 PE=1 SV=1	PEX1	1	0.01083	48.948	3	LETDTK(1)LLIQPK	-0.67711	1	1
O43933	816	K	Peroxisome biogenesis factor 1 OS=Homo sapiens OX=9606 GN=PEX1 PE=1 SV=1	PEX1	1	1.49171e-10	176.42	3	LVLTTLDFQK(1)ALR	0.24141	2	0.968913
O43933	402	K	Peroxisome biogenesis factor 1 OS=Homo sapiens OX=9606 GN=PEX1 PE=1 SV=1	PEX1	1	0.0165855	44.511	3	YTK(1)NVEVLHLGK	-0.98977	1
O60216	48	K	Double-strand-break repair protein rad21 homolog OS=Homo sapiens OX=9606 GN=RAD21 PE=1 SV=2	RAD21	1	2.11333e-10	159.26	4	LTK(1)AHVFECNLESSVESIISPK(1)VK	-0.62474	3	0.96901
O60216	72	K	Double-strand-break repair protein rad21 homolog OS=Homo sapiens OX=9606 GN=RAD21 PE=1 SV=2	RAD21	1	3.15923e-08	167.44	2	AK(1)YLLADCNEAFIK	0.16571	4	1.03873
O60216	84	K	Double-strand-break repair protein rad21 homolog OS=Homo sapiens OX=9606 GN=RAD21 PE=1 SV=2	RAD21	1	9.12595e-08	155.11	2	YLLADCNEAFIK(1)IK	-0.91758	4	1.01555
O60216	573	K	Double-strand-break repair protein rad21 homolog OS=Homo sapiens OX=9606 GN=RAD21 PE=1 SV=2	RAD21	1	1.09188e-29	264.29	2	ALAK(1)TGAESISLLELCR	-0.51076	4	1.02228
O60216	371	K	Double-strand-break repair protein rad21 homolog OS=Homo sapiens OX=9606 GN=RAD21 PE=1 SV=2	RAD21	1	1.59955e-05	110.09	3	ETGGVEK(1)LFSLPAQPLWNNR	0.3366	1	0.535096
O60216	418	K	Double-strand-break repair protein rad21 homolog OS=Homo sapiens OX=9606 GN=RAD21 PE=1 SV=2	RAD21	1	2.57135e-05	102.07	3	GGEADNLDEFLK(1)EFENPEVPR	0.076703	1	1
O60216	16	K	Double-strand-break repair protein rad21 homolog OS=Homo sapiens OX=9606 GN=RAD21 PE=1 SV=2	RAD21	1	0.03692	42.682	3	GPLAK(1)IWLAAHWDK	-1.0088	1	1
O60216	86	K	Double-strand-break repair protein rad21 homolog OS=Homo sapiens OX=9606 GN=RAD21 PE=1 SV=2	RAD21	1	0.0107708	69.605	3	IK(1)MAFRPGVVDLPEENR	-0.31987	1
O60216	216	K	Double-strand-break repair protein rad21 homolog OS=Homo sapiens OX=9606 GN=RAD21 PE=1 SV=2	RAD21	1	3.41203e-06	114.91	4	INHLEYEDQYK(1)DDNFGEGNDGGILDDK	-0.026825	2	0.978228
O60216	406	K	Double-strand-break repair protein rad21 homolog OS=Homo sapiens OX=9606 GN=RAD21 PE=1 SV=2	RAD21	1	2.268e-05	138.02	3	K(1)GGEADNLDEFLK	0.22005	3	1.03488
O60216	323	K	Double-strand-break repair protein rad21 homolog OS=Homo sapiens OX=9606 GN=RAD21 PE=1 SV=2	RAD21	1	0.029513	90.709	2	K(1)LIVDSVK	0.85284	2	1.09237
O60216	29	K	Double-strand-break repair protein rad21 homolog OS=Homo sapiens OX=9606 GN=RAD21 PE=1 SV=2	RAD21	1	2.3708e-07	111.3	4	LTK(1)AHVFECNLESSVESIISPK(1)VK	-0.62474	3	0.811096
O60216	605	K	Double-strand-break repair protein rad21 homolog OS=Homo sapiens OX=9606 GN=RAD21 PE=1 SV=2	RAD21	1	5.6219e-05	97.059	3	K(1)QQAIELTQEEPYSDIIATPGPR	-0.12753	1
O60216	387	K	Double-strand-break repair protein rad21 homolog OS=Homo sapiens OX=9606 GN=RAD21 PE=1 SV=2	RAD21	1	0.0318662	95.541	2	LLK(1)LFTR	0.16056	2	0.837283
O60231	826	K	Pre-mRNA-splicing factor ATP-dependent RNA helicase DHX16 OS=Homo sapiens OX=9606 GN=DHX16 PE=1 SV=2	DHX16	1	1.38088e-05	111.66	3	MAELPVDPMLSK(1)MILASEK	1.8394	1
Q12983	218	K	BCL2/adenovirus E1B 19 kDa protein-interacting protein 3 OS=Homo sapiens OX=9606 GN=BNIP3 PE=1 SV=3	BNIP3	1	0.0084867	74.53	2	K(1)GGIFSAEFLK	-1.4026	1	1.41385
O60238	154	K	BCL2/adenovirus E1B 19 kDa protein-interacting protein 3-like OS=Homo sapiens OX=9606 GN=BNIP3L PE=1 SV=1	BNIP3L	1	0.00028001	76.817	4	SADWVSDWSSRPENIPPK(1)EFHFR	-0.78005	1	1
O60244	176	K	Mediator of RNA polymerase II transcription subunit 14 OS=Homo sapiens OX=9606 GN=MED14 PE=1 SV=2	MED14	1	0.00291928	87.066	2	DK(1)IIPPDPITK	-0.18975	3	1.06214
O60244	185	K	Mediator of RNA polymerase II transcription subunit 14 OS=Homo sapiens OX=9606 GN=MED14 PE=1 SV=2	MED14	1	0.00116095	77.279	3	IIPPDPITK(1)IEK	0.24487	2	1.04397
O60244	699	K	Mediator of RNA polymerase II transcription subunit 14 OS=Homo sapiens OX=9606 GN=MED14 PE=1 SV=2	MED14	1	4.86072e-08	188.49	2	GITEETQK(1)ALDR	0.35829	3	0.899961
O60244	399	K	Mediator of RNA polymerase II transcription subunit 14 OS=Homo sapiens OX=9606 GN=MED14 PE=1 SV=2	MED14	1	0.000271407	85.473	4	IDHLSIEK(1)LLIDSVHAR	0.031276	2	0.9193
O60244	1264	K	Mediator of RNA polymerase II transcription subunit 14 OS=Homo sapiens OX=9606 GN=MED14 PE=1 SV=2	MED14	0.999999	8.77968e-06	105.55	4	TNQTLQLK(1)VTPENAGQWKPDELQVLEK	-0.073708	1	1.25471
O60244	1283	K	Mediator of RNA polymerase II transcription subunit 14 OS=Homo sapiens OX=9606 GN=MED14 PE=1 SV=2	MED14	0.997776	0.000225261	76.421	4	VTPENAGQWK(0.002)PDELQVLEK(0.998)FFETR	-0.63245	1
O60244	1256	K	Mediator of RNA polymerase II transcription subunit 14 OS=Homo sapiens OX=9606 GN=MED14 PE=1 SV=2	MED14	1	0.00263738	73.887	2	VALSPK(1)TNQTLQLK	0.097863	2	1.02154
O60279	628	K	Sushi domain-containing protein 5 OS=Homo sapiens OX=9606 GN=SUSD5 PE=1 SV=3	SUSD5	1	0.0215423	56.094	3	HYHQQIEMEK(1)V	1.1926	1	1
O60287	1100	K	Nucleolar pre-ribosomal-associated protein 1 OS=Homo sapiens OX=9606 GN=URB1 PE=1 SV=4	URB1	1	1.68835e-06	107.75	4	AGPATSPPK(1)TPPQLEALQELHPYMEGAQLR	-0.37061	1	0.951857
O60287	1336	K	Nucleolar pre-ribosomal-associated protein 1 OS=Homo sapiens OX=9606 GN=URB1 PE=1 SV=4	URB1	1	0.0164674	65.695	3	AK(1)DLSVLMDR	-0.65565	1
O60287	387	K	Nucleolar pre-ribosomal-associated protein 1 OS=Homo sapiens OX=9606 GN=URB1 PE=1 SV=4	URB1	1	0.00616658	100.84	2	AK(1)STWLNNIK	-0.9815	1
O60287	395	K	Nucleolar pre-ribosomal-associated protein 1 OS=Homo sapiens OX=9606 GN=URB1 PE=1 SV=4	URB1	1	0.0419601	49.418	2	STWLNNIK(1)LLNK	-1.9877	1	0.35735
O60287	1799	K	Nucleolar pre-ribosomal-associated protein 1 OS=Homo sapiens OX=9606 GN=URB1 PE=1 SV=4	URB1	1	0.00445313	84.615	3	DK(1)QCYELCAR	-0.44467	3	0.967011
O60287	839	K	Nucleolar pre-ribosomal-associated protein 1 OS=Homo sapiens OX=9606 GN=URB1 PE=1 SV=4	URB1	1	0.00155659	55.783	4	DPLALCLLLQAYDK(1)LEPPCLVPCCQQLSR	-1.4097	1	1
O60287	176	K	Nucleolar pre-ribosomal-associated protein 1 OS=Homo sapiens OX=9606 GN=URB1 PE=1 SV=4	URB1	1	0.00166593	78.096	3	DVCSHFDLNK(1)K	-0.68239	1
O60287	177	K	Nucleolar pre-ribosomal-associated protein 1 OS=Homo sapiens OX=9606 GN=URB1 PE=1 SV=4	URB1	1	0.0592958	58.083	2	K(1)TLYTLVTK	-3.4542	2	1.06891
O60287	621	K	Nucleolar pre-ribosomal-associated protein 1 OS=Homo sapiens OX=9606 GN=URB1 PE=1 SV=4	URB1	1	7.43815e-05	95.814	3	FLWLK(1)AQEGPDAEIIGGER	0.21278	2	0.964484
O60287	1976	K	Nucleolar pre-ribosomal-associated protein 1 OS=Homo sapiens OX=9606 GN=URB1 PE=1 SV=4	URB1	1	2.44528e-06	122.57	4	FTVNETVLSTK(1)DVLVLLHK	-0.065551	2	1.06438
O60287	519	K	Nucleolar pre-ribosomal-associated protein 1 OS=Homo sapiens OX=9606 GN=URB1 PE=1 SV=4	URB1	1	0.000413735	82.707	3	ILPDLNTVVWVWQSLK(1)K	0.043701	1	1.24762
O60287	126	K	Nucleolar pre-ribosomal-associated protein 1 OS=Homo sapiens OX=9606 GN=URB1 PE=1 SV=4	URB1	1	0.0377116	83.377	2	K(1)LMNNHMK	-0.09496	1
O60287	399	K	Nucleolar pre-ribosomal-associated protein 1 OS=Homo sapiens OX=9606 GN=URB1 PE=1 SV=4	URB1	1	4.14617e-11	194.39	2	LLNK(1)IYEAQPEISR	0.43856	3	1.06382
O60287	1627	K	Nucleolar pre-ribosomal-associated protein 1 OS=Homo sapiens OX=9606 GN=URB1 PE=1 SV=4	URB1	1	0.000402774	87.932	3	LLPPEDTQELIFK(1)DK	0.68529	2	0.955576
O60287	1432	K	Nucleolar pre-ribosomal-associated protein 1 OS=Homo sapiens OX=9606 GN=URB1 PE=1 SV=4	URB1	1	0.000131141	90.718	4	LNALLHALNEVDPGDWQK(1)FVK	-0.41308	1	1.29924
O60287	1356	K	Nucleolar pre-ribosomal-associated protein 1 OS=Homo sapiens OX=9606 GN=URB1 PE=1 SV=4	URB1	1	8.74693e-06	130.69	3	LPSLLHTPSSHK(1)R	-0.41193	3	0.916818
O60287	2056	K	Nucleolar pre-ribosomal-associated protein 1 OS=Homo sapiens OX=9606 GN=URB1 PE=1 SV=4	URB1	1	5.77261e-08	128.97	4	RPGEAEEMADPELMASTLETCK(1)GLLR	0.10656	2	1.04304
O60287	2141	K	Nucleolar pre-ribosomal-associated protein 1 OS=Homo sapiens OX=9606 GN=URB1 PE=1 SV=4	URB1	1	0.000123189	91.589	3	SHILPHPVVVADLLK(1)DSAVR	-0.15636	2	1
O60287	365	K	Nucleolar pre-ribosomal-associated protein 1 OS=Homo sapiens OX=9606 GN=URB1 PE=1 SV=4	URB1	1	7.31957e-05	88.168	3	TAADDDLVADLVVNILK(1)VCPDLLNK	0.40566	1	1
O60287	616	K	Nucleolar pre-ribosomal-associated protein 1 OS=Homo sapiens OX=9606 GN=URB1 PE=1 SV=4	URB1	1	4.63152e-05	116.51	3	VALELPASK(1)FLWLK	-0.10096	2
O60287	1575	K	Nucleolar pre-ribosomal-associated protein 1 OS=Homo sapiens OX=9606 GN=URB1 PE=1 SV=4	URB1	1	0.000125603	96.993	4	VLLWGPAAVEHHK(1)TCR	-1.0894	3	0.917774
O60287	1782	K	Nucleolar pre-ribosomal-associated protein 1 OS=Homo sapiens OX=9606 GN=URB1 PE=1 SV=4	URB1	1	0.00268747	62.966	3	VPGFYQFFYSSDFEQK(1)TEQK	-0.75897	1
O60287	255	K	Nucleolar pre-ribosomal-associated protein 1 OS=Homo sapiens OX=9606 GN=URB1 PE=1 SV=4	URB1	1	0.0371551	58.716	2	VVHNK(1)NITK	0.10008	2	1.03598
O60287	1085	K	Nucleolar pre-ribosomal-associated protein 1 OS=Homo sapiens OX=9606 GN=URB1 PE=1 SV=4	URB1	1	7.45585e-10	173.66	2	YSEAITQSVLK(1)ELQNR	1.7707	3	1.09726
O60294	401	K	tRNA wybutosine-synthesizing protein 4 OS=Homo sapiens OX=9606 GN=LCMT2 PE=1 SV=3	LCMT2	1	8.53206e-39	252.31	3	DCDSEWK(1)GSQIGSCGTGVQWDGR	-0.2336	2	1.0353
O60294	356	K	tRNA wybutosine-synthesizing protein 4 OS=Homo sapiens OX=9606 GN=LCMT2 PE=1 SV=3	LCMT2	1	8.92208e-09	146.04	3	VNPASPSGVFPASVVSSEGQVPNLK(1)R	-0.53467	2	1.11563
O60306	604	K	RNA helicase aquarius OS=Homo sapiens OX=9606 GN=AQR PE=1 SV=4	AQR	1	0.000792461	82.34	3	GCEIQGMLDDK(1)GR	-0.46013	2	1.02959
O60306	1111	K	RNA helicase aquarius OS=Homo sapiens OX=9606 GN=AQR PE=1 SV=4	AQR	1	1.15455e-06	139.49	3	NMAFQK(1)YSNMEQSLFTR	0.24006	1	0.95215
O60306	246	K	RNA helicase aquarius OS=Homo sapiens OX=9606 GN=AQR PE=1 SV=4	AQR	1	8.31306e-05	95.205	3	SVPLSEPVTMDK(1)VHYCER	-0.26532	3	1.00607
O60306	52	K	RNA helicase aquarius OS=Homo sapiens OX=9606 GN=AQR PE=1 SV=4	AQR	1	1.00126e-05	143.5	2	VIEDIYEK(1)EIVK	0.54918	3	0.961695
O60306	1030	K	RNA helicase aquarius OS=Homo sapiens OX=9606 GN=AQR PE=1 SV=4	AQR	1	0.026514	80.098	2	YLLVK(1)EAK	-0.42195	1	0.981866
O60331	97	K	Phosphatidylinositol 4-phosphate 5-kinase type-1 gamma OS=Homo sapiens OX=9606 GN=PIP5K1C PE=1 SV=2	PIP5K1C	1	1.92084e-78	352.77	2	GAIQLGIGYTVGHLSSK(1)PER	-0.46099	6	1.09386
O60337	45	K	E3 ubiquitin-protein ligase MARCHF6 OS=Homo sapiens OX=9606 GN=MARCHF6 PE=1 SV=2	MARCHF6	1	2.10802e-08	157.03	3	FIHQECLVQWLK(1)HSR	-0.08917	4	1.13189
O60337	881	K	E3 ubiquitin-protein ligase MARCHF6 OS=Homo sapiens OX=9606 GN=MARCHF6 PE=1 SV=2	MARCHF6	1	0.000929067	149.65	3	NDK(1)YLVGQR	0.039955	3	0.971257
O60337	550	K	E3 ubiquitin-protein ligase MARCHF6 OS=Homo sapiens OX=9606 GN=MARCHF6 PE=1 SV=2	MARCHF6	1	0.0548975	59.205	2	QWLK(1)GLVR	-0.31237	2	1.12942
O60337	20	K	E3 ubiquitin-protein ligase MARCHF6 OS=Homo sapiens OX=9606 GN=MARCHF6 PE=1 SV=2	MARCHF6	1	5.05059e-06	120.11	3	SEGTPEK(1)PLYHPCVCTGSIK	0.89709	4	0.829642
O60337	33	K	E3 ubiquitin-protein ligase MARCHF6 OS=Homo sapiens OX=9606 GN=MARCHF6 PE=1 SV=2	MARCHF6	1	5.99184e-27	213.44	4	SEGTPEKPLYHPCVCTGSIK(1)FIHQECLVQWLK	0.021481	3	1.12403
O60337	709	K	E3 ubiquitin-protein ligase MARCHF6 OS=Homo sapiens OX=9606 GN=MARCHF6 PE=1 SV=2	MARCHF6	1	0.0620837	71.359	2	VIFQK(1)VK	-0.035828	1	1.19367
O60341	631	K	Lysine-specific histone demethylase 1A OS=Homo sapiens OX=9606 GN=KDM1A PE=1 SV=2	KDM1A	1	0.00010738	73.753	3	CDAVLCTLPLGVLK(1)QQPPAVQFVPPLPEWK	0.36842	2	1.35204
O60341	647	K	Lysine-specific histone demethylase 1A OS=Homo sapiens OX=9606 GN=KDM1A PE=1 SV=2	KDM1A	1	7.2618e-08	133.93	3	QQPPAVQFVPPLPEWK(1)TSAVQR	-0.30031	1	1
O60341	481	K	Lysine-specific histone demethylase 1A OS=Homo sapiens OX=9606 GN=KDM1A PE=1 SV=2	KDM1A	1	0.000899869	93.096	3	DITAEFLVK(1)SK	-0.43985	4	1.12105
O60341	374	K	Lysine-specific histone demethylase 1A OS=Homo sapiens OX=9606 GN=KDM1A PE=1 SV=2	KDM1A	1	2.73945e-07	172.26	3	EK(1)DEMVEQEFNR	0.8891	3	1.14353
O60341	447	K	Lysine-specific histone demethylase 1A OS=Homo sapiens OX=9606 GN=KDM1A PE=1 SV=2	KDM1A	1	0.0345301	58.815	2	ELLNK(1)MVNLK	0.11133	2	1.0739
O60341	503	K	Lysine-specific histone demethylase 1A OS=Homo sapiens OX=9606 GN=KDM1A PE=1 SV=2	KDM1A	1	0.000359843	89.624	3	EYDELAETQGK(1)LEEK	0.87266	2	1.11464
O60341	507	K	Lysine-specific histone demethylase 1A OS=Homo sapiens OX=9606 GN=KDM1A PE=1 SV=2	KDM1A	1	1.49669e-05	111.45	3	LEEK(1)LQELEANPPSDVYLSSR	0.42308	1	1.28124
O60341	744	K	Lysine-specific histone demethylase 1A OS=Homo sapiens OX=9606 GN=KDM1A PE=1 SV=2	KDM1A	1	5.95134e-09	159.52	2	GIFGSSAVPQPK(1)ETVVSR	0.24674	4	1.09398
O60341	268	K	Lysine-specific histone demethylase 1A OS=Homo sapiens OX=9606 GN=KDM1A PE=1 SV=2	KDM1A	1	2.02527e-05	126.31	3	HGLINFGIYK(1)R	2.7891	1	1
O60341	424	K	Lysine-specific histone demethylase 1A OS=Homo sapiens OX=9606 GN=KDM1A PE=1 SV=2	KDM1A	1	0.018941	42.629	3	HVK(1)DEQIEHWK	-1.2092	1	1
O60341	355	K	Lysine-specific histone demethylase 1A OS=Homo sapiens OX=9606 GN=KDM1A PE=1 SV=2	KDM1A	1	0.00175924	77.192	2	QVNMELAK(1)IK	-0.68154	4	1.01392
O60381	255	K	HMG box-containing protein 1 OS=Homo sapiens OX=9606 GN=HBP1 PE=1 SV=2	HBP1	1	5.26405e-30	239.56	3	AEGCDNEEDLQMGIHK(1)GYGSDGLK	0.11777	4	0.991946
O60381	229	K	HMG box-containing protein 1 OS=Homo sapiens OX=9606 GN=HBP1 PE=1 SV=2	HBP1	1	1.2388e-14	222.49	2	GSNK(1)EWQDVEDFAR	0.16192	4	1.06451
O60381	305	K	HMG box-containing protein 1 OS=Homo sapiens OX=9606 GN=HBP1 PE=1 SV=2	HBP1	1	0.00845262	56.632	3	LDHPFYVK(1)NK	0.63047	1	1.14867
O60381	416	K	HMG box-containing protein 1 OS=Homo sapiens OX=9606 GN=HBP1 PE=1 SV=2	HBP1	1	7.16177e-05	95.957	3	NCGSPGSSQLSSNSLYAK(1)AVK	-0.37374	1	1.05317
O60381	459	K	HMG box-containing protein 1 OS=Homo sapiens OX=9606 GN=HBP1 PE=1 SV=2	HBP1	1	0.013646	46.318	3	VEYTQMYPGK(1)DNR	-0.65628	1
O60427	222	K	Acyl-CoA (8-3)-desaturase OS=Homo sapiens OX=9606 GN=FADS1 PE=1 SV=3	FADS1	1	0.000129166	92.31	5	GAPASWWNHMHFQHHAK(1)PNCFR	0.27274	1
O60427	417	K	Acyl-CoA (8-3)-desaturase OS=Homo sapiens OX=9606 GN=FADS1 PE=1 SV=3	FADS1	1	1.89868e-11	156.05	4	HGIEYQSK(1)PLLSAFADIIHSLK	-0.26382	1	1.4094
O60427	398	K	Acyl-CoA (8-3)-desaturase OS=Homo sapiens OX=9606 GN=FADS1 PE=1 SV=3	FADS1	1	3.5636e-23	244.14	5	HNYHK(1)VAPLVQSLCAK(1)HGIEYQSK	-1.0682	6	0.837397
O60427	409	K	Acyl-CoA (8-3)-desaturase OS=Homo sapiens OX=9606 GN=FADS1 PE=1 SV=3	FADS1	1	2.79831e-10	170.5	3	VAPLVQSLCAK(1)HGIEYQSK	-0.099672	4	0.979511
O60427	251	K	Acyl-CoA (8-3)-desaturase OS=Homo sapiens OX=9606 GN=FADS1 PE=1 SV=3	FADS1	1	0.00296801	91.069	2	ILSVELGK(1)QK	-0.29699	2	0.982154
O60427	228	K	Acyl-CoA (8-3)-desaturase OS=Homo sapiens OX=9606 GN=FADS1 PE=1 SV=3	FADS1	1	0.000666319	78.081	3	K(1)DPDINMHPFFFALGK	-1.3015	4	1.32647
O60427	41	K	Acyl-CoA (8-3)-desaturase OS=Homo sapiens OX=9606 GN=FADS1 PE=1 SV=3	FADS1	1	9.07651e-05	159.1	3	K(1)VYNISEFTR	-0.47667	4	0.962276
O60427	83	K	Acyl-CoA (8-3)-desaturase OS=Homo sapiens OX=9606 GN=FADS1 PE=1 SV=3	FADS1	1	1.04008e-21	207.37	3	K(1)YMNSLLIGELSPEQPSFEPTK	0.59643	3	1.13699
O60427	104	K	Acyl-CoA (8-3)-desaturase OS=Homo sapiens OX=9606 GN=FADS1 PE=1 SV=3	FADS1	1	4.98942e-05	99.11	3	YMNSLLIGELSPEQPSFEPTK(1)NK	-0.34442	1	1.32806
O60427	255	K	Acyl-CoA (8-3)-desaturase OS=Homo sapiens OX=9606 GN=FADS1 PE=1 SV=3	FADS1	1	0.00232571	76.17	3	K(1)YMPYNHQHK	-0.33914	5
O60427	106	K	Acyl-CoA (8-3)-desaturase OS=Homo sapiens OX=9606 GN=FADS1 PE=1 SV=3	FADS1	1	0.000484083	141.52	3	NK(1)ELTDEFR	0.58877	4	1.11462
O60427	78	K	Acyl-CoA (8-3)-desaturase OS=Homo sapiens OX=9606 GN=FADS1 PE=1 SV=3	FADS1	1	2.3837e-30	239.51	3	VISHYAGQDATDPFVAFHINK(1)GLVK	-0.03134	5	1.11919
O60443	440	K	Gasdermin-E OS=Homo sapiens OX=9606 GN=GSDME PE=1 SV=2	GSDME	1	5.53622e-06	118.32	3	ALSDDGVSDLEDPTLTPLK(1)DTER	-0.39878	2	1.17493
O60443	120	K	Gasdermin-E OS=Homo sapiens OX=9606 GN=GSDME PE=1 SV=2	GSDME	1	0.00337109	83.045	3	K(1)QEVDLQQLIR	0.081191	3	1.04392
O60469	1469	K	Down syndrome cell adhesion molecule OS=Homo sapiens OX=9606 GN=DSCAM PE=1 SV=2	DSCAM	1	0.0590009	44.309	2	ISEIIEAK(1)TLGK	0.31109	1	0.728489
O60488	576	K	Long-chain-fatty-acid--CoA ligase 4 OS=Homo sapiens OX=9606 GN=ACSL4 PE=1 SV=2	ACSL4	1	0.00217594	69.331	3	DLVK(1)LQAGEYVSLGK	1.0257	1	1.13517
O60488	587	K	Long-chain-fatty-acid--CoA ligase 4 OS=Homo sapiens OX=9606 GN=ACSL4 PE=1 SV=2	ACSL4	1	0.000610316	81.703	3	LQAGEYVSLGK(1)VEAALK	-0.4693	3	1.01536
O60488	512	K	Long-chain-fatty-acid--CoA ligase 4 OS=Homo sapiens OX=9606 GN=ACSL4 PE=1 SV=2	ACSL4	1	4.31808e-14	195.77	3	DWQEGGYTINDK(1)PNPR	0.090554	3	0.868466
O60488	661	K	Long-chain-fatty-acid--CoA ligase 4 OS=Homo sapiens OX=9606 GN=ACSL4 PE=1 SV=2	ACSL4	1	0.00515075	110.14	2	EAANAMK(1)LER	-0.56318	1
O60488	367	K	Long-chain-fatty-acid--CoA ligase 4 OS=Homo sapiens OX=9606 GN=ACSL4 PE=1 SV=2	ACSL4	1	1.95146e-05	106.86	3	GDCTVLK(1)PTLMAAVPEIMDR	-0.83324	2	0.791015
O60488	360	K	Long-chain-fatty-acid--CoA ligase 4 OS=Homo sapiens OX=9606 GN=ACSL4 PE=1 SV=2	ACSL4	0.994247	0.00457919	57.922	3	GSK(0.994)GDCTVLK(0.006)PTLMAAVPEIMDR	3.1101	1	1
O60488	231	K	Long-chain-fatty-acid--CoA ligase 4 OS=Homo sapiens OX=9606 GN=ACSL4 PE=1 SV=2	ACSL4	1	6.46189e-05	114.86	3	HIIYVDNK(1)AINK	0.32312	2	0.958711
O60488	354	K	Long-chain-fatty-acid--CoA ligase 4 OS=Homo sapiens OX=9606 GN=ACSL4 PE=1 SV=2	ACSL4	1	4.0435e-05	102.83	3	IGYSSPLTLSDQSSK(1)IK	0.051856	2
O60488	117	K	Long-chain-fatty-acid--CoA ligase 4 OS=Homo sapiens OX=9606 GN=ACSL4 PE=1 SV=2	ACSL4	1	0.010007	125.62	2	K(1)LILGNYK	-0.25525	2	1.01259
O60488	89	K	Long-chain-fatty-acid--CoA ligase 4 OS=Homo sapiens OX=9606 GN=ACSL4 PE=1 SV=2	ACSL4	1	0.0048556	76.619	2	LFDHAVSK(1)FGK	2.3141	1
O60488	500	K	Long-chain-fatty-acid--CoA ligase 4 OS=Homo sapiens OX=9606 GN=ACSL4 PE=1 SV=2	ACSL4	1	3.08734e-13	177.64	3	LK(1)DWQEGGYTINDKPNPR	0.43406	1	1
O60488	690	K	Long-chain-fatty-acid--CoA ligase 4 OS=Homo sapiens OX=9606 GN=ACSL4 PE=1 SV=2	ACSL4	1	7.52717e-05	92.474	3	LSPEPWTPETGLVTDAFK(1)LK	1.1396	1	1
O60488	630	K	Long-chain-fatty-acid--CoA ligase 4 OS=Homo sapiens OX=9606 GN=ACSL4 PE=1 SV=2	ACSL4	1	0.000451925	69.782	3	LTLLAQQK(1)GVEGTWVDICNNPAMEAEILK	0.37535	1	1.03138
O60488	702	K	Long-chain-fatty-acid--CoA ligase 4 OS=Homo sapiens OX=9606 GN=ACSL4 PE=1 SV=2	ACSL4	1	0.00154093	138.26	2	NHYLK(1)DIER	0.50976	3	1.04592
O60488	388	K	Long-chain-fatty-acid--CoA ligase 4 OS=Homo sapiens OX=9606 GN=ACSL4 PE=1 SV=2	ACSL4	1	0.0164898	43.813	3	NVMSK(1)VQEMNYIQK	0.58839	1	1
O60488	286	K	Long-chain-fatty-acid--CoA ligase 4 OS=Homo sapiens OX=9606 GN=ACSL4 PE=1 SV=2	ACSL4	1	0.00603966	49.076	4	PK(1)GVMMHHSNLIAGMTGQCER	0.48548	2	1.24512
O60488	81	K	Long-chain-fatty-acid--CoA ligase 4 OS=Homo sapiens OX=9606 GN=ACSL4 PE=1 SV=2	ACSL4	1	0.001162	60.728	4	SVTHFDSLAVIDIPGADTLDK(1)LFDHAVSK	0.11462	1	1
O60488	401	K	Long-chain-fatty-acid--CoA ligase 4 OS=Homo sapiens OX=9606 GN=ACSL4 PE=1 SV=2	ACSL4	1	0.00632848	76.465	3	TLFK(1)IGYDYK	-0.46093	4	1.05659
O60493	119	K	Sorting nexin-3 OS=Homo sapiens OX=9606 GN=SNX3 PE=1 SV=3	SNX3	1	7.22928e-06	178.55	2	K(1)QGLEQFINK	0.92691	4	0.838689
O60493	95	K	Sorting nexin-3 OS=Homo sapiens OX=9606 GN=SNX3 PE=1 SV=3	SNX3	1	0.000528862	89.266	3	VVVPPLPGK(1)AFLR	0.053544	2	0.908206
O60499	131	K	Syntaxin-10 OS=Homo sapiens OX=9606 GN=STX10 PE=1 SV=1	STX10	1	2.78554e-10	154.6	3	PAAQK(1)SPSDLLDASAVSATSR	0.58658	1	0.986363
O60502	289	K	Protein O-GlcNAcase OS=Homo sapiens OX=9606 GN=OGA PE=1 SV=2	OGA	1	1.4751e-05	114.63	4	RAPVIWDNIHANDYDQK(1)R	-0.29859	6	0.972219
O60502	730	K	Protein O-GlcNAcase OS=Homo sapiens OX=9606 GN=OGA PE=1 SV=2	OGA	1	6.84531e-05	157.86	2	DEASVYK(1)ICR	0.036081	2	0.984921
O60502	893	K	Protein O-GlcNAcase OS=Homo sapiens OX=9606 GN=OGA PE=1 SV=2	OGA	1	0.00368309	63.682	3	ILEFYSK(1)LGCFEIAK	0.76559	2	0.978744
O60502	157	K	Protein O-GlcNAcase OS=Homo sapiens OX=9606 GN=OGA PE=1 SV=2	OGA	1	7.06932e-10	213.63	2	K(1)LDQVSQFGCR	-0.1029	4	1.00153
O60502	253	K	Protein O-GlcNAcase OS=Homo sapiens OX=9606 GN=OGA PE=1 SV=2	OGA	1	7.83798e-05	97.579	3	LLPGIEVLWTGPK(1)VVSK	-0.41306	2	1.29781
O60502	257	K	Protein O-GlcNAcase OS=Homo sapiens OX=9606 GN=OGA PE=1 SV=2	OGA	1	6.40533e-08	151.56	2	VVSK(1)EIPVESIEEVSK	-0.22366	2	0.917711
O60502	713	K	Protein O-GlcNAcase OS=Homo sapiens OX=9606 GN=OGA PE=1 SV=2	OGA	1	5.47768e-05	83.934	3	LLPIDGANDLFFQPPPLTPTSK(1)VYTIR	-0.45489	2
O60502	87	K	Protein O-GlcNAcase OS=Homo sapiens OX=9606 GN=OGA PE=1 SV=2	OGA	1	0.000838367	76.759	3	LQK(1)WELNTYLYAPK	0.17304	1	1
O60502	98	K	Protein O-GlcNAcase OS=Homo sapiens OX=9606 GN=OGA PE=1 SV=2	OGA	1	4.89989e-05	114.31	3	WELNTYLYAPK(1)DDYK	-0.0074305	1	1.01143
O60502	907	K	Protein O-GlcNAcase OS=Homo sapiens OX=9606 GN=OGA PE=1 SV=2	OGA	1	0.000120628	102.97	3	MEGFPK(1)DVVILGR	-0.34273	1	1.11034
O60502	723	K	Protein O-GlcNAcase OS=Homo sapiens OX=9606 GN=OGA PE=1 SV=2	OGA	1	0.000178204	117.25	2	PYFPK(1)DEASVYK	0.39642	4	1.10502
O60502	869	K	Protein O-GlcNAcase OS=Homo sapiens OX=9606 GN=OGA PE=1 SV=2	OGA	1	0.00921186	58.09	3	SMMACLLSSLK(1)ANGSR	0.25493	1	0.777167
O60502	240	K	Protein O-GlcNAcase OS=Homo sapiens OX=9606 GN=OGA PE=1 SV=2	OGA	1	6.58696e-07	132.13	3	TVGEK(1)LLPGIEVLWTGPK	0.59402	1
O60502	858	K	Protein O-GlcNAcase OS=Homo sapiens OX=9606 GN=OGA PE=1 SV=2	OGA	1	6.68086e-10	165.74	3	VTDPSVAK(1)SMMACLLSSLK	-0.6749	1	1.58875
O60503	699	K	Adenylate cyclase type 9 OS=Homo sapiens OX=9606 GN=ADCY9 PE=1 SV=4	ADCY9	1	0.0373395	42.382	3	LTNSQTSLCEILQEK(1)GR	-0.33104	1	0.764468
O60506	363	K	Heterogeneous nuclear ribonucleoprotein Q OS=Homo sapiens OX=9606 GN=SYNCRIP PE=1 SV=2	SYNCRIP	1	3.6387e-05	166.07	2	AFSQFGK(1)LER	0.21976	4	1.26064
O60518	16	K	Ran-binding protein 6 OS=Homo sapiens OX=9606 GN=RANBP6 PE=1 SV=2	RANBP6	1	1.7432e-05	110.67	3	AATASAGVPATVSEK(1)QEFYQLLK	0.38993	1	0.864862
O60518	640	K	Ran-binding protein 6 OS=Homo sapiens OX=9606 GN=RANBP6 PE=1 SV=2	RANBP6	1	7.20634e-05	95.957	3	DFQQYLPLVIEPLIK(1)TASAK	-0.5239	1	1.34956
O60518	1067	K	Ran-binding protein 6 OS=Homo sapiens OX=9606 GN=RANBP6 PE=1 SV=2	RANBP6	1	0.0335193	57.53	3	INETINYEDPCAK(1)R	-0.1702	1
O60524	224	K	Nuclear export mediator factor NEMF OS=Homo sapiens OX=9606 GN=NEMF PE=1 SV=4	NEMF	1	0.0641729	43.308	2	DIEK(1)VLVSLQK	0.39926	1
O60524	179	K	Nuclear export mediator factor NEMF OS=Homo sapiens OX=9606 GN=NEMF PE=1 SV=4	NEMF	1	0.000454119	85.909	3	LTEIVASAPK(1)GELLK	0.11171	2	0.943982
O60524	146	K	Nuclear export mediator factor NEMF OS=Homo sapiens OX=9606 GN=NEMF PE=1 SV=4	NEMF	1	1.35643e-15	240.13	2	TDEADDVK(1)FAVR	0.29999	4	1.08927
O60547	161	K	GDP-mannose 4,6 dehydratase OS=Homo sapiens OX=9606 GN=GMDS PE=1 SV=1	GMDS	1	0.000186541	87.157	3	FYQASTSELYGK(1)VQEIPQK	-0.84496	2	1.0266
O60547	168	K	GDP-mannose 4,6 dehydratase OS=Homo sapiens OX=9606 GN=GMDS PE=1 SV=1	GMDS	1	2.75835e-05	124.21	3	VQEIPQK(1)ETTPFYPR	0.17043	3	0.998534
O60547	70	K	GDP-mannose 4,6 dehydratase OS=Homo sapiens OX=9606 GN=GMDS PE=1 SV=1	GMDS	1	0.00577895	52.172	4	IEHLYK(1)NPQAHIEGNMK	-0.1655	1	0.904858
O60547	101	K	GDP-mannose 4,6 dehydratase OS=Homo sapiens OX=9606 GN=GMDS PE=1 SV=1	GMDS	1	2.11364e-05	105.38	4	IINEVK(1)PTEIYNLGAQSHVK	0.15451	2	0.788779
O60547	246	K	GDP-mannose 4,6 dehydratase OS=Homo sapiens OX=9606 GN=GMDS PE=1 SV=1	GMDS	1	1.49442e-05	113.28	3	IYLGQLECFSLGNLDAK(1)R	0.2156	1	1.63604
O60563	33	K	Cyclin-T1 OS=Homo sapiens OX=9606 GN=CCNT1 PE=1 SV=1	CCNT1	1	0.00100632	90.108	2	FGVDPDK(1)ELSYR	-0.033917	3	0.9089
O60563	106	K	Cyclin-T1 OS=Homo sapiens OX=9606 GN=CCNT1 PE=1 SV=1	CCNT1	0.999972	7.29649e-07	123.79	4	KLEHVIK(1)VAHTCLHPQESLPDTR	-0.1759	3	1.06354
O60566	629	K	Mitotic checkpoint serine/threonine-protein kinase BUB1 beta OS=Homo sapiens OX=9606 GN=BUB1B PE=1 SV=3	BUB1B	1	4.01812e-05	98.562	3	FVSTPFHEIMSLK(1)DLPSDPER	0.28973	1	1.12945
O60566	757	K	Mitotic checkpoint serine/threonine-protein kinase BUB1 beta OS=Homo sapiens OX=9606 GN=BUB1B PE=1 SV=3	BUB1B	1	0.00180272	69.188	3	LEIEK(1)EIELGNEDYCIK	0.13463	1	1
O60566	988	K	Mitotic checkpoint serine/threonine-protein kinase BUB1 beta OS=Homo sapiens OX=9606 GN=BUB1B PE=1 SV=3	BUB1B	1	0.0154661	44.005	3	LSQNISELK(1)DGELWNK	1.0161	1	0.93936
O60566	1040	K	Mitotic checkpoint serine/threonine-protein kinase BUB1 beta OS=Homo sapiens OX=9606 GN=BUB1B PE=1 SV=3	BUB1B	1	0.000250926	112.36	2	VGK(1)LTSPGALLFQ	-0.19074	1	1.05161
O60568	500	K	Multifunctional procollagen lysine hydroxylase and glycosyltransferase LH3 OS=Homo sapiens OX=9606 GN=PLOD3 PE=1 SV=1	PLOD3	1	1.33964e-05	121.62	3	DK(1)GIFLHLSNQHEFGR	-0.29294	4	0.930636
O60568	495	K	Multifunctional procollagen lysine hydroxylase and glycosyltransferase LH3 OS=Homo sapiens OX=9606 GN=PLOD3 PE=1 SV=1	PLOD3	1	0.000247113	82.482	3	DVFSGSDTDPDMAFCK(1)SFR	-0.50484	2	1.09464
O60568	207	K	Multifunctional procollagen lysine hydroxylase and glycosyltransferase LH3 OS=Homo sapiens OX=9606 GN=PLOD3 PE=1 SV=1	PLOD3	1	0.00269336	98.055	3	EK(1)LSLNLDHK	-0.49269	3	1.03036
O60568	215	K	Multifunctional procollagen lysine hydroxylase and glycosyltransferase LH3 OS=Homo sapiens OX=9606 GN=PLOD3 PE=1 SV=1	PLOD3	1	0.000614371	94.616	3	LSLNLDHK(1)SR	1.2726	2	1.14409
O60568	89	K	Multifunctional procollagen lysine hydroxylase and glycosyltransferase LH3 OS=Homo sapiens OX=9606 GN=PLOD3 PE=1 SV=1	PLOD3	1	0.00331397	114.78	2	TVGGGQK(1)VR	0.50547	2	1.07052
O60610	774	K	Protein diaphanous homolog 1 OS=Homo sapiens OX=9606 GN=DIAPH1 PE=1 SV=2	DIAPH1	1	0.0453283	44.863	3	LYK(1)PEVQLR	-0.14488	1	0.916688
O60645	84	K	Exocyst complex component 3 OS=Homo sapiens OX=9606 GN=EXOC3 PE=1 SV=3	EXOC3	1	0.00300225	75.462	3	DIQQSLADVSK(1)DWR	-1.6864	1
O60645	144	K	Exocyst complex component 3 OS=Homo sapiens OX=9606 GN=EXOC3 PE=1 SV=3	EXOC3	1	0.0414722	66.692	2	K(1)LMDLECSR	0.76094	2	1.00818
O60645	28	K	Exocyst complex component 3 OS=Homo sapiens OX=9606 GN=EXOC3 PE=1 SV=3	EXOC3	1	4.56146e-07	142.26	3	VAGMLQRPDQLDK(1)VEQYR	-1.0657	4	1.07117
O60645	473	K	Exocyst complex component 3 OS=Homo sapiens OX=9606 GN=EXOC3 PE=1 SV=3	EXOC3	0.994816	0.00869973	53.828	4	YK(0.005)DEAQLYK(0.995)EEHLR	1.3508	1
O60658	578	K	High affinity cAMP-specific and IBMX-insensitive 3',5'-cyclic phosphodiesterase 8A OS=Homo sapiens OX=9606 GN=PDE8A PE=1 SV=2	PDE8A	1	6.79805e-06	105.46	5	IK(1)ETLDPIDEVAALIAATIHDVDHPGR	0.30709	2	1
O60669	463	K	Monocarboxylate transporter 2 OS=Homo sapiens OX=9606 GN=SLC16A7 PE=1 SV=2	SLC16A7	1	1.82081e-08	148.55	3	HSEDVNVK(1)VSNAQSVTSER	-0.10563	2	0.91292
O60671	205	K	Cell cycle checkpoint protein RAD1 OS=Homo sapiens OX=9606 GN=RAD1 PE=1 SV=1	RAD1	1	1.25323e-46	257.94	4	LSTFGNAGSSHLDYPK(1)DSDLMEAFHCNQTQVNR	-0.45466	2	1
O60671	32	K	Cell cycle checkpoint protein RAD1 OS=Homo sapiens OX=9606 GN=RAD1 PE=1 SV=1	RAD1	1	0.000257359	97.214	3	NLSTILK(1)AIHFR	0.17573	2	0.878019
O60675	92	K	Transcription factor MafK OS=Homo sapiens OX=9606 GN=MAFK PE=1 SV=1	MAFK	1	0.000114108	106.26	2	VELQQEVEK(1)LAR	0.58553	3	0.872335
O60678	410	K	Protein arginine N-methyltransferase 3 OS=Homo sapiens OX=9606 GN=PRMT3 PE=1 SV=4	PRMT3	1	0.00207736	59.678	3	AVIPEAVVEVLDPK(1)TLISEPCGIK	-0.28272	1
O60684	220	K	Importin subunit alpha-7 OS=Homo sapiens OX=9606 GN=KPNA6 PE=1 SV=1	KPNA6	1	1.18705e-07	135.91	3	DYVLNCSILNPLLTLLTK(1)STR	-0.36665	1	1
O60684	103	K	Importin subunit alpha-7 OS=Homo sapiens OX=9606 GN=KPNA6 PE=1 SV=1	KPNA6	1	0.000221279	81.356	3	EMVEMLFSDDSDLQLATTQK(1)FR	1.678	1	1
O60684	241	K	Importin subunit alpha-7 OS=Homo sapiens OX=9606 GN=KPNA6 PE=1 SV=1	KPNA6	1	0.0201115	69.598	2	GK(1)NPPPEFAK	0.037179	1	1
O60684	396	K	Importin subunit alpha-7 OS=Homo sapiens OX=9606 GN=KPNA6 PE=1 SV=1	KPNA6	1	1.36178e-128	421.93	2	K(1)EAAWAITNATSGGTPEQIR	-0.73844	3	1.22835
O60684	354	K	Importin subunit alpha-7 OS=Homo sapiens OX=9606 GN=KPNA6 PE=1 SV=1	KPNA6	1	4.36451e-23	246.3	3	K(1)EACWTISNITAGNR	0.63584	4	1.09174
O60684	110	K	Importin subunit alpha-7 OS=Homo sapiens OX=9606 GN=KPNA6 PE=1 SV=1	KPNA6	1	6.58696e-07	132.13	3	LLSK(1)EPSPPIDEVINTPR	0.73716	2	1.22696
O60684	424	K	Importin subunit alpha-7 OS=Homo sapiens OX=9606 GN=KPNA6 PE=1 SV=1	KPNA6	1	0.000270592	79.467	3	YLVSLGCIK(1)PLCDLLTVMDSK	-0.94831	1	1
O60701	267	K	UDP-glucose 6-dehydrogenase OS=Homo sapiens OX=9606 GN=UGDH PE=1 SV=1	UGDH	1	0.000620639	96.82	2	FLK(1)ASVGFGGSCFQK	-1.3088	2	1
O60701	67	K	UDP-glucose 6-dehydrogenase OS=Homo sapiens OX=9606 GN=UGDH PE=1 SV=1	UGDH	1	0.00936935	69.229	2	GK(1)NLFFSTNIDDAIK	-1.3293	1	1.0816
O60701	170	K	UDP-glucose 6-dehydrogenase OS=Homo sapiens OX=9606 GN=UGDH PE=1 SV=1	UGDH	1	1.19547e-05	83.557	4	IFDANTKPNLNLQVLSNPEFLAEGTAIK(1)DLK	-0.79554	1
O60701	129	K	UDP-glucose 6-dehydrogenase OS=Homo sapiens OX=9606 GN=UGDH PE=1 SV=1	UGDH	1	0.0132871	47.288	3	IVTEK(1)STVPVR	0.44698	1	1.12058
O60701	464	K	UDP-glucose 6-dehydrogenase OS=Homo sapiens OX=9606 GN=UGDH PE=1 SV=1	UGDH	1	0.0443325	40.723	3	VLDGLHNELQTIGFQIETIGK(1)K	-3.521	1
O60716	444	K	Catenin delta-1 OS=Homo sapiens OX=9606 GN=CTNND1 PE=1 SV=1	CTNND1	1	0.0462451	51.864	2	DQDNK(1)IAIK	-0.98278	1	0.872875
O60716	25	K	Catenin delta-1 OS=Homo sapiens OX=9606 GN=CTNND1 PE=1 SV=1	CTNND1	1	2.41722e-05	144.65	2	EQEAQFEK(1)LTR	1.4802	2	1.11071
O60716	673	K	Catenin delta-1 OS=Homo sapiens OX=9606 GN=CTNND1 PE=1 SV=1	CTNND1	1	0.00659792	75.294	2	IYISLLK(1)ESK	0.48793	1	1.00448
O60716	355	K	Catenin delta-1 OS=Homo sapiens OX=9606 GN=CTNND1 PE=1 SV=1	CTNND1	1	0.00108217	114.5	2	K(1)GGPPPPNWR	-0.98096	3	0.97471
O60716	648	K	Catenin delta-1 OS=Homo sapiens OX=9606 GN=CTNND1 PE=1 SV=1	CTNND1	1	0.000569028	87.157	3	KPIEDPANDTVDFPK(1)R	-3.1988	2	1.10912
O60716	383	K	Catenin delta-1 OS=Homo sapiens OX=9606 GN=CTNND1 PE=1 SV=1	CTNND1	1	2.50264e-09	152.71	4	LDAVK(1)SNAAAYLQHLCYR	-0.62478	4	1.06466
O60716	408	K	Catenin delta-1 OS=Homo sapiens OX=9606 GN=CTNND1 PE=1 SV=1	CTNND1	1	0.00422777	61.641	3	LK(1)GIPVLVGLLDHPK	-0.18791	2	0.883861
O60716	810	K	Catenin delta-1 OS=Homo sapiens OX=9606 GN=CTNND1 PE=1 SV=1	CTNND1	1	0.00188393	75.294	3	LVLINK(1)SGNR	0.24931	2	0.943697
O60716	710	K	Catenin delta-1 OS=Homo sapiens OX=9606 GN=CTNND1 PE=1 SV=1	CTNND1	1	9.64681e-05	94.01	4	QEK(1)ALSAIADLLTNEHER	0.19571	1	1
O60716	728	K	Catenin delta-1 OS=Homo sapiens OX=9606 GN=CTNND1 PE=1 SV=1	CTNND1	1	0.000810446	106.42	2	VVK(1)AASGALR	-0.081473	1	1.02309
O60762	80	K	Dolichol-phosphate mannosyltransferase subunit 1 OS=Homo sapiens OX=9606 GN=DPM1 PE=1 SV=1	DPM1	1	4.44324e-25	269.04	3	DVAEQLEK(1)IYGSDR	-1.042	5	1.19096
O60762	197	K	Dolichol-phosphate mannosyltransferase subunit 1 OS=Homo sapiens OX=9606 GN=DPM1 PE=1 SV=1	DPM1	1	0.0136265	79.906	2	EVLEK(1)LIEK	0.34433	2	0.844689
O60762	126	K	Dolichol-phosphate mannosyltransferase subunit 1 OS=Homo sapiens OX=9606 GN=DPM1 PE=1 SV=1	DPM1	1	5.17111e-06	115.45	5	HATGNYIIIMDADLSHHPK(1)FIPEFIR	0.15828	2	1.15164
O60762	26	K	Dolichol-phosphate mannosyltransferase subunit 1 OS=Homo sapiens OX=9606 GN=DPM1 PE=1 SV=1	DPM1	1	0.000525768	86.756	3	QNK(1)YSVLLPTYNER	-0.26675	2	1.11221
O60762	240	K	Dolichol-phosphate mannosyltransferase subunit 1 OS=Homo sapiens OX=9606 GN=DPM1 PE=1 SV=1	DPM1	1	2.12853e-08	159.22	2	VYGESK(1)LGGNEIVSFLK	0.23281	3	1.08629
O60762	149	K	Dolichol-phosphate mannosyltransferase subunit 1 OS=Homo sapiens OX=9606 GN=DPM1 PE=1 SV=1	DPM1	1	1.52889e-09	176.78	2	YK(1)GNGGVYGWDLK	0.3125	1	1.09767
O60830	86	K	Mitochondrial import inner membrane translocase subunit Tim17-B OS=Homo sapiens OX=9606 GN=TIMM17B PE=1 SV=1	TIMM17B	1	4.06533e-05	98.21	3	GK(1)EDPWNSITSGALTGAVLAAR	0.7029	2	0.989528
O60832	11	K	H/ACA ribonucleoprotein complex subunit DKC1 OS=Homo sapiens OX=9606 GN=DKC1 PE=1 SV=3	DKC1	1	0.00373666	77.677	2	ADAEVIILPK(1)K	-0.37515	2	1.13934
O60832	191	K	H/ACA ribonucleoprotein complex subunit DKC1 OS=Homo sapiens OX=9606 GN=DKC1 PE=1 SV=3	DKC1	1	2.40337e-20	212.9	4	ALETLTGALFQRPPLIAAVK(1)R	-0.012569	4	1.0439
O60832	144	K	H/ACA ribonucleoprotein complex subunit DKC1 OS=Homo sapiens OX=9606 GN=DKC1 PE=1 SV=3	DKC1	1	0.0242163	60.892	2	LVK(1)SQQSAGK	-2.2361	2	0.662134
O60832	151	K	H/ACA ribonucleoprotein complex subunit DKC1 OS=Homo sapiens OX=9606 GN=DKC1 PE=1 SV=3	DKC1	1	0.00338455	66.059	3	SQQSAGK(1)EYVGIVR	-0.77266	2	1.13043
O60832	61	K	H/ACA ribonucleoprotein complex subunit DKC1 OS=Homo sapiens OX=9606 GN=DKC1 PE=1 SV=3	DKC1	1	0.0195133	50.703	3	NFDK(1)LNVR	0.071293	2	0.954576
O60832	257	K	H/ACA ribonucleoprotein complex subunit DKC1 OS=Homo sapiens OX=9606 GN=DKC1 PE=1 SV=3	DKC1	0.999999	0.00341826	71.44	5	SGVMSEK(1)DHMVTMHDVLDAQWLYDNHKDESYLR	-0.95583	1	1.0888
O60832	39	K	H/ACA ribonucleoprotein complex subunit DKC1 OS=Homo sapiens OX=9606 GN=DKC1 PE=1 SV=3	DKC1	1	0.0154836	41.763	4	SLPEEDVAEIQHAEEFLIK(1)PESK	0.80632	1	1.29787
O60832	43	K	H/ACA ribonucleoprotein complex subunit DKC1 OS=Homo sapiens OX=9606 GN=DKC1 PE=1 SV=3	DKC1	0.927259	0.00124588	64.377	4	SLPEEDVAEIQHAEEFLIK(0.073)PESK(0.927)VAK	-0.030408	4	1.18046
O60832	203	K	H/ACA ribonucleoprotein complex subunit DKC1 OS=Homo sapiens OX=9606 GN=DKC1 PE=1 SV=3	DKC1	1	0.0139262	65.395	2	TIYESK(1)MIEYDPER	0.98221	1	1
O60832	80	K	H/ACA ribonucleoprotein complex subunit DKC1 OS=Homo sapiens OX=9606 GN=DKC1 PE=1 SV=3	DKC1	1	2.42855e-05	119.63	4	TTHYTPLACGSNPLK(1)R	-0.0019621	3	0.797408
O60832	291	K	H/ACA ribonucleoprotein complex subunit DKC1 OS=Homo sapiens OX=9606 GN=DKC1 PE=1 SV=3	DKC1	1	6.33582e-05	113.95	3	VVYPLEK(1)LLTSHK	-0.064095	1	0.962707
O60884	158	K	DnaJ homolog subfamily A member 2 OS=Homo sapiens OX=9606 GN=DNAJA2 PE=1 SV=1	DNAJA2	1	0.000604337	99.815	2	SGAVQK(1)CSACR	-0.98566	1
O60888	110	K	Protein CutA OS=Homo sapiens OX=9606 GN=CUTA PE=1 SV=2	CUTA	1	0.000147609	89.913	3	LAACVNLIPQITSIYEWK(1)GK	-1.0155	1	1
O60921	93	K	Checkpoint protein HUS1 OS=Homo sapiens OX=9606 GN=HUS1 PE=1 SV=1	HUS1	1	0.00443653	104.21	2	ALK(1)TAQNAR	-0.12309	5	0.98911
O60921	164	K	Checkpoint protein HUS1 OS=Homo sapiens OX=9606 GN=HUS1 PE=1 SV=1	HUS1	1	0.00597061	48.489	3	DLQEPVVPDPDVSIYLPVLK(1)TMK	0.91825	1	1.79062
O60921	136	K	Checkpoint protein HUS1 OS=Homo sapiens OX=9606 GN=HUS1 PE=1 SV=1	HUS1	1	0.000127196	101.71	3	IVTHDIPIK(1)VIPR	-0.24803	2	0.906326
O60921	144	K	Checkpoint protein HUS1 OS=Homo sapiens OX=9606 GN=HUS1 PE=1 SV=1	HUS1	1	0.0175185	40.682	3	LWK(1)DLQEPVVPDPDVSIYLPVLK	-0.98853	1
O60930	192	K	Ribonuclease H1 OS=Homo sapiens OX=9606 GN=RNASEH1 PE=1 SV=2	RNASEH1	1	0.0634488	41.339	2	AEIHAACK(1)AIEQAK	-1.4364	1
O60930	241	K	Ribonuclease H1 OS=Homo sapiens OX=9606 GN=RNASEH1 PE=1 SV=2	RNASEH1	1	0.000138575	99.531	2	EVINK(1)EDFVALER	-0.66296	2	1.05221
O60930	119	K	Ribonuclease H1 OS=Homo sapiens OX=9606 GN=RNASEH1 PE=1 SV=2	RNASEH1	1	0.0079583	50.102	3	HMK(1)PSVEPAPPVSR	-1.2962	1	1.03418
O60934	208	K	Nibrin OS=Homo sapiens OX=9606 GN=NBN PE=1 SV=1	NBN	0.999999	8.82803e-05	74.65	4	KQPPQIESFYPPLDEPSIGSK(1)NVDLSGR	-0.64367	1	1
O60934	3	K	Nibrin OS=Homo sapiens OX=9606 GN=NBN PE=1 SV=1	NBN	1	0.00497231	57.136	2	MWK(1)LLPAAGPAGGEPYR	0.27251	1
O60934	182	K	Nibrin OS=Homo sapiens OX=9606 GN=NBN PE=1 SV=1	NBN	1	3.02198e-05	100.77	4	PIVKPEYFTEFLK(1)AVESK	-1.5556	1	0.852083
O60941	8	K	Dystrobrevin beta OS=Homo sapiens OX=9606 GN=DTNB PE=1 SV=1	DTNB	1	0.0466835	40.778	2	MIEESGNK(1)R	-1.6492	1
O60942	28	K	mRNA-capping enzyme OS=Homo sapiens OX=9606 GN=RNGTT PE=1 SV=1	RNGTT	1	0.000117824	108.43	2	FLPLK(1)TMLGPR	0.28872	4	0.949277
O60942	423	K	mRNA-capping enzyme OS=Homo sapiens OX=9606 GN=RNGTT PE=1 SV=1	RNGTT	1	0.0196248	82.279	2	K(1)LLEGNFAK	0.17859	1	0.970874
P0DMP2	33	K	SLIT-ROBO Rho GTPase-activating protein 2B OS=Homo sapiens OX=9606 GN=SRGAP2B PE=3 SV=1	SRGAP2B	1	1.68624e-05	116.35	3	AQLTEQMK(1)CLDQQCELR	-1.1048	1	1.1158
P0DMP2	325	K	SLIT-ROBO Rho GTPase-activating protein 2B OS=Homo sapiens OX=9606 GN=SRGAP2B PE=3 SV=1	SRGAP2B	1	4.27835e-17	197.6	4	HEGLDAIENAVENLDATSDK(1)QR	0.31468	4	1.1161
O75083	484	K	WD repeat-containing protein 1 OS=Homo sapiens OX=9606 GN=WDR1 PE=1 SV=4	WDR1	1	0.0103465	87.308	2	DEGK(1)LLEAK	0.51281	1	1
O75083	489	K	WD repeat-containing protein 1 OS=Homo sapiens OX=9606 GN=WDR1 PE=1 SV=4	WDR1	1	3.42611e-08	129.61	4	LLEAK(1)GPVTDVAYSHDGAFLAVCDASK	0.046727	1	1
O75083	21	K	WD repeat-containing protein 1 OS=Homo sapiens OX=9606 GN=WDR1 PE=1 SV=4	WDR1	1	0.00503481	75.652	2	GVSK(1)IIGGDPK	1.5177	2	0.636697
O75083	90	K	WD repeat-containing protein 1 OS=Homo sapiens OX=9606 GN=WDR1 PE=1 SV=4	WDR1	1	0.00594672	60.255	3	IWDTTQK(1)EHLLK	0.0083966	3	0.857327
O75083	437	K	WD repeat-containing protein 1 OS=Homo sapiens OX=9606 GN=WDR1 PE=1 SV=4	WDR1	1	8.84088e-09	121.82	4	K(1)CFSIDNPGYEPEVVAVHPGGDTVAIGGVDGNVR	0.073192	2	1.09589
O75083	480	K	WD repeat-containing protein 1 OS=Homo sapiens OX=9606 GN=WDR1 PE=1 SV=4	WDR1	1	7.27352e-05	110.92	3	LYSILGTTLK(1)DEGK	-0.6199	1	0.885536
O75083	231	K	WD repeat-containing protein 1 OS=Homo sapiens OX=9606 GN=WDR1 PE=1 SV=4	WDR1	1	1.65291e-06	94.807	4	VCALGGSK(1)AHDGGIYAISWSPDSTHLLSASGDK	0.46885	1	0.81462
O75083	155	K	WD repeat-containing protein 1 OS=Homo sapiens OX=9606 GN=WDR1 PE=1 SV=4	WDR1	1	5.57068e-06	166.19	3	VINSVDIK(1)QSR	2.4182	3	1.21663
O75110	48	K	Probable phospholipid-transporting ATPase IIA OS=Homo sapiens OX=9606 GN=ATP9A PE=1 SV=3	ATP9A	1	0.00158889	99.688	2	TVWLGHPEK(1)R	-0.20657	2	1.3024
O75113	773	K	NEDD4-binding protein 1 OS=Homo sapiens OX=9606 GN=N4BP1 PE=1 SV=4	N4BP1	1	1.76208e-06	156.48	2	LEEFLQK(1)EVCLR	-0.6954	3	0.99879
P55082	204	K	Microfibril-associated glycoprotein 3 OS=Homo sapiens OX=9606 GN=MFAP3 PE=1 SV=1	MFAP3	1	0.059739	89.673	2	AFEIAK(1)R	-0.31228	1	0.983557
P55082	213	K	Microfibril-associated glycoprotein 3 OS=Homo sapiens OX=9606 GN=MFAP3 PE=1 SV=1	MFAP3	1	0.00520465	59.709	3	RIPIITSAK(1)TLELAK	-0.3087	3	1.08182
P55082	219	K	Microfibril-associated glycoprotein 3 OS=Homo sapiens OX=9606 GN=MFAP3 PE=1 SV=1	MFAP3	1	2.77225e-05	142.43	3	TLELAK(1)VTQFK	0.40116	4	1.01599
P55082	198	K	Microfibril-associated glycoprotein 3 OS=Homo sapiens OX=9606 GN=MFAP3 PE=1 SV=1	MFAP3	1	0.00418276	106.6	3	LQK(1)AFEIAK	-0.045463	2	0.8636
O75131	167	K	Copine-3 OS=Homo sapiens OX=9606 GN=CPNE3 PE=1 SV=1	CPNE3	1	0.000128155	90.972	4	SDPYLEFHK(1)QTSDGNWLMVHR	0.0706	2	1.12101
O75151	412	K	Lysine-specific demethylase PHF2 OS=Homo sapiens OX=9606 GN=PHF2 PE=1 SV=4	PHF2	0.999998	0.0031447	60.939	5	K(1)QALAEHEDELPEHFKPSQLIK	0.61088	1	1.19391
O75153	1144	K	Clustered mitochondria protein homolog OS=Homo sapiens OX=9606 GN=CLUH PE=1 SV=2	CLUH	1	0.0355605	43.761	3	ALK(1)VALSHHLVAR	0.3177	1
O75153	1257	K	Clustered mitochondria protein homolog OS=Homo sapiens OX=9606 GN=CLUH PE=1 SV=2	CLUH	1	0.00173336	99.568	2	DLENLK(1)AEVAR	-1.4736	1
O75153	509	K	Clustered mitochondria protein homolog OS=Homo sapiens OX=9606 GN=CLUH PE=1 SV=2	CLUH	1	1.98467e-11	155.76	3	DQEQSVIYGSIDFGK(1)TVVSHPR	-0.23745	4	1.0852
O75153	552	K	Clustered mitochondria protein homolog OS=Homo sapiens OX=9606 GN=CLUH PE=1 SV=2	CLUH	1	4.19201e-12	153.84	4	HQVLNDRDEEVELCSSVECK(1)GIIGNDGR	-0.28631	2	1.08299
O75153	703	K	Clustered mitochondria protein homolog OS=Homo sapiens OX=9606 GN=CLUH PE=1 SV=2	CLUH	1	0.0143949	44.539	3	NACK(1)AVGSISSTAFDIR	-2.2994	2	1.11226
O75153	302	K	Clustered mitochondria protein homolog OS=Homo sapiens OX=9606 GN=CLUH PE=1 SV=2	CLUH	1	0.0430503	81.635	2	NFAVLQK(1)K	0.29616	2	1.01348
O75153	791	K	Clustered mitochondria protein homolog OS=Homo sapiens OX=9606 GN=CLUH PE=1 SV=2	CLUH	1	0.000354704	96.113	3	YLGK(1)VLELVLR	-0.05026	1	0.543705
O75161	1027	K	Nephrocystin-4 OS=Homo sapiens OX=9606 GN=NPHP4 PE=1 SV=2	NPHP4	1	0.00138773	75.548	4	DFK(1)GAAGLHTPVEEDMFHLR	0.49615	2	1.324
O75164	999	K	Lysine-specific demethylase 4A OS=Homo sapiens OX=9606 GN=KDM4A PE=1 SV=2	KDM4A	1	0.00228644	59.429	4	FVASHPIQMYQVEFEDGSQLVVK(1)R	0.012577	1	1
O75164	252	K	Lysine-specific demethylase 4A OS=Homo sapiens OX=9606 GN=KDM4A PE=1 SV=2	KDM4A	1	0.0599562	69.628	2	K(1)YGIPFDK	0.37641	1	0.982534
O75164	224	K	Lysine-specific demethylase 4A OS=Homo sapiens OX=9606 GN=KDM4A PE=1 SV=2	KDM4A	1	0.000345458	75.682	3	LAK(1)GFFPGSAQSCEAFLR	-0.4446	2	0.987784
O75164	820	K	Lysine-specific demethylase 4A OS=Homo sapiens OX=9606 GN=KDM4A PE=1 SV=2	KDM4A	1	0.00109689	78.692	2	SPVDVSK(1)IPLPR	0.76058	4	1.12418
O75165	848	K	DnaJ homolog subfamily C member 13 OS=Homo sapiens OX=9606 GN=DNAJC13 PE=1 SV=5	DNAJC13	1	0.00504392	61.495	3	LLLEEDENEESGSIK(1)R	0.16736	1	1.11773
O75182	239	K	Paired amphipathic helix protein Sin3b OS=Homo sapiens OX=9606 GN=SIN3B PE=1 SV=2	SIN3B	1	0.000202503	89.557	3	GQEDLLSEFGQFLPEAK(1)R	0.54916	1	1
O75190	67	K	DnaJ homolog subfamily B member 6 OS=Homo sapiens OX=9606 GN=DNAJB6 PE=1 SV=2	DNAJB6	1	0.0391332	69.176	2	DIYDK(1)YGK	0.25899	2	1.0014
O75190	47	K	DnaJ homolog subfamily B member 6 OS=Homo sapiens OX=9606 GN=DNAJB6 PE=1 SV=2	DNAJB6	1	0.000100592	101.53	3	FK(1)QVAEAYEVLSDAK	0.011557	2	1.20584
O75190	60	K	DnaJ homolog subfamily B member 6 OS=Homo sapiens OX=9606 GN=DNAJB6 PE=1 SV=2	DNAJB6	1	0.0184431	63.212	3	QVAEAYEVLSDAK(1)K	1.2611	1
O75190	29	K	DnaJ homolog subfamily B member 6 OS=Homo sapiens OX=9606 GN=DNAJB6 PE=1 SV=2	DNAJB6	1	6.9215e-06	134.68	3	LALK(1)WHPDK	-0.13792	4	1.01245
O75191	178	K	Xylulose kinase OS=Homo sapiens OX=9606 GN=XYLB PE=1 SV=3	XYLB	1	5.5793e-06	119.06	4	FTGNQIAK(1)IYQQNPEAYSHTER	-1.9945	3	0.855362
O75204	25	K	Transmembrane protein 127 OS=Homo sapiens OX=9606 GN=TMEM127 PE=1 SV=1	TMEM127	1	0.0131008	67.93	2	SPGGSALPK(1)QPER	1.3166	2	0.956346
O75251	66	K	NADH dehydrogenase [ubiquinone] iron-sulfur protein 7, mitochondrial OS=Homo sapiens OX=9606 GN=NDUFS7 PE=1 SV=3	NDUFS7	1	6.75452e-05	102.65	3	GEYVVAK(1)LDDLVNWAR	-0.24835	1	1.56596
O75251	48	K	NADH dehydrogenase [ubiquinone] iron-sulfur protein 7, mitochondrial OS=Homo sapiens OX=9606 GN=NDUFS7 PE=1 SV=3	NDUFS7	1	1.8332e-11	157.14	3	GVHQSVATDGPSSTQPALPK(1)AR	-0.1892	3	1.19666
O75251	136	K	NADH dehydrogenase [ubiquinone] iron-sulfur protein 7, mitochondrial OS=Homo sapiens OX=9606 GN=NDUFS7 PE=1 SV=3	NDUFS7	1	2.6725e-05	170.99	2	K(1)VYDQMPEPR	-0.49038	4	1.16385
O75293	131	K	Growth arrest and DNA damage-inducible protein GADD45 beta OS=Homo sapiens OX=9606 GN=GADD45B PE=1 SV=1	GADD45B	1	3.2969e-55	284.38	4	DLHCLLVTNPHTDAWK(1)SHGLVEVASYCEESR	-0.61728	4	1.0127
O75306	372	K	NADH dehydrogenase [ubiquinone] iron-sulfur protein 2, mitochondrial OS=Homo sapiens OX=9606 GN=NDUFS2 PE=1 SV=2	NDUFS2	1	0.0011235	76.759	3	AEMK(1)TSMESLIHHFK	0.20651	3	1.06848
O75306	437	K	NADH dehydrogenase [ubiquinone] iron-sulfur protein 2, mitochondrial OS=Homo sapiens OX=9606 GN=NDUFS2 PE=1 SV=2	NDUFS2	1	6.29457e-06	130.98	3	APGFAHLAGLDK(1)MSK	-0.29666	2	1.03785
O75306	209	K	NADH dehydrogenase [ubiquinone] iron-sulfur protein 2, mitochondrial OS=Homo sapiens OX=9606 GN=NDUFS2 PE=1 SV=2	NDUFS2	1	0.0106289	86.67	2	EK(1)MFEFYER	-0.020225	2	0.979907
O75306	62	K	NADH dehydrogenase [ubiquinone] iron-sulfur protein 2, mitochondrial OS=Homo sapiens OX=9606 GN=NDUFS2 PE=1 SV=2	NDUFS2	0.997443	0.000335342	77.221	4	ETAHWK(0.997)PPPWNDVDPPK(0.003)DTIVK	0.046046	2	1.04732
O75306	425	K	NADH dehydrogenase [ubiquinone] iron-sulfur protein 2, mitochondrial OS=Homo sapiens OX=9606 GN=NDUFS2 PE=1 SV=2	NDUFS2	1	0.00329049	66.387	3	IK(1)APGFAHLAGLDK	-0.61173	1	1
O75306	304	K	NADH dehydrogenase [ubiquinone] iron-sulfur protein 2, mitochondrial OS=Homo sapiens OX=9606 GN=NDUFS2 PE=1 SV=2	NDUFS2	1	8.61475e-06	118.54	3	K(1)TQPYDVYDQVEFDVPVGSR	-0.48668	2	1.01856
O75306	127	K	NADH dehydrogenase [ubiquinone] iron-sulfur protein 2, mitochondrial OS=Homo sapiens OX=9606 GN=NDUFS2 PE=1 SV=2	NDUFS2	1	6.65645e-05	102.99	3	LIEYK(1)TYLQALPYFDR	-0.73756	2	1
O75317	145	K	Ubiquitin carboxyl-terminal hydrolase 12 OS=Homo sapiens OX=9606 GN=USP12 PE=1 SV=2	USP12	1	0.0194085	84.916	2	K(1)QEK(1)QNGR	2.6056	12
O75317	148	K	Ubiquitin carboxyl-terminal hydrolase 12 OS=Homo sapiens OX=9606 GN=USP12 PE=1 SV=2	USP12	1	0.0194085	84.916	2	K(1)QEK(1)QNGR	2.6056	12
O75319	193	K	RNA/RNP complex-1-interacting phosphatase OS=Homo sapiens OX=9606 GN=DUSP11 PE=1 SV=2	DUSP11	1	0.00630192	51.606	4	DNDK(1)LIGVHCTHGLNR	0.86785	2	0.929634
O75319	178	K	RNA/RNP complex-1-interacting phosphatase OS=Homo sapiens OX=9606 GN=DUSP11 PE=1 SV=2	DUSP11	1	0.0188186	52.725	3	FK(1)HAVNGFLK	-0.26152	1	1
O75319	176	K	RNA/RNP complex-1-interacting phosphatase OS=Homo sapiens OX=9606 GN=DUSP11 PE=1 SV=2	DUSP11	1	8.19495e-07	127.97	3	IFTVGHQVPDDETIFK(1)FK	-0.19803	4	1.06186
O75319	111	K	RNA/RNP complex-1-interacting phosphatase OS=Homo sapiens OX=9606 GN=DUSP11 PE=1 SV=2	DUSP11	1	0.00406712	64.507	3	K(1)LAPEECFSPLDLFNK	-0.37661	1	0.609601
O75319	126	K	RNA/RNP complex-1-interacting phosphatase OS=Homo sapiens OX=9606 GN=DUSP11 PE=1 SV=2	DUSP11	1	1.57329e-05	117	3	LAPEECFSPLDLFNK(1)IR	-0.093495	1
O75319	278	K	RNA/RNP complex-1-interacting phosphatase OS=Homo sapiens OX=9606 GN=DUSP11 PE=1 SV=2	DUSP11	1	1.17417e-07	142.78	4	SSDFEDSAHLMQPVHNK(1)PVK	-1.0343	3	0.891745
O75319	281	K	RNA/RNP complex-1-interacting phosphatase OS=Homo sapiens OX=9606 GN=DUSP11 PE=1 SV=2	DUSP11	0.952471	0.000284751	74.364	5	SSDFEDSAHLMQPVHNK(0.048)PVK(0.952)QGPR	-0.16126	1
O75319	106	K	RNA/RNP complex-1-interacting phosphatase OS=Homo sapiens OX=9606 GN=DUSP11 PE=1 SV=2	DUSP11	1	0.0223835	42.336	3	VPLQK(1)SFEK	-1.5703	1
O75340	112	K	Programmed cell death protein 6 OS=Homo sapiens OX=9606 GN=PDCD6 PE=1 SV=1	PDCD6	1	0.00243257	87.568	2	DNSGMIDK(1)NELK	0.093831	2	0.964876
Q9UN37	140	K	Vacuolar protein sorting-associated protein 4A OS=Homo sapiens OX=9606 GN=VPS4A PE=1 SV=1	VPS4A	1	0.0364328	51.276	2	EALK(1)EAVILPIK	-0.02653	1	1.19717
Q9UN37	348	K	Vacuolar protein sorting-associated protein 4A OS=Homo sapiens OX=9606 GN=VPS4A PE=1 SV=1	VPS4A	1	0.0651465	55.531	2	K(1)VQSATHFK	0.46856	1
O75352	10	K	Mannose-P-dolichol utilization defect 1 protein OS=Homo sapiens OX=9606 GN=MPDU1 PE=1 SV=2	MPDU1	1	8.51926e-05	126.62	2	AAEADGPLK(1)R	-0.19565	2	0.954992
O75367	292	K	Core histone macro-H2A.1 OS=Homo sapiens OX=9606 GN=MACROH2A1 PE=1 SV=4	MACROH2A1	0.99991	0.00151161	66.3	5	FVIHCNSPVWGADKCEELLEK(1)TVK	-0.28738	1
O75367	123	K	Core histone macro-H2A.1 OS=Homo sapiens OX=9606 GN=MACROH2A1 PE=1 SV=4	MACROH2A1	1	1.06735e-07	151.98	2	GK(1)LEAIITPPPAK	0.36627	3	0.973091
O75367	116	K	Core histone macro-H2A.1 OS=Homo sapiens OX=9606 GN=MACROH2A1 PE=1 SV=4	MACROH2A1	1	2.57621e-06	122.44	4	GVTIASGGVLPNIHPELLAK(1)K	0.66632	4	1.08243
O75385	62	K	Serine/threonine-protein kinase ULK1 OS=Homo sapiens OX=9606 GN=ULK1 PE=1 SV=2	ULK1	1	0.0660936	44.318	2	SQTLLGK(1)EIK	2.4748	1	1.07279
O75390	366	K	Citrate synthase, mitochondrial OS=Homo sapiens OX=9606 GN=CS PE=1 SV=2	CS	1	0.00611652	56.527	3	EFALK(1)HLPNDPMFK	0.67256	3	1.05449
O75390	103	K	Citrate synthase, mitochondrial OS=Homo sapiens OX=9606 GN=CS PE=1 SV=2	CS	1	0.00766208	53.557	3	GFSIPECQK(1)LLPK	-0.11259	1	1.25913
O75396	38	K	Vesicle-trafficking protein SEC22b OS=Homo sapiens OX=9606 GN=SEC22B PE=1 SV=4	SEC22B	1	9.44824e-05	106.32	3	DLQQYQSQAK(1)QLFR	1.2715	1	0.919078
O75396	121	K	Vesicle-trafficking protein SEC22b OS=Homo sapiens OX=9606 GN=SEC22B PE=1 SV=4	SEC22B	1	6.46269e-05	110.44	3	PYSFIEFDTFIQK(1)TK	0.029676	1
O75419	301	K	Cell division control protein 45 homolog OS=Homo sapiens OX=9606 GN=CDC45 PE=1 SV=1	CDC45	1	0.0160861	45.307	3	FK(1)LWSVHGQK	0.54062	1	1
O75419	337	K	Cell division control protein 45 homolog OS=Homo sapiens OX=9606 GN=CDC45 PE=1 SV=1	CDC45	1	0.000397731	104.32	2	FQAMDISLK(1)ENLR	0.39829	2	1.02375
O75419	475	K	Cell division control protein 45 homolog OS=Homo sapiens OX=9606 GN=CDC45 PE=1 SV=1	CDC45	1	0.00480941	84.31	2	HLLK(1)SFVCSTK	-0.78544	3	1.03891
O75419	237	K	Cell division control protein 45 homolog OS=Homo sapiens OX=9606 GN=CDC45 PE=1 SV=1	CDC45	1	5.76251e-05	112.17	2	ITQMK(1)YVTDVGVLQR	-0.81194	3	1.06193
O75419	420	K	Cell division control protein 45 homolog OS=Homo sapiens OX=9606 GN=CDC45 PE=1 SV=1	CDC45	1	0.00443377	101.9	2	LYHGLELAK(1)K	1.5374	4	1.02505
O75419	471	K	Cell division control protein 45 homolog OS=Homo sapiens OX=9606 GN=CDC45 PE=1 SV=1	CDC45	1	2.72199e-05	120.87	3	PASLSLLSK(1)HLLK	-0.039731	2	0.918337
O75419	328	K	Cell division control protein 45 homolog OS=Homo sapiens OX=9606 GN=CDC45 PE=1 SV=1	CDC45	1	7.46152e-05	123.63	2	QK(1)FQAMDISLK	1.838	2	1
O75419	556	K	Cell division control protein 45 homolog OS=Homo sapiens OX=9606 GN=CDC45 PE=1 SV=1	CDC45	1	0.00136445	94.297	2	SK(1)FLDALISLLS	-0.2259	1	1
O75436	242	K	Vacuolar protein sorting-associated protein 26A OS=Homo sapiens OX=9606 GN=VPS26A PE=1 SV=2	VPS26A	1	0.0026473	65.716	3	YEIMDGAPVK(1)GESIPIR	2.3191	1	1.18171
O75439	472	K	Mitochondrial-processing peptidase subunit beta OS=Homo sapiens OX=9606 GN=PMPCB PE=1 SV=2	PMPCB	1	0.000221393	88.951	3	SPAIAAVGPIK(1)QLPDFK	0.22855	1	1.02349
O75439	219	K	Mitochondrial-processing peptidase subunit beta OS=Homo sapiens OX=9606 GN=PMPCB PE=1 SV=2	PMPCB	1	6.12753e-05	113.35	3	TILGPTENIK(1)SISR	-1.3452	3	0.879688
O75448	422	K	Mediator of RNA polymerase II transcription subunit 24 OS=Homo sapiens OX=9606 GN=MED24 PE=1 SV=1	MED24	1	0.000209395	85.808	4	AEPTVTNILK(1)TMDADHSK	0.028089	2	1.1188
O75448	638	K	Mediator of RNA polymerase II transcription subunit 24 OS=Homo sapiens OX=9606 GN=MED24 PE=1 SV=1	MED24	1	0.00489782	102.72	2	EK(1)SLQMIR	0.1677	4	0.964646
O75448	717	K	Mediator of RNA polymerase II transcription subunit 24 OS=Homo sapiens OX=9606 GN=MED24 PE=1 SV=1	MED24	1	2.21274e-05	132.17	3	EVLTDIFAK(1)VLEK	-0.30559	2
O75448	721	K	Mediator of RNA polymerase II transcription subunit 24 OS=Homo sapiens OX=9606 GN=MED24 PE=1 SV=1	MED24	1	0.00889736	55.401	3	VLEK(1)GWVDSR	0.20432	1	1
O75448	484	K	Mediator of RNA polymerase II transcription subunit 24 OS=Homo sapiens OX=9606 GN=MED24 PE=1 SV=1	MED24	1	6.5311e-06	118.32	3	FINLNEFTTYGSEESTK(1)PASVR	-1.6101	2	0.854155
O75448	704	K	Mediator of RNA polymerase II transcription subunit 24 OS=Homo sapiens OX=9606 GN=MED24 PE=1 SV=1	MED24	1	0.00297432	62.362	4	FPSTGVDTMPYWNLLPPK(1)RPIK	-0.062983	1	1.11412
O75448	708	K	Mediator of RNA polymerase II transcription subunit 24 OS=Homo sapiens OX=9606 GN=MED24 PE=1 SV=1	MED24	1	0.0006267	93.494	3	RPIK(1)EVLTDIFAK	0.2543	2	0.993792
O75448	856	K	Mediator of RNA polymerase II transcription subunit 24 OS=Homo sapiens OX=9606 GN=MED24 PE=1 SV=1	MED24	1	1.30903e-05	110.6	4	HREDIEDYISLFPLDDVQPSK(1)LMR	-0.24383	3	0.65523
O75448	319	K	Mediator of RNA polymerase II transcription subunit 24 OS=Homo sapiens OX=9606 GN=MED24 PE=1 SV=1	MED24	1	0.00757517	93.561	2	IPQVLVK(1)LK	0.39614	1	1.28457
O75448	825	K	Mediator of RNA polymerase II transcription subunit 24 OS=Homo sapiens OX=9606 GN=MED24 PE=1 SV=1	MED24	1	0.00296102	61.181	3	LAVWCALSSYSSHK(1)GQASTR	-0.44882	3	0.745903
O75448	350	K	Mediator of RNA polymerase II transcription subunit 24 OS=Homo sapiens OX=9606 GN=MED24 PE=1 SV=1	MED24	1	4.14712e-05	134.51	2	LTPLLDK(1)ADQR	-0.21987	4	1.0693
O75448	460	K	Mediator of RNA polymerase II transcription subunit 24 OS=Homo sapiens OX=9606 GN=MED24 PE=1 SV=1	MED24	1	0.013074	55.097	3	SLDLLLAAAAATGK(1)LK	-0.4727	1	1.4184
O75448	173	K	Mediator of RNA polymerase II transcription subunit 24 OS=Homo sapiens OX=9606 GN=MED24 PE=1 SV=1	MED24	1	0.0300145	75.213	2	TLSSTK(1)NR	0.34417	1	1
O75448	965	K	Mediator of RNA polymerase II transcription subunit 24 OS=Homo sapiens OX=9606 GN=MED24 PE=1 SV=1	MED24	1	2.26171e-11	153.22	3	VSAMSSPK(1)VVLAITDLSLPLGR	0.095578	1	1
O75449	218	K	Katanin p60 ATPase-containing subunit A1 OS=Homo sapiens OX=9606 GN=KATNA1 PE=1 SV=1	KATNA1	1	0.00794939	59.871	3	WDDIADLVEAK(1)K	0.093992	1
O75477	330	K	Erlin-1 OS=Homo sapiens OX=9606 GN=ERLIN1 PE=1 SV=2	ERLIN1	1	0.000241346	81.89	3	ESSLPSK(1)EALEPSGENVIQNK	-0.011985	1	1.04478
O75477	201	K	Erlin-1 OS=Homo sapiens OX=9606 GN=ERLIN1 PE=1 SV=2	ERLIN1	1	0.0236255	68.915	2	LLIAAQK(1)QK	0.62639	1	0.927941
O75477	194	K	Erlin-1 OS=Homo sapiens OX=9606 GN=ERLIN1 PE=1 SV=2	ERLIN1	1	0.0368904	58.916	2	TK(1)LLIAAQK	0.1384	1	1.09856
O75489	109	K	NADH dehydrogenase [ubiquinone] iron-sulfur protein 3, mitochondrial OS=Homo sapiens OX=9606 GN=NDUFS3 PE=1 SV=1	NDUFS3	1	1.07867e-07	137.12	3	DHTNAQFK(1)SLVDLTAVDVPTR	1.561	3	0.818171
O75489	200	K	NADH dehydrogenase [ubiquinone] iron-sulfur protein 3, mitochondrial OS=Homo sapiens OX=9606 GN=NDUFS3 PE=1 SV=1	NDUFS3	1	8.68725e-07	149.83	2	K(1)DFPLSGYVELR	1.45	4	0.896466
O75489	232	K	NADH dehydrogenase [ubiquinone] iron-sulfur protein 3, mitochondrial OS=Homo sapiens OX=9606 GN=NDUFS3 PE=1 SV=1	NDUFS3	1	2.79622e-12	175.15	3	K(1)FDLNSPWEAFPVYR	-0.011744	1
O75489	56	K	NADH dehydrogenase [ubiquinone] iron-sulfur protein 3, mitochondrial OS=Homo sapiens OX=9606 GN=NDUFS3 PE=1 SV=1	NDUFS3	1	1.76854e-05	109.08	3	NDVAHK(1)QLSAFGEYVAEILPK	0.14957	1	1.07976
O75489	144	K	NADH dehydrogenase [ubiquinone] iron-sulfur protein 3, mitochondrial OS=Homo sapiens OX=9606 GN=NDUFS3 PE=1 SV=1	NDUFS3	1	0.000321972	76.704	3	VK(1)TYTDELTPIESAVSVFK	-0.30056	1	0.80915
O75496	50	K	Geminin OS=Homo sapiens OX=9606 GN=GMNN PE=1 SV=1	GMNN	1	4.93958e-05	142.55	2	ENELSAGLSK(1)R	-1.6065	2
O75529	154	K	TAF5-like RNA polymerase II p300/CBP-associated factor-associated factor 65 kDa subunit 5L OS=Homo sapiens OX=9606 GN=TAF5L PE=1 SV=1	TAF5L	1	7.28516e-05	95.206	3	DVIEQLQTTQTIQDILSNFK(1)LR	-0.4526	1	1.61523
O75533	1102	K	Splicing factor 3B subunit 1 OS=Homo sapiens OX=9606 GN=SF3B1 PE=1 SV=3	SF3B1	1	9.70225e-10	153.36	4	AIGPHDVLATLLNNLK(1)VQER	-0.67115	3	0.365002
O75533	1008	K	Splicing factor 3B subunit 1 OS=Homo sapiens OX=9606 GN=SF3B1 PE=1 SV=3	SF3B1	1	0.0337757	44.005	3	AIVNVIGMHK(1)MTPPIK	0.56453	1
O75533	1014	K	Splicing factor 3B subunit 1 OS=Homo sapiens OX=9606 GN=SF3B1 PE=1 SV=3	SF3B1	1	0.00403237	67.385	3	MTPPIK(1)DLLPR	-0.72111	2	1.01175
O75533	1030	K	Splicing factor 3B subunit 1 OS=Homo sapiens OX=9606 GN=SF3B1 PE=1 SV=3	SF3B1	1	0.000402219	90.707	3	HEK(1)VQENCIDLVGR	-0.72319	2	0.943238
O75533	1292	K	Splicing factor 3B subunit 1 OS=Homo sapiens OX=9606 GN=SF3B1 PE=1 SV=3	SF3B1	1	2.50607e-05	143.96	3	IYNDDK(1)NTYIR	0.41643	3	0.948301
O75533	793	K	Splicing factor 3B subunit 1 OS=Homo sapiens OX=9606 GN=SF3B1 PE=1 SV=3	SF3B1	1	0.00482928	56.746	3	VVK(1)QCCGTDGVEANYIK	-0.04013	2	0.987197
O75534	758	K	Cold shock domain-containing protein E1 OS=Homo sapiens OX=9606 GN=CSDE1 PE=1 SV=2	CSDE1	1	0.0366794	43.184	3	LK(1)NITLDDASAPR	0.11516	1	1
O75553	21	K	Disabled homolog 1 OS=Homo sapiens OX=9606 GN=DAB1 PE=1 SV=3	DAB1	0.994859	0.058664	44.395	2	K(0.005)DSRK(0.995)K(1)GQDR	2.2349	1	1.00709
O75553	22	K	Disabled homolog 1 OS=Homo sapiens OX=9606 GN=DAB1 PE=1 SV=3	DAB1	0.999886	0.058664	44.395	2	K(0.005)DSRK(0.995)K(1)GQDR	2.2349	1	1.00709
O75575	24	K	DNA-directed RNA polymerase III subunit RPC9 OS=Homo sapiens OX=9606 GN=CRCP PE=1 SV=1	CRCP	1	0.0024962	59.242	3	DANSALLSNYEVFQLLTDLK(1)EQR	0.41267	1	1
O75586	196	K	Mediator of RNA polymerase II transcription subunit 6 OS=Homo sapiens OX=9606 GN=MED6 PE=1 SV=2	MED6	0.999508	0.000684024	78.078	3	FVQLK(1)PGEKPVPVDQTK	0.54893	1	0.876247
O75586	200	K	Mediator of RNA polymerase II transcription subunit 6 OS=Homo sapiens OX=9606 GN=MED6 PE=1 SV=2	MED6	0.999805	6.79779e-05	103.13	3	FVQLKPGEK(1)PVPVDQTK	0.3175	2	0.963476
O75643	1039	K	U5 small nuclear ribonucleoprotein 200 kDa helicase OS=Homo sapiens OX=9606 GN=SNRNP200 PE=1 SV=2	SNRNP200	0.999461	0.0138695	52.009	3	EEEK(0.001)LELQK(0.999)LLER	1.604	1	1
O75643	523	K	U5 small nuclear ribonucleoprotein 200 kDa helicase OS=Homo sapiens OX=9606 GN=SNRNP200 PE=1 SV=2	SNRNP200	1	0.00296265	63.443	3	EIGK(1)HINMDGTINVDDFK	-1.397	2	1.0545
O75643	1595	K	U5 small nuclear ribonucleoprotein 200 kDa helicase OS=Homo sapiens OX=9606 GN=SNRNP200 PE=1 SV=2	SNRNP200	1	0.00497941	58.824	3	FLHCTEK(1)DLIPYLEK	2.9326	1	1
O75643	368	K	U5 small nuclear ribonucleoprotein 200 kDa helicase OS=Homo sapiens OX=9606 GN=SNRNP200 PE=1 SV=2	SNRNP200	1	8.60233e-05	105.14	3	FLYQLHETEK(1)EDLIR	-0.95986	2	0.738102
O75643	1431	K	U5 small nuclear ribonucleoprotein 200 kDa helicase OS=Homo sapiens OX=9606 GN=SNRNP200 PE=1 SV=2	SNRNP200	1	0.000412044	83.418	3	GNIIISTPEK(1)WDILSR	0.79999	2	1.16749
O75643	1716	K	U5 small nuclear ribonucleoprotein 200 kDa helicase OS=Homo sapiens OX=9606 GN=SNRNP200 PE=1 SV=2	SNRNP200	1	2.83223e-05	92.463	5	K(1)FLYEPLPVESHLDHCMHDHFNAEIVTK	0.97712	1	1.52832
O75643	1404	K	U5 small nuclear ribonucleoprotein 200 kDa helicase OS=Homo sapiens OX=9606 GN=SNRNP200 PE=1 SV=2	SNRNP200	1	2.3888e-05	122.34	3	K(1)VVLLTGETSTDLK	-0.01882	2	1.09255
O75643	1417	K	U5 small nuclear ribonucleoprotein 200 kDa helicase OS=Homo sapiens OX=9606 GN=SNRNP200 PE=1 SV=2	SNRNP200	1	2.95388e-05	109.08	3	VVLLTGETSTDLK(1)LLGK	-0.72606	1	1.10845
O75643	1421	K	U5 small nuclear ribonucleoprotein 200 kDa helicase OS=Homo sapiens OX=9606 GN=SNRNP200 PE=1 SV=2	SNRNP200	1	0.00317672	66.784	2	LLGK(1)GNIIISTPEK	-1.6272	2	0.868796
O75643	469	K	U5 small nuclear ribonucleoprotein 200 kDa helicase OS=Homo sapiens OX=9606 GN=SNRNP200 PE=1 SV=2	SNRNP200	1	0.00715259	55.196	3	LPK(1)YAQAGFEGFK	-0.81513	1
O75643	466	K	U5 small nuclear ribonucleoprotein 200 kDa helicase OS=Homo sapiens OX=9606 GN=SNRNP200 PE=1 SV=2	SNRNP200	1	0.00120551	72.315	3	PFGSEEQLLPVEK(1)LPK	0.092798	2	0.964732
O75643	695	K	U5 small nuclear ribonucleoprotein 200 kDa helicase OS=Homo sapiens OX=9606 GN=SNRNP200 PE=1 SV=2	SNRNP200	1	0.000276842	95.236	3	PVPLEQTYVGITEK(1)K	0.59131	2	1.01834
O75643	557	K	U5 small nuclear ribonucleoprotein 200 kDa helicase OS=Homo sapiens OX=9606 GN=SNRNP200 PE=1 SV=2	SNRNP200	1	1.46689e-10	194.74	2	SLVQEMVGSFGK(1)R	-1.7152	4	1.0917
O75643	2080	K	U5 small nuclear ribonucleoprotein 200 kDa helicase OS=Homo sapiens OX=9606 GN=SNRNP200 PE=1 SV=2	SNRNP200	1	0.0474034	65.305	2	SNSLISIK(1)R	-0.040138	1	0.180115
O75643	1176	K	U5 small nuclear ribonucleoprotein 200 kDa helicase OS=Homo sapiens OX=9606 GN=SNRNP200 PE=1 SV=2	SNRNP200	1	0.017126	68.847	2	TIHK(1)YVHLFPK	0.11855	1	0.751483
O75643	1025	K	U5 small nuclear ribonucleoprotein 200 kDa helicase OS=Homo sapiens OX=9606 GN=SNRNP200 PE=1 SV=2	SNRNP200	1	0.0324374	54.598	3	VFSLSSEFK(1)NITVR	0.072637	1
O75643	1049	K	U5 small nuclear ribonucleoprotein 200 kDa helicase OS=Homo sapiens OX=9606 GN=SNRNP200 PE=1 SV=2	SNRNP200	1	5.07828e-08	162.31	2	VPIPVK(1)ESIEEPSAK	-1.0548	4	0.93493
O75663	117	K	TIP41-like protein OS=Homo sapiens OX=9606 GN=TIPRL PE=1 SV=2	TIPRL	1	1.39989e-07	125.39	3	EVIKPYDWTYTTDYK(1)GTLLGESLK	0.093194	3	1.02761
O75663	126	K	TIP41-like protein OS=Homo sapiens OX=9606 GN=TIPRL PE=1 SV=2	TIPRL	1	0.0108222	70.1	2	GTLLGESLK(1)LK	0.34697	2	1.08405
O75663	128	K	TIP41-like protein OS=Homo sapiens OX=9606 GN=TIPRL PE=1 SV=2	TIPRL	1	0.000623421	83.633	3	LK(1)VVPTTDHIDTEK	0.49497	1	1
O75663	140	K	TIP41-like protein OS=Homo sapiens OX=9606 GN=TIPRL PE=1 SV=2	TIPRL	1	0.00704157	53.3	3	VVPTTDHIDTEK(1)LK	-0.45786	1	1
O75663	102	K	TIP41-like protein OS=Homo sapiens OX=9606 GN=TIPRL PE=1 SV=2	TIPRL	0.962818	0.0135158	53.779	4	TEGEHSK(0.963)EVIK(0.037)PYDWTYTTDYK	1.8837	1	1.09423
O75665	256	K	Oral-facial-digital syndrome 1 protein OS=Homo sapiens OX=9606 GN=OFD1 PE=1 SV=1	OFD1	1	0.00334493	68.536	2	ACQAK(1)SEALVLR	1.3281	3	1.08296
O75665	422	K	Oral-facial-digital syndrome 1 protein OS=Homo sapiens OX=9606 GN=OFD1 PE=1 SV=1	OFD1	1	0.0243999	48.423	3	AQSLAITK(1)QNHMLNEK	-1.0882	1	1
O75665	533	K	Oral-facial-digital syndrome 1 protein OS=Homo sapiens OX=9606 GN=OFD1 PE=1 SV=1	OFD1	1	0.000265159	110.29	2	ASVK(1)SLTTQVADLK	0.16787	2	0.892654
O75665	175	K	Oral-facial-digital syndrome 1 protein OS=Homo sapiens OX=9606 GN=OFD1 PE=1 SV=1	OFD1	1	2.1044e-14	177.91	3	DSLAEK(1)LQLIDDQFADAYPQR	0.37852	2	0.825016
O75665	378	K	Oral-facial-digital syndrome 1 protein OS=Homo sapiens OX=9606 GN=OFD1 PE=1 SV=1	OFD1	1	5.69694e-05	106.35	3	EK(1)AVHLQEELIAINSK	-0.063846	2	1.15716
O75665	104	K	Oral-facial-digital syndrome 1 protein OS=Homo sapiens OX=9606 GN=OFD1 PE=1 SV=1	OFD1	1	0.000400602	90.759	3	EK(1)VFTMQDLLQLIK	0.006407	1	1
O75665	116	K	Oral-facial-digital syndrome 1 protein OS=Homo sapiens OX=9606 GN=OFD1 PE=1 SV=1	OFD1	1	2.02231e-14	178.72	3	VFTMQDLLQLIK(1)INPTSSLYK	-0.84536	2	1.65896
O75665	154	K	Oral-facial-digital syndrome 1 protein OS=Homo sapiens OX=9606 GN=OFD1 PE=1 SV=1	OFD1	1	0.00286539	52.754	4	ELAEYHQAK(1)ESCNMETQTSSTFNR	-0.092275	1	1.08786
O75665	251	K	Oral-facial-digital syndrome 1 protein OS=Homo sapiens OX=9606 GN=OFD1 PE=1 SV=1	OFD1	1	0.000505531	78.932	3	ELTMFQNDFEK(1)ACQAK	-0.45186	1
O75665	37	K	Oral-facial-digital syndrome 1 protein OS=Homo sapiens OX=9606 GN=OFD1 PE=1 SV=1	OFD1	1	3.94175e-06	168.83	3	GILDTLK(1)TQLR	-0.65091	3	0.73176
O75665	192	K	Oral-facial-digital syndrome 1 protein OS=Homo sapiens OX=9606 GN=OFD1 PE=1 SV=1	OFD1	1	0.00104253	111.61	2	IK(1)FESLEIK	-0.1709	4	1.03741
O75665	632	K	Oral-facial-digital syndrome 1 protein OS=Homo sapiens OX=9606 GN=OFD1 PE=1 SV=1	OFD1	1	3.75268e-05	82.65	3	ITNYPTAWVEGSSPDSDLEFVANTK(1)AR	-0.92415	1	0.876206
O75665	22	K	Oral-facial-digital syndrome 1 protein OS=Homo sapiens OX=9606 GN=OFD1 PE=1 SV=1	OFD1	1	0.0630124	87.754	2	K(1)LYQTFK	0.10304	1	1.06339
O75665	484	K	Oral-facial-digital syndrome 1 protein OS=Homo sapiens OX=9606 GN=OFD1 PE=1 SV=1	OFD1	1	0.000133714	96.773	3	LAQPAPELAVFQK(1)ELR	-0.88646	2	1.04167
O75665	452	K	Oral-facial-digital syndrome 1 protein OS=Homo sapiens OX=9606 GN=OFD1 PE=1 SV=1	OFD1	1	1.00022e-05	138.22	3	LELLAQNK(1)LLK	-0.44924	2	1.01342
O75665	547	K	Oral-facial-digital syndrome 1 protein OS=Homo sapiens OX=9606 GN=OFD1 PE=1 SV=1	OFD1	1	1.19748e-09	159.26	3	LQLK(1)QTQTALENEVYCNPK	-0.7301	2	1.14585
O75665	562	K	Oral-facial-digital syndrome 1 protein OS=Homo sapiens OX=9606 GN=OFD1 PE=1 SV=1	OFD1	1	1.05058e-20	215.62	3	QTQTALENEVYCNPK(1)QSVIDR	-1.6981	2	1.00572
O75665	668	K	Oral-facial-digital syndrome 1 protein OS=Homo sapiens OX=9606 GN=OFD1 PE=1 SV=1	OFD1	1	1.4214e-05	110.74	3	SPLAAK(1)SPPSLHLLEAFK	-0.59576	2	0.977482
O75665	680	K	Oral-facial-digital syndrome 1 protein OS=Homo sapiens OX=9606 GN=OFD1 PE=1 SV=1	OFD1	1	2.2602e-05	104.78	3	SPPSLHLLEAFK(1)NITSSSPER	-0.2944	1	0.879642
O75665	315	K	Oral-facial-digital syndrome 1 protein OS=Homo sapiens OX=9606 GN=OFD1 PE=1 SV=1	OFD1	1	0.000100602	105.03	3	VEAFELNQK(1)LQEEK	0.4103	2	1.0038
O75665	404	K	Oral-facial-digital syndrome 1 protein OS=Homo sapiens OX=9606 GN=OFD1 PE=1 SV=1	OFD1	1	0.00346684	78.884	2	VK(1)ELELELESVK	0.54252	4	1.28245
O75674	148	K	TOM1-like protein 1 OS=Homo sapiens OX=9606 GN=TOM1L1 PE=1 SV=2	TOM1L1	1	0.027983	73.208	2	EVYLDLVK(1)K	0.4884	2	1.00177
O75676	548	K	Ribosomal protein S6 kinase alpha-4 OS=Homo sapiens OX=9606 GN=RPS6KA4 PE=1 SV=1	RPS6KA4	1	6.75725e-05	84.365	4	DLKPENILYADDTPGAPVK(1)IIDFGFAR	1.227	1	0.884329
O75676	191	K	Ribosomal protein S6 kinase alpha-4 OS=Homo sapiens OX=9606 GN=RPS6KA4 PE=1 SV=1	RPS6KA4	1	0.000519439	161.02	2	EFLTEEK(1)ER	-1.5609	2	1.20745
O75676	661	K	Ribosomal protein S6 kinase alpha-4 OS=Homo sapiens OX=9606 GN=RPS6KA4 PE=1 SV=1	RPS6KA4	1	0.00289348	95.909	2	GLLTVDPAK(1)R	-0.037174	1	0.865114
O75676	256	K	Ribosomal protein S6 kinase alpha-4 OS=Homo sapiens OX=9606 GN=RPS6KA4 PE=1 SV=1	RPS6KA4	1	0.0145919	63.624	3	ILK(1)CSPPFPPR	0.10895	2	0.965677
O75676	27	K	Ribosomal protein S6 kinase alpha-4 OS=Homo sapiens OX=9606 GN=RPS6KA4 PE=1 SV=1	RPS6KA4	1	4.61723e-08	139.46	4	ITEANLTGHEEK(1)VSVENFELLK	0.654	3	1.17846
O75676	37	K	Ribosomal protein S6 kinase alpha-4 OS=Homo sapiens OX=9606 GN=RPS6KA4 PE=1 SV=1	RPS6KA4	1	0.00545739	50.957	3	VSVENFELLK(1)VLGTGAYGK	-0.54269	1	1.30689
O75676	313	K	Ribosomal protein S6 kinase alpha-4 OS=Homo sapiens OX=9606 GN=RPS6KA4 PE=1 SV=1	RPS6KA4	1	0.00226725	77.662	3	K(1)IPAPFRPQIR	-0.25364	2	1.0323
O75676	664	K	Ribosomal protein S6 kinase alpha-4 OS=Homo sapiens OX=9606 GN=RPS6KA4 PE=1 SV=1	RPS6KA4	1	0.0622641	70.67	2	LK(1)LEGLR	1.1693	2	1.00836
O75691	830	K	Small subunit processome component 20 homolog OS=Homo sapiens OX=9606 GN=UTP20 PE=1 SV=3	UTP20	1	0.0192233	51.346	3	ALTK(1)FPER	0.15006	1	1.02715
O75691	1346	K	Small subunit processome component 20 homolog OS=Homo sapiens OX=9606 GN=UTP20 PE=1 SV=3	UTP20	1	9.16628e-07	125.45	3	DK(1)EQSSVLITLLLPFLHR	0.46472	1	1
O75691	1579	K	Small subunit processome component 20 homolog OS=Homo sapiens OX=9606 GN=UTP20 PE=1 SV=3	UTP20	1	5.78668e-05	89.721	5	DLVQLTHYHDPEMDFFENMK(1)HIQIHR	0.60991	1	0.714026
O75691	1995	K	Small subunit processome component 20 homolog OS=Homo sapiens OX=9606 GN=UTP20 PE=1 SV=3	UTP20	1	0.00859322	50.563	3	EILQNTTSLK(1)LAR	-0.2858	2	0.914409
O75691	66	K	Small subunit processome component 20 homolog OS=Homo sapiens OX=9606 GN=UTP20 PE=1 SV=3	UTP20	1	0.000576261	88.021	3	ELNLTEHFGK(1)FYK	0.24216	1	0.923412
O75691	1149	K	Small subunit processome component 20 homolog OS=Homo sapiens OX=9606 GN=UTP20 PE=1 SV=3	UTP20	1	0.00230488	92.439	3	FINPLK(1)NLR	-0.27698	1	1.13048
O75691	2071	K	Small subunit processome component 20 homolog OS=Homo sapiens OX=9606 GN=UTP20 PE=1 SV=3	UTP20	1	0.0118355	83.948	2	GGQK(1)AVVSR	0.42167	2	0.835887
O75691	1396	K	Small subunit processome component 20 homolog OS=Homo sapiens OX=9606 GN=UTP20 PE=1 SV=3	UTP20	0.99633	0.000282092	83.849	4	HCVDPTSFLK(0.004)PIAK(0.996)LFSVIK	-0.60889	1	1.02158
O75691	253	K	Small subunit processome component 20 homolog OS=Homo sapiens OX=9606 GN=UTP20 PE=1 SV=3	UTP20	1	0.000161169	90.193	3	K(1)LGPVTETETQLPWMLIGETLK	2.8198	2
O75691	619	K	Small subunit processome component 20 homolog OS=Homo sapiens OX=9606 GN=UTP20 PE=1 SV=3	UTP20	1	1.8407e-05	108.45	3	LALCGCK(1)GPLSQEALMELFPK	-0.24954	1
O75691	453	K	Small subunit processome component 20 homolog OS=Homo sapiens OX=9606 GN=UTP20 PE=1 SV=3	UTP20	1	0.000351411	75.239	3	LILNK(1)AAPPTAGSMAIEK	-0.15115	1	1.10893
O75691	278	K	Small subunit processome component 20 homolog OS=Homo sapiens OX=9606 GN=UTP20 PE=1 SV=3	UTP20	1	0.000216091	115.57	2	NMVK(1)STVSYISK	0.92547	2
O75691	2356	K	Small subunit processome component 20 homolog OS=Homo sapiens OX=9606 GN=UTP20 PE=1 SV=3	UTP20	1	0.0176861	66.056	2	SLLGK(1)ISLEK	-0.44541	2	0.931067
O75691	2280	K	Small subunit processome component 20 homolog OS=Homo sapiens OX=9606 GN=UTP20 PE=1 SV=3	UTP20	1	0.0227773	60.518	2	YILDYPLGDK(1)LR	-0.53997	1	0.716271
O75691	1432	K	Small subunit processome component 20 homolog OS=Homo sapiens OX=9606 GN=UTP20 PE=1 SV=3	UTP20	1	0.00227781	69.92	3	YITDVVK(1)LNAFDQR	-3.2138	1	1.0697
O75694	987	K	Nuclear pore complex protein Nup155 OS=Homo sapiens OX=9606 GN=NUP155 PE=1 SV=1	NUP155	1	5.70754e-05	93.966	3	CITDTLQELVNQSK(1)AAPQSPSVPK	0.78341	2	1.13595
O75694	831	K	Nuclear pore complex protein Nup155 OS=Homo sapiens OX=9606 GN=NUP155 PE=1 SV=1	NUP155	1	1.05696e-19	220.85	2	DK(1)ELTGALIASLINCYIR	-0.3092	4	1.38501
O75694	951	K	Nuclear pore complex protein Nup155 OS=Homo sapiens OX=9606 GN=NUP155 PE=1 SV=1	NUP155	1	1.38481e-12	164.2	4	DPQGLGLHFYK(1)HGEPEEDIVGLQAFQER	0.24938	9	1.15161
O75694	906	K	Nuclear pore complex protein Nup155 OS=Homo sapiens OX=9606 GN=NUP155 PE=1 SV=1	NUP155	1	1.05645e-13	180.93	3	EYQK(1)ISNQVDLSNVCAQYR	0.34154	2	0.967808
O75694	540	K	Nuclear pore complex protein Nup155 OS=Homo sapiens OX=9606 GN=NUP155 PE=1 SV=1	NUP155	1	1.77352e-17	174.53	3	FFK(1)LHQEDQACATCLILACSTAACDR	-0.38318	4	1.09598
O75694	775	K	Nuclear pore complex protein Nup155 OS=Homo sapiens OX=9606 GN=NUP155 PE=1 SV=1	NUP155	1	3.18937e-07	131.31	4	FHEAQLSEK(1)ISLQAIQQLVR	0.4537	3	0.823322
O75694	939	K	Nuclear pore complex protein Nup155 OS=Homo sapiens OX=9606 GN=NUP155 PE=1 SV=1	NUP155	1	1.43772e-17	211.26	2	FYEGVVELSLTAAEK(1)K	-1.0363	4	1.10336
O75694	940	K	Nuclear pore complex protein Nup155 OS=Homo sapiens OX=9606 GN=NUP155 PE=1 SV=1	NUP155	1	0.00662967	60.255	4	K(1)DPQGLGLHFYK	-0.27746	1	0.920296
O75694	478	K	Nuclear pore complex protein Nup155 OS=Homo sapiens OX=9606 GN=NUP155 PE=1 SV=1	NUP155	1	4.42608e-05	87.102	5	IITPLNK(1)DHIPITDSPVVVQQHMLPPK	0.1501	4	0.946296
O75694	824	K	Nuclear pore complex protein Nup155 OS=Homo sapiens OX=9606 GN=NUP155 PE=1 SV=1	NUP155	1	0.000254624	124.95	3	ITTFK(1)DLVIR	-1.1512	2	0.97742
O75694	1253	K	Nuclear pore complex protein Nup155 OS=Homo sapiens OX=9606 GN=NUP155 PE=1 SV=1	NUP155	1	0.000470758	90.793	2	IVLLGK(1)IYAGTPR	-0.72813	4	1.01293
O75694	499	K	Nuclear pore complex protein Nup155 OS=Homo sapiens OX=9606 GN=NUP155 PE=1 SV=1	NUP155	1	0.000102929	106.42	3	K(1)FVLLSAQGSLMFHK	-1.8811	1	1
O75694	998	K	Nuclear pore complex protein Nup155 OS=Homo sapiens OX=9606 GN=NUP155 PE=1 SV=1	NUP155	1	5.78445e-09	145.19	4	K(1)PGPPVLSSDPNMLSNEEAGHHFEQMLK	0.4758	2	1
O75694	1025	K	Nuclear pore complex protein Nup155 OS=Homo sapiens OX=9606 GN=NUP155 PE=1 SV=1	NUP155	1	1.72519e-27	220.62	5	KPGPPVLSSDPNMLSNEEAGHHFEQMLK(1)LSQR	-0.079928	3	0.937896
O75694	787	K	Nuclear pore complex protein Nup155 OS=Homo sapiens OX=9606 GN=NUP155 PE=1 SV=1	NUP155	1	0.0447963	59.052	2	K(1)SYQALALWK	-0.6251	1	1.02129
O75694	812	K	Nuclear pore complex protein Nup155 OS=Homo sapiens OX=9606 GN=NUP155 PE=1 SV=1	NUP155	1	2.4124e-08	124.1	3	LLCEHQFTIIVAELQK(1)ELQEQLK	-0.72069	1	1
O75694	1308	K	Nuclear pore complex protein Nup155 OS=Homo sapiens OX=9606 GN=NUP155 PE=1 SV=1	NUP155	1	6.43773e-07	151.26	3	LLEVYDQLFK(1)SR	-0.27348	2	1.0993
O75694	973	K	Nuclear pore complex protein Nup155 OS=Homo sapiens OX=9606 GN=NUP155 PE=1 SV=1	NUP155	1	0.00748919	58.082	3	LNSYK(1)CITDTLQELVNQSK	0.23327	1	1
O75694	404	K	Nuclear pore complex protein Nup155 OS=Homo sapiens OX=9606 GN=NUP155 PE=1 SV=1	NUP155	1	4.78277e-08	157.22	2	LPPGFSASSTVEK(1)PSK	-0.09123	4	0.992669
O75694	407	K	Nuclear pore complex protein Nup155 OS=Homo sapiens OX=9606 GN=NUP155 PE=1 SV=1	NUP155	0.982289	2.1784e-07	144.66	3	LPPGFSASSTVEK(0.018)PSK(0.982)VHR	0.048102	5	1.30281
O75694	1197	K	Nuclear pore complex protein Nup155 OS=Homo sapiens OX=9606 GN=NUP155 PE=1 SV=1	NUP155	1	1.18972e-05	112.84	2	LYGEFADPFK(1)LAECK	-0.61586	1
O75694	740	K	Nuclear pore complex protein Nup155 OS=Homo sapiens OX=9606 GN=NUP155 PE=1 SV=1	NUP155	1	1.17365e-66	345.69	3	NSQFAGGPLGNPNTTAK(1)VQQR	-1.0628	5	0.925777
O75694	153	K	Nuclear pore complex protein Nup155 OS=Homo sapiens OX=9606 GN=NUP155 PE=1 SV=1	NUP155	1	2.0243e-05	123.79	3	PK(1)AGIFQPHVR	-1.0965	2	1.14483
O75694	297	K	Nuclear pore complex protein Nup155 OS=Homo sapiens OX=9606 GN=NUP155 PE=1 SV=1	NUP155	1	2.74788e-05	99.569	3	SEK(1)GVIQVYDLGQDGQGMSR	-0.051955	2	0.985878
O75694	1386	K	Nuclear pore complex protein Nup155 OS=Homo sapiens OX=9606 GN=NUP155 PE=1 SV=1	NUP155	1	0.024029	80.438	2	SLQAK(1)LER	0.12825	3	0.804458
O75694	1147	K	Nuclear pore complex protein Nup155 OS=Homo sapiens OX=9606 GN=NUP155 PE=1 SV=1	NUP155	1	1.01761e-17	184.45	4	SSTAISSIAADGEFLHELEEK(1)MEVAR	0.024628	2	0.262713
O75694	340	K	Nuclear pore complex protein Nup155 OS=Homo sapiens OX=9606 GN=NUP155 PE=1 SV=1	NUP155	1	0.000165448	72.707	4	SVFK(1)PIVQIAVIENSESLDCQLLAVTHAGVR	0.30113	1	1
O75694	471	K	Nuclear pore complex protein Nup155 OS=Homo sapiens OX=9606 GN=NUP155 PE=1 SV=1	NUP155	1	0.00025555	124.81	3	VDK(1)IITPLNK	-0.067105	4	1.01442
O75695	260	K	Protein XRP2 OS=Homo sapiens OX=9606 GN=RP2 PE=1 SV=4	RP2	1	0.0184573	41.938	3	LIDEMVGK(1)GFFLVQTK	1.1715	1
O75718	174	K	Cartilage-associated protein OS=Homo sapiens OX=9606 GN=CRTAP PE=1 SV=1	CRTAP	1	9.39059e-10	162.42	3	AIAAAHTFLLK(1)HPDDEMMK	-0.041599	3	1.01104
O75718	163	K	Cartilage-associated protein OS=Homo sapiens OX=9606 GN=CRTAP PE=1 SV=1	CRTAP	1	0.0204573	50.178	3	ANNLPK(1)AIAAAHTFLLK	0.6593	1
O75718	123	K	Cartilage-associated protein OS=Homo sapiens OX=9606 GN=CRTAP PE=1 SV=1	CRTAP	1	0.0124012	82.671	2	CK(1)QGLPAFR	0.36385	1	1
O75718	204	K	Cartilage-associated protein OS=Homo sapiens OX=9606 GN=CRTAP PE=1 SV=1	CRTAP	1	9.09094e-18	234.72	3	DLETK(1)SYESLFIR	-0.26328	2	0.870738
O75718	54	K	Cartilage-associated protein OS=Homo sapiens OX=9606 GN=CRTAP PE=1 SV=1	CRTAP	1	1.41168e-05	108.4	4	HALDK(1)YSGEHWAESVGYLEISLR	1.3451	1	1
O75718	189	K	Cartilage-associated protein OS=Homo sapiens OX=9606 GN=CRTAP PE=1 SV=1	CRTAP	1	1.26109e-17	206.74	3	NMAYYK(1)SLPGAEDYIK	-0.23502	3	0.984697
O75718	199	K	Cartilage-associated protein OS=Homo sapiens OX=9606 GN=CRTAP PE=1 SV=1	CRTAP	1	4.51917e-12	184.87	3	SLPGAEDYIK(1)DLETK	0.2755	8	1.10533
O75718	369	K	Cartilage-associated protein OS=Homo sapiens OX=9606 GN=CRTAP PE=1 SV=1	CRTAP	1	1.02673e-07	143.15	3	PEAVQFFNVTTLQK(1)ELYDFAK	-0.1537	1	1
O75787	238	K	Renin receptor OS=Homo sapiens OX=9606 GN=ATP6AP2 PE=1 SV=2	ATP6AP2	1	1.77099e-05	137.78	2	DASK(1)ILVDALQK	0.021929	2	0.869023
O75787	224	K	Renin receptor OS=Homo sapiens OX=9606 GN=ATP6AP2 PE=1 SV=2	ATP6AP2	1	0.000229197	87.323	3	DHSPDLYSLELAGLDEIGK(1)R	-0.27032	1	0.897625
O75787	267	K	Renin receptor OS=Homo sapiens OX=9606 GN=ATP6AP2 PE=1 SV=2	ATP6AP2	1	5.91338e-06	98.812	3	FADDMYSLYGGNAVVELVTVK(1)SFDTSLIR	-0.15358	1	1
O75787	205	K	Renin receptor OS=Homo sapiens OX=9606 GN=ATP6AP2 PE=1 SV=2	ATP6AP2	1	1.63019e-05	105.92	4	HLAK(1)DHSPDLYSLELAGLDEIGK	0.52749	2	1.01592
O75787	346	K	Renin receptor OS=Homo sapiens OX=9606 GN=ATP6AP2 PE=1 SV=2	ATP6AP2	1	0.0380287	89.903	2	MTNQK(1)IR	-0.15577	2
O75787	284	K	Renin receptor OS=Homo sapiens OX=9606 GN=ATP6AP2 PE=1 SV=2	ATP6AP2	1	0.00357015	112.37	2	TILEAK(1)QAK	-0.17327	2	0.530882
O75787	139	K	Renin receptor OS=Homo sapiens OX=9606 GN=ATP6AP2 PE=1 SV=2	ATP6AP2	1	0.000216655	80.638	3	VYMVGK(1)ANSVFEDLSVTLR	3.1018	1	1
O75792	183	K	Ribonuclease H2 subunit A OS=Homo sapiens OX=9606 GN=RNASEH2A PE=1 SV=2	RNASEH2A	1	6.08775e-07	127.61	3	ADALYPVVSAASICAK(1)VAR	-0.1344	2	1.07928
O75792	167	K	Ribonuclease H2 subunit A OS=Homo sapiens OX=9606 GN=RNASEH2A PE=1 SV=2	RNASEH2A	1	0.00444868	57.009	3	AK(1)ADALYPVVSAASICAK	0.043168	1	1.27956
O75792	221	K	Ribonuclease H2 subunit A OS=Homo sapiens OX=9606 GN=RNASEH2A PE=1 SV=2	RNASEH2A	1	1.54969e-05	109.42	4	AWLK(1)EHVEPVFGFPQFVR	0.43557	3	1
O75792	26	K	Ribonuclease H2 subunit A OS=Homo sapiens OX=9606 GN=RNASEH2A PE=1 SV=2	RNASEH2A	1	1.86497e-05	140.01	2	K(1)EPCVLGVDEAGR	1.4131	2	1.019
O75792	192	K	Ribonuclease H2 subunit A OS=Homo sapiens OX=9606 GN=RNASEH2A PE=1 SV=2	RNASEH2A	1	0.0222062	147.52	2	K(1)WQFVEK	0.31105	3	1
O75792	64	K	Ribonuclease H2 subunit A OS=Homo sapiens OX=9606 GN=RNASEH2A PE=1 SV=2	RNASEH2A	1	9.07578e-06	134.98	2	LADLEALK(1)VADSK	-0.18447	3	1.50555
O75792	69	K	Ribonuclease H2 subunit A OS=Homo sapiens OX=9606 GN=RNASEH2A PE=1 SV=2	RNASEH2A	1	0.00290669	78.763	3	VADSK(1)TLLESER	0.31963	2	1
O75792	215	K	Ribonuclease H2 subunit A OS=Homo sapiens OX=9606 GN=RNASEH2A PE=1 SV=2	RNASEH2A	1	1.75486e-43	283.1	2	LQDLDTDYGSGYPNDPK(1)TK	0.0045876	3	0.81108
O75792	165	K	Ribonuclease H2 subunit A OS=Homo sapiens OX=9606 GN=RNASEH2A PE=1 SV=2	RNASEH2A	1	7.03196e-06	128.85	3	LQQSFPGIEVTVK(1)AK	0.58619	3	1.02556
O75794	308	K	Cell division cycle protein 123 homolog OS=Homo sapiens OX=9606 GN=CDC123 PE=1 SV=1	CDC123	1	6.82869e-05	102.39	3	LPK(1)DFVDLSTGEDAHK	0.56147	4	1.02357
O75808	681	K	Calpain-15 OS=Homo sapiens OX=9606 GN=CAPN15 PE=1 SV=1	CAPN15	1	0.000192177	90.714	3	EEPVDTDLIWAK(1)MLSSK	0.60829	2	0.987285
O75808	293	K	Calpain-15 OS=Homo sapiens OX=9606 GN=CAPN15 PE=1 SV=1	CAPN15	1	0.00451326	93.162	3	LAELLSGK(1)R	-0.13448	4	1.07131
O75808	791	K	Calpain-15 OS=Homo sapiens OX=9606 GN=CAPN15 PE=1 SV=1	CAPN15	1	3.93931e-06	121.27	4	YFDSVDICK(1)VHSDWQEAR	-0.041389	4	1.0043
O75815	664	K	Breast cancer anti-estrogen resistance protein 3 OS=Homo sapiens OX=9606 GN=BCAR3 PE=1 SV=1	BCAR3	1	0.00280394	88.496	3	LEK(1)TWTALR	0.043068	1	1
O75818	326	K	Ribonuclease P protein subunit p40 OS=Homo sapiens OX=9606 GN=RPP40 PE=1 SV=3	RPP40	1	8.18073e-06	101.59	4	LAPWVTLSVQGFADSPVSWEK(1)NEHGFR	-0.50041	1	1.36738
O75818	121	K	Ribonuclease P protein subunit p40 OS=Homo sapiens OX=9606 GN=RPP40 PE=1 SV=3	RPP40	1	7.55896e-06	111.84	4	LILSLDK(1)DTYEETGLQGHPSQFSGR	-3.2859	2	0.789737
O75818	208	K	Ribonuclease P protein subunit p40 OS=Homo sapiens OX=9606 GN=RPP40 PE=1 SV=3	RPP40	1	0.0166194	43.208	3	YQIQEHQPK(1)VALSTLR	-0.7865	1	0.948874
O75832	90	K	26S proteasome non-ATPase regulatory subunit 10 OS=Homo sapiens OX=9606 GN=PSMD10 PE=1 SV=1	PSMD10	1	0.00454565	84.213	2	DEIVK(1)ALLGK	0.11209	4	0.860929
O75832	30	K	26S proteasome non-ATPase regulatory subunit 10 OS=Homo sapiens OX=9606 GN=PSMD10 PE=1 SV=1	PSMD10	1	2.81643e-05	130.01	2	ESILADK(1)SLATR	1.3761	2	1.05459
O75832	23	K	26S proteasome non-ATPase regulatory subunit 10 OS=Homo sapiens OX=9606 GN=PSMD10 PE=1 SV=1	PSMD10	1	9.34766e-05	120.86	3	LEELK(1)ESILADK	-0.75773	4	0.918368
O75843	584	K	AP-1 complex subunit gamma-like 2 OS=Homo sapiens OX=9606 GN=AP1G2 PE=1 SV=1	AP1G2	1	6.66943e-06	145.99	2	AAILEK(1)MPLVER	0.41074	3	1.21643
O75843	145	K	AP-1 complex subunit gamma-like 2 OS=Homo sapiens OX=9606 GN=AP1G2 PE=1 SV=1	AP1G2	1	1.32057e-05	111.77	3	DLAPEVEK(1)LLLQPSPYVR	-0.021689	2	1.44499
O75843	168	K	AP-1 complex subunit gamma-like 2 OS=Homo sapiens OX=9606 GN=AP1G2 PE=1 SV=1	AP1G2	1	0.000292496	80.142	3	K(1)VPELSSVFLPPCAQLLHER	-0.96118	3	1.12537
O75843	215	K	AP-1 complex subunit gamma-like 2 OS=Homo sapiens OX=9606 GN=AP1G2 PE=1 SV=1	AP1G2	1	0.000552588	94.616	3	K(1)VVPQLVHILR	-0.062604	2	1.0224
O75844	437	K	CAAX prenyl protease 1 homolog OS=Homo sapiens OX=9606 GN=ZMPSTE24 PE=1 SV=2	ZMPSTE24	1	2.19996e-05	145.72	2	DLYSALIK(1)LNK	-0.58498	1	1
O75844	46	K	CAAX prenyl protease 1 homolog OS=Homo sapiens OX=9606 GN=ZMPSTE24 PE=1 SV=2	ZMPSTE24	1	3.57271e-05	98.019	3	IYK(1)TTTHVPPELGQIMDSETFEK	-0.40176	2	0.941757
O75844	341	K	CAAX prenyl protease 1 homolog OS=Homo sapiens OX=9606 GN=ZMPSTE24 PE=1 SV=2	ZMPSTE24	1	0.0141065	44.258	5	NEEVLAVLGHELGHWK(1)LGHTVK	-0.27445	2	1.1177
O75844	251	K	CAAX prenyl protease 1 homolog OS=Homo sapiens OX=9606 GN=ZMPSTE24 PE=1 SV=2	ZMPSTE24	1	0.000746048	74.12	3	SIDFPLTK(1)VYVVEGSK	0.068272	2	1.0087
O75845	70	K	Lathosterol oxidase OS=Homo sapiens OX=9606 GN=SC5D PE=1 SV=2	SC5D	1	0.000256737	103.55	3	HPQFLK(1)NQVR	-0.95224	2	1
O75845	263	K	Lathosterol oxidase OS=Homo sapiens OX=9606 GN=SC5D PE=1 SV=2	SC5D	1	1.4068e-05	137.58	2	NPSSFEGK(1)GPLSYVK	-0.88417	1	1.06589
O75874	151	K	Isocitrate dehydrogenase [NADP] cytoplasmic OS=Homo sapiens OX=9606 GN=IDH1 PE=1 SV=2	IDH1	1	7.27176e-08	128.12	3	ATDFVVPGPGK(1)VEITYTPSDGTQK	0.30718	2	0.938866
O75874	233	K	Isocitrate dehydrogenase [NADP] cytoplasmic OS=Homo sapiens OX=9606 GN=IDH1 PE=1 SV=2	IDH1	1	9.72766e-07	164.85	2	DIFQEIYDK(1)QYK	-0.13722	1	1.06972
O75874	381	K	Isocitrate dehydrogenase [NADP] cytoplasmic OS=Homo sapiens OX=9606 GN=IDH1 PE=1 SV=2	IDH1	1	0.00209342	70.563	3	DLAACIK(1)GLPNVQR	-0.54717	1	1
O75874	27	K	Isocitrate dehydrogenase [NADP] cytoplasmic OS=Homo sapiens OX=9606 GN=IDH1 PE=1 SV=2	IDH1	1	0.0586908	50.805	2	IIWELIK(1)EK	-0.093393	1	0.807935
O75874	126	K	Isocitrate dehydrogenase [NADP] cytoplasmic OS=Homo sapiens OX=9606 GN=IDH1 PE=1 SV=2	IDH1	1	0.00450021	63.727	3	LVSGWVK(1)PIIIGR	-3.0989	1	1.15328
O75874	243	K	Isocitrate dehydrogenase [NADP] cytoplasmic OS=Homo sapiens OX=9606 GN=IDH1 PE=1 SV=2	IDH1	1	0.0221256	40.025	3	SQFEAQK(1)IWYEHR	0.31658	1
O75886	182	K	Signal transducing adapter molecule 2 OS=Homo sapiens OX=9606 GN=STAM2 PE=1 SV=1	STAM2	1	4.88292e-07	145.1	3	AIELSLQEQK(1)QQHTETK	-0.25946	1	0.974938
O75886	134	K	Signal transducing adapter molecule 2 OS=Homo sapiens OX=9606 GN=STAM2 PE=1 SV=1	STAM2	1	2.97982e-08	150.05	3	DPQFSLISATIK(1)SMK	-0.32726	2	0.759388
O75911	142	K	Short-chain dehydrogenase/reductase 3 OS=Homo sapiens OX=9606 GN=DHRS3 PE=1 SV=2	DHRS3	1	0.00627881	47.12	3	SLMDSDDDALLK(1)SQHINTLGQFWTTK	1.2291	1	1.19209
O75915	151	K	PRA1 family protein 3 OS=Homo sapiens OX=9606 GN=ARL6IP5 PE=1 SV=1	ARL6IP5	1	0.00137457	76.843	3	LENK(1)MEGIGLK	-2.1965	1	0.588155
O75915	185	K	PRA1 family protein 3 OS=Homo sapiens OX=9606 GN=ARL6IP5 PE=1 SV=1	ARL6IP5	1	0.0609128	46.819	2	LTDYISK(1)VK	0.43347	1	0.910206
O75925	315	K	E3 SUMO-protein ligase PIAS1 OS=Homo sapiens OX=9606 GN=PIAS1 PE=1 SV=2	PIAS1	1	3.78577e-23	237.59	2	EK(1)LTADPDSEIATTSLR	0.11884	4	0.87489
O75925	453	K	E3 SUMO-protein ligase PIAS1 OS=Homo sapiens OX=9606 GN=PIAS1 PE=1 SV=2	PIAS1	1	2.93231e-28	222.56	4	EVQEVSASYNGVDGCLSSTLEHQVASHHQSSNK(1)NK	-0.099059	2	0.89457
O75925	137	K	E3 SUMO-protein ligase PIAS1 OS=Homo sapiens OX=9606 GN=PIAS1 PE=1 SV=2	PIAS1	1	1.08138e-09	148.91	5	HELELPHLTSALHPVHPDIK(1)LQK	-0.11775	4	0.922354
O75925	140	K	E3 SUMO-protein ligase PIAS1 OS=Homo sapiens OX=9606 GN=PIAS1 PE=1 SV=2	PIAS1	1	3.88815e-12	162.77	4	LQK(1)LPFYDLLDELIKPTSLASDNSQR	-0.1317	4	1.04226
O75925	420	K	E3 SUMO-protein ligase PIAS1 OS=Homo sapiens OX=9606 GN=PIAS1 PE=1 SV=2	PIAS1	1	2.60689e-17	188.26	5	K(1)EVQEVSASYNGVDGCLSSTLEHQVASHHQSSNK	0.01997	3	0.862764
O75925	152	K	E3 SUMO-protein ligase PIAS1 OS=Homo sapiens OX=9606 GN=PIAS1 PE=1 SV=2	PIAS1	1	1.07326e-05	112.58	3	LPFYDLLDELIK(1)PTSLASDNSQR	-0.14209	2	1.33734
O75925	493	K	E3 SUMO-protein ligase PIAS1 OS=Homo sapiens OX=9606 GN=PIAS1 PE=1 SV=2	PIAS1	1	6.47555e-07	122.04	4	TCPSLSPTSPLNNK(1)GILSLPHQASPVSR	-0.80458	2	0.891299
O75925	339	K	E3 SUMO-protein ligase PIAS1 OS=Homo sapiens OX=9606 GN=PIAS1 PE=1 SV=2	PIAS1	1	0.00117014	85.731	2	VSLLCPLGK(1)MR	0.16926	2	1.09577
O75928	350	K	E3 SUMO-protein ligase PIAS2 OS=Homo sapiens OX=9606 GN=PIAS2 PE=1 SV=3	PIAS2	1	4.76267e-05	130.96	2	VSLMCPLGK(1)MR	-0.66868	4	0.905326
O75934	191	K	Pre-mRNA-splicing factor SPF27 OS=Homo sapiens OX=9606 GN=BCAS2 PE=1 SV=1	BCAS2	1	0.0145291	52.784	3	EMESNWVSLVSK(1)NYEIER	-0.10723	1	1
O75934	158	K	Pre-mRNA-splicing factor SPF27 OS=Homo sapiens OX=9606 GN=BCAS2 PE=1 SV=1	BCAS2	1	0.0113519	55.353	3	K(1)HIQDLNWQR	1.8106	1
O75934	177	K	Pre-mRNA-splicing factor SPF27 OS=Homo sapiens OX=9606 GN=BCAS2 PE=1 SV=1	BCAS2	1	1.30573e-05	154.05	2	NMQLTAGSK(1)LR	0.4849	2	0.822031
O75934	210	K	Pre-mRNA-splicing factor SPF27 OS=Homo sapiens OX=9606 GN=BCAS2 PE=1 SV=1	BCAS2	1	0.000276591	78.324	4	TIVQLENEIYQIK(1)QQHGEANK	-0.52778	1
O75955	244	K	Flotillin-1 OS=Homo sapiens OX=9606 GN=FLOT1 PE=1 SV=3	FLOT1	1	0.000186987	96.435	3	AQADLAYQLQVAK(1)TK	0.38098	1	1.03864
O75955	166	K	Flotillin-1 OS=Homo sapiens OX=9606 GN=FLOT1 PE=1 SV=3	FLOT1	1	1.93094e-09	171.56	3	DIHDDQDYLHSLGK(1)AR	0.20891	4	0.988666
O75955	78	K	Flotillin-1 OS=Homo sapiens OX=9606 GN=FLOT1 PE=1 SV=3	FLOT1	1	1.80406e-05	107.57	3	IQGQNK(1)EMLAAACQMFLGK	0.21212	2	0.882536
O75955	220	K	Flotillin-1 OS=Homo sapiens OX=9606 GN=FLOT1 PE=1 SV=3	FLOT1	1	0.0190913	70.977	2	K(1)AAYDIEVNTR	1.5589	1	0.876984
O75955	302	K	Flotillin-1 OS=Homo sapiens OX=9606 GN=FLOT1 PE=1 SV=3	FLOT1	1	3.14274e-10	152.13	3	LAEAEK(1)SQLIMQAEAEAASVR	0.030644	1	1
O75955	198	K	Flotillin-1 OS=Homo sapiens OX=9606 GN=FLOT1 PE=1 SV=3	FLOT1	1	0.00478847	58.246	3	QEK(1)VSAQYLSEIEMAK	0.4085	1	1.21606
O75955	211	K	Flotillin-1 OS=Homo sapiens OX=9606 GN=FLOT1 PE=1 SV=3	FLOT1	1	7.66249e-07	145.86	3	VSAQYLSEIEMAK(1)AQR	0.07931	2	1.1113
O75955	126	K	Flotillin-1 OS=Homo sapiens OX=9606 GN=FLOT1 PE=1 SV=3	FLOT1	1	0.0447304	58.426	2	QK(1)FSEQVFK	-0.40065	1
O75964	55	K	ATP synthase subunit g, mitochondrial OS=Homo sapiens OX=9606 GN=ATP5MG PE=1 SV=3	ATP5MG	1	0.0355099	56.404	2	K(1)IVNSAQTGSFK	0.43209	1	1
O75976	1356	K	Carboxypeptidase D OS=Homo sapiens OX=9606 GN=CPD PE=1 SV=2	CPD	1	0.0356599	85.212	2	MMSTGSK(1)K	0.12622	4	0.943044
O75976	1379	K	Carboxypeptidase D OS=Homo sapiens OX=9606 GN=CPD PE=1 SV=2	CPD	1	2.38072e-05	100.19	4	SLLSHEFQDETDTEEETLYSSK(1)H	-0.66796	2	1.07077
O76024	811	K	Wolframin OS=Homo sapiens OX=9606 GN=WFS1 PE=1 SV=2	WFS1	1	0.0414948	48.741	2	ASSEFK(1)SVLLSLR	0.8145	1
O76027	7	K	Annexin A9 OS=Homo sapiens OX=9606 GN=ANXA9 PE=1 SV=3	ANXA9	1	0.000799247	76.471	3	SVTGGK(1)MAPSLTQEILSHLGLASK	-0.92854	1
O76031	386	K	ATP-dependent Clp protease ATP-binding subunit clpX-like, mitochondrial OS=Homo sapiens OX=9606 GN=CLPX PE=1 SV=2	CLPX	1	3.83128e-08	135.66	3	DVGGEGVQQGLLK(1)LLEGTIVNVPEK	0.29565	2	1.38811
O76061	142	K	Stanniocalcin-2 OS=Homo sapiens OX=9606 GN=STC2 PE=1 SV=1	STC2	1	6.35206e-13	178.02	4	ECYLK(1)HDLCAAAQENTR	0.10739	4	1.0456
O76061	100	K	Stanniocalcin-2 OS=Homo sapiens OX=9606 GN=STC2 PE=1 SV=1	STC2	1	0.000524437	115.7	2	FDAQGK(1)SFIK	0.012771	2	0.962723
O76061	94	K	Stanniocalcin-2 OS=Homo sapiens OX=9606 GN=STC2 PE=1 SV=1	STC2	1	1.77961e-14	180.62	3	GLHGICMTFLHNAGK(1)FDAQGK	-0.2021	6	1.08971
O76071	2	K	Probable cytosolic iron-sulfur protein assembly protein CIAO1 OS=Homo sapiens OX=9606 GN=CIAO1 PE=1 SV=1	CIAO1	1	0.000500983	107.21	2	MK(1)DSLVLLGR	0.078849	3	0.990835
O76074	633	K	cGMP-specific 3',5'-cyclic phosphodiesterase OS=Homo sapiens OX=9606 GN=PDE5A PE=1 SV=2	PDE5A	1	0.063799	74.517	2	AGK(1)IQNK	-0.12032	1
O76082	553	K	Solute carrier family 22 member 5 OS=Homo sapiens OX=9606 GN=SLC22A5 PE=1 SV=1	SLC22A5	1	0.0391963	57.177	2	PTILK(1)STAF	-0.28628	1	0.972821
O94761	695	K	ATP-dependent DNA helicase Q4 OS=Homo sapiens OX=9606 GN=RECQL4 PE=1 SV=2	RECQL4	1	1.00224e-05	128.35	2	DTDQALLTLLQGK(1)R	-0.81344	2	1.09262
O94761	843	K	ATP-dependent DNA helicase Q4 OS=Homo sapiens OX=9606 GN=RECQL4 PE=1 SV=2	RECQL4	1	0.00205935	71.241	4	HVHADSTDFLAVK(1)R	1.0979	2	0.858301
O94768	88	K	Serine/threonine-protein kinase 17B OS=Homo sapiens OX=9606 GN=STK17B PE=1 SV=1	STK17B	1	2.36687e-09	153.86	3	AEILHEIAVLELAK(1)SCPR	-1.8456	3	0.779874
O94768	43	K	Serine/threonine-protein kinase 17B OS=Homo sapiens OX=9606 GN=STK17B PE=1 SV=1	STK17B	1	0.0515892	77.496	2	GK(1)FAVVR	-0.32649	1	1.32235
O94782	73	K	Ubiquitin carboxyl-terminal hydrolase 1 OS=Homo sapiens OX=9606 GN=USP1 PE=1 SV=1	USP1	1	9.98972e-07	123.83	3	ASEIDQVVPAAQSSPINCEK(1)R	-1.1345	2	1.00966
O94782	689	K	Ubiquitin carboxyl-terminal hydrolase 1 OS=Homo sapiens OX=9606 GN=USP1 PE=1 SV=1	USP1	1	0.04123	40.493	3	ASNPDK(1)VASTAFAENR	-0.32545	1	1
O94782	623	K	Ubiquitin carboxyl-terminal hydrolase 1 OS=Homo sapiens OX=9606 GN=USP1 PE=1 SV=1	USP1	1	3.32594e-05	98.3	3	GNFVVDQMCEIGK(1)PEPLNEEEAR	-0.014576	1	0.937774
O94817	69	K	Ubiquitin-like protein ATG12 OS=Homo sapiens OX=9606 GN=ATG12 PE=1 SV=1	ATG12	1	8.38017e-06	161.63	2	AVGDTPIMK(1)TK	-2.6786	4	1.09078
O94817	89	K	Ubiquitin-like protein ATG12 OS=Homo sapiens OX=9606 GN=ATG12 PE=1 SV=1	ATG12	1	0.000107484	123.88	3	TIQGLIDFIK(1)K	-0.38955	3	1.00362
O94822	860	K	E3 ubiquitin-protein ligase listerin OS=Homo sapiens OX=9606 GN=LTN1 PE=1 SV=6	LTN1	1	0.00114652	77.597	3	EK(1)THLPDFLICK	0.075344	2	1.02399
O94822	1362	K	E3 ubiquitin-protein ligase listerin OS=Homo sapiens OX=9606 GN=LTN1 PE=1 SV=6	LTN1	1	0.00102774	83.397	3	EQLLSHK(1)LPAR	0.010625	2	0.955017
O94822	744	K	E3 ubiquitin-protein ligase listerin OS=Homo sapiens OX=9606 GN=LTN1 PE=1 SV=6	LTN1	1	0.00555028	48.773	3	GDILGEK(1)LVNLADCLCNEDLESR	0.25981	1	1
O94822	737	K	E3 ubiquitin-protein ligase listerin OS=Homo sapiens OX=9606 GN=LTN1 PE=1 SV=6	LTN1	1	0.000201723	93.51	3	HALVTPWLK(1)GDILGEK	-0.48327	2	1.10366
O94822	74	K	E3 ubiquitin-protein ligase listerin OS=Homo sapiens OX=9606 GN=LTN1 PE=1 SV=6	LTN1	1	0.0595324	50.909	2	LSK(1)K(1)DVTTK(1)LK	2.2513	1	1
O94822	75	K	E3 ubiquitin-protein ligase listerin OS=Homo sapiens OX=9606 GN=LTN1 PE=1 SV=6	LTN1	1	0.0595324	50.909	2	LSK(1)K(1)DVTTK(1)LK	2.2513	1	1
O94822	80	K	E3 ubiquitin-protein ligase listerin OS=Homo sapiens OX=9606 GN=LTN1 PE=1 SV=6	LTN1	1	0.0595324	50.909	2	LSK(1)K(1)DVTTK(1)LK	2.2513	1	1
O94822	983	K	E3 ubiquitin-protein ligase listerin OS=Homo sapiens OX=9606 GN=LTN1 PE=1 SV=6	LTN1	1	0.000869723	80.31	3	LSLNYECFK(1)TDFK	-0.18069	2	1.0678
O94822	655	K	E3 ubiquitin-protein ligase listerin OS=Homo sapiens OX=9606 GN=LTN1 PE=1 SV=6	LTN1	1	0.0316905	45.28	3	LVQK(1)NPAVQFLYQK	0.0077324	1	0.931521
O94822	651	K	E3 ubiquitin-protein ligase listerin OS=Homo sapiens OX=9606 GN=LTN1 PE=1 SV=6	LTN1	1	0.00100437	88.681	3	PLEIAK(1)LVQK	-0.4941	3	0.845487
O94844	91	K	Rho-related BTB domain-containing protein 1 OS=Homo sapiens OX=9606 GN=RHOBTB1 PE=1 SV=2	RHOBTB1	1	0.0190815	53.252	3	LWDTFGDHHK(1)DR	0.47502	1	1.12932
O94874	43	K	E3 UFM1-protein ligase 1 OS=Homo sapiens OX=9606 GN=UFL1 PE=1 SV=2	UFL1	1	4.24723e-05	111.43	3	LIAQK(1)QLEVVHTLDGK	0.37076	3	0.865203
O94886	13	K	CSC1-like protein 1 OS=Homo sapiens OX=9606 GN=TMEM63A PE=1 SV=3	TMEM63A	1	0.004396	62.658	3	MMDSPFLELWQSK(1)AVSIR	0.21448	1	1.3781
O94888	84	K	UBX domain-containing protein 7 OS=Homo sapiens OX=9606 GN=UBXN7 PE=1 SV=2	UBXN7	1	0.00026131	80.236	3	APIPQK(1)QEILVEPEPLFGAPK	-0.062939	2	1.04607
O94888	134	K	UBX domain-containing protein 7 OS=Homo sapiens OX=9606 GN=UBXN7 PE=1 SV=2	UBXN7	1	3.83525e-08	148.41	3	K(1)LTTLADLFRPPIDLMHK	-0.22136	4	0.866551
O94888	151	K	UBX domain-containing protein 7 OS=Homo sapiens OX=9606 GN=UBXN7 PE=1 SV=2	UBXN7	1	7.75333e-06	116.24	4	LTTLADLFRPPIDLMHK(1)GSFETAK	-1.7348	1	0.841461
O94889	196	K	Kelch-like protein 18 OS=Homo sapiens OX=9606 GN=KLHL18 PE=1 SV=3	KLHL18	1	1.12201e-05	114.46	3	DELNVK(1)SEEQVFEAALAWVR	-0.29024	1	1
O94889	261	K	Kelch-like protein 18 OS=Homo sapiens OX=9606 GN=KLHL18 PE=1 SV=3	KLHL18	1	0.000628912	89.629	2	DLVDEAK(1)DYHLMPER	-1.1173	3	1.13606
O94889	43	K	Kelch-like protein 18 OS=Homo sapiens OX=9606 GN=KLHL18 PE=1 SV=3	KLHL18	1	0.0144482	46.159	3	LCDVTLK(1)IGDHK	-1.9701	2	1.15896
O94889	372	K	Kelch-like protein 18 OS=Homo sapiens OX=9606 GN=KLHL18 PE=1 SV=3	KLHL18	1	0.00404072	147.52	2	VGSMNSK(1)R	0.28168	4	0.94646
O94901	419	K	SUN domain-containing protein 1 OS=Homo sapiens OX=9606 GN=SUN1 PE=1 SV=3	SUN1	1	0.032823	52.49	2	ELTTLLQK(1)LQAR	0.078794	1	1
O94901	195	K	SUN domain-containing protein 1 OS=Homo sapiens OX=9606 GN=SUN1 PE=1 SV=3	SUN1	1	0.00284996	68.261	3	K(1)DVLTAHPAAPGPVSR	0.49066	2	0.913038
O94906	616	K	Pre-mRNA-processing factor 6 OS=Homo sapiens OX=9606 GN=PRPF6 PE=1 SV=1	PRPF6	1	0.000254307	113.47	2	AEVLWLMGAK(1)SK	0.21894	3	1.04076
O94906	618	K	Pre-mRNA-processing factor 6 OS=Homo sapiens OX=9606 GN=PRPF6 PE=1 SV=1	PRPF6	1	0.00535405	62.528	3	SK(1)WLAGDVPAAR	0.39317	1
O94906	341	K	Pre-mRNA-processing factor 6 OS=Homo sapiens OX=9606 GN=PRPF6 PE=1 SV=1	PRPF6	1	0.00216842	67.685	3	GTEMCPK(1)SEDVWLEAAR	0.099268	2	1.04468
O94906	472	K	Pre-mRNA-processing factor 6 OS=Homo sapiens OX=9606 GN=PRPF6 PE=1 SV=1	PRPF6	1	4.25981e-10	158.44	3	HIWITAAK(1)LEEANGNTQMVEK	-0.51226	3	1.08202
O94906	485	K	Pre-mRNA-processing factor 6 OS=Homo sapiens OX=9606 GN=PRPF6 PE=1 SV=1	PRPF6	1	0.0647567	41.86	3	LEEANGNTQMVEK(1)IIDR	1.2849	1	1
O94906	710	K	Pre-mRNA-processing factor 6 OS=Homo sapiens OX=9606 GN=PRPF6 PE=1 SV=1	PRPF6	1	0.0063434	59.57	3	HYEDFPK(1)LWMMK	-0.32286	2	1.00642
O94906	715	K	Pre-mRNA-processing factor 6 OS=Homo sapiens OX=9606 GN=PRPF6 PE=1 SV=1	PRPF6	1	0.0198022	42.031	3	LWMMK(1)GQIEEQK	-0.025218	2	1.03065
O94906	836	K	Pre-mRNA-processing factor 6 OS=Homo sapiens OX=9606 GN=PRPF6 PE=1 SV=1	PRPF6	1	0.00491838	62.042	4	K(1)CEHDPHVLLAVAK	0.20541	1	0.980132
O94906	408	K	Pre-mRNA-processing factor 6 OS=Homo sapiens OX=9606 GN=PRPF6 PE=1 SV=1	PRPF6	1	2.05659e-18	221.8	2	LWK(1)AAVELEEPEDAR	-0.2589	4	1.05809
O94906	775	K	Pre-mRNA-processing factor 6 OS=Homo sapiens OX=9606 GN=PRPF6 PE=1 SV=1	PRPF6	1	5.48613e-05	115.57	3	NPK(1)NPGLWLESVR	0.48391	3	1.00649
O94906	683	K	Pre-mRNA-processing factor 6 OS=Homo sapiens OX=9606 GN=PRPF6 PE=1 SV=1	PRPF6	1	0.0108989	65.563	3	SVK(1)LEWVQDNIR	-1.6457	1	0.892469
O94927	208	K	HAUS augmin-like complex subunit 5 OS=Homo sapiens OX=9606 GN=HAUS5 PE=1 SV=2	HAUS5	1	8.20452e-11	174.98	3	AQFLQNLLLPQAK(1)R	-0.10339	4	0.936259
O94927	77	K	HAUS augmin-like complex subunit 5 OS=Homo sapiens OX=9606 GN=HAUS5 PE=1 SV=2	HAUS5	1	0.000221907	142.83	2	K(1)LELEAAVTR	-0.36339	2	1.19112
O94927	506	K	HAUS augmin-like complex subunit 5 OS=Homo sapiens OX=9606 GN=HAUS5 PE=1 SV=2	HAUS5	1	0.00249351	63.936	3	LGLPPGK(1)ASELLLPAAASLR	0.19671	1	1.32984
O94927	630	K	HAUS augmin-like complex subunit 5 OS=Homo sapiens OX=9606 GN=HAUS5 PE=1 SV=2	HAUS5	1	3.07374e-05	125.54	2	WVQAQGALQK(1)LCS	1.1176	2	0.999863
O94952	230	K	F-box only protein 21 OS=Homo sapiens OX=9606 GN=FBXO21 PE=2 SV=2	FBXO21	1	0.00142733	70.091	3	DIQAQIDSIVELVCK(1)TLR	0.16701	1	1
O94952	101	K	F-box only protein 21 OS=Homo sapiens OX=9606 GN=FBXO21 PE=2 SV=2	FBXO21	1	0.00860705	62.813	3	HYSPTDYVNWLEEYK(1)VR	-2.1056	1	1
O94952	397	K	F-box only protein 21 OS=Homo sapiens OX=9606 GN=FBXO21 PE=2 SV=2	FBXO21	1	2.61322e-05	123.75	3	MVGNLLSLGK(1)R	-0.98125	2	1.01309
O94952	74	K	F-box only protein 21 OS=Homo sapiens OX=9606 GN=FBXO21 PE=2 SV=2	FBXO21	1	0.0181351	90.986	2	VWK(1)EQFR	-0.51861	4	1.16662
O94955	377	K	Rho-related BTB domain-containing protein 3 OS=Homo sapiens OX=9606 GN=RHOBTB3 PE=1 SV=2	RHOBTB3	1	5.73149e-24	252.21	2	DSGDVSNVIEK(1)VK	0.048395	8	1
O94955	538	K	Rho-related BTB domain-containing protein 3 OS=Homo sapiens OX=9606 GN=RHOBTB3 PE=1 SV=2	RHOBTB3	1	4.21007e-06	139.64	3	ELASMNLDIVDLLK(1)K	-0.30142	1	1.05138
O94955	112	K	Rho-related BTB domain-containing protein 3 OS=Homo sapiens OX=9606 GN=RHOBTB3 PE=1 SV=2	RHOBTB3	1	2.11276e-08	169.09	3	FSFHEVK(1)DNYIPVIK	-0.0325	3	0.871643
O94955	366	K	Rho-related BTB domain-containing protein 3 OS=Homo sapiens OX=9606 GN=RHOBTB3 PE=1 SV=2	RHOBTB3	1	9.21367e-06	142.12	2	LK(1)DSGDVSNVIEK	0.10139	4	1.06959
O94955	229	K	Rho-related BTB domain-containing protein 3 OS=Homo sapiens OX=9606 GN=RHOBTB3 PE=1 SV=2	RHOBTB3	1	6.95928e-06	118.35	4	MSNSFHGIRPPQLEQPEK(1)MPVLK	0.035582	1	0.844047
O94955	395	K	Rho-related BTB domain-containing protein 3 OS=Homo sapiens OX=9606 GN=RHOBTB3 PE=1 SV=2	RHOBTB3	1	0.00420902	138.24	3	NCK(1)TYQAR	-0.48092	7	1.14038
O94955	387	K	Rho-related BTB domain-containing protein 3 OS=Homo sapiens OX=9606 GN=RHOBTB3 PE=1 SV=2	RHOBTB3	1	0.00223253	125.58	2	TPGK(1)INCLR	-0.37957	4	1.08833
O94955	332	K	Rho-related BTB domain-containing protein 3 OS=Homo sapiens OX=9606 GN=RHOBTB3 PE=1 SV=2	RHOBTB3	1	9.99744e-09	149.73	3	VIVK(1)DALFCSCLSDILR	-0.6219	2	1.47501
O94955	105	K	Rho-related BTB domain-containing protein 3 OS=Homo sapiens OX=9606 GN=RHOBTB3 PE=1 SV=2	RHOBTB3	1	9.88713e-05	110.08	4	YNVNDK(1)FSFHEVK	-0.60235	4	0.939883
O94964	1048	K	Protein SOGA1 OS=Homo sapiens OX=9606 GN=SOGA1 PE=1 SV=2	SOGA1	1	0.000101496	101.3	3	IIIEPGFLFTTAK(1)PK	-0.94404	2	1.03295
O94964	1050	K	Protein SOGA1 OS=Homo sapiens OX=9606 GN=SOGA1 PE=1 SV=2	SOGA1	1	0.0002468	87.419	3	PK(1)ESAEADGLAESSYGR	0.68279	1	1.08217
O94966	1120	K	Ubiquitin carboxyl-terminal hydrolase 19 OS=Homo sapiens OX=9606 GN=USP19 PE=1 SV=2	USP19	1	0.000163399	117.99	3	DK(1)INDLVEFPVR	0.11801	2	1
O94966	1092	K	Ubiquitin carboxyl-terminal hydrolase 19 OS=Homo sapiens OX=9606 GN=USP19 PE=1 SV=2	USP19	1	0.0161682	72.547	2	EASK(1)QLLLWR	-1.2929	2	1.21148
O94966	610	K	Ubiquitin carboxyl-terminal hydrolase 19 OS=Homo sapiens OX=9606 GN=USP19 PE=1 SV=2	USP19	1	6.98758e-18	191.69	4	IQNK(1)PYTETVDSDGRPDEVVAEEAWQR	0.14954	3	0.867846
O94966	292	K	Ubiquitin carboxyl-terminal hydrolase 19 OS=Homo sapiens OX=9606 GN=USP19 PE=1 SV=2	USP19	1	0.000351411	75.239	4	NDSYEK(1)GPDSVVVHVYVK	-0.017605	3	1.01542
O94966	679	K	Ubiquitin carboxyl-terminal hydrolase 19 OS=Homo sapiens OX=9606 GN=USP19 PE=1 SV=2	USP19	1	0.000320884	76.051	3	VSITFDPFLYLPVPLPQK(1)QK	0.12413	1	1
O94972	742	K	E3 ubiquitin-protein ligase TRIM37 OS=Homo sapiens OX=9606 GN=TRIM37 PE=1 SV=2	TRIM37	1	0.00027764	79.511	3	LQDLGMELLAK(1)SSVANCYIR	-0.13562	1	1
O94979	729	K	Protein transport protein Sec31A OS=Homo sapiens OX=9606 GN=SEC31A PE=1 SV=3	SEC31A	1	0.00158506	69.779	3	K(1)AVQLTQAMDTSTVGVLLAAK	0.82564	1	1.15929
O94986	1240	K	Centrosomal protein of 152 kDa OS=Homo sapiens OX=9606 GN=CEP152 PE=1 SV=4	CEP152	1	0.0106692	48.527	3	LEELQTLCK(1)TPPR	2.0997	1	1
O95067	275	K	G2/mitotic-specific cyclin-B2 OS=Homo sapiens OX=9606 GN=CCNB2 PE=1 SV=1	CCNB2	1	6.82471e-06	123.92	3	ASK(1)AGEVDVEQHTLAK	-0.7031	2	1.17455
O95067	388	K	G2/mitotic-specific cyclin-B2 OS=Homo sapiens OX=9606 GN=CCNB2 PE=1 SV=1	CCNB2	1	6.8202e-05	114.24	3	AVK(1)DLASPLIGR	-0.36977	4	1.11218
O95067	365	K	G2/mitotic-specific cyclin-B2 OS=Homo sapiens OX=9606 GN=CCNB2 PE=1 SV=1	CCNB2	1	0.0643197	69.234	2	FIAIK(1)NK	-0.67903	1	0.98713
O95067	101	K	G2/mitotic-specific cyclin-B2 OS=Homo sapiens OX=9606 GN=CCNB2 PE=1 SV=1	CCNB2	1	7.56535e-05	76.799	3	GPSPTPEDVSMK(1)EENLCQAFSDALLCK	-0.81054	1	0.939294
O95067	385	K	G2/mitotic-specific cyclin-B2 OS=Homo sapiens OX=9606 GN=CCNB2 PE=1 SV=1	CCNB2	1	6.3142e-05	113.99	3	ISMIPQLNSK(1)AVK	0.055085	2	1.16249
O95067	353	K	G2/mitotic-specific cyclin-B2 OS=Homo sapiens OX=9606 GN=CCNB2 PE=1 SV=1	CCNB2	1	0.000342001	111.61	2	NVVK(1)VNENLTK	-0.38109	1	0.364141
O95067	324	K	G2/mitotic-specific cyclin-B2 OS=Homo sapiens OX=9606 GN=CCNB2 PE=1 SV=1	CCNB2	1	0.000222871	130	3	VLGQGK(1)WNLK	0.45497	4	0.946884
O95070	90	K	Protein YIF1A OS=Homo sapiens OX=9606 GN=YIF1A PE=1 SV=2	YIF1A	1	0.039748	68.787	2	FVSVSK(1)LK	0.62382	2	1.10137
O95070	104	K	Protein YIF1A OS=Homo sapiens OX=9606 GN=YIF1A PE=1 SV=2	YIF1A	1	0.000531755	92.19	3	YFFAVDTAYVAK(1)K	2.2881	1	1
O95071	1109	K	E3 ubiquitin-protein ligase UBR5 OS=Homo sapiens OX=9606 GN=UBR5 PE=1 SV=2	UBR5	1	0.0101994	87.639	2	ELLSAK(1)DAR	1.3202	2	1.01978
O95071	200	K	E3 ubiquitin-protein ligase UBR5 OS=Homo sapiens OX=9606 GN=UBR5 PE=1 SV=2	UBR5	1	1.65049e-14	161.37	4	GSGLLGSQPQPVIPASVIPEELISQAQVVLQGK(1)SR	0.23655	7	1.53307
O95071	2083	K	E3 ubiquitin-protein ligase UBR5 OS=Homo sapiens OX=9606 GN=UBR5 PE=1 SV=2	UBR5	1	6.91492e-22	204.65	3	PSQGLYSSSASSGK(1)CLMEVTVDR	-0.33877	2	1.29611
O95071	1351	K	E3 ubiquitin-protein ligase UBR5 OS=Homo sapiens OX=9606 GN=UBR5 PE=1 SV=2	UBR5	1	0.0325867	44.587	3	SMIMFGSQENK(1)DPLSASSR	0.43026	1
O95139	49	K	NADH dehydrogenase [ubiquinone] 1 beta subcomplex subunit 6 OS=Homo sapiens OX=9606 GN=NDUFB6 PE=1 SV=3	NDUFB6	1	3.13478e-05	184.49	2	FWNK(1)FLENK	0.96494	3	0.870142
O95140	366	K	Mitofusin-2 OS=Homo sapiens OX=9606 GN=MFN2 PE=1 SV=3	MFN2	1	0.02401	68.625	2	AK(1)QIAEAVR	-1.4323	2	1.04508
O95140	719	K	Mitofusin-2 OS=Homo sapiens OX=9606 GN=MFN2 PE=1 SV=3	MFN2	1	0.00117271	78.964	3	ENLEQEIAAMNK(1)K	-0.25632	2	0.938864
O95140	406	K	Mitofusin-2 OS=Homo sapiens OX=9606 GN=MFN2 PE=1 SV=3	MFN2	1	1.81373e-24	256.47	2	FIDK(1)QLELLAQDYK	0.019451	4	0.901699
Q8IWA4	77	K	Mitofusin-1 OS=Homo sapiens OX=9606 GN=MFN1 PE=1 SV=3	MFN1	1	0.0101155	60.019	3	HMK(1)VAFFGR	-0.15072	2	1.02009
O95140	730	K	Mitofusin-2 OS=Homo sapiens OX=9606 GN=MFN2 PE=1 SV=3	MFN2	1	3.11475e-07	163.66	2	IEVLDSLQSK(1)AK	1.7577	2	1.06303
O95140	307	K	Mitofusin-2 OS=Homo sapiens OX=9606 GN=MFN2 PE=1 SV=3	MFN2	1	1.89836e-05	134.59	3	IFFVSAK(1)EVLNAR	-0.83875	2	1.20506
O95140	420	K	Mitofusin-2 OS=Homo sapiens OX=9606 GN=MFN2 PE=1 SV=3	MFN2	1	0.000894406	103.7	2	IK(1)QITEEVER	0.3152	4	1.11273
O95140	316	K	Mitofusin-2 OS=Homo sapiens OX=9606 GN=MFN2 PE=1 SV=3	MFN2	1	0.0002833	78.413	3	IQK(1)AQGMPEGGGALAEGFQVR	-0.85604	2	0.988971
O95140	460	K	Mitofusin-2 OS=Homo sapiens OX=9606 GN=MFN2 PE=1 SV=3	MFN2	1	7.92576e-07	123.53	3	LSVLVDDYQMDFHPSPVVLK(1)VYK	0.4361	4	1.22528
O95140	737	K	Mitofusin-2 OS=Homo sapiens OX=9606 GN=MFN2 PE=1 SV=3	MFN2	1	8.01622e-22	207.67	3	NK(1)AGWLDSELNMFTHQYLQPSR	-0.093607	4	1.17441
O95140	109	K	Mitofusin-2 OS=Homo sapiens OX=9606 GN=MFN2 PE=1 SV=3	MFN2	1	0.017218	61.649	2	TSNGK(1)STVINAMLWDK	0.12226	1
O95140	154	K	Mitofusin-2 OS=Homo sapiens OX=9606 GN=MFN2 PE=1 SV=3	MFN2	1	7.46361e-08	145.99	3	VEGTDGHEAFLLTEGSEEK(1)R	-0.61099	2	0.823572
O95147	168	K	Dual specificity protein phosphatase 14 OS=Homo sapiens OX=9606 GN=DUSP14 PE=1 SV=1	DUSP14	1	0.0311703	63.227	2	QLFGK(1)STVK	3.3465	2	1.10889
O95149	221	K	Snurportin-1 OS=Homo sapiens OX=9606 GN=SNUPN PE=1 SV=1	SNUPN	1	1.02142e-06	164.33	3	LPEEEGLGEK(1)TK	0.40552	4	0.944795
O95155	1196	K	Ubiquitin conjugation factor E4 B OS=Homo sapiens OX=9606 GN=UBE4B PE=1 SV=1	UBE4B	1	0.0553484	46.406	2	AGIK(1)STIAIEK	-0.9505	1	1
O95155	1203	K	Ubiquitin conjugation factor E4 B OS=Homo sapiens OX=9606 GN=UBE4B PE=1 SV=1	UBE4B	1	0.0304944	69.423	2	STIAIEK(1)FK	1.9889	1	1.07863
O95155	446	K	Ubiquitin conjugation factor E4 B OS=Homo sapiens OX=9606 GN=UBE4B PE=1 SV=1	UBE4B	1	0.000288721	88.471	3	APK(1)MCSQPAVSQLLSNIR	-0.3411	4	1.06812
O95155	1137	K	Ubiquitin conjugation factor E4 B OS=Homo sapiens OX=9606 GN=UBE4B PE=1 SV=1	UBE4B	1	0.0496208	49.715	2	DLK(1)VENPEK	0.78898	1
O95155	1143	K	Ubiquitin conjugation factor E4 B OS=Homo sapiens OX=9606 GN=UBE4B PE=1 SV=1	UBE4B	1	0.000458965	103.31	3	VENPEK(1)YGFEPK	0.56078	4	1.00174
O95155	1189	K	Ubiquitin conjugation factor E4 B OS=Homo sapiens OX=9606 GN=UBE4B PE=1 SV=1	UBE4B	1	1.14282e-08	188.66	2	ELFEEVISK(1)MR	-0.21556	4	0.923111
O95155	1169	K	Ubiquitin conjugation factor E4 B OS=Homo sapiens OX=9606 GN=UBE4B PE=1 SV=1	UBE4B	1	0.021478	40.533	3	FAK(1)AIADDQR	-0.84773	1	1.15729
O95155	964	K	Ubiquitin conjugation factor E4 B OS=Homo sapiens OX=9606 GN=UBE4B PE=1 SV=1	UBE4B	1	1.33237e-07	134.29	3	FFEMIENHPLSTK(1)LLVPSLMK	-0.69972	3	1.52649
O95155	972	K	Ubiquitin conjugation factor E4 B OS=Homo sapiens OX=9606 GN=UBE4B PE=1 SV=1	UBE4B	1	1.00452e-16	186.55	4	LLVPSLMK(1)FYTDVEHTGATSEFYDK	0.47161	3	0.88478
O95155	1205	K	Ubiquitin conjugation factor E4 B OS=Homo sapiens OX=9606 GN=UBE4B PE=1 SV=1	UBE4B	1	0.0280898	98.997	2	FK(1)LLAEK	-0.96679	2	1
O95155	1210	K	Ubiquitin conjugation factor E4 B OS=Homo sapiens OX=9606 GN=UBE4B PE=1 SV=1	UBE4B	1	0.00102462	103.91	2	LLAEK(1)VEEIVAK	-2.0407	1
O95155	989	K	Ubiquitin conjugation factor E4 B OS=Homo sapiens OX=9606 GN=UBE4B PE=1 SV=1	UBE4B	1	3.8017e-08	144.92	3	FYTDVEHTGATSEFYDK(1)FTIR	0.22852	4	1.13735
O95155	702	K	Ubiquitin conjugation factor E4 B OS=Homo sapiens OX=9606 GN=UBE4B PE=1 SV=1	UBE4B	1	2.85265e-08	151.07	4	IK(1)LETVDPTYIFHPR	-0.066067	4	0.986192
O95155	1058	K	Ubiquitin conjugation factor E4 B OS=Homo sapiens OX=9606 GN=UBE4B PE=1 SV=1	UBE4B	1	2.16165e-09	218.55	2	NK(1)EQWDQLPR	-0.30208	4	1.05737
O95155	801	K	Ubiquitin conjugation factor E4 B OS=Homo sapiens OX=9606 GN=UBE4B PE=1 SV=1	UBE4B	1	0.000594242	84.566	3	NNESQWK(1)DSPLATR	0.42149	2	1.00786
O95155	933	K	Ubiquitin conjugation factor E4 B OS=Homo sapiens OX=9606 GN=UBE4B PE=1 SV=1	UBE4B	1	3.05056e-16	190.71	3	NPYLVAK(1)LVEVMFMTNPAVQPR	-0.10321	2	1.33461
O95155	532	K	Ubiquitin conjugation factor E4 B OS=Homo sapiens OX=9606 GN=UBE4B PE=1 SV=1	UBE4B	1	6.79185e-05	89.197	3	QIFIPILQGLALAAK(1)ECSLDSDYFK	0.24937	1	1
O95155	145	K	Ubiquitin conjugation factor E4 B OS=Homo sapiens OX=9606 GN=UBE4B PE=1 SV=1	UBE4B	1	1.01548e-05	110.89	3	SLSDK(1)EPSSGPEVSEEQALQLVCK	-0.17549	2	1.19171
O95155	1021	K	Ubiquitin conjugation factor E4 B OS=Homo sapiens OX=9606 GN=UBE4B PE=1 SV=1	UBE4B	1	1.4409e-05	104.67	4	SLWQNIAHHGTFMEEFNSGK(1)QFVR	0.11369	1	0.787464
O95155	951	K	Ubiquitin conjugation factor E4 B OS=Homo sapiens OX=9606 GN=UBE4B PE=1 SV=1	UBE4B	1	0.00110612	72.583	4	TQK(1)FFEMIENHPLSTK	-0.07931	2	1.07852
O95155	517	K	Ubiquitin conjugation factor E4 B OS=Homo sapiens OX=9606 GN=UBE4B PE=1 SV=1	UBE4B	1	4.8987e-05	92.886	3	TTHQDEEVFK(1)QIFIPILQGLALAAK	0.68066	1	1.71898
O95155	555	K	Ubiquitin conjugation factor E4 B OS=Homo sapiens OX=9606 GN=UBE4B PE=1 SV=1	UBE4B	1	1.91164e-05	119.62	3	YPLMALGELCETK(1)FGK	-0.051655	2	0.917409
O95163	671	K	Elongator complex protein 1 OS=Homo sapiens OX=9606 GN=ELP1 PE=1 SV=3	ELP1	1	7.70274e-08	129.84	4	DASFK(1)TLQAGLSSNHVSHGEVLR	0.65226	3	0.940729
O95163	968	K	Elongator complex protein 1 OS=Homo sapiens OX=9606 GN=ELP1 PE=1 SV=3	ELP1	1	4.50559e-06	179.1	2	DK(1)NLYNEALK	-0.18965	2	0.91154
O95163	815	K	Elongator complex protein 1 OS=Homo sapiens OX=9606 GN=ELP1 PE=1 SV=3	ELP1	1	0.000733765	74.89	3	DPDGNK(1)IDLVCDAMR	-0.014606	2	0.928813
O95163	938	K	Elongator complex protein 1 OS=Homo sapiens OX=9606 GN=ELP1 PE=1 SV=3	ELP1	1	0.0453368	65.252	2	FTIDK(1)YLK	1.2738	1
O95163	706	K	Elongator complex protein 1 OS=Homo sapiens OX=9606 GN=ELP1 PE=1 SV=3	ELP1	1	4.07762e-05	102.64	3	IVTVVPQDTK(1)LVLQMPR	0.088168	2	0.855124
O95163	1110	K	Elongator complex protein 1 OS=Homo sapiens OX=9606 GN=ELP1 PE=1 SV=3	ELP1	1	0.00569466	53.188	3	LDIIETNVK(1)PSILEAQK	-0.11413	1	0.965754
O95163	1055	K	Elongator complex protein 1 OS=Homo sapiens OX=9606 GN=ELP1 PE=1 SV=3	ELP1	1	0.0277467	64.04	3	TLAGK(1)LVEQR	-0.26258	2
O95163	487	K	Elongator complex protein 1 OS=Homo sapiens OX=9606 GN=ELP1 PE=1 SV=3	ELP1	1	0.0044843	58.164	3	YK(1)IQFENNEDQDVNPLK	0.038458	1	1
O95168	120	K	NADH dehydrogenase [ubiquinone] 1 beta subcomplex subunit 4 OS=Homo sapiens OX=9606 GN=NDUFB4 PE=1 SV=3	NDUFB4	1	0.0134881	80.219	2	LIQEGK(1)LDR	-1.7015	2	0.887838
O95169	34	K	NADH dehydrogenase [ubiquinone] 1 beta subcomplex subunit 8, mitochondrial OS=Homo sapiens OX=9606 GN=NDUFB8 PE=1 SV=1	NDUFB8	1	0.00168172	70.26	4	TASHMTK(1)DMFPGPYPR	0.091577	2	1.01197
O95169	77	K	NADH dehydrogenase [ubiquinone] 1 beta subcomplex subunit 8, mitochondrial OS=Homo sapiens OX=9606 GN=NDUFB8 PE=1 SV=1	NDUFB8	1	6.15369e-06	117.64	3	VEDYEPYPDDGMGYGDYPK(1)LPDR	-1.1578	1
O95197	1018	K	Reticulon-3 OS=Homo sapiens OX=9606 GN=RTN3 PE=1 SV=2	RTN3	1	0.0409278	55.872	2	SIVEK(1)IQAK	0.7884	2	1.18223
O95197	905	K	Reticulon-3 OS=Homo sapiens OX=9606 GN=RTN3 PE=1 SV=2	RTN3	1	2.65957e-05	117	4	SVIQAVQK(1)SEEGHPFK	-2.0939	2	1
O95208	135	K	Epsin-2 OS=Homo sapiens OX=9606 GN=EPN2 PE=1 SV=3	EPN2	1	0.0106958	49.423	3	QLVALLK(1)DEER	0.080439	1	0.976846
O95219	401	K	Sorting nexin-4 OS=Homo sapiens OX=9606 GN=SNX4 PE=1 SV=1	SNX4	1	0.000139841	119.16	2	EFVK(1)NAWADIER	0.39609	3	1.14537
O95219	199	K	Sorting nexin-4 OS=Homo sapiens OX=9606 GN=SNX4 PE=1 SV=1	SNX4	1	0.00538915	57.288	3	ETVNETGFQLK(1)ADSR	-0.033975	2	1.0345
O95219	376	K	Sorting nexin-4 OS=Homo sapiens OX=9606 GN=SNX4 PE=1 SV=1	SNX4	1	6.33052e-06	124.09	3	IK(1)VLEEQINEGEQQLK	0.23567	2	1.03562
O95219	320	K	Sorting nexin-4 OS=Homo sapiens OX=9606 GN=SNX4 PE=1 SV=1	SNX4	1	0.03697	42.029	4	K(1)HELMQYDLEMAAQDLASK	-0.24637	1	1
O95219	339	K	Sorting nexin-4 OS=Homo sapiens OX=9606 GN=SNX4 PE=1 SV=1	SNX4	1	0.000809091	86.467	3	K(1)QQCEELVTGTVR	-0.064355	1	1.08574
O95219	205	K	Sorting nexin-4 OS=Homo sapiens OX=9606 GN=SNX4 PE=1 SV=1	SNX4	1	0.0119914	82.645	3	LK(1)ALNATFR	-0.11627	1
O95229	162	K	ZW10 interactor OS=Homo sapiens OX=9606 GN=ZWINT PE=1 SV=2	ZWINT	1	1.80669e-16	176.84	4	AVQNQWQLQQEK(1)HLQHLAEVSAEVR	0.29601	3	1.20895
O95229	51	K	ZW10 interactor OS=Homo sapiens OX=9606 GN=ZWINT PE=1 SV=2	ZWINT	1	1.54206e-12	170.51	3	DK(1)LLCSQLQVADFLQNILAQEDTAK	0.013219	1	1.67701
O95229	111	K	ZW10 interactor OS=Homo sapiens OX=9606 GN=ZWINT PE=1 SV=2	ZWINT	1	0.000225757	103.08	3	EHVEAIK(1)IGLTK	0.28688	3	0.928995
O95235	770	K	Kinesin-like protein KIF20A OS=Homo sapiens OX=9606 GN=KIF20A PE=1 SV=1	KIF20A	1	0.00104149	96.331	2	ACCHSTGAGK(1)LR	-0.079132	1
O95235	108	K	Kinesin-like protein KIF20A OS=Homo sapiens OX=9606 GN=KIF20A PE=1 SV=1	KIF20A	1	5.10459e-05	162.31	2	DSFALK(1)SNER	-0.37008	2	1.05692
O95235	37	K	Kinesin-like protein KIF20A OS=Homo sapiens OX=9606 GN=KIF20A PE=1 SV=1	KIF20A	1	4.05505e-06	113.29	3	K(1)NLLSDCSVVSTSLEDK	-0.89181	1	1
O95235	630	K	Kinesin-like protein KIF20A OS=Homo sapiens OX=9606 GN=KIF20A PE=1 SV=1	KIF20A	1	3.61525e-10	169.49	3	LNILK(1)ESLTSFYQEEIQER	-0.10098	2	1.10486
O95235	453	K	Kinesin-like protein KIF20A OS=Homo sapiens OX=9606 GN=KIF20A PE=1 SV=1	KIF20A	1	0.00763499	80.229	2	SK(1)QNLVPFR	-3.0292	4	0.719917
O95243	484	K	Methyl-CpG-binding domain protein 4 OS=Homo sapiens OX=9606 GN=MBD4 PE=1 SV=1	MBD4	1	0.00101394	80.522	2	FLEK(1)YPSAEVAR	-0.14157	4	0.993511
O95243	526	K	Methyl-CpG-binding domain protein 4 OS=Homo sapiens OX=9606 GN=MBD4 PE=1 SV=1	MBD4	1	1.78767e-14	232.46	2	FSDEYLTK(1)QWK	-0.36757	3	0.906074
O95243	565	K	Methyl-CpG-binding domain protein 4 OS=Homo sapiens OX=9606 GN=MBD4 PE=1 SV=1	MBD4	1	0.00270987	68.413	3	LNK(1)YHDWLWENHEK	1.9713	1
O95243	539	K	Methyl-CpG-binding domain protein 4 OS=Homo sapiens OX=9606 GN=MBD4 PE=1 SV=1	MBD4	1	2.11044e-06	131.45	4	YPIELHGIGK(1)YGNDSYR	0.46831	4	0.765391
O95249	188	K	Golgi SNAP receptor complex member 1 OS=Homo sapiens OX=9606 GN=GOSR1 PE=1 SV=1	GOSR1	1	3.48698e-06	121.54	3	LIEETISIAMATK(1)ENMTSQR	0.047885	2	1.14287
O95249	165	K	Golgi SNAP receptor complex member 1 OS=Homo sapiens OX=9606 GN=GOSR1 PE=1 SV=1	GOSR1	1	0.00209789	72.265	3	TELFLK(1)EHDHLR	-0.37287	2	0.965151
O95260	269	K	Arginyl-tRNA--protein transferase 1 OS=Homo sapiens OX=9606 GN=ATE1 PE=1 SV=2	ATE1	1	0.0193362	50.425	3	SLEDLIFESLPENASHK(1)LEVR	1.0751	1	1
O95263	701	K	High affinity cAMP-specific and IBMX-insensitive 3',5'-cyclic phosphodiesterase 8B OS=Homo sapiens OX=9606 GN=PDE8B PE=1 SV=2	PDE8B	1	0.0286826	77.072	2	DTK(1)CNIFK	0.46011	1	1.12202
O95263	319	K	High affinity cAMP-specific and IBMX-insensitive 3',5'-cyclic phosphodiesterase 8B OS=Homo sapiens OX=9606 GN=PDE8B PE=1 SV=2	PDE8B	1	0.0520468	49.536	2	ELADLPK(1)SDK	0.60295	1
O95263	745	K	High affinity cAMP-specific and IBMX-insensitive 3',5'-cyclic phosphodiesterase 8B OS=Homo sapiens OX=9606 GN=PDE8B PE=1 SV=2	PDE8B	1	2.50742e-08	140.31	3	FVNSINK(1)PMAAEIEGSDCECNPAGK	-0.28346	1	0.984295
O95263	495	K	High affinity cAMP-specific and IBMX-insensitive 3',5'-cyclic phosphodiesterase 8B OS=Homo sapiens OX=9606 GN=PDE8B PE=1 SV=2	PDE8B	1	1.17382e-13	164.62	4	TTELYSPQLGTK(1)DEDPHTSDLVGGLMTDGLR	1.0425	2	1.10992
O95263	637	K	High affinity cAMP-specific and IBMX-insensitive 3',5'-cyclic phosphodiesterase 8B OS=Homo sapiens OX=9606 GN=PDE8B PE=1 SV=2	PDE8B	1	2.79948e-25	216.14	3	VK(1)GSLDQLDEVAALIAATVHDVDHPGR	0.68525	6	1.23278
O95292	191	K	Vesicle-associated membrane protein-associated protein B/C OS=Homo sapiens OX=9606 GN=VAPB PE=1 SV=3	VAPB	1	0.0506872	49.442	2	QFK(1)EEDGLR	0.16338	2	0.949485
O95297	213	K	Myelin protein zero-like protein 1 OS=Homo sapiens OX=9606 GN=MPZL1 PE=1 SV=1	MPZL1	1	3.6001e-08	147.92	3	DYTGCSTSESLSPVK(1)QAPR	0.21736	1
O95297	115	K	Myelin protein zero-like protein 1 OS=Homo sapiens OX=9606 GN=MPZL1 PE=1 SV=1	MPZL1	1	0.000501693	122.28	2	ISWAGDLDK(1)K	-0.4449	2	1.07089
O95297	254	K	Myelin protein zero-like protein 1 OS=Homo sapiens OX=9606 GN=MPZL1 PE=1 SV=1	MPZL1	1	1.08956e-08	137.03	4	SLPSGSHQGPVIYAQLDHSGGHHSDK(1)INK	0.086422	3	1.04171
O95298	94	K	NADH dehydrogenase [ubiquinone] 1 subunit C2 OS=Homo sapiens OX=9606 GN=NDUFC2 PE=1 SV=1	NDUFC2	1	2.74122e-05	104.03	4	EMFGYMK(1)LHPEDFPEEDKK	0.66469	5	1.16142
O95298	105	K	NADH dehydrogenase [ubiquinone] 1 subunit C2 OS=Homo sapiens OX=9606 GN=NDUFC2 PE=1 SV=1	NDUFC2	1	0.0133536	63.091	3	LHPEDFPEEDK(1)K	-1.1355	2	0.97125
O95298	106	K	NADH dehydrogenase [ubiquinone] 1 subunit C2 OS=Homo sapiens OX=9606 GN=NDUFC2 PE=1 SV=1	NDUFC2	1	5.39593e-07	125.88	2	K(1)TYGEIFEK	0.18898	5	1.07397
O95298	114	K	NADH dehydrogenase [ubiquinone] 1 subunit C2 OS=Homo sapiens OX=9606 GN=NDUFC2 PE=1 SV=1	NDUFC2	1	1.11675e-05	123.95	4	TYGEIFEK(1)FHPIR	-0.71785	3	1.24771
O95298	24	K	NADH dehydrogenase [ubiquinone] 1 subunit C2 OS=Homo sapiens OX=9606 GN=NDUFC2 PE=1 SV=1	NDUFC2	1	0.0658495	42.743	2	SLPPPK(1)LTDPR	0.090606	1	1.83871
O95340	233	K	Bifunctional 3'-phosphoadenosine 5'-phosphosulfate synthase 2 OS=Homo sapiens OX=9606 GN=PAPSS2 PE=1 SV=2	PAPSS2	1	2.1949e-06	139.6	3	DIHELFVPENK(1)LDHVR	2.3649	4	1.01363
O95340	435	K	Bifunctional 3'-phosphoadenosine 5'-phosphosulfate synthase 2 OS=Homo sapiens OX=9606 GN=PAPSS2 PE=1 SV=2	PAPSS2	1	0.0059391	51.495	4	GYK(1)HPVLLLHPLGGWTK	-0.04662	2	1.14978
O95340	394	K	Bifunctional 3'-phosphoadenosine 5'-phosphosulfate synthase 2 OS=Homo sapiens OX=9606 GN=PAPSS2 PE=1 SV=2	PAPSS2	1	0.0233734	69.105	3	LTPLELK(1)QK	1.2409	3	1.04227
O95340	460	K	Bifunctional 3'-phosphoadenosine 5'-phosphosulfate synthase 2 OS=Homo sapiens OX=9606 GN=PAPSS2 PE=1 SV=2	PAPSS2	1	0.0204057	50.305	3	MK(1)QHAAVLEEGVLDPK	-0.21442	2	1.01626
O95340	557	K	Bifunctional 3'-phosphoadenosine 5'-phosphosulfate synthase 2 OS=Homo sapiens OX=9606 GN=PAPSS2 PE=1 SV=2	PAPSS2	1	0.0125021	99.919	2	VAAYNK(1)AK	-0.17893	2	0.876723
O95347	1025	K	Structural maintenance of chromosomes protein 2 OS=Homo sapiens OX=9606 GN=SMC2 PE=1 SV=2	SMC2	1	0.00595657	64.55	3	ILTTIEDLDQK(1)K	0.46703	2	1.04001
O95347	1026	K	Structural maintenance of chromosomes protein 2 OS=Homo sapiens OX=9606 GN=SMC2 PE=1 SV=2	SMC2	1	0.0426836	55.898	2	K(1)NQALNIAWQK	-1.4857	1	1.27946
O95347	1079	K	Structural maintenance of chromosomes protein 2 OS=Homo sapiens OX=9606 GN=SMC2 PE=1 SV=2	SMC2	1	0.000296618	78.661	3	VALGNTWK(1)ENLTELSGGQR	0.6672	2	1.07087
O95352	645	K	Ubiquitin-like modifier-activating enzyme ATG7 OS=Homo sapiens OX=9606 GN=ATG7 PE=1 SV=1	ATG7	1	4.55489e-07	124.35	3	FDNVLPVSLAFDK(1)CTACSSK	0.24285	2	0.909768
O95352	309	K	Ubiquitin-like modifier-activating enzyme ATG7 OS=Homo sapiens OX=9606 GN=ATG7 PE=1 SV=1	ATG7	1	0.00830843	91.906	3	NQK(1)GGMGPR	0.34784	5	1.03684
O95352	130	K	Ubiquitin-like modifier-activating enzyme ATG7 OS=Homo sapiens OX=9606 GN=ATG7 PE=1 SV=1	ATG7	1	0.00011134	89.402	3	SGTALENPVLLNK(1)FLLLTFADLK	0.0017866	1	1
O95352	491	K	Ubiquitin-like modifier-activating enzyme ATG7 OS=Homo sapiens OX=9606 GN=ATG7 PE=1 SV=1	ATG7	1	0.0329832	48.442	3	WLPAVIAASK(1)R	-0.10177	1
O95361	172	K	Tripartite motif-containing protein 16 OS=Homo sapiens OX=9606 GN=TRIM16 PE=1 SV=3	TRIM16	1	0.0337247	44.005	3	DK(1)EAELQCTQLDLER	-0.32474	1
Q309B1	178	K	Tripartite motif-containing protein 16-like protein OS=Homo sapiens OX=9606 GN=TRIM16L PE=1 SV=3	TRIM16L	1	9.49544e-07	129.88	4	K(1)VTNTTPWEHPYPDLPSR	0.48142	4	1.00197
Q309B1	121	K	Tripartite motif-containing protein 16-like protein OS=Homo sapiens OX=9606 GN=TRIM16L PE=1 SV=3	TRIM16L	1	0.00498681	62.162	3	LQEFSK(1)EEEYDIR	-0.14442	1	1.03756
O95363	406	K	Phenylalanine--tRNA ligase, mitochondrial OS=Homo sapiens OX=9606 GN=FARS2 PE=1 SV=1	FARS2	1	0.0238956	83.753	2	FVHPK(1)THK	-0.29778	2	0.985997
O95372	108	K	Acyl-protein thioesterase 2 OS=Homo sapiens OX=9606 GN=LYPLA2 PE=1 SV=1	LYPLA2	1	0.0201321	40.941	3	ALIEHEMK(1)NGIPANR	3.4893	1	1
O95372	226	K	Acyl-protein thioesterase 2 OS=Homo sapiens OX=9606 GN=LYPLA2 PE=1 SV=1	LYPLA2	1	0.000206731	132.57	2	EFLEK(1)LLPPV	-0.30653	1	0.285286
O95372	190	K	Acyl-protein thioesterase 2 OS=Homo sapiens OX=9606 GN=LYPLA2 PE=1 SV=1	LYPLA2	1	0.00148683	97.431	3	FGALTAEK(1)LR	-0.37787	3	1
O95372	53	K	Acyl-protein thioesterase 2 OS=Homo sapiens OX=9606 GN=LYPLA2 PE=1 SV=1	LYPLA2	1	0.00748537	53.448	4	LPHVK(1)YICPHAPR	0.42426	1	0.925198
O95372	221	K	Acyl-protein thioesterase 2 OS=Homo sapiens OX=9606 GN=LYPLA2 PE=1 SV=1	LYPLA2	1	0.000175006	82.146	3	TYPGVMHSSCPQEMAAVK(1)EFLEK	-0.57839	2	0.975681
O95372	203	K	Acyl-protein thioesterase 2 OS=Homo sapiens OX=9606 GN=LYPLA2 PE=1 SV=1	LYPLA2	1	0.0160416	41.911	4	VQFK(1)TYPGVMHSSCPQEMAAVK	-0.66868	1
O95373	445	K	Importin-7 OS=Homo sapiens OX=9606 GN=IPO7 PE=1 SV=1	IPO7	1	0.00225142	69.331	3	DGALHMIGSLAEILLK(1)K	-1.7016	1
O95373	182	K	Importin-7 OS=Homo sapiens OX=9606 GN=IPO7 PE=1 SV=1	IPO7	1	0.000389758	78.794	3	SPLVAAMQHFLPVLK(1)DR	0.056487	1	1.18339
O95373	119	K	Importin-7 OS=Homo sapiens OX=9606 GN=IPO7 PE=1 SV=1	IPO7	1	0.00538498	52.298	4	VQLTTCIHHIIK(1)HDYPSR	0.18209	2	1.11546
O95382	333	K	Mitogen-activated protein kinase kinase kinase 6 OS=Homo sapiens OX=9606 GN=MAP3K6 PE=1 SV=3	MAP3K6	1	0.0114334	62.364	3	AK(1)ALSVLLPLVQLEGSVAPDLYCMCGR	0.95837	1	1
O95382	1024	K	Mitogen-activated protein kinase kinase kinase 6 OS=Homo sapiens OX=9606 GN=MAP3K6 PE=1 SV=3	MAP3K6	1	2.55261e-06	110.55	4	AMLAAVLEQELPALAENLHQEQK(1)QEQGAR	1.3455	1
O95382	910	K	Mitogen-activated protein kinase kinase kinase 6 OS=Homo sapiens OX=9606 GN=MAP3K6 PE=1 SV=3	MAP3K6	1	9.52973e-07	142.91	3	ASAQTLLGDPFLQPGK(1)R	0.06822	2	0.929149
O95382	787	K	Mitogen-activated protein kinase kinase kinase 6 OS=Homo sapiens OX=9606 GN=MAP3K6 PE=1 SV=3	MAP3K6	1	1.4457e-05	110.9	3	GDNVLINTFSGLLK(1)ISDFGTSK	-0.33886	1	1
O95382	582	K	Mitogen-activated protein kinase kinase kinase 6 OS=Homo sapiens OX=9606 GN=MAP3K6 PE=1 SV=3	MAP3K6	1	5.08015e-10	99.663	4	GTDPVSTVTLSLLEPETQDIPSSWTFPVASICGVSASK(1)R	1.4741	2	1
O95382	677	K	Mitogen-activated protein kinase kinase kinase 6 OS=Homo sapiens OX=9606 GN=MAP3K6 PE=1 SV=3	MAP3K6	1	0.00221995	93.111	3	IAIK(1)EIPER	0.0094945	1	0.917715
O95382	361	K	Mitogen-activated protein kinase kinase kinase 6 OS=Homo sapiens OX=9606 GN=MAP3K6 PE=1 SV=3	MAP3K6	1	9.09045e-08	148.44	4	IYK(1)DMFFSSGFQDAGHR	0.0064096	4	1.12639
O95382	384	K	Mitogen-activated protein kinase kinase kinase 6 OS=Homo sapiens OX=9606 GN=MAP3K6 PE=1 SV=3	MAP3K6	1	2.44715e-05	81.697	4	K(1)AFDVEPSLHSGINAAVLLIAAGQHFEDSK	1.3527	1
O95382	421	K	Mitogen-activated protein kinase kinase kinase 6 OS=Homo sapiens OX=9606 GN=MAP3K6 PE=1 SV=3	MAP3K6	1	0.00016533	117.89	2	LIGMK(1)LGCLLAR	0.52685	1	0.882064
O95382	656	K	Mitogen-activated protein kinase kinase kinase 6 OS=Homo sapiens OX=9606 GN=MAP3K6 PE=1 SV=3	MAP3K6	1	2.0209e-05	113.47	2	LVLGK(1)GTYGVVYAGR	0.27945	4	1.12933
O95382	540	K	Mitogen-activated protein kinase kinase kinase 6 OS=Homo sapiens OX=9606 GN=MAP3K6 PE=1 SV=3	MAP3K6	1	0.000634541	94.309	3	VLLPAK(1)LEVR	-0.29091	2	0.903133
O95382	999	K	Mitogen-activated protein kinase kinase kinase 6 OS=Homo sapiens OX=9606 GN=MAP3K6 PE=1 SV=3	MAP3K6	1	6.62354e-06	102.39	4	VPEEPAAEEPASPEESSGLSLLHQESK(1)R	-0.68493	2	1.04561
O95391	302	K	Pre-mRNA-splicing factor SLU7 OS=Homo sapiens OX=9606 GN=SLU7 PE=1 SV=2	SLU7	1	3.76861e-08	139.95	3	ENPYANAGK(1)NPDEVSYAGDNFVR	0.33529	1	1.05167
O95394	220	K	Phosphoacetylglucosamine mutase OS=Homo sapiens OX=9606 GN=PGM3 PE=1 SV=1	PGM3	1	0.000668236	93.959	3	VDCANGIGALK(1)LR	-0.45972	2	0.945442
O95396	390	K	Adenylyltransferase and sulfurtransferase MOCS3 OS=Homo sapiens OX=9606 GN=MOCS3 PE=1 SV=1	MOCS3	1	0.000280227	117.02	3	LLK(1)EAIWEEK	0.24456	4	0.951799
O95396	323	K	Adenylyltransferase and sulfurtransferase MOCS3 OS=Homo sapiens OX=9606 GN=MOCS3 PE=1 SV=1	MOCS3	1	3.34518e-17	197.84	3	PTVTDLLDYEAFCGSSATDK(1)CR	-0.037602	2	0.958962
O95396	27	K	Adenylyltransferase and sulfurtransferase MOCS3 OS=Homo sapiens OX=9606 GN=MOCS3 PE=1 SV=1	MOCS3	1	2.68921e-05	110.6	3	QK(1)LASALLAEQEPQPER	-0.94097	2	0.976944
O95402	435	K	Mediator of RNA polymerase II transcription subunit 26 OS=Homo sapiens OX=9606 GN=MED26 PE=1 SV=2	MED26	0.999701	0.0375226	68.625	2	QIK(1)PLTQKEPVR	0.80949	2	1.03946
O95456	11	K	Proteasome assembly chaperone 1 OS=Homo sapiens OX=9606 GN=PSMG1 PE=1 SV=1	PSMG1	1	1.26714e-18	232.41	2	AATFFGEVVK(1)APCR	0.14893	2	1.15666
O95456	193	K	Proteasome assembly chaperone 1 OS=Homo sapiens OX=9606 GN=PSMG1 PE=1 SV=1	PSMG1	1	0.0129452	65.252	3	ALK(1)TQNFK	0.53871	1	1.12936
O95456	264	K	Proteasome assembly chaperone 1 OS=Homo sapiens OX=9606 GN=PSMG1 PE=1 SV=1	PSMG1	1	5.96324e-05	113.69	3	GLVK(1)NIPQSTEILK	-0.2556	2	0.715586
O95456	274	K	Proteasome assembly chaperone 1 OS=Homo sapiens OX=9606 GN=PSMG1 PE=1 SV=1	PSMG1	1	0.00094313	99.815	3	NIPQSTEILK(1)K	-0.47292	3	1.01983
O95456	251	K	Proteasome assembly chaperone 1 OS=Homo sapiens OX=9606 GN=PSMG1 PE=1 SV=1	PSMG1	1	3.60431e-05	113.69	3	LDLITVEAFK(1)PILSTR	0.044685	2	0.772726
O95456	55	K	Proteasome assembly chaperone 1 OS=Homo sapiens OX=9606 GN=PSMG1 PE=1 SV=1	PSMG1	1	0.0422015	48.513	2	QTK(1)TSLEVSLLEK	-0.098717	1	0.928961
O95470	131	K	Sphingosine-1-phosphate lyase 1 OS=Homo sapiens OX=9606 GN=SGPL1 PE=1 SV=3	SGPL1	1	0.00907423	48.711	3	LK(1)EYSSMDAFWQEGR	-0.56046	2	1.27223
O95470	263	K	Sphingosine-1-phosphate lyase 1 OS=Homo sapiens OX=9606 GN=SGPL1 PE=1 SV=3	SGPL1	1	0.0426275	40.577	3	VPLTK(1)MMEVDVR	-1.1765	1
O95476	62	K	CTD nuclear envelope phosphatase 1 OS=Homo sapiens OX=9606 GN=CTDNEP1 PE=1 SV=2	CTDNEP1	1	0.00198718	73.389	5	K(1)ILVLDLDETLIHSHHDGVLRPTVR	-0.034686	1	0.937603
O95477	2255	K	Phospholipid-transporting ATPase ABCA1 OS=Homo sapiens OX=9606 GN=ABCA1 PE=1 SV=3	ABCA1	1	1.67132e-10	170.38	3	NQTVVDVAVLTSFLQDEK(1)VK	-0.34818	1
O95478	189	K	Ribosome biogenesis protein NSA2 homolog OS=Homo sapiens OX=9606 GN=NSA2 PE=1 SV=1	NSA2	1	0.000162149	88.385	4	AHVTHPELK(1)ATFCLPILGVK	-0.090089	1	1.47863
O95486	404	K	Protein transport protein Sec24A OS=Homo sapiens OX=9606 GN=SEC24A PE=1 SV=2	SEC24A	1	0.00267368	69.602	3	AK(1)LPLGLLLHPFK	-0.46711	1	0.466311
O95486	415	K	Protein transport protein Sec24A OS=Homo sapiens OX=9606 GN=SEC24A PE=1 SV=2	SEC24A	1	0.000271791	72.805	4	LPLGLLLHPFK(1)DLVQLPVVTSSTIVR	-0.11332	2	1
O95486	402	K	Protein transport protein Sec24A OS=Homo sapiens OX=9606 GN=SEC24A PE=1 SV=2	SEC24A	1	3.43868e-05	106.3	3	CTLTSIPQTQALLNK(1)AK	0.41947	2	1.02392
O95486	1062	K	Protein transport protein Sec24A OS=Homo sapiens OX=9606 GN=SEC24A PE=1 SV=2	SEC24A	1	2.35835e-06	129.36	3	DESPMK(1)ANFLQNMIEDR	0.011856	1	1
O95486	674	K	Protein transport protein Sec24A OS=Homo sapiens OX=9606 GN=SEC24A PE=1 SV=2	SEC24A	1	0.00980022	53.448	3	DIHMTPSTDFYK(1)K	-0.71569	2	1.03131
O95486	650	K	Protein transport protein Sec24A OS=Homo sapiens OX=9606 GN=SEC24A PE=1 SV=2	SEC24A	1	0.000306858	77.871	3	MSVFQTQLPTLGVGALK(1)PR	0.040436	1	1
O95486	366	K	Protein transport protein Sec24A OS=Homo sapiens OX=9606 GN=SEC24A PE=1 SV=2	SEC24A	1	0.000272085	78.708	3	NMLPSTPLK(1)PPVPNLHEDIQK	-0.63704	3	0.972828
O95486	378	K	Protein transport protein Sec24A OS=Homo sapiens OX=9606 GN=SEC24A PE=1 SV=2	SEC24A	0.998653	3.20052e-05	78.286	5	NMLPSTPLK(0.001)PPVPNLHEDIQK(0.999)LNCNPELFR	-0.56901	2	1.08649
O95486	662	K	Protein transport protein Sec24A OS=Homo sapiens OX=9606 GN=SEC24A PE=1 SV=2	SEC24A	1	0.000275237	89.982	3	SSAK(1)DIHMTPSTDFYK	-0.14615	2	0.957343
O95486	977	K	Protein transport protein Sec24A OS=Homo sapiens OX=9606 GN=SEC24A PE=1 SV=2	SEC24A	1	2.68314e-06	126.63	3	TIPQPPILQLSVEK(1)LSR	0.057609	3	1.07826
O95544	158	K	NAD kinase OS=Homo sapiens OX=9606 GN=NADK PE=1 SV=1	NADK	1	0.000195223	89.982	3	VLEDPAIASDESFGAVK(1)K	-0.21811	1	1
O95551	312	K	Tyrosyl-DNA phosphodiesterase 2 OS=Homo sapiens OX=9606 GN=TDP2 PE=1 SV=1	TDP2	1	1.45635e-07	105.92	3	HCQYTWDTQMNSNLGITAACK(1)LR	-0.041411	2	1.16303
O95551	192	K	Tyrosyl-DNA phosphodiesterase 2 OS=Homo sapiens OX=9606 GN=TDP2 PE=1 SV=1	TDP2	1	0.00175365	90.005	3	LK(1)SQEIIPFPSTK	-2.2968	2	1.09889
O95551	203	K	Tyrosyl-DNA phosphodiesterase 2 OS=Homo sapiens OX=9606 GN=TDP2 PE=1 SV=1	TDP2	1	1.57961e-05	122.97	3	SQEIIPFPSTK(1)MMR	-0.61876	2	1.05758
O95551	291	K	Tyrosyl-DNA phosphodiesterase 2 OS=Homo sapiens OX=9606 GN=TDP2 PE=1 SV=1	TDP2	1	5.01118e-08	136.92	3	PK(1)HCQYTWDTQMNSNLGITAACK	-0.029837	4	1.14492
O95551	82	K	Tyrosyl-DNA phosphodiesterase 2 OS=Homo sapiens OX=9606 GN=TDP2 PE=1 SV=1	TDP2	1	2.04722e-42	258.48	4	RPETISEPK(1)TYVDLTNEETTDSTTSK	-0.30166	7	1.39153
O95551	341	K	Tyrosyl-DNA phosphodiesterase 2 OS=Homo sapiens OX=9606 GN=TDP2 PE=1 SV=1	TDP2	1	2.28204e-10	174.77	2	SLDLLGLEK(1)LDCGR	0.027357	4	1.00337
O95571	66	K	Persulfide dioxygenase ETHE1, mitochondrial OS=Homo sapiens OX=9606 GN=ETHE1 PE=1 SV=2	ETHE1	1	5.62985e-05	125.97	2	DAQLIK(1)ELGLR	-0.76959	1	0.947577
O95573	157	K	Long-chain-fatty-acid--CoA ligase 3 OS=Homo sapiens OX=9606 GN=ACSL3 PE=1 SV=3	ACSL3	1	2.77199e-06	142.85	3	AFNFGNGLQMLGQK(1)PK	0.088119	2	1.19298
O95573	220	K	Long-chain-fatty-acid--CoA ligase 3 OS=Homo sapiens OX=9606 GN=ACSL3 PE=1 SV=3	ACSL3	1	0.00964411	111.82	2	ELLQTK(1)LK	-0.57329	2	0.947174
O95573	222	K	Long-chain-fatty-acid--CoA ligase 3 OS=Homo sapiens OX=9606 GN=ACSL3 PE=1 SV=3	ACSL3	1	0.000795817	91.855	3	LK(1)DIVSLVPR	-0.59608	1	0.933396
O95573	122	K	Long-chain-fatty-acid--CoA ligase 3 OS=Homo sapiens OX=9606 GN=ACSL3 PE=1 SV=3	ACSL3	1	0.000601388	83.292	3	EVLNEEDEVQPNGK(1)IFK	-0.21479	2	1.12965
O95573	679	K	Long-chain-fatty-acid--CoA ligase 3 OS=Homo sapiens OX=9606 GN=ACSL3 PE=1 SV=3	ACSL3	1	0.00770497	119.89	3	FEIPVK(1)IR	-0.49963	4	0.916492
O95573	376	K	Long-chain-fatty-acid--CoA ligase 3 OS=Homo sapiens OX=9606 GN=ACSL3 PE=1 SV=3	ACSL3	1	0.000224323	83.776	3	GDTSMLK(1)PTLMAAVPEIMDR	-0.53122	1	1.333
O95573	642	K	Long-chain-fatty-acid--CoA ligase 3 OS=Homo sapiens OX=9606 GN=ACSL3 PE=1 SV=3	ACSL3	1	6.98971e-09	148.38	3	GLK(1)GTWEELCNSCEMENEVLK	-0.17637	2	1.12195
O95573	240	K	Long-chain-fatty-acid--CoA ligase 3 OS=Homo sapiens OX=9606 GN=ACSL3 PE=1 SV=3	ACSL3	1	0.000430423	76.341	4	HIITVDGK(1)PPTWSEFPK	0.35999	3	0.972675
O95573	363	K	Long-chain-fatty-acid--CoA ligase 3 OS=Homo sapiens OX=9606 GN=ACSL3 PE=1 SV=3	ACSL3	1	0.000919572	72.819	3	IGYSSPQTLADQSSK(1)IK	-0.38347	1	0.880925
O95573	509	K	Long-chain-fatty-acid--CoA ligase 3 OS=Homo sapiens OX=9606 GN=ACSL3 PE=1 SV=3	ACSL3	1	0.000139792	93.152	4	LK(1)NWEEGGYFNTDKPHPR	0.64277	2	1.08978
O95573	521	K	Long-chain-fatty-acid--CoA ligase 3 OS=Homo sapiens OX=9606 GN=ACSL3 PE=1 SV=3	ACSL3	1	4.10706e-06	131.24	4	NWEEGGYFNTDK(1)PHPR	0.99888	4	1.0281
O95573	397	K	Long-chain-fatty-acid--CoA ligase 3 OS=Homo sapiens OX=9606 GN=ACSL3 PE=1 SV=3	ACSL3	1	0.0190535	41.967	3	NVMNK(1)VSEMSSFQR	-0.47524	2	0.982327
O95573	575	K	Long-chain-fatty-acid--CoA ligase 3 OS=Homo sapiens OX=9606 GN=ACSL3 PE=1 SV=3	ACSL3	1	0.0032244	72.086	3	WLCTGDIGEFEPDGCLK(1)IIDR	-0.023373	2	1.03812
O95602	864	K	DNA-directed RNA polymerase I subunit RPA1 OS=Homo sapiens OX=9606 GN=POLR1A PE=1 SV=2	POLR1A	1	0.000456876	117.89	2	DFNMIDLK(1)FK	-0.43246	2	0.894083
O95602	252	K	DNA-directed RNA polymerase I subunit RPA1 OS=Homo sapiens OX=9606 GN=POLR1A PE=1 SV=2	POLR1A	1	8.90634e-29	261.35	2	DSEPLGIEEAQIGK(1)R	0.38219	4	1.09652
O95602	222	K	DNA-directed RNA polymerase I subunit RPA1 OS=Homo sapiens OX=9606 GN=POLR1A PE=1 SV=2	POLR1A	1	0.0142803	44.547	4	EHNSK(1)LTITFPAMVHR	-0.24944	1	0.95507
O95602	878	K	DNA-directed RNA polymerase I subunit RPA1 OS=Homo sapiens OX=9606 GN=POLR1A PE=1 SV=2	POLR1A	0.999246	0.000257972	77.847	5	FK(0.001)EEVNHYSNEINK(0.999)ACMPFGLHR	-0.41508	2	1.05932
O95602	805	K	DNA-directed RNA polymerase I subunit RPA1 OS=Homo sapiens OX=9606 GN=POLR1A PE=1 SV=2	POLR1A	1	7.53044e-05	118.4	2	GFTLGVEDILVK(1)PK	0.36544	2	0.990369
O95602	1716	K	DNA-directed RNA polymerase I subunit RPA1 OS=Homo sapiens OX=9606 GN=POLR1A PE=1 SV=2	POLR1A	1	0.000147201	118.03	2	GGTGLFELK(1)QPLR	-0.36331	3	1.19166
O95602	573	K	DNA-directed RNA polymerase I subunit RPA1 OS=Homo sapiens OX=9606 GN=POLR1A PE=1 SV=2	POLR1A	1	0.0107162	69.905	2	ILPEEK(1)VLR	-0.23285	3	1.1086
O95602	1101	K	DNA-directed RNA polymerase I subunit RPA1 OS=Homo sapiens OX=9606 GN=POLR1A PE=1 SV=2	POLR1A	1	0.00775172	101.54	3	IQEAVK(1)ALK	-0.43423	3
O95602	583	K	DNA-directed RNA polymerase I subunit RPA1 OS=Homo sapiens OX=9606 GN=POLR1A PE=1 SV=2	POLR1A	1	3.03496e-05	83.216	4	LHYANCK(1)AYNADFDGDEMNAHFPQSELGR	-0.3229	1	1.20642
O95602	677	K	DNA-directed RNA polymerase I subunit RPA1 OS=Homo sapiens OX=9606 GN=POLR1A PE=1 SV=2	POLR1A	1	3.74153e-06	132.84	3	LLSPSILK(1)PFPLWTGK	-0.21756	2	0.855953
O95602	364	K	DNA-directed RNA polymerase I subunit RPA1 OS=Homo sapiens OX=9606 GN=POLR1A PE=1 SV=2	POLR1A	1	1.08965e-11	163.95	3	LPEEVATPTTDEEK(1)DSLIAIDR	-0.0087324	2	0.994452
O95602	31	K	DNA-directed RNA polymerase I subunit RPA1 OS=Homo sapiens OX=9606 GN=POLR1A PE=1 SV=2	POLR1A	1	0.000684047	93.556	2	LSVK(1)SITNPR	-0.29137	4	1.01462
O95602	708	K	DNA-directed RNA polymerase I subunit RPA1 OS=Homo sapiens OX=9606 GN=POLR1A PE=1 SV=2	POLR1A	1	6.37265e-08	126.1	4	QVVSTLLINIIPEDHIPLNLSGK(1)AK	-0.10017	1	1.67728
O95602	933	K	DNA-directed RNA polymerase I subunit RPA1 OS=Homo sapiens OX=9606 GN=POLR1A PE=1 SV=2	POLR1A	1	0.000209011	86.557	4	RPPLMASGK(1)SLPCFEPYEFTPR	-0.7746	1	1.11752
O95602	1184	K	DNA-directed RNA polymerase I subunit RPA1 OS=Homo sapiens OX=9606 GN=POLR1A PE=1 SV=2	POLR1A	1	0.000206312	117.71	2	SYEK(1)SELSLDR	0.0078009	2	1.13369
O95602	1199	K	DNA-directed RNA polymerase I subunit RPA1 OS=Homo sapiens OX=9606 GN=POLR1A PE=1 SV=2	POLR1A	1	0.000942873	114.89	3	TLLQLK(1)WQR	0.060697	4	0.847802
O95602	669	K	DNA-directed RNA polymerase I subunit RPA1 OS=Homo sapiens OX=9606 GN=POLR1A PE=1 SV=2	POLR1A	0.999999	0.010749	74.953	3	VK(1)LLSPSILKPFPLWTGK	1.2169	1
O95625	229	K	Zinc finger and BTB domain-containing protein 11 OS=Homo sapiens OX=9606 GN=ZBTB11 PE=1 SV=2	ZBTB11	1	0.00067234	82.069	3	AHK(1)SVLSANSEYFR	-0.66702	2	0.905368
O95625	246	K	Zinc finger and BTB domain-containing protein 11 OS=Homo sapiens OX=9606 GN=ZBTB11 PE=1 SV=2	ZBTB11	1	3.02715e-16	187.83	3	DLFIEK(1)GAVSSHEAVVDLSGFCK	0.18225	2	1.11111
O95625	202	K	Zinc finger and BTB domain-containing protein 11 OS=Homo sapiens OX=9606 GN=ZBTB11 PE=1 SV=2	ZBTB11	1	0.003894	74.987	3	HCQAVLK(1)QLNEQR	-1.3477	1	1.0436
O95630	153	K	STAM-binding protein OS=Homo sapiens OX=9606 GN=STAMBP PE=1 SV=1	STAMBP	1	0.0264863	46.353	4	VAQQK(1)QQQLEQEQFHAFEEMIR	-1.0169	1	1
Q99502	460	K	Eyes absent homolog 1 OS=Homo sapiens OX=9606 GN=EYA1 PE=1 SV=2	EYA1	1	3.04296e-06	154.49	2	NNVGGLLGPAK(1)R	-0.62194	1	1.01528
O95707	215	K	Ribonuclease P protein subunit p29 OS=Homo sapiens OX=9606 GN=POP4 PE=1 SV=2	POP4	1	0.0592801	71.949	2	AK(1)GTIDL	0.98003	1
O95714	2452	K	E3 ubiquitin-protein ligase HERC2 OS=Homo sapiens OX=9606 GN=HERC2 PE=1 SV=2	HERC2	1	0.00255436	65.677	3	K(1)QSPVPALPIVVQLMEMGFSR	-0.048181	1	1
O95714	990	K	E3 ubiquitin-protein ligase HERC2 OS=Homo sapiens OX=9606 GN=HERC2 PE=1 SV=2	HERC2	1	0.000742381	73.057	3	TPLDK(1)DLINTGICESSGK	-0.90783	1	1.04679
O95714	3554	K	E3 ubiquitin-protein ligase HERC2 OS=Homo sapiens OX=9606 GN=HERC2 PE=1 SV=2	HERC2	1	0.0145578	57.434	3	VVVDLLK(1)LSVCSR	-0.99173	1	1.06146
Q92598	388	K	Heat shock protein 105 kDa OS=Homo sapiens OX=9606 GN=HSPH1 PE=1 SV=1	HSPH1	1	6.96035e-18	214.26	2	GCALQCAILSPAFK(1)VR	-0.69909	4	1.06854
O95757	300	K	Heat shock 70 kDa protein 4L OS=Homo sapiens OX=9606 GN=HSPA4L PE=1 SV=3	HSPA4L	1	0.0282784	55.413	3	LMSANASDLPLNIECFMNDLDVSSK(1)MNR	-0.89422	1
O95757	93	K	Heat shock 70 kDa protein 4L OS=Homo sapiens OX=9606 GN=HSPA4L PE=1 SV=3	HSPA4L	1	0.00501027	66.738	3	LPYELQK(1)MPNGSAGVK	-0.42992	2	1.05713
O95757	322	K	Heat shock 70 kDa protein 4L OS=Homo sapiens OX=9606 GN=HSPA4L PE=1 SV=3	HSPA4L	1	9.36923e-05	98.694	3	VEPPLK(1)AVMEQANLQR	0.32881	1	0.938516
O95758	431	K	Polypyrimidine tract-binding protein 3 OS=Homo sapiens OX=9606 GN=PTBP3 PE=1 SV=2	PTBP3	1	0.00713234	55.261	3	ATLSK(1)HQAVQLPR	-0.090324	2	1.05001
P26599	259	K	Polypyrimidine tract-binding protein 1 OS=Homo sapiens OX=9606 GN=PTBP1 PE=1 SV=1	PTBP1	1	7.82815e-06	130.56	3	IDFSK(1)LTSLNVK	0.16087	3	1.00525
P26599	528	K	Polypyrimidine tract-binding protein 1 OS=Homo sapiens OX=9606 GN=PTBP1 PE=1 SV=1	PTBP1	1	0.0528859	60.478	2	VSFSK(1)STI	0.595	2	1.03173
O95785	1597	K	Protein Wiz OS=Homo sapiens OX=9606 GN=WIZ PE=1 SV=2	WIZ	1	0.00268628	89.171	3	FVGNIYTLK(1)CR	-3.5502	2
O95807	19	K	Transmembrane protein 50A OS=Homo sapiens OX=9606 GN=TMEM50A PE=1 SV=1	TMEM50A	1	0.00087041	89.9	3	CSECIDWGEK(1)R	0.010068	2	1.23947
O95817	450	K	BAG family molecular chaperone regulator 3 OS=Homo sapiens OX=9606 GN=BAG3 PE=1 SV=3	BAG3	1	2.49479e-05	149.31	3	K(1)YLMIEEYLTK	0.14543	3	0.96109
O95861	245	K	3'(2'),5'-bisphosphate nucleotidase 1 OS=Homo sapiens OX=9606 GN=BPNT1 PE=1 SV=1	BPNT1	1	0.000191698	93.226	3	K(1)WDTCAPEVILHAVGGK	0.34451	2	1.20276
O95861	274	K	3'(2'),5'-bisphosphate nucleotidase 1 OS=Homo sapiens OX=9606 GN=BPNT1 PE=1 SV=1	BPNT1	1	0.00616174	52.172	4	LTDIHGNVLQYHK(1)DVK	0.34279	1	0.853631
O95861	303	K	3'(2'),5'-bisphosphate nucleotidase 1 OS=Homo sapiens OX=9606 GN=BPNT1 PE=1 SV=1	BPNT1	1	0.0433015	48.048	2	VPESIK(1)NALVP	-1.5772	1	1
O95864	409	K	Acyl-CoA 6-desaturase OS=Homo sapiens OX=9606 GN=FADS2 PE=1 SV=1	FADS2	0.999987	0.000419831	82.248	4	SLCAK(1)HGIEYQEKPLLR	-0.23208	1	1.36805
O95900	126	K	Mitochondrial mRNA pseudouridine synthase TRUB2 OS=Homo sapiens OX=9606 GN=TRUB2 PE=1 SV=1	TRUB2	1	0.00790625	62.94	4	LLTDMYNAHLTK(1)DYTVR	1.7401	1	1
O95900	150	K	Mitochondrial mRNA pseudouridine synthase TRUB2 OS=Homo sapiens OX=9606 GN=TRUB2 PE=1 SV=1	TRUB2	1	0.00271749	70.412	3	LVEK(1)TTYDHVTR	1.8099	1	1
O95905	463	K	Protein ecdysoneless homolog OS=Homo sapiens OX=9606 GN=ECD PE=1 SV=1	ECD	1	0.0421948	43.77	3	AFISK(1)VSTHK	0.40405	1
O95905	222	K	Protein ecdysoneless homolog OS=Homo sapiens OX=9606 GN=ECD PE=1 SV=1	ECD	1	1.67978e-08	153.38	3	AHCFLPAGIVAVLK(1)QR	0.24574	2	1.04933
O95905	303	K	Protein ecdysoneless homolog OS=Homo sapiens OX=9606 GN=ECD PE=1 SV=1	ECD	1	8.45591e-05	94.922	4	AHELGMK(1)LAHGFEILCSK	-0.42347	2	0.903838
O95905	314	K	Protein ecdysoneless homolog OS=Homo sapiens OX=9606 GN=ECD PE=1 SV=1	ECD	1	5.42231e-20	211.43	3	LAHGFEILCSK(1)CSPHFSDCK	-0.72974	4	0.948724
O95905	543	K	Protein ecdysoneless homolog OS=Homo sapiens OX=9606 GN=ECD PE=1 SV=1	ECD	1	4.26028e-08	136.47	3	GTLDNLK(1)SYMAQMDQELAHTCISK	-0.24329	2	1.31623
O95905	201	K	Protein ecdysoneless homolog OS=Homo sapiens OX=9606 GN=ECD PE=1 SV=1	ECD	1	0.00152938	93.258	3	GYPEK(1)IQASLHR	-1.1633	5	1.10566
O95905	266	K	Protein ecdysoneless homolog OS=Homo sapiens OX=9606 GN=ECD PE=1 SV=1	ECD	1	1.6369e-06	123.42	3	IMTSVTFTK(1)CLYAQLVQQR	-0.57802	2	1.10862
O95905	324	K	Protein ecdysoneless homolog OS=Homo sapiens OX=9606 GN=ECD PE=1 SV=1	ECD	1	6.42655e-14	192.85	2	K(1)SLVTASPLWASFLESLK	0.36988	2	1.48296
O95905	341	K	Protein ecdysoneless homolog OS=Homo sapiens OX=9606 GN=ECD PE=1 SV=1	ECD	1	1.55129e-05	112.82	3	SLVTASPLWASFLESLK(1)K	0.30363	1	1.18893
O95905	347	K	Protein ecdysoneless homolog OS=Homo sapiens OX=9606 GN=ECD PE=1 SV=1	ECD	1	0.00194478	70.197	3	NDYFK(1)GLIEGSAQYR	0.30632	1	1
O95905	100	K	Protein ecdysoneless homolog OS=Homo sapiens OX=9606 GN=ECD PE=1 SV=1	ECD	1	0.0172593	43.991	3	QITK(1)EFPELVAR	0.12651	1	0.64808
O95905	180	K	Protein ecdysoneless homolog OS=Homo sapiens OX=9606 GN=ECD PE=1 SV=1	ECD	1	1.90613e-10	130.56	4	SGAESWLPTTPPTIPQALNIITAHSEK(1)ILASESIR	-0.4318	1	1.54128
O95905	250	K	Protein ecdysoneless homolog OS=Homo sapiens OX=9606 GN=ECD PE=1 SV=1	ECD	1	0.00535661	80.688	2	VFK(1)TFLPETR	0.32015	2	1.02816
O95905	68	K	Protein ecdysoneless homolog OS=Homo sapiens OX=9606 GN=ECD PE=1 SV=1	ECD	0.969469	0.0125567	47.568	4	YK(0.031)PGK(0.969)GGVPAHMFGVTK	0.46733	1	1
O95948	446	K	One cut domain family member 2 OS=Homo sapiens OX=9606 GN=ONECUT2 PE=2 SV=2	ONECUT2	1	0.0191089	74.301	2	TLFAIFK(1)ENK	2.9606	2
O96000	91	K	NADH dehydrogenase [ubiquinone] 1 beta subcomplex subunit 10 OS=Homo sapiens OX=9606 GN=NDUFB10 PE=1 SV=3	NDUFB10	1	0.00628963	68.413	3	DYK(1)VDQEIINIMQDR	0.17431	1	1.0604
O96000	131	K	NADH dehydrogenase [ubiquinone] 1 beta subcomplex subunit 10 OS=Homo sapiens OX=9606 GN=NDUFB10 PE=1 SV=3	NDUFB10	1	6.3968e-47	309.68	2	EVEQFTQVAK(1)AYQDR	-0.60596	4	0.972709
O96000	105	K	NADH dehydrogenase [ubiquinone] 1 beta subcomplex subunit 10 OS=Homo sapiens OX=9606 GN=NDUFB10 PE=1 SV=3	NDUFB10	1	0.0515627	78.994	2	LK(1)ACQQR	-1.199	1	1
O96000	7	K	NADH dehydrogenase [ubiquinone] 1 beta subcomplex subunit 10 OS=Homo sapiens OX=9606 GN=NDUFB10 PE=1 SV=3	NDUFB10	1	0.000117627	101.43	3	PDSWDK(1)DVYPEPPR	0.45694	2	0.916438
O96005	534	K	Cleft lip and palate transmembrane protein 1 OS=Homo sapiens OX=9606 GN=CLPTM1 PE=1 SV=1	CLPTM1	1	0.0082466	57.203	3	LK(1)SVAHLPWR	-0.67798	1	1.25349
O96005	224	K	Cleft lip and palate transmembrane protein 1 OS=Homo sapiens OX=9606 GN=CLPTM1 PE=1 SV=1	CLPTM1	1	0.000478459	85.16	3	NLLTGETEADPEMIK(1)R	-0.18472	2	1.06206
O96006	457	K	E3 SUMO-protein ligase ZBED1 OS=Homo sapiens OX=9606 GN=ZBED1 PE=1 SV=1	ZBED1	1	0.000141699	74.819	3	ELSK(1)TYQETPEIDMFLNVATFLDPR	0.306	1	1
O96006	453	K	E3 SUMO-protein ligase ZBED1 OS=Homo sapiens OX=9606 GN=ZBED1 PE=1 SV=1	ZBED1	1	0.00387711	109.48	2	EVIAK(1)ELSK	0.15656	3	0.911216
O96006	530	K	E3 SUMO-protein ligase ZBED1 OS=Homo sapiens OX=9606 GN=ZBED1 PE=1 SV=1	ZBED1	1	5.22204e-05	126.07	2	IFPVPEEPPVK(1)K	-0.32928	4	0.898943
O96006	632	K	E3 SUMO-protein ligase ZBED1 OS=Homo sapiens OX=9606 GN=ZBED1 PE=1 SV=1	ZBED1	1	2.67197e-05	121.9	2	LFGSAANVVSAK(1)R	-0.32037	5	0.852641
O96006	113	K	E3 SUMO-protein ligase ZBED1 OS=Homo sapiens OX=9606 GN=ZBED1 PE=1 SV=1	ZBED1	1	9.05881e-06	112.48	4	LKPESSQQPGQDALAVK(1)AGHGYDSK	-0.42218	2	0.816585
O96006	80	K	E3 SUMO-protein ligase ZBED1 OS=Homo sapiens OX=9606 GN=ZBED1 PE=1 SV=1	ZBED1	1	4.73337e-12	159.8	3	NHPEEFCEFVK(1)SNTEQMR	-0.15393	1
O96006	14	K	E3 SUMO-protein ligase ZBED1 OS=Homo sapiens OX=9606 GN=ZBED1 PE=1 SV=1	ZBED1	1	0.00956991	61.641	3	SLESSQTDLK(1)LVAHPR	-1.5734	1
O96006	579	K	E3 SUMO-protein ligase ZBED1 OS=Homo sapiens OX=9606 GN=ZBED1 PE=1 SV=1	ZBED1	1	1.92572e-05	134.38	2	SQK(1)VLGLNEDPLK	0.17027	4	0.856559
O96006	589	K	E3 SUMO-protein ligase ZBED1 OS=Homo sapiens OX=9606 GN=ZBED1 PE=1 SV=1	ZBED1	1	0.0357625	43.024	3	VLGLNEDPLK(1)WWSDR	-0.63256	1	1
O96011	158	K	Peroxisomal membrane protein 11B OS=Homo sapiens OX=9606 GN=PEX11B PE=1 SV=1	PEX11B	1	2.48346e-10	136.08	3	LK(1)GSGGGVPGGSETGGLGGPGTPGGGLPQLALK	0.028167	2	0.992844
O96019	62	K	Actin-like protein 6A OS=Homo sapiens OX=9606 GN=ACTL6A PE=1 SV=1	ACTL6A	1	4.41552e-05	110.84	3	GK(1)QGGPTYYIDTNALR	-0.57604	2	0.937924
O96019	303	K	Actin-like protein 6A OS=Homo sapiens OX=9606 GN=ACTL6A PE=1 SV=1	ACTL6A	1	2.20002e-05	132.56	2	LK(1)IPEGLFDPSNVK	-0.19061	4	0.908777
O96019	112	K	Actin-like protein 6A OS=Homo sapiens OX=9606 GN=ACTL6A PE=1 SV=1	ACTL6A	1	1.07949e-21	202.17	3	MHVK(1)SEASLHPVLMSEAPWNTR	-0.28351	4	1.08335
P00338	5	K	L-lactate dehydrogenase A chain OS=Homo sapiens OX=9606 GN=LDHA PE=1 SV=2	LDHA	1	2.84329e-06	141.91	2	ATLK(1)DQLIYNLLK	-0.24617	2	0.605795
P00338	14	K	L-lactate dehydrogenase A chain OS=Homo sapiens OX=9606 GN=LDHA PE=1 SV=2	LDHA	1	2.18979e-47	305.2	2	DQLIYNLLK(1)EEQTPQNK	1.067	4	0.850786
P00338	57	K	L-lactate dehydrogenase A chain OS=Homo sapiens OX=9606 GN=LDHA PE=1 SV=2	LDHA	1	3.51845e-18	213.06	2	DLADELALVDVIEDK(1)LK	-0.26564	6	1.75993
P00338	59	K	L-lactate dehydrogenase A chain OS=Homo sapiens OX=9606 GN=LDHA PE=1 SV=2	LDHA	1	2.18857e-59	344.71	2	LK(1)GEMMDLQHGSLFLR	-0.48001	6	1.049
P00338	22	K	L-lactate dehydrogenase A chain OS=Homo sapiens OX=9606 GN=LDHA PE=1 SV=2	LDHA	1	1.82177e-05	94.606	3	EEQTPQNK(1)ITVVGVGAVGMACAISILMK	-0.12404	1
P00338	90	K	L-lactate dehydrogenase A chain OS=Homo sapiens OX=9606 GN=LDHA PE=1 SV=2	LDHA	1	6.82201e-36	271.08	2	DYNVTANSK(1)LVIITAGAR	-0.53559	3	1.07719
P00338	232	K	L-lactate dehydrogenase A chain OS=Homo sapiens OX=9606 GN=LDHA PE=1 SV=2	LDHA	1	1.09087e-71	358.71	4	EVHK(1)QVVESAYEVIK(1)LK	-0.31816	6	0.881126
P00338	243	K	L-lactate dehydrogenase A chain OS=Homo sapiens OX=9606 GN=LDHA PE=1 SV=2	LDHA	1	1.86202e-05	122.52	3	QVVESAYEVIK(1)LK	-0.11591	4	1.04794
P00338	245	K	L-lactate dehydrogenase A chain OS=Homo sapiens OX=9606 GN=LDHA PE=1 SV=2	LDHA	1	5.38676e-12	140.17	3	LK(1)GYTSWAIGLSVADLAESIMK	-0.14543	1	1
P00338	126	K	L-lactate dehydrogenase A chain OS=Homo sapiens OX=9606 GN=LDHA PE=1 SV=2	LDHA	1	6.57263e-06	131.79	3	FIIPNVVK(1)YSPNCK	0.45625	2	0.930293
P00338	284	K	L-lactate dehydrogenase A chain OS=Homo sapiens OX=9606 GN=LDHA PE=1 SV=2	LDHA	1	9.75442e-05	85.182	3	GLYGIK(1)DDVFLSVPCILGQNGISDLVK	-1.2445	1	1
P00338	318	K	L-lactate dehydrogenase A chain OS=Homo sapiens OX=9606 GN=LDHA PE=1 SV=2	LDHA	1	1.15166e-10	221.91	3	K(1)SADTLWGIQK	-0.24901	4	0.914642
P00338	328	K	L-lactate dehydrogenase A chain OS=Homo sapiens OX=9606 GN=LDHA PE=1 SV=2	LDHA	1	3.22989e-11	195.36	3	SADTLWGIQK(1)ELQF	-0.72253	4	0.339352
P00338	222	K	L-lactate dehydrogenase A chain OS=Homo sapiens OX=9606 GN=LDHA PE=1 SV=2	LDHA	0.966618	1.66427e-28	253.97	5	TLHPDLGTDK(0.967)DK(0.033)EQWK	0.063011	3	0.959429
P00338	224	K	L-lactate dehydrogenase A chain OS=Homo sapiens OX=9606 GN=LDHA PE=1 SV=2	LDHA	0.988687	4.70833e-37	289.89	3	TLHPDLGTDK(0.011)DK(0.989)EQWK	-0.15278	6	1.11681
P00338	228	K	L-lactate dehydrogenase A chain OS=Homo sapiens OX=9606 GN=LDHA PE=1 SV=2	LDHA	1	4.31763e-27	235.26	3	TLHPDLGTDKDKEQWK(1)EVHK	-0.057721	6	0.918665
P00338	278	K	L-lactate dehydrogenase A chain OS=Homo sapiens OX=9606 GN=LDHA PE=1 SV=2	LDHA	1	0.000455941	85.837	4	VHPVSTMIK(1)GLYGIK	-0.30756	7	1.05258
P00367	352	K	Glutamate dehydrogenase 1, mitochondrial OS=Homo sapiens OX=9606 GN=GLUD1 PE=1 SV=2	GLUD1	1	4.46593e-05	100.41	3	ELEDFK(1)LQHGSILGFPK	0.029241	2	1.06388
P00367	480	K	Glutamate dehydrogenase 1, mitochondrial OS=Homo sapiens OX=9606 GN=GLUD1 PE=1 SV=2	GLUD1	1	0.00547619	61.942	3	FGK(1)HGGTIPIVPTAEFQDR	0.37844	2	1
P00374	133	K	Dihydrofolate reductase OS=Homo sapiens OX=9606 GN=DHFR PE=1 SV=2	DHFR	1	1.37188e-12	184	4	EAMNHPGHLK(1)LFVTR	-0.499	4	0.96262
P00374	81	K	Dihydrofolate reductase OS=Homo sapiens OX=9606 GN=DHFR PE=1 SV=2	DHFR	1	0.000671309	82.102	3	ELK(1)EPPQGAHFLSR	-0.2632	4	1.10285
P00374	185	K	Dihydrofolate reductase OS=Homo sapiens OX=9606 GN=DHFR PE=1 SV=2	DHFR	1	0.0147678	96.492	2	FEVYEK(1)ND	-0.024911	2	0.943271
P00374	156	K	Dihydrofolate reductase OS=Homo sapiens OX=9606 GN=DHFR PE=1 SV=2	DHFR	1	2.08166e-05	105.67	3	IMQDFESDTFFPEIDLEK(1)YK	0.14282	2	1.06735
P00374	158	K	Dihydrofolate reductase OS=Homo sapiens OX=9606 GN=DHFR PE=1 SV=2	DHFR	1	3.59008e-05	118.16	4	YK(1)LLPEYPGVLSDVQEEK(1)GIK	-0.36829	5	0.930691
P00374	174	K	Dihydrofolate reductase OS=Homo sapiens OX=9606 GN=DHFR PE=1 SV=2	DHFR	1	3.27168e-09	162.48	4	YK(1)LLPEYPGVLSDVQEEK(1)GIK	-0.36829	5	1.0042
P00374	47	K	Dihydrofolate reductase OS=Homo sapiens OX=9606 GN=DHFR PE=1 SV=2	DHFR	1	1.18641e-26	233.37	2	MTTTSSVEGK(1)QNLVIMGK	0.21357	4	1.1395
P00374	55	K	Dihydrofolate reductase OS=Homo sapiens OX=9606 GN=DHFR PE=1 SV=2	DHFR	1	0.0163309	52.867	3	QNLVIMGK(1)K	2.8396	1
P00374	99	K	Dihydrofolate reductase OS=Homo sapiens OX=9606 GN=DHFR PE=1 SV=2	DHFR	1	7.31805e-61	347.29	2	SLDDALK(1)LTEQPELANK	-0.038111	8	0.965455
P00374	64	K	Dihydrofolate reductase OS=Homo sapiens OX=9606 GN=DHFR PE=1 SV=2	DHFR	1	0.000502015	95.417	3	TWFSIPEK(1)NRPLK	0.30974	4	1.0345
P00374	123	K	Dihydrofolate reductase OS=Homo sapiens OX=9606 GN=DHFR PE=1 SV=2	DHFR	1	4.1207e-09	147.93	3	VDMVWIVGGSSVYK(1)EAMNHPGHLK	1.284	5	0.999649
P00374	179	K	Dihydrofolate reductase OS=Homo sapiens OX=9606 GN=DHFR PE=1 SV=2	DHFR	1	0.0124727	86.136	3	YK(1)FEVYEK	0.18957	3	0.982763
P00387	163	K	NADH-cytochrome b5 reductase 3 OS=Homo sapiens OX=9606 GN=CYB5R3 PE=1 SV=3	CYB5R3	1	0.0226376	107.9	3	FAIRPDK(1)K	0.052069	4	1.14713
P00387	42	K	NADH-cytochrome b5 reductase 3 OS=Homo sapiens OX=9606 GN=CYB5R3 PE=1 SV=3	CYB5R3	1	0.000276625	85.619	3	STPAITLESPDIK(1)YPLR	-0.16098	2	1.025
P00390	379	K	Glutathione reductase, mitochondrial OS=Homo sapiens OX=9606 GN=GSR PE=1 SV=2	GSR	1	1.17215e-05	111.49	3	GIYAVGDVCGK(1)ALLTPVAIAAGR	0.49135	2	1.03349
P00390	340	K	Glutathione reductase, mitochondrial OS=Homo sapiens OX=9606 GN=GSR PE=1 SV=2	GSR	1	0.0192379	67.08	2	VPNTK(1)DLSLNK	-0.84232	2	0.980936
P00403	171	K	Cytochrome c oxidase subunit 2 OS=Homo sapiens OX=9606 GN=MT-CO2 PE=1 SV=1	MT-CO2	1	0.000865933	65.428	4	MMITSQDVLHSWAVPTLGLK(1)TDAIPGR	1.3447	1	1
P00491	179	K	Purine nucleoside phosphorylase OS=Homo sapiens OX=9606 GN=PNP PE=1 SV=2	PNP	1	1.79221e-06	156.16	2	ALSTWK(1)QMGEQR	-0.7995	4	1.01444
P00491	265	K	Purine nucleoside phosphorylase OS=Homo sapiens OX=9606 GN=PNP PE=1 SV=2	PNP	1	6.48199e-05	103.6	3	ANHEEVLAAGK(1)QAAQK	-1.0608	1	1.0463
P00491	95	K	Purine nucleoside phosphorylase OS=Homo sapiens OX=9606 GN=PNP PE=1 SV=2	PNP	1	2.65794e-05	110.35	4	FHMYEGYPLWK(1)VTFPVR	-0.52162	1	1
P00491	287	K	Purine nucleoside phosphorylase OS=Homo sapiens OX=9606 GN=PNP PE=1 SV=2	PNP	1	7.25095e-07	141.85	2	LEQFVSILMASIPLPDK(1)AS	0.081166	4	1.44892
P00491	22	K	Purine nucleoside phosphorylase OS=Homo sapiens OX=9606 GN=PNP PE=1 SV=2	PNP	1	1.30007e-54	292.93	3	NTAEWLLSHTK(1)HRPQVAIICGSGLGGLTDK	-0.85677	7	1.17233
P00491	254	K	Purine nucleoside phosphorylase OS=Homo sapiens OX=9606 GN=PNP PE=1 SV=2	PNP	1	3.15521e-10	152.04	3	VIMDYESLEK(1)ANHEEVLAAGK	-2.7904	1	1
P00491	211	K	Purine nucleoside phosphorylase OS=Homo sapiens OX=9606 GN=PNP PE=1 SV=2	PNP	1	1.15956e-07	124.86	3	VLQK(1)LGADAVGMSTVPEVIVAR	0.057771	2	0.958209
P00492	213	K	Hypoxanthine-guanine phosphoribosyltransferase OS=Homo sapiens OX=9606 GN=HPRT1 PE=1 SV=2	HPRT1	1	2.44582e-13	164.22	2	DLNHVCVISETGK(1)AK	0.10646	2	1.32524
P00492	55	K	Hypoxanthine-guanine phosphoribosyltransferase OS=Homo sapiens OX=9606 GN=HPRT1 PE=1 SV=2	HPRT1	1	0.000260476	82.007	4	DVMK(1)EMGGHHIVALCVLK	-0.56014	4	1.02463
P00492	83	K	Hypoxanthine-guanine phosphoribosyltransferase OS=Homo sapiens OX=9606 GN=HPRT1 PE=1 SV=2	HPRT1	1	0.000626631	83.53	3	FFADLLDYIK(1)ALNR	-0.071768	1	1
P00492	159	K	Hypoxanthine-guanine phosphoribosyltransferase OS=Homo sapiens OX=9606 GN=HPRT1 PE=1 SV=2	HPRT1	1	0.00348186	70.399	2	MVK(1)VASLLVK	0.20254	4	1.00025
P00492	166	K	Hypoxanthine-guanine phosphoribosyltransferase OS=Homo sapiens OX=9606 GN=HPRT1 PE=1 SV=2	HPRT1	1	0.00769066	134.12	2	VASLLVK(1)R	0.21743	2	0.919221
P00492	175	K	Hypoxanthine-guanine phosphoribosyltransferase OS=Homo sapiens OX=9606 GN=HPRT1 PE=1 SV=2	HPRT1	1	2.24423e-05	124.07	2	SVGYK(1)PDFVGFEIPDK	-1.1728	3	1.11425
P00492	115	K	Hypoxanthine-guanine phosphoribosyltransferase OS=Homo sapiens OX=9606 GN=HPRT1 PE=1 SV=2	HPRT1	1	5.36597e-08	130.27	3	SYCNDQSTGDIK(1)VIGGDDLSTLTGK	0.0045143	1	1.0167
P00492	128	K	Hypoxanthine-guanine phosphoribosyltransferase OS=Homo sapiens OX=9606 GN=HPRT1 PE=1 SV=2	HPRT1	1	5.33837e-06	112.91	3	VIGGDDLSTLTGK(1)NVLIVEDIIDTGK	-0.28765	1
P00505	122	K	Aspartate aminotransferase, mitochondrial OS=Homo sapiens OX=9606 GN=GOT2 PE=1 SV=3	GOT2	1	0.00883427	61.87	3	ASAELALGENSEVLK(1)SGR	-0.3244	1	1
P00505	159	K	Aspartate aminotransferase, mitochondrial OS=Homo sapiens OX=9606 GN=GOT2 PE=1 SV=3	GOT2	1	0.000762628	73.464	3	DVFLPK(1)PTWGNHTPIFR	-1.8232	1	1.113
P00505	338	K	Aspartate aminotransferase, mitochondrial OS=Homo sapiens OX=9606 GN=GOT2 PE=1 SV=3	GOT2	1	0.0112887	121.85	2	K(1)QWLQEVK	1.9442	2	0.985849
P00505	363	K	Aspartate aminotransferase, mitochondrial OS=Homo sapiens OX=9606 GN=GOT2 PE=1 SV=3	GOT2	1	0.0579572	43.448	2	TQLVSNLK(1)K	-1.3051	1	0.206929
P00533	757	K	Epidermal growth factor receptor OS=Homo sapiens OX=9606 GN=EGFR PE=1 SV=2	EGFR	1	1.11912e-11	163.68	3	ANK(1)EILDEAYVMASVDNPHVCR	-0.41857	2	0.867625
P00533	970	K	Epidermal growth factor receptor OS=Homo sapiens OX=9606 GN=EGFR PE=1 SV=2	EGFR	1	4.05396e-07	186.16	2	ELIIEFSK(1)MAR	0.51678	4	0.794892
P00533	737	K	Epidermal growth factor receptor OS=Homo sapiens OX=9606 GN=EGFR PE=1 SV=2	EGFR	1	0.00169908	93.649	2	GLWIPEGEK(1)VK	-0.11624	8	0.894686
P00533	716	K	Epidermal growth factor receptor OS=Homo sapiens OX=9606 GN=EGFR PE=1 SV=2	EGFR	1	2.16074e-05	132.86	2	IK(1)VLGSGAFGTVYK	-0.23341	3	0.958411
P00533	708	K	Epidermal growth factor receptor OS=Homo sapiens OX=9606 GN=EGFR PE=1 SV=2	EGFR	1	0.0359538	75.189	2	ILK(1)ETEFK	1.7961	1	1
P00533	860	K	Epidermal growth factor receptor OS=Homo sapiens OX=9606 GN=EGFR PE=1 SV=2	EGFR	1	0.00074305	85.988	3	ITDFGLAK(1)LLGAEEK	-0.22537	1
P00533	867	K	Epidermal growth factor receptor OS=Homo sapiens OX=9606 GN=EGFR PE=1 SV=2	EGFR	1	4.77944e-06	135.37	3	LLGAEEK(1)EYHAEGGK	-0.35379	2	0.98012
P00533	929	K	Epidermal growth factor receptor OS=Homo sapiens OX=9606 GN=EGFR PE=1 SV=2	EGFR	1	5.24076e-14	189.9	3	PYDGIPASEISSILEK(1)GER	0.37657	2	0.939234
P00558	146	K	Phosphoglycerate kinase 1 OS=Homo sapiens OX=9606 GN=PGK1 PE=1 SV=3	PGK1	1	0.00445481	67.704	3	AEPAK(1)IEAFR	-0.12191	2	1.30717
P00558	216	K	Phosphoglycerate kinase 1 OS=Homo sapiens OX=9606 GN=PGK1 PE=1 SV=3	PGK1	1	3.57555e-07	125.73	3	ALESPERPFLAILGGAK(1)VADK	0.24314	4	1.12754
P00558	220	K	Phosphoglycerate kinase 1 OS=Homo sapiens OX=9606 GN=PGK1 PE=1 SV=3	PGK1	1	0.00435018	62.69	3	VADK(1)IQLINNMLDK	0.023597	1
P00558	156	K	Phosphoglycerate kinase 1 OS=Homo sapiens OX=9606 GN=PGK1 PE=1 SV=3	PGK1	1	8.32244e-10	156.29	3	ASLSK(1)LGDVYVNDAFGTAHR	0.57349	4	1.06523
P00558	106	K	Phosphoglycerate kinase 1 OS=Homo sapiens OX=9606 GN=PGK1 PE=1 SV=3	PGK1	1	7.02334e-06	109.26	3	DCVGPEVEK(1)ACANPAAGSVILLENLR	0.34442	1
P00558	272	K	Phosphoglycerate kinase 1 OS=Homo sapiens OX=9606 GN=PGK1 PE=1 SV=3	PGK1	1	0.0548345	59.245	2	DLMSK(1)AEK	-1.3994	1	0.953813
P00558	97	K	Phosphoglycerate kinase 1 OS=Homo sapiens OX=9606 GN=PGK1 PE=1 SV=3	PGK1	1	1.62292e-05	135.79	2	DVLFLK(1)DCVGPEVEK	-0.38332	3	1.08372
P00558	297	K	Phosphoglycerate kinase 1 OS=Homo sapiens OX=9606 GN=PGK1 PE=1 SV=3	PGK1	1	0.0148622	41.575	3	FDENAK(1)TGQATVASGIPAGWMGLDCGPESSK	0.1619	1	1
P00558	291	K	Phosphoglycerate kinase 1 OS=Homo sapiens OX=9606 GN=PGK1 PE=1 SV=3	PGK1	1	1.85813e-09	158.17	3	ITLPVDFVTADK(1)FDENAK	0.28525	1
P00558	267	K	Phosphoglycerate kinase 1 OS=Homo sapiens OX=9606 GN=PGK1 PE=1 SV=3	PGK1	1	0.0234545	84.368	2	IVK(1)DLMSK	1.6589	1
P00558	192	K	Phosphoglycerate kinase 1 OS=Homo sapiens OX=9606 GN=PGK1 PE=1 SV=3	PGK1	1	0.00875447	130.22	2	K(1)ELNYFAK	0.90434	2	0.968117
P00558	91	K	Phosphoglycerate kinase 1 OS=Homo sapiens OX=9606 GN=PGK1 PE=1 SV=3	PGK1	1	0.00104635	96.89	3	SLLGK(1)DVLFLK	0.07422	4	0.715654
P00558	6	K	Phosphoglycerate kinase 1 OS=Homo sapiens OX=9606 GN=PGK1 PE=1 SV=3	PGK1	1	0.00149605	82.287	2	SLSNK(1)LTLDK	0.2936	1
P00558	75	K	Phosphoglycerate kinase 1 OS=Homo sapiens OX=9606 GN=PGK1 PE=1 SV=3	PGK1	1	3.37622e-06	99.446	4	SVVLMSHLGRPDGVPMPDK(1)YSLEPVAVELK	-0.90882	2	1.19268
P00558	86	K	Phosphoglycerate kinase 1 OS=Homo sapiens OX=9606 GN=PGK1 PE=1 SV=3	PGK1	1	5.00637e-06	127.3	3	YSLEPVAVELK(1)SLLGK	0.11748	2	1.3088
P00558	30	K	Phosphoglycerate kinase 1 OS=Homo sapiens OX=9606 GN=PGK1 PE=1 SV=3	PGK1	1	2.69595e-05	110.56	3	VDFNVPMK(1)NNQITNNQR	0.48882	1
P00558	264	K	Phosphoglycerate kinase 1 OS=Homo sapiens OX=9606 GN=PGK1 PE=1 SV=3	PGK1	1	0.000175447	87.352	3	VLNNMEIGTSLFDEEGAK(1)IVK	0.31838	1
P00558	388	K	Phosphoglycerate kinase 1 OS=Homo sapiens OX=9606 GN=PGK1 PE=1 SV=3	PGK1	1	0.00264289	55.171	3	WNTEDK(1)VSHVSTGGGASLELLEGK	-0.16879	1	0.811381
P00746	123	K	Complement factor D OS=Homo sapiens OX=9606 GN=CFD PE=1 SV=5	CFD	1	0.000644785	66.083	5	AVPHPDSQPDTIDHDLLLLQLSEK(1)ATLGPAVR	-0.30707	2	1
P00751	413	K	Complement factor B OS=Homo sapiens OX=9606 GN=CFB PE=1 SV=2	CFB	1	0.0125752	82.279	2	DLLYIGK(1)DR	-0.041896	1
P00751	45	K	Complement factor B OS=Homo sapiens OX=9606 GN=CFB PE=1 SV=2	CFB	1	0.0139206	44.654	3	PQGSCSLEGVEIK(1)GGSFR	0.11502	1	0.864578
P00966	228	K	Argininosuccinate synthase OS=Homo sapiens OX=9606 GN=ASS1 PE=1 SV=2	ASS1	1	0.000128106	105.03	3	APNTPDILEIEFK(1)K	-0.14528	1
P00966	260	K	Argininosuccinate synthase OS=Homo sapiens OX=9606 GN=ASS1 PE=1 SV=2	ASS1	1	0.000135079	74.287	4	DGTTHQTSLELFMYLNEVAGK(1)HGVGR	0.71271	1
P00966	234	K	Argininosuccinate synthase OS=Homo sapiens OX=9606 GN=ASS1 PE=1 SV=2	ASS1	1	0.0212728	45.161	2	GVPVK(1)VTNVK	-0.52688	3	1.06955
P00966	239	K	Argininosuccinate synthase OS=Homo sapiens OX=9606 GN=ASS1 PE=1 SV=2	ASS1	1	5.14351e-08	125.82	3	VTNVK(1)DGTTHQTSLELFMYLNEVAGK	-0.45199	2	1.35683
P00966	310	K	Argininosuccinate synthase OS=Homo sapiens OX=9606 GN=ASS1 PE=1 SV=2	ASS1	1	0.0143799	97.033	2	IK(1)QGLGLK	-0.46216	1	1.06491
P00966	58	K	Argininosuccinate synthase OS=Homo sapiens OX=9606 GN=ASS1 PE=1 SV=2	ASS1	1	0.00163274	103.7	3	K(1)VFIEDVSR	-1.9571	4	0.967172
P00966	165	K	Argininosuccinate synthase OS=Homo sapiens OX=9606 GN=ASS1 PE=1 SV=2	ASS1	1	4.25813e-05	98.269	3	NDLMEYAK(1)QHGIPIPVTPK	1.645	1	0.911248
P00966	176	K	Argininosuccinate synthase OS=Homo sapiens OX=9606 GN=ASS1 PE=1 SV=2	ASS1	1	7.15505e-08	105.98	5	QHGIPIPVTPK(1)NPWSMDENLMHISYEAGILENPK	-0.46126	1	1
P00966	199	K	Argininosuccinate synthase OS=Homo sapiens OX=9606 GN=ASS1 PE=1 SV=2	ASS1	1	0.000608499	66.378	4	NPWSMDENLMHISYEAGILENPK(1)NQAPPGLYTK	0.5669	1
P00966	209	K	Argininosuccinate synthase OS=Homo sapiens OX=9606 GN=ASS1 PE=1 SV=2	ASS1	1	3.14947e-08	162.93	2	NQAPPGLYTK(1)TQDPAK	0.039678	4	0.930409
P00966	215	K	Argininosuccinate synthase OS=Homo sapiens OX=9606 GN=ASS1 PE=1 SV=2	ASS1	1	2.78079e-05	99.409	3	TQDPAK(1)APNTPDILEIEFK	0.86979	2	1.00657
P00966	348	K	Argininosuccinate synthase OS=Homo sapiens OX=9606 GN=ASS1 PE=1 SV=2	ASS1	1	0.000544077	102.52	3	VEGK(1)VQVSVLK	0.34446	4	1.14966
P00966	355	K	Argininosuccinate synthase OS=Homo sapiens OX=9606 GN=ASS1 PE=1 SV=2	ASS1	1	0.000123355	98.942	3	VQVSVLK(1)GQVYILGR	-0.07941	2	0.920955
P01033	45	K	Metalloproteinase inhibitor 1 OS=Homo sapiens OX=9606 GN=TIMP1 PE=1 SV=1	TIMP1	1	1.79554e-07	147.7	3	AK(1)FVGTPEVNQTTLYQR	2.9992	2	1
P01033	141	K	Metalloproteinase inhibitor 1 OS=Homo sapiens OX=9606 GN=TIMP1 PE=1 SV=1	TIMP1	1	2.62866e-08	141.53	3	GFTK(1)TYTVGCEECTVFPCLSIPCK	-0.45021	2	0.844781
P01033	180	K	Metalloproteinase inhibitor 1 OS=Homo sapiens OX=9606 GN=TIMP1 PE=1 SV=1	TIMP1	1	1.99766e-22	214.95	3	LQSGTHCLWTDQLLQGSEK(1)GFQSR	-0.7766	2	1.24298
P01033	70	K	Metalloproteinase inhibitor 1 OS=Homo sapiens OX=9606 GN=TIMP1 PE=1 SV=1	TIMP1	1	1.27481e-05	123.29	3	MYK(1)GFQALGDAADIR	0.36951	2	0.937257
P01106	392	K	Myc proto-oncogene protein OS=Homo sapiens OX=9606 GN=MYC PE=1 SV=1	MYC	1	0.0114716	104.21	2	APK(1)VVILK	-0.060653	2	0.982873
P01106	412	K	Myc proto-oncogene protein OS=Homo sapiens OX=9606 GN=MYC PE=1 SV=1	MYC	1	0.000136301	86.557	3	ATAYILSVQAEEQK(1)LISEEDLLR	1.3691	1
P01106	389	K	Myc proto-oncogene protein OS=Homo sapiens OX=9606 GN=MYC PE=1 SV=1	MYC	1	3.30567e-12	198.4	3	DQIPELENNEK(1)APK	0.092533	3	0.955446
P01106	430	K	Myc proto-oncogene protein OS=Homo sapiens OX=9606 GN=MYC PE=1 SV=1	MYC	1	0.0196475	115.69	2	HK(1)LEQLR	-0.94374	1	0.949424
P01106	323	K	Myc proto-oncogene protein OS=Homo sapiens OX=9606 GN=MYC PE=1 SV=1	MYC	1	0.000285674	180.7	2	KDYPAAK(1)R	0.14281	4	0.989717
P01106	52	K	Myc proto-oncogene protein OS=Homo sapiens OX=9606 GN=MYC PE=1 SV=1	MYC	1	3.08015e-08	169.89	2	K(1)FELLPTPPLSPSR	0.69045	3	0.952902
P01106	148	K	Myc proto-oncogene protein OS=Homo sapiens OX=9606 GN=MYC PE=1 SV=1	MYC	1	2.33338e-13	215.83	3	LVSEK(1)LASYQAAR	0.41002	4	1.22295
P01111	117	K	GTPase NRas OS=Homo sapiens OX=9606 GN=NRAS PE=1 SV=1	NRAS	1	0.0156696	52.185	3	DSDDVPMVLVGNK(1)CDLPTR	0.26685	2	1.08741
P01116	117	K	GTPase KRas OS=Homo sapiens OX=9606 GN=KRAS PE=1 SV=1	KRAS	0.999506	0.0370684	44.052	4	VKDSEDVPMVLVGNK(1)CDLPSR	0.16592	1
P01130	830	K	Low-density lipoprotein receptor OS=Homo sapiens OX=9606 GN=LDLR PE=1 SV=1	LDLR	1	4.67394e-103	352.93	4	NINSINFDNPVYQK(1)TTEDEVHICHNQDGYSYPSR	-0.0061487	9	1.14029
P01137	291	K	Transforming growth factor beta-1 proprotein OS=Homo sapiens OX=9606 GN=TGFB1 PE=1 SV=2	TGFB1	1	7.42563e-09	149	3	ALDTNYCFSSTEK(1)NCCVR	0.019319	2	1.21406
P01137	106	K	Transforming growth factor beta-1 proprotein OS=Homo sapiens OX=9606 GN=TGFB1 PE=1 SV=2	TGFB1	1	4.77709e-06	119.16	3	VAGESAEPEPEPEADYYAK(1)EVTR	0.34548	2	1.09647
P01137	123	K	Transforming growth factor beta-1 proprotein OS=Homo sapiens OX=9606 GN=TGFB1 PE=1 SV=2	TGFB1	1	9.30861e-05	103.39	3	VLMVETHNEIYDK(1)FK	-0.78084	2	0.763047
P01889	267	K	HLA class I histocompatibility antigen, B alpha chain OS=Homo sapiens OX=9606 GN=HLA-B PE=1 SV=3	HLA-B	1	3.64288e-18	212.69	2	TFQK(1)WAAVVVPSGEEQR	-0.59766	1	1.15161
P04439	292	K	HLA class I histocompatibility antigen, A alpha chain OS=Homo sapiens OX=9606 GN=HLA-A PE=1 SV=2	HLA-A	1	8.25797e-07	142.26	3	YTCHVQHEGLPK(1)PLTLR	-0.3255	6	1.29522
P02545	171	K	Prelamin-A/C OS=Homo sapiens OX=9606 GN=LMNA PE=1 SV=1	LMNA	1	0.0179604	59.975	2	GQVAK(1)LEAALGEAK	-0.054981	2	1.25394
P02545	180	K	Prelamin-A/C OS=Homo sapiens OX=9606 GN=LMNA PE=1 SV=1	LMNA	1	0.00434524	91.867	2	LEAALGEAK(1)K	-0.82937	1	1.04329
P02545	311	K	Prelamin-A/C OS=Homo sapiens OX=9606 GN=LMNA PE=1 SV=1	LMNA	1	4.99417e-07	136.26	3	IDSLSAQLSQLQK(1)QLAAK	-0.54773	2	0.964379
P02545	378	K	Prelamin-A/C OS=Homo sapiens OX=9606 GN=LMNA PE=1 SV=1	LMNA	1	0.00117796	154.49	3	K(1)LLEGEEER	-1.203	2	1.06771
P02545	233	K	Prelamin-A/C OS=Homo sapiens OX=9606 GN=LMNA PE=1 SV=1	LMNA	1	0.000642815	131.06	3	LVEIDNGK(1)QR	0.45185	4	1.11605
P02545	597	K	Prelamin-A/C OS=Homo sapiens OX=9606 GN=LMNA PE=1 SV=1	LMNA	1	1.05708e-17	162.1	4	TVLCGTCGQPADK(1)ASASGSGAQVGGPISSGSSASSVTVTR	-0.84055	3	1.09625
P02654	47	K	Apolipoprotein C-I OS=Homo sapiens OX=9606 GN=APOC1 PE=1 SV=1	APOC1	1	0.00882726	82.287	2	EFGNTLEDK(1)AR	0.27305	4	1.1488
P02786	344	K	Transferrin receptor protein 1 OS=Homo sapiens OX=9606 GN=TFRC PE=1 SV=2	TFRC	1	2.3404e-05	102.39	3	AAAEK(1)LFGNMEGDCPSDWK	-0.46555	2	1.04158
P02786	358	K	Transferrin receptor protein 1 OS=Homo sapiens OX=9606 GN=TFRC PE=1 SV=2	TFRC	1	3.52943e-14	188.38	3	LFGNMEGDCPSDWK(1)TDSTCR	-0.39155	2	0.943743
P02786	58	K	Transferrin receptor protein 1 OS=Homo sapiens OX=9606 GN=TFRC PE=1 SV=2	TFRC	1	0.0621985	70.716	2	ANVTK(1)PK	0.30695	1	1
P02786	418	K	Transferrin receptor protein 1 OS=Homo sapiens OX=9606 GN=TFRC PE=1 SV=2	TFRC	1	0.0495331	45.33	2	DAWGPGAAK(1)SGVGTALLLK	-0.29218	1	1.02783
P02786	189	K	Transferrin receptor protein 1 OS=Homo sapiens OX=9606 GN=TFRC PE=1 SV=2	TFRC	1	0.00327296	70.977	3	DQHFVK(1)IQVK	0.72778	2
P02786	161	K	Transferrin receptor protein 1 OS=Homo sapiens OX=9606 GN=TFRC PE=1 SV=2	TFRC	1	2.30944e-05	102.69	3	EAGSQK(1)DENLALYVENQFR	0.20374	1	0.914835
P02786	531	K	Transferrin receptor protein 1 OS=Homo sapiens OX=9606 GN=TFRC PE=1 SV=2	TFRC	1	6.73132e-11	172.5	3	HPVTGQFLYQDSNWASK(1)VEK	1.1572	1	1
P02786	394	K	Transferrin receptor protein 1 OS=Homo sapiens OX=9606 GN=TFRC PE=1 SV=2	TFRC	1	1.21865e-11	154.84	4	ILNIFGVIK(1)GFVEPDHYVVVGAQR	-0.013658	2	1
P02786	585	K	Transferrin receptor protein 1 OS=Homo sapiens OX=9606 GN=TFRC PE=1 SV=2	TFRC	1	0.00127699	103.87	2	IPELNK(1)VAR	0.66426	3	1.00409
P02786	720	K	Transferrin receptor protein 1 OS=Homo sapiens OX=9606 GN=TFRC PE=1 SV=2	TFRC	1	4.29169e-05	120.57	3	K(1)QNNGAFNETLFR	1.7186	2	0.935766
P02786	439	K	Transferrin receptor protein 1 OS=Homo sapiens OX=9606 GN=TFRC PE=1 SV=2	TFRC	1	8.2295e-06	116.87	3	LAQMFSDMVLK(1)DGFQPSR	0.099576	2	1.03256
P02786	53	K	Transferrin receptor protein 1 OS=Homo sapiens OX=9606 GN=TFRC PE=1 SV=2	TFRC	0.999611	2.09075e-14	182.34	4	LAVDEEENADNNTK(1)ANVTKPK	-0.22784	4	1.32842
P02786	145	K	Transferrin receptor protein 1 OS=Homo sapiens OX=9606 GN=TFRC PE=1 SV=2	TFRC	1	2.93747e-08	145.88	3	LDSTDFTGTIK(1)LLNENSYVPR	-0.66348	2	1.03556
P02786	134	K	Transferrin receptor protein 1 OS=Homo sapiens OX=9606 GN=TFRC PE=1 SV=2	TFRC	1	2.63061e-17	201.48	3	LSEK(1)LDSTDFTGTIK	0.46903	4	1.15858
P02786	665	K	Transferrin receptor protein 1 OS=Homo sapiens OX=9606 GN=TFRC PE=1 SV=2	TFRC	1	7.4592e-05	111.79	3	LTTDFGNAEK(1)TDR	-0.26443	1	1.04818
P02786	39	K	Transferrin receptor protein 1 OS=Homo sapiens OX=9606 GN=TFRC PE=1 SV=2	TFRC	1	1.54933e-42	254.25	4	QVDGDNSHVEMK(1)LAVDEEENADNNTK	0.99539	8	1.03235
P02786	693	K	Transferrin receptor protein 1 OS=Homo sapiens OX=9606 GN=TFRC PE=1 SV=2	TFRC	1	9.96403e-05	93.768	3	VEYHFLSPYVSPK(1)ESPFR	0.20885	3	0.820405
P02786	508	K	Transferrin receptor protein 1 OS=Homo sapiens OX=9606 GN=TFRC PE=1 SV=2	TFRC	1	1.982e-14	195.38	3	VSASPLLYTLIEK(1)TMQNVK	-0.19458	2	1.11576
P02792	83	K	Ferritin light chain OS=Homo sapiens OX=9606 GN=FTL PE=1 SV=2	FTL	0.751894	0.00527938	60.631	4	ALFQDIK(0.752)K(0.248)PAEDEWGK	0.24427	1	1.03405
P02792	106	K	Ferritin light chain OS=Homo sapiens OX=9606 GN=FTL PE=1 SV=2	FTL	1	0.00433195	63.691	3	K(1)LNQALLDLHALGSAR	-0.49299	1	0.869375
P04035	606	K	3-hydroxy-3-methylglutaryl-coenzyme A reductase OS=Homo sapiens OX=9606 GN=HMGCR PE=1 SV=1	HMGCR	1	0.000177816	87.156	3	ACDSAEVK(1)AWLETSEGFAVIK	-0.17562	1	0.944118
P04035	619	K	3-hydroxy-3-methylglutaryl-coenzyme A reductase OS=Homo sapiens OX=9606 GN=HMGCR PE=1 SV=1	HMGCR	1	0.00101987	70.99	3	AWLETSEGFAVIK(1)EAFDSTSR	1.4397	3	1.10133
P04035	670	K	3-hydroxy-3-methylglutaryl-coenzyme A reductase OS=Homo sapiens OX=9606 GN=HMGCR PE=1 SV=1	HMGCR	1	5.28351e-06	115.63	3	ALSK(1)LHEYFPEMQILAVSGNYCTDK	-0.46254	4	0.950843
P04035	142	K	3-hydroxy-3-methylglutaryl-coenzyme A reductase OS=Homo sapiens OX=9606 GN=HMGCR PE=1 SV=1	HMGCR	1	1.3145e-44	297.16	2	ASTLAK(1)FALSSNSQDEVR	0.12907	5	1.06618
P04035	474	K	3-hydroxy-3-methylglutaryl-coenzyme A reductase OS=Homo sapiens OX=9606 GN=HMGCR PE=1 SV=1	HMGCR	1	3.73266e-07	128.26	4	FLSDAEIIQLVNAK(1)HIPAYK	-0.11427	2	1.01511
P04035	480	K	3-hydroxy-3-methylglutaryl-coenzyme A reductase OS=Homo sapiens OX=9606 GN=HMGCR PE=1 SV=1	HMGCR	1	7.39361e-05	100.41	3	HIPAYK(1)LETLMETHER	0.57453	4	1.08303
P04035	704	K	3-hydroxy-3-methylglutaryl-coenzyme A reductase OS=Homo sapiens OX=9606 GN=HMGCR PE=1 SV=1	HMGCR	1	0.000326093	108.24	3	GK(1)SVVCEAVIPAK	-0.71238	4	0.868464
P04035	715	K	3-hydroxy-3-methylglutaryl-coenzyme A reductase OS=Homo sapiens OX=9606 GN=HMGCR PE=1 SV=1	HMGCR	1	8.9454e-05	107.39	3	SVVCEAVIPAK(1)VVR	-0.40111	2	0.85334
P04035	885	K	3-hydroxy-3-methylglutaryl-coenzyme A reductase OS=Homo sapiens OX=9606 GN=HMGCR PE=1 SV=1	HMGCR	1	4.37746e-18	244.12	2	INLQDLQGACTK(1)K	-0.17791	1	0.987424
P04035	502	K	3-hydroxy-3-methylglutaryl-coenzyme A reductase OS=Homo sapiens OX=9606 GN=HMGCR PE=1 SV=1	HMGCR	1	1.18894e-05	124.47	3	K(1)LSEPSSLQYLPYR	0.46593	2	1.04936
P04035	692	K	3-hydroxy-3-methylglutaryl-coenzyme A reductase OS=Homo sapiens OX=9606 GN=HMGCR PE=1 SV=1	HMGCR	1	0.0220337	82.445	2	K(1)PAAINWIEGR	1.6575	1
P04035	633	K	3-hydroxy-3-methylglutaryl-coenzyme A reductase OS=Homo sapiens OX=9606 GN=HMGCR PE=1 SV=1	HMGCR	1	3.70664e-05	137.05	2	LQK(1)LHTSIAGR	-0.21107	3	1.04216
P04035	362	K	3-hydroxy-3-methylglutaryl-coenzyme A reductase OS=Homo sapiens OX=9606 GN=HMGCR PE=1 SV=1	HMGCR	1	2.89461e-06	155.5	2	NPITSPVVTQK(1)K	0.39542	3	1.027
P04035	873	K	3-hydroxy-3-methylglutaryl-coenzyme A reductase OS=Homo sapiens OX=9606 GN=HMGCR PE=1 SV=1	HMGCR	1	2.72177e-13	200.93	2	SK(1)INLQDLQGACTK	-2.8716	3	1.03858
P04035	248	K	3-hydroxy-3-methylglutaryl-coenzyme A reductase OS=Homo sapiens OX=9606 GN=HMGCR PE=1 SV=1	HMGCR	1	8.74263e-47	304.89	2	VLEEEENK(1)PNPVTQR	0.16343	3	1.17059
P04035	299	K	3-hydroxy-3-methylglutaryl-coenzyme A reductase OS=Homo sapiens OX=9606 GN=HMGCR PE=1 SV=1	HMGCR	1	1.56651e-12	204.5	4	WIADPSPQNSTADTSK(1)VSLGLDENVSK(1)R	-0.094348	6	1.10603
P04035	288	K	3-hydroxy-3-methylglutaryl-coenzyme A reductase OS=Homo sapiens OX=9606 GN=HMGCR PE=1 SV=1	HMGCR	1	1.19273e-12	171.08	4	WIADPSPQNSTADTSK(1)VSLGLDENVSK(1)R	-0.094348	4	1.04533
P04062	237	K	Lysosomal acid glucosylceramidase OS=Homo sapiens OX=9606 GN=GBA PE=1 SV=3	GBA	1	0.00730596	49.224	4	GSLK(1)GQPGDIYHQTWAR	0.20297	1
P04062	332	K	Lysosomal acid glucosylceramidase OS=Homo sapiens OX=9606 GN=GBA PE=1 SV=3	GBA	1	0.00290537	63.337	3	LLLPHWAK(1)VVLTDPEAAK	0.31884	4	1.16814
P04062	447	K	Lysosomal acid glucosylceramidase OS=Homo sapiens OX=9606 GN=GBA PE=1 SV=3	GBA	1	1.79122e-05	106.94	3	NFVDSPIIVDITK(1)DTFYK	0.451	1	1
P04062	505	K	Lysosomal acid glucosylceramidase OS=Homo sapiens OX=9606 GN=GBA PE=1 SV=3	GBA	1	0.00654845	75.509	2	SSK(1)DVPLTIK	-2.7438	1	1.0486
P04062	194	K	Lysosomal acid glucosylceramidase OS=Homo sapiens OX=9606 GN=GBA PE=1 SV=3	GBA	1	0.0017572	62.237	4	TYTYADTPDDFQLHNFSLPEEDTK(1)LK	-0.42544	1	0.925857
P04062	118	K	Lysosomal acid glucosylceramidase OS=Homo sapiens OX=9606 GN=GBA PE=1 SV=3	GBA	1	0.00116324	61.112	3	VK(1)GFGGAMTDAAALNILALSPPAQNLLLK	-0.31173	3	1.08445
P04075	99	K	Fructose-bisphosphate aldolase A OS=Homo sapiens OX=9606 GN=ALDOA PE=1 SV=2	ALDOA	1	5.58193e-08	170	2	PFPQVIK(1)SK	-3.0659	6	0.920636
P04075	101	K	Fructose-bisphosphate aldolase A OS=Homo sapiens OX=9606 GN=ALDOA PE=1 SV=2	ALDOA	1	0.0276839	71.451	2	SK(1)GGVVGIK	-0.078584	1	1
P04075	342	K	Fructose-bisphosphate aldolase A OS=Homo sapiens OX=9606 GN=ALDOA PE=1 SV=2	ALDOA	1	1.88205e-14	165.98	4	ALANSLACQGK(1)YTPSGQAGAAASESLFVSNHAY	0.8023	4	0.984211
P04075	230	K	Fructose-bisphosphate aldolase A OS=Homo sapiens OX=9606 GN=ALDOA PE=1 SV=2	ALDOA	1	4.70553e-05	86.084	5	ALSDHHIYLEGTLLK(1)PNMVTPGHACTQK	-0.22847	4	0.92369
P04075	153	K	Fructose-bisphosphate aldolase A OS=Homo sapiens OX=9606 GN=ALDOA PE=1 SV=2	ALDOA	1	1.05692e-11	157.83	4	CVLK(1)IGEHTPSALAIMENANVLAR	0.20392	4	1.14423
P04075	147	K	Fructose-bisphosphate aldolase A OS=Homo sapiens OX=9606 GN=ALDOA PE=1 SV=2	ALDOA	1	0.00167328	97.431	3	DGADFAK(1)WR	-0.18357	4	0.945529
P04075	322	K	Fructose-bisphosphate aldolase A OS=Homo sapiens OX=9606 GN=ALDOA PE=1 SV=2	ALDOA	1	1.27277e-06	161.67	3	ENLK(1)AAQEEYVK	-0.015323	4	0.959989
P04075	28	K	Fructose-bisphosphate aldolase A OS=Homo sapiens OX=9606 GN=ALDOA PE=1 SV=2	ALDOA	1	6.65021e-14	193.16	3	IVAPGK(1)GILAADESTGSIAK(1)R	0.24065	7	1.16284
P04075	42	K	Fructose-bisphosphate aldolase A OS=Homo sapiens OX=9606 GN=ALDOA PE=1 SV=2	ALDOA	1	1.40258e-09	154.19	3	IVAPGK(1)GILAADESTGSIAK(1)R	0.24065	3	0.834962
P04075	14	K	Fructose-bisphosphate aldolase A OS=Homo sapiens OX=9606 GN=ALDOA PE=1 SV=2	ALDOA	1	0.00874537	98.009	2	K(1)ELSDIAHR	0.34667	2
P04075	13	K	Fructose-bisphosphate aldolase A OS=Homo sapiens OX=9606 GN=ALDOA PE=1 SV=2	ALDOA	1	2.81929e-08	158.01	3	PYQYPALTPEQK(1)K	0.202	2	1.07602
P04075	111	K	Fructose-bisphosphate aldolase A OS=Homo sapiens OX=9606 GN=ALDOA PE=1 SV=2	ALDOA	1	9.07833e-18	186.34	3	VDK(1)GVVPLAGTNGETTTQGLDGLSER	0.14779	2	1.1437
P04075	87	K	Fructose-bisphosphate aldolase A OS=Homo sapiens OX=9606 GN=ALDOA PE=1 SV=2	ALDOA	1	1.56899e-07	123.25	5	VNPCIGGVILFHETLYQK(1)ADDGRPFPQVIK	0.28511	2	1
P04075	200	K	Fructose-bisphosphate aldolase A OS=Homo sapiens OX=9606 GN=ALDOA PE=1 SV=2	ALDOA	1	9.75499e-25	201.21	3	YASICQQNGIVPIVEPEILPDGDHDLK(1)R	-0.66768	6	1.19286
P04083	128	K	Annexin A1 OS=Homo sapiens OX=9606 GN=ANXA1 PE=1 SV=2	ANXA1	1	1.80906e-08	148.2	3	AAMK(1)GLGTDEDTLIEILASR	0.12402	2	1.28715
P04083	90	K	Annexin A1 OS=Homo sapiens OX=9606 GN=ANXA1 PE=1 SV=2	ANXA1	1	0.00637248	52.026	3	AAYLQETGK(1)PLDETLK	1.7289	1	1.11042
P04083	97	K	Annexin A1 OS=Homo sapiens OX=9606 GN=ANXA1 PE=1 SV=2	ANXA1	0.990445	0.00263656	70.235	3	AAYLQETGK(0.01)PLDETLK(0.99)K	0.56607	1	1.17553
P04083	98	K	Annexin A1 OS=Homo sapiens OX=9606 GN=ANXA1 PE=1 SV=2	ANXA1	1	1.55686e-12	178.66	3	K(1)ALTGHLEEVVLALLK	-0.34518	1	1.7159
P04083	58	K	Annexin A1 OS=Homo sapiens OX=9606 GN=ANXA1 PE=1 SV=2	ANXA1	1	0.00404028	80.459	3	AIMVK(1)GVDEATIIDILTK	4.2023	1
P04083	274	K	Annexin A1 OS=Homo sapiens OX=9606 GN=ANXA1 PE=1 SV=2	ANXA1	1	0.00778427	56.225	2	CATSK(1)PAFFAEK	1.5887	4	1.04937
P04083	166	K	Annexin A1 OS=Homo sapiens OX=9606 GN=ANXA1 PE=1 SV=2	ANXA1	1	6.65509e-12	178.32	2	DLAK(1)DITSDTSGDFR	-0.17444	2	1.04382
P04083	53	K	Annexin A1 OS=Homo sapiens OX=9606 GN=ANXA1 PE=1 SV=2	ANXA1	1	2.21677e-08	124.51	4	GGPGSAVSPYPTFNPSSDVAALHK(1)AIMVK	-0.27454	2	0.903121
P04083	185	K	Annexin A1 OS=Homo sapiens OX=9606 GN=ANXA1 PE=1 SV=2	ANXA1	1	0.00578347	86.624	2	NALLSLAK(1)GDR	-1.4018	1
P04083	81	K	Annexin A1 OS=Homo sapiens OX=9606 GN=ANXA1 PE=1 SV=2	ANXA1	1	1.8321e-05	114.88	3	QQIK(1)AAYLQETGKPLDETLK	0.12039	2	1.01299
P04083	312	K	Annexin A1 OS=Homo sapiens OX=9606 GN=ANXA1 PE=1 SV=2	ANXA1	1	0.00251067	69.108	3	SEIDMNDIK(1)AFYQK	0.0037332	1
P04083	29	K	Annexin A1 OS=Homo sapiens OX=9606 GN=ANXA1 PE=1 SV=2	ANXA1	1	0.00217313	49.984	4	SSK(1)GGPGSAVSPYPTFNPSSDVAALHK	-0.27867	2	0.980748
P04083	257	K	Annexin A1 OS=Homo sapiens OX=9606 GN=ANXA1 PE=1 SV=2	ANXA1	1	0.00841086	53.388	3	VLDLELK(1)GDIEK	-0.30567	1
P04083	245	K	Annexin A1 OS=Homo sapiens OX=9606 GN=ANXA1 PE=1 SV=2	ANXA1	1	0.0221881	86.136	2	YSK(1)HDMNK	0.67265	3	0.903651
P04150	681	K	Glucocorticoid receptor OS=Homo sapiens OX=9606 GN=NR3C1 PE=1 SV=1	NR3C1	1	0.000314046	108.9	2	DGLK(1)SQELFDEIR	-1.3151	2	1.03689
P04150	699	K	Glucocorticoid receptor OS=Homo sapiens OX=9606 GN=NR3C1 PE=1 SV=1	NR3C1	1	0.0429593	70.268	2	ELGK(1)AIVK	-0.9465	1	0.225176
P04150	498	K	Glucocorticoid receptor OS=Homo sapiens OX=9606 GN=NR3C1 PE=1 SV=1	NR3C1	1	9.1318e-08	130.01	3	IK(1)GIQQATTGVSQETSENPGNK	0.0302	1	1
P04150	480	K	Glucocorticoid receptor OS=Homo sapiens OX=9606 GN=NR3C1 PE=1 SV=1	NR3C1	1	0.000432373	95.401	3	K(1)CLQAGMNLEAR	-0.56747	1	1.10303
P04150	644	K	Glucocorticoid receptor OS=Homo sapiens OX=9606 GN=NR3C1 PE=1 SV=1	NR3C1	1	0.00168199	68.369	5	MTLPCMYDQCK(1)HMLYVSSELHR	-1.1819	1	1.06964
P04150	695	K	Glucocorticoid receptor OS=Homo sapiens OX=9606 GN=NR3C1 PE=1 SV=1	NR3C1	1	0.00883584	99.136	2	MTYIK(1)ELGK	-0.25183	5	1.06806
P04150	280	K	Glucocorticoid receptor OS=Homo sapiens OX=9606 GN=NR3C1 PE=1 SV=1	NR3C1	1	1.82409e-05	119.92	3	TEK(1)EDFIELCTPGVIK	0.83411	2	0.834026
P04150	677	K	Glucocorticoid receptor OS=Homo sapiens OX=9606 GN=NR3C1 PE=1 SV=1	NR3C1	1	5.9874e-05	122.69	2	TLLLLSSVPK(1)DGLK	0.30245	2	0.983191
P04150	763	K	Glucocorticoid receptor OS=Homo sapiens OX=9606 GN=NR3C1 PE=1 SV=1	NR3C1	1	8.53812e-09	146.64	3	TMSIEFPEMLAEIITNQIPK(1)YSNGNIK	0.4527	1	1
P04179	130	K	Superoxide dismutase [Mn], mitochondrial OS=Homo sapiens OX=9606 GN=SOD2 PE=1 SV=3	SOD2	1	0.0207149	76.478	2	DFGSFDK(1)FK	-0.0042606	2	0.957776
P04183	211	K	Thymidine kinase, cytosolic OS=Homo sapiens OX=9606 GN=TK1 PE=1 SV=2	TK1	1	0.00120551	72.315	3	ENCPVPGK(1)PGEAVAAR	0.27757	1	1.13797
P04183	180	K	Thymidine kinase, cytosolic OS=Homo sapiens OX=9606 GN=TK1 PE=1 SV=2	TK1	1	1.90804e-08	150.59	3	EVEVIGGADK(1)YHSVCR	0.59128	1	0.988957
P04183	32	K	Thymidine kinase, cytosolic OS=Homo sapiens OX=9606 GN=TK1 PE=1 SV=2	TK1	1	0.00125201	76.027	3	GQIQVILGPMFSGK(1)STELMR	1.9013	1	1
P04183	220	K	Thymidine kinase, cytosolic OS=Homo sapiens OX=9606 GN=TK1 PE=1 SV=2	TK1	1	8.6867e-08	161.19	2	K(1)LFAPQQILQCSPAN	-0.0043933	1	0.695111
P04183	16	K	Thymidine kinase, cytosolic OS=Homo sapiens OX=9606 GN=TK1 PE=1 SV=2	TK1	1	5.36602e-13	182.07	2	SCINLPTVLPGSPSK(1)TR	-0.090484	2	0.988833
P04406	66	K	Glyceraldehyde-3-phosphate dehydrogenase OS=Homo sapiens OX=9606 GN=GAPDH PE=1 SV=3	GAPDH	1	8.05137e-14	191.61	3	AENGK(1)LVINGNPITIFQER	0.29027	3	0.913431
P04406	117	K	Glyceraldehyde-3-phosphate dehydrogenase OS=Homo sapiens OX=9606 GN=GAPDH PE=1 SV=3	GAPDH	1	0.000735048	105.81	2	AGAHLQGGAK(1)R	-0.052617	2	1
P04406	219	K	Glyceraldehyde-3-phosphate dehydrogenase OS=Homo sapiens OX=9606 GN=GAPDH PE=1 SV=3	GAPDH	1	1.64365e-10	199.11	4	AVGK(1)VIPELNGK(1)LTGMAFR	0.44547	8	1.08092
P04406	227	K	Glyceraldehyde-3-phosphate dehydrogenase OS=Homo sapiens OX=9606 GN=GAPDH PE=1 SV=3	GAPDH	1	2.21506e-12	196.44	2	VIPELNGK(1)LTGMAFR	-0.15426	14	1.07841
P04406	215	K	Glyceraldehyde-3-phosphate dehydrogenase OS=Homo sapiens OX=9606 GN=GAPDH PE=1 SV=3	GAPDH	1	6.70237e-09	150.49	2	GALQNIIPASTGAAK(1)AVGK	0.10775	4	0.945996
P04406	162	K	Glyceraldehyde-3-phosphate dehydrogenase OS=Homo sapiens OX=9606 GN=GAPDH PE=1 SV=3	GAPDH	1	1.80375e-06	75.309	5	IISNASCTTNCLAPLAK(1)VIHDNFGIVEGLMTTVHAITATQK	-0.47841	1	1
P04406	186	K	Glyceraldehyde-3-phosphate dehydrogenase OS=Homo sapiens OX=9606 GN=GAPDH PE=1 SV=3	GAPDH	1	4.76781e-36	239.53	5	VIHDNFGIVEGLMTTVHAITATQK(1)TVDGPSGK(1)LWR	-0.014536	5	0.952556
P04406	86	K	Glyceraldehyde-3-phosphate dehydrogenase OS=Homo sapiens OX=9606 GN=GAPDH PE=1 SV=3	GAPDH	1	3.46253e-29	237.86	2	IK(1)WGDAGAEYVVESTGVFTTMEK	0.53262	5	0.979367
P04406	107	K	Glyceraldehyde-3-phosphate dehydrogenase OS=Homo sapiens OX=9606 GN=GAPDH PE=1 SV=3	GAPDH	1	8.98628e-07	98.839	4	WGDAGAEYVVESTGVFTTMEK(1)AGAHLQGGAK	0.043529	1	1.13894
P04406	251	K	Glyceraldehyde-3-phosphate dehydrogenase OS=Homo sapiens OX=9606 GN=GAPDH PE=1 SV=3	GAPDH	0.821073	0.0208772	44.612	4	LEK(0.821)PAK(0.179)YDDIK	0.63095	1	1
P04406	254	K	Glyceraldehyde-3-phosphate dehydrogenase OS=Homo sapiens OX=9606 GN=GAPDH PE=1 SV=3	GAPDH	0.999994	4.53366e-05	149.96	2	LEKPAK(1)YDDIK	0.59592	4	1.10966
P04406	194	K	Glyceraldehyde-3-phosphate dehydrogenase OS=Homo sapiens OX=9606 GN=GAPDH PE=1 SV=3	GAPDH	1	1.89008e-05	147.51	5	VIHDNFGIVEGLMTTVHAITATQK(1)TVDGPSGK(1)LWR	-0.014536	4	1.10222
P04406	139	K	Glyceraldehyde-3-phosphate dehydrogenase OS=Homo sapiens OX=9606 GN=GAPDH PE=1 SV=3	GAPDH	1	7.62765e-18	185.28	4	VIISAPSADAPMFVMGVNHEK(1)YDNSLK	0.24	12	1.04802
P04406	145	K	Glyceraldehyde-3-phosphate dehydrogenase OS=Homo sapiens OX=9606 GN=GAPDH PE=1 SV=3	GAPDH	1	4.69225e-16	181.83	3	YDNSLK(1)IISNASCTTNCLAPLAK	-0.15265	2	1.02169
P04406	5	K	Glyceraldehyde-3-phosphate dehydrogenase OS=Homo sapiens OX=9606 GN=GAPDH PE=1 SV=3	GAPDH	1	0.00202584	87.806	3	VK(1)VGVNGFGR	-0.21856	4	0.821587
P04406	334	K	Glyceraldehyde-3-phosphate dehydrogenase OS=Homo sapiens OX=9606 GN=GAPDH PE=1 SV=3	GAPDH	1	0.00680672	75.416	2	VVDLMAHMASK(1)E	0.19689	2	1.03802
P04406	263	K	Glyceraldehyde-3-phosphate dehydrogenase OS=Homo sapiens OX=9606 GN=GAPDH PE=1 SV=3	GAPDH	1	2.70288e-05	142.83	3	VVK(1)QASEGPLK	-0.11886	4	1.0222
P04424	69	K	Argininosuccinate lyase OS=Homo sapiens OX=9606 GN=ASL PE=1 SV=4	ASL	1	0.00363961	51.398	3	AEMDQILHGLDK(1)VAEEWAQGTFK	-1.3426	1	1.26312
P04424	80	K	Argininosuccinate lyase OS=Homo sapiens OX=9606 GN=ASL PE=1 SV=4	ASL	1	4.19843e-08	133.95	4	VAEEWAQGTFK(1)LNSNDEDIHTANER	0.64353	2	1.10898
P04424	106	K	Argininosuccinate lyase OS=Homo sapiens OX=9606 GN=ASL PE=1 SV=4	ASL	1	8.84044e-05	107.61	3	ELIGATAGK(1)LHTGR	-0.03415	2	1.14306
P04424	23	K	Argininosuccinate lyase OS=Homo sapiens OX=9606 GN=ASL PE=1 SV=4	ASL	1	2.60049e-05	100.92	3	FVGAVDPIMEK(1)FNASIAYDR	-0.94807	1	1
P04424	51	K	Argininosuccinate lyase OS=Homo sapiens OX=9606 GN=ASL PE=1 SV=4	ASL	1	0.000812604	106.35	2	GLEK(1)AGLLTK	-0.52292	2	0.972313
P04424	97	K	Argininosuccinate lyase OS=Homo sapiens OX=9606 GN=ASL PE=1 SV=4	ASL	1	0.000153898	120.06	2	LK(1)ELIGATAGK	0.06655	1	1.07615
P04439	92	K	HLA class I histocompatibility antigen, A alpha chain OS=Homo sapiens OX=9606 GN=HLA-A PE=1 SV=2	HLA-A	1	0.00191369	90.15	2	NVK(1)AQSQTDR	-0.44454	11	0.800505
P04439	168	K	HLA class I histocompatibility antigen, A alpha chain OS=Homo sapiens OX=9606 GN=HLA-A PE=1 SV=2	HLA-A	1	4.51921e-13	199.49	3	SWTAADMAAQITK(1)R	0.29461	3	1.1443
P04439	200	K	HLA class I histocompatibility antigen, A alpha chain OS=Homo sapiens OX=9606 GN=HLA-A PE=1 SV=2	HLA-A	1	1.54958e-05	166.77	3	YLENGK(1)ETLQR	0.46439	5	1.13489
P04626	937	K	Receptor tyrosine-protein kinase erbB-2 OS=Homo sapiens OX=9606 GN=ERBB2 PE=1 SV=1	ERBB2	1	0.00193271	78.098	3	EIPDLLEK(1)GER	0.13418	3	1.03687
P04626	716	K	Receptor tyrosine-protein kinase erbB-2 OS=Homo sapiens OX=9606 GN=ERBB2 PE=1 SV=1	ERBB2	1	0.00983828	111.01	3	ILK(1)ETELR	0.16227	2	0.887959
P04626	753	K	Receptor tyrosine-protein kinase erbB-2 OS=Homo sapiens OX=9606 GN=ERBB2 PE=1 SV=1	ERBB2	1	0.00247889	107.32	3	IPVAIK(1)VLR	-0.32691	4	0.86866
P04626	883	K	Receptor tyrosine-protein kinase erbB-2 OS=Homo sapiens OX=9606 GN=ERBB2 PE=1 SV=1	ERBB2	1	6.6976e-06	118.53	3	LLDIDETEYHADGGK(1)VPIK	-0.80675	3	1.02468
P04632	135	K	Calpain small subunit 1 OS=Homo sapiens OX=9606 GN=CAPNS1 PE=1 SV=1	CAPNS1	1	0.00516217	58.139	3	HPDLK(1)TDGFGIDTCR	0.44007	2	1.08578
P04632	179	K	Calpain small subunit 1 OS=Homo sapiens OX=9606 GN=CAPNS1 PE=1 SV=1	CAPNS1	1	0.00246207	71.176	3	WQAIYK(1)QFDTDR	-0.18389	2	0.985847
P04637	164	K	Cellular tumor antigen p53 OS=Homo sapiens OX=9606 GN=TP53 PE=1 SV=4	TP53	1	1.72016e-08	152.89	3	AMAIYK(1)QSQHMTEVVR	-0.64059	1	1
P04637	320	K	Cellular tumor antigen p53 OS=Homo sapiens OX=9606 GN=TP53 PE=1 SV=4	TP53	0.90505	0.00108651	103.75	2	K(0.905)K(0.095)PLDGEYFTLQIR	-0.68517	2	1.28308
P04637	120	K	Cellular tumor antigen p53 OS=Homo sapiens OX=9606 GN=TP53 PE=1 SV=4	TP53	1	0.00348118	55.621	3	LGFLHSGTAK(1)SVTCTYSPALNK	0.7851	2	1.15118
P04637	132	K	Cellular tumor antigen p53 OS=Homo sapiens OX=9606 GN=TP53 PE=1 SV=4	TP53	1	2.21424e-05	103.61	3	SVTCTYSPALNK(1)MFCQLAK	-0.19318	1	0.971864
P04792	198	K	Heat shock protein beta-1 OS=Homo sapiens OX=9606 GN=HSPB1 PE=1 SV=2	HSPB1	1	0.0041039	59.728	3	AQLGGPEAAK(1)SDETAAK	0.19374	1	1.1256
P04792	123	K	Heat shock protein beta-1 OS=Homo sapiens OX=9606 GN=HSPB1 PE=1 SV=2	HSPB1	1	0.013524	46.408	3	DGVVEITGK(1)HEER	1.2648	1	1
P04792	114	K	Heat shock protein beta-1 OS=Homo sapiens OX=9606 GN=HSPB1 PE=1 SV=2	HSPB1	1	6.85972e-07	177.44	4	VSLDVNHFAPDELTVK(1)TK(1)DGVVEITGK	-1.063	6	1.15593
P04792	112	K	Heat shock protein beta-1 OS=Homo sapiens OX=9606 GN=HSPB1 PE=1 SV=2	HSPB1	1	5.37269e-78	350.79	4	VSLDVNHFAPDELTVK(1)TK(1)DGVVEITGK	-1.063	6	1.04885
P04818	308	K	Thymidylate synthase OS=Homo sapiens OX=9606 GN=TYMS PE=1 SV=3	TYMS	1	0.0170882	41.912	3	AEDFQIEGYNPHPTIK(1)MEMAV	0.50753	1	1
P04818	77	K	Thymidylate synthase OS=Homo sapiens OX=9606 GN=TYMS PE=1 SV=3	TYMS	1	0.000363694	128.38	3	DEFPLLTTK(1)R	-0.43658	4	1.07049
P04818	107	K	Thymidylate synthase OS=Homo sapiens OX=9606 GN=TYMS PE=1 SV=3	TYMS	1	0.0025015	95.311	3	GVK(1)IWDANGSR	-0.31463	3	0.874303
P04818	93	K	Thymidylate synthase OS=Homo sapiens OX=9606 GN=TYMS PE=1 SV=3	TYMS	1	0.0183316	41.86	3	GVLEELLWFIK(1)GSTNAK	-0.16661	1	1
P04818	292	K	Thymidylate synthase OS=Homo sapiens OX=9606 GN=TYMS PE=1 SV=3	TYMS	1	1.84639e-07	128.55	3	IDDFK(1)AEDFQIEGYNPHPTIK	0.37553	4	1.0879
P04818	287	K	Thymidylate synthase OS=Homo sapiens OX=9606 GN=TYMS PE=1 SV=3	TYMS	0.849823	1.7589e-05	102.95	5	K(0.148)VEK(0.85)IDDFK(0.002)AEDFQIEGYNPHPTIK	0.45701	1	1
P04818	169	K	Thymidylate synthase OS=Homo sapiens OX=9606 GN=TYMS PE=1 SV=3	TYMS	1	1.01152e-31	282.61	2	VIDTIK(1)TNPDDRR	-0.22902	5	1.10249
P04843	379	K	Dolichyl-diphosphooligosaccharide--protein glycosyltransferase subunit 1 OS=Homo sapiens OX=9606 GN=RPN1 PE=1 SV=1	RPN1	1	0.000117648	92.31	3	IILPEGAK(1)NIEIDSPYEISR	0.11172	2	1.0401
P04843	517	K	Dolichyl-diphosphooligosaccharide--protein glycosyltransferase subunit 1 OS=Homo sapiens OX=9606 GN=RPN1 PE=1 SV=1	RPN1	1	0.00661761	138.06	3	K(1)SLETEHK	0.58158	12	1.09378
P04843	559	K	Dolichyl-diphosphooligosaccharide--protein glycosyltransferase subunit 1 OS=Homo sapiens OX=9606 GN=RPN1 PE=1 SV=1	RPN1	1	0.00642538	60.49	3	LDAQVK(1)ELVLK	-0.081927	1	0.873654
P04843	538	K	Dolichyl-diphosphooligosaccharide--protein glycosyltransferase subunit 1 OS=Homo sapiens OX=9606 GN=RPN1 PE=1 SV=1	RPN1	1	7.18715e-05	123.75	2	LK(1)TEGSDLCDR	-0.71845	2	1.14638
P04843	281	K	Dolichyl-diphosphooligosaccharide--protein glycosyltransferase subunit 1 OS=Homo sapiens OX=9606 GN=RPN1 PE=1 SV=1	RPN1	1	9.75641e-05	98.508	3	SFK(1)TILPAAAQDVYYR	-0.29435	2	1.00832
P04843	488	K	Dolichyl-diphosphooligosaccharide--protein glycosyltransferase subunit 1 OS=Homo sapiens OX=9606 GN=RPN1 PE=1 SV=1	RPN1	1	0.000485491	88.78	3	VACITEQVLTLVNK(1)R	0.37862	1	1.0364
P04843	553	K	Dolichyl-diphosphooligosaccharide--protein glycosyltransferase subunit 1 OS=Homo sapiens OX=9606 GN=RPN1 PE=1 SV=1	RPN1	1	2.58199e-08	193.3	2	VSEMQK(1)LDAQVK	-0.47095	4	1.27231
P04844	69	K	Dolichyl-diphosphooligosaccharide--protein glycosyltransferase subunit 2 OS=Homo sapiens OX=9606 GN=RPN2 PE=1 SV=3	RPN2	1	1.7567e-08	141.48	3	PFTNLESAFYSIVGLSSLGAQVPDAK(1)K	-0.78223	3	1.52395
P04844	243	K	Dolichyl-diphosphooligosaccharide--protein glycosyltransferase subunit 2 OS=Homo sapiens OX=9606 GN=RPN2 PE=1 SV=3	RPN2	1	3.43099e-08	152.34	3	EDQVIQLMNAIFSK(1)K	-0.13442	1	1
P04844	244	K	Dolichyl-diphosphooligosaccharide--protein glycosyltransferase subunit 2 OS=Homo sapiens OX=9606 GN=RPN2 PE=1 SV=3	RPN2	1	6.45994e-08	134.62	4	K(1)NFESLSEAFSVASAAAVLSHNR	-0.018521	3	1.04096
P04844	523	K	Dolichyl-diphosphooligosaccharide--protein glycosyltransferase subunit 2 OS=Homo sapiens OX=9606 GN=RPN2 PE=1 SV=3	RPN2	1	4.48069e-33	223.85	3	FPEEEAPSTVLSQNLFTPK(1)QEIQHLFR	0.55003	4	0.940666
[truncated: 13,493 more rows]

## Sheet: Peptide_quant
ID	Sequence	Length	Modifications	Modified sequence	Protein accession	Protein description	Charge	m/z	Mass error [ppm]	PEP	Score	Intensity
0	AAAAAAALQAKSDEK	15	GlyGly (K)	_AAAAAAALQAK(GlyGly (K))SDEK_	P36578	60S ribosomal protein L4 OS=Homo sapiens OX=9606 GN=RPL4 PE=1 SV=5	3	510.602	3.6296	9.7569e-05	102.28	260750000
1	AAAAAAALQAKSDEK	15	GlyGly (K)	_AAAAAAALQAK(GlyGly (K))SDEK_	P36578	60S ribosomal protein L4 OS=Homo sapiens OX=9606 GN=RPL4 PE=1 SV=5	2	765.4	3.6341	3.8553e-18	220.29	187440000
2	AAAAAAALQAKSDEK	15	GlyGly (K)	_AAAAAAALQAK(GlyGly (K))SDEK_	P36578	60S ribosomal protein L4 OS=Homo sapiens OX=9606 GN=RPL4 PE=1 SV=5	3	510.602	3.1105	0.00010969	99.481	202320000
3	AAAAAAALQAKSDEK	15	GlyGly (K)	_AAAAAAALQAK(GlyGly (K))SDEK_	P36578	60S ribosomal protein L4 OS=Homo sapiens OX=9606 GN=RPL4 PE=1 SV=5	2	765.4	3.6734	1.1295e-28	249.83	132410000
4	AAAAELSLLEKSLGLSK	17	Acetyl (Protein N-term),GlyGly (K)	_(Acetyl (Protein N-term))AAAAELSLLEK(GlyGly (K))SLGLSK_	O43324	Eukaryotic translation elongation factor 1 epsilon-1 OS=Homo sapiens OX=9606 GN=EEF1E1 PE=1 SV=1	2	929.02	0.4004	3.8128e-24	244.72	51565000
5	AAAAELSLLEKSLGLSK	17	Acetyl (Protein N-term),GlyGly (K)	_(Acetyl (Protein N-term))AAAAELSLLEK(GlyGly (K))SLGLSK_	O43324	Eukaryotic translation elongation factor 1 epsilon-1 OS=Homo sapiens OX=9606 GN=EEF1E1 PE=1 SV=1	2	929.02	0.69392	8.1698e-24	240.6	70183000
6	AAAASAAEAGIATTGTEDSDDALLKMTISQQEFGR	35	GlyGly (K)	_AAAASAAEAGIATTGTEDSDDALLK(GlyGly (K))MTISQQEFGR_	P55036	26S proteasome non-ATPase regulatory subunit 4 OS=Homo sapiens OX=9606 GN=PSMD4 PE=1 SV=1	4	903.684	1.8432	4.1832e-27	203.21	661590000
7	AAAASAAEAGIATTGTEDSDDALLKMTISQQEFGR	35	GlyGly (K)	_AAAASAAEAGIATTGTEDSDDALLK(GlyGly (K))MTISQQEFGR_	P55036	26S proteasome non-ATPase regulatory subunit 4 OS=Homo sapiens OX=9606 GN=PSMD4 PE=1 SV=1	3	1204.58	1.7389	7.7485e-48	271.47	342950000
8	AAAASAAEAGIATTGTEDSDDALLKMTISQQEFGR	35	GlyGly (K)	_AAAASAAEAGIATTGTEDSDDALLK(GlyGly (K))MTISQQEFGR_	P55036	26S proteasome non-ATPase regulatory subunit 4 OS=Homo sapiens OX=9606 GN=PSMD4 PE=1 SV=1	4	903.684	1.858	5.4923e-36	225.17	1066100000
9	AAAASAAEAGIATTGTEDSDDALLKMTISQQEFGR	35	GlyGly (K)	_AAAASAAEAGIATTGTEDSDDALLK(GlyGly (K))MTISQQEFGR_	P55036	26S proteasome non-ATPase regulatory subunit 4 OS=Homo sapiens OX=9606 GN=PSMD4 PE=1 SV=1	3	1204.58	1.707	6.0788e-47	260.21	626640000
10	AAAAVVVPAEWIKNWEK	17	Acetyl (Protein N-term),GlyGly (K)	_(Acetyl (Protein N-term))AAAAVVVPAEWIK(GlyGly (K))NWEK_	Q8NI27	THO complex subunit 2 OS=Homo sapiens OX=9606 GN=THOC2 PE=1 SV=2	2	1019.54	0.33383	0.0053196	55.776	11400000
11	AAAEKLFGNMEGDCPSDWK	19	GlyGly (K)	_AAAEK(GlyGly (K))LFGNMEGDCPSDWK_	P02786	Transferrin receptor protein 1 OS=Homo sapiens OX=9606 GN=TFRC PE=1 SV=2	3	747.33	1.2523	6.7063e-05	96.379	99763000
12	AAAEKLFGNMEGDCPSDWK	19	GlyGly (K)	_AAAEK(GlyGly (K))LFGNMEGDCPSDWK_	P02786	Transferrin receptor protein 1 OS=Homo sapiens OX=9606 GN=TFRC PE=1 SV=2	3	747.33	1.1602	2.3404e-05	102.39	108420000
13	AAAGVVSGKIIYEQEGVYIHSSCGK	25	Acetyl (Protein N-term),GlyGly (K)	_(Acetyl (Protein N-term))AAAGVVSGK(GlyGly (K))IIYEQEGVYIHSSCGK_	Q8TC07	TBC1 domain family member 15 OS=Homo sapiens OX=9606 GN=TBC1D15 PE=1 SV=2	3	927.129	1.5869	3.5768e-17	195.71	96243000
14	AAAHCAHVFTTVSQITAIEAQHLLKR	26	GlyGly (K)	_AAAHCAHVFTTVSQITAIEAQHLLK(GlyGly (K))R_	P13807	Glycogen [starch] synthase, muscle OS=Homo sapiens OX=9606 GN=GYS1 PE=1 SV=2	5	598.318	0.56132	8.7645e-06	108.96	37953000
15	AAAHCAHVFTTVSQITAIEAQHLLKR	26	GlyGly (K)	_AAAHCAHVFTTVSQITAIEAQHLLK(GlyGly (K))R_	P13807	Glycogen [starch] synthase, muscle OS=Homo sapiens OX=9606 GN=GYS1 PE=1 SV=2	5	598.318	0.80637	1.3405e-05	100.76	34139000
16	AAAIGIDLGTTYSCVGVFQHGKVEIIANDQGNR	33	GlyGly (K)	_AAAIGIDLGTTYSCVGVFQHGK(GlyGly (K))VEIIANDQGNR_	P0DMV8	Heat shock 70 kDa protein 1A OS=Homo sapiens OX=9606 GN=HSPA1A PE=1 SV=1	4	897.952	1.9689	9.1864e-27	198.79	76945000
17	AAAKPTLTDSLSFCLAQLAAAAGEALGGEKDPATNETPLSR	41	Acetyl (Protein N-term),GlyGly (K)	_(Acetyl (Protein N-term))AAAK(GlyGly (K))PTLTDSLSFCLAQLAAAAGEALGGEKDPATNETPLSR_	Q96C12	Armadillo repeat-containing protein 5 OS=Homo sapiens OX=9606 GN=ARMC5 PE=1 SV=2	4	1068.29	-0.019067	2.1684e-11	122.91	3645700
18	AAALASGCTVEIKGGAHDYYNVLPNK	26	GlyGly (K)	_AAALASGCTVEIK(GlyGly (K))GGAHDYYNVLPNK_	Q8IYS1	Peptidase M20 domain-containing protein 2 OS=Homo sapiens OX=9606 GN=PM20D2 PE=1 SV=2	4	709.104	0.59495	0.0010694	63.573	40558000
19	AAALASGCTVEIKGGAHDYYNVLPNK	26	GlyGly (K)	_AAALASGCTVEIK(GlyGly (K))GGAHDYYNVLPNK_	Q8IYS1	Peptidase M20 domain-containing protein 2 OS=Homo sapiens OX=9606 GN=PM20D2 PE=1 SV=2	4	709.104	0.89541			40712000
20	AAALASLKK	9	GlyGly (K)	_AAALASLK(GlyGly (K))K_	O15269	Serine palmitoyltransferase 1 OS=Homo sapiens OX=9606 GN=SPTLC1 PE=1 SV=1	2	493.803	0.85092	0.027037	73.665	117450000
21	AAALASLKK	9	GlyGly (K)	_AAALASLK(GlyGly (K))K_	O15269	Serine palmitoyltransferase 1 OS=Homo sapiens OX=9606 GN=SPTLC1 PE=1 SV=1	2	493.803	0.33161	0.011309	94.302	178740000
22	AAALKLGQELCGMLHR	16	GlyGly (K)	_AAALK(GlyGly (K))LGQELCGMLHR_	Q13045	Protein flightless-1 homolog OS=Homo sapiens OX=9606 GN=FLII PE=1 SV=2	3	627.998	0.9155	3.6326e-05	113.59	65831000
23	AAALKLGQELCGMLHR	16	GlyGly (K)	_AAALK(GlyGly (K))LGQELCGMLHR_	Q13045	Protein flightless-1 homolog OS=Homo sapiens OX=9606 GN=FLII PE=1 SV=2	3	627.998	0.76737	2.5192e-06	138.19	77216000
24	AAALKLGQELCGMLHRPR	18	GlyGly (K)	_AAALK(GlyGly (K))LGQELCGMLHRPR_	Q13045	Protein flightless-1 homolog OS=Homo sapiens OX=9606 GN=FLII PE=1 SV=2	4	534.539	1.2626	0.00014958	92.575	114160000
25	AAALKLGQELCGMLHRPR	18	GlyGly (K)	_AAALK(GlyGly (K))LGQELCGMLHRPR_	Q13045	Protein flightless-1 homolog OS=Homo sapiens OX=9606 GN=FLII PE=1 SV=2	4	534.539	1.1662	1.7078e-07	145.69	147380000
26	AAALKLGQELCGMLHRPR	18	GlyGly (K)	_AAALK(GlyGly (K))LGQELCGMLHRPR_	Q13045	Protein flightless-1 homolog OS=Homo sapiens OX=9606 GN=FLII PE=1 SV=2	3	712.382	1.2336	1.0772e-06	132.81	54693000
27	AAALKLGQELCGMLHRPR	18	GlyGly (K)	_AAALK(GlyGly (K))LGQELCGMLHRPR_	Q13045	Protein flightless-1 homolog OS=Homo sapiens OX=9606 GN=FLII PE=1 SV=2	5	427.832	-0.13392	0.00020837	78.069	28619000
28	AAALKLGQELCGMLHRPR	18	GlyGly (K)	_AAALK(GlyGly (K))LGQELCGMLHRPR_	Q13045	Protein flightless-1 homolog OS=Homo sapiens OX=9606 GN=FLII PE=1 SV=2	5	427.832	0.00085756			23440000
29	AAALSLSTLASPKGGSGTAGTEPSDIIIPLR	31	GlyGly (K)	_AAALSLSTLASPK(GlyGly (K))GGSGTAGTEPSDIIIPLR_	P98172	Ephrin-B1 OS=Homo sapiens OX=9606 GN=EFNB1 PE=1 SV=1	3	1022.55	1.4165	1.1266e-05	80.342	25902000
30	AAALSLSTLASPKGGSGTAGTEPSDIIIPLR	31	GlyGly (K)	_AAALSLSTLASPK(GlyGly (K))GGSGTAGTEPSDIIIPLR_	P98172	Ephrin-B1 OS=Homo sapiens OX=9606 GN=EFNB1 PE=1 SV=1	3	1022.55	1.6194			24568000
31	AAAMANNLQKGSAGPMR	17	GlyGly (K)	_AAAMANNLQK(GlyGly (K))GSAGPMR_	Q14498	RNA-binding protein 39 OS=Homo sapiens OX=9606 GN=RBM39 PE=1 SV=2	3	601.298	0.41683	3.4346e-06	114.69	103400000
32	AAAMANNLQKGSAGPMR	17	GlyGly (K)	_AAAMANNLQK(GlyGly (K))GSAGPMR_	Q14498	RNA-binding protein 39 OS=Homo sapiens OX=9606 GN=RBM39 PE=1 SV=2	3	601.298	0.53426			138510000
33	AAAPALKHWR	10	Acetyl (Protein N-term),GlyGly (K)	_(Acetyl (Protein N-term))AAAPALK(GlyGly (K))HWR_	Q9NTJ4	Alpha-mannosidase 2C1 OS=Homo sapiens OX=9606 GN=MAN2C1 PE=1 SV=1	3	426.235	-0.58811	0.0074189	65.347	47060000
34	AAAPALKHWR	10	Acetyl (Protein N-term),GlyGly (K)	_(Acetyl (Protein N-term))AAAPALK(GlyGly (K))HWR_	Q9NTJ4	Alpha-mannosidase 2C1 OS=Homo sapiens OX=9606 GN=MAN2C1 PE=1 SV=1	3	426.235	-0.55492	0.0026685	74.92	48249000
35	AAAPAPEEEMDECEQALAAEPKAK	24	GlyGly (K)	_AAAPAPEEEMDECEQALAAEPK(GlyGly (K))AK_	P26641	Elongation factor 1-gamma OS=Homo sapiens OX=9606 GN=EEF1G PE=1 SV=3	3	890.739	1.1483	3.8164e-06	119.34	49253000
36	AAAPAPEEEMDECEQALAAEPKAK	24	GlyGly (K)	_AAAPAPEEEMDECEQALAAEPK(GlyGly (K))AK_	P26641	Elongation factor 1-gamma OS=Homo sapiens OX=9606 GN=EEF1G PE=1 SV=3	3	890.739	0.68249	2.2254e-06	121.47	44281000
37	AAASKLGEFAK	11	GlyGly (K)	_AAASK(GlyGly (K))LGEFAK_	P30154	Serine/threonine-protein phosphatase 2A 65 kDa regulatory subunit A beta isoform OS=Homo sapiens OX=9606 GN=PPP2R1B PE=1 SV=3	3	402.887	-0.13516	0.0027981	70.942	132020000
38	AAASKLGEFAK	11	GlyGly (K)	_AAASK(GlyGly (K))LGEFAK_	P30154	Serine/threonine-protein phosphatase 2A 65 kDa regulatory subunit A beta isoform OS=Homo sapiens OX=9606 GN=PPP2R1B PE=1 SV=3	2	603.827		0.0038751	92.201
39	AAASKLGEFAK	11	GlyGly (K)	_AAASK(GlyGly (K))LGEFAK_	P30154	Serine/threonine-protein phosphatase 2A 65 kDa regulatory subunit A beta isoform OS=Homo sapiens OX=9606 GN=PPP2R1B PE=1 SV=3	3	402.887	-0.51055	0.00059626	91.549	190060000
40	AAASKLGEFAK	11	GlyGly (K)	_AAASK(GlyGly (K))LGEFAK_	P30154	Serine/threonine-protein phosphatase 2A 65 kDa regulatory subunit A beta isoform OS=Homo sapiens OX=9606 GN=PPP2R1B PE=1 SV=3	2	603.827	0.79781	0.0015058	94.692	210880000
41	AAASSPVTTLTQTMHDLAGLGSETPKSQVGTLLFR	35	GlyGly (K)	_AAASSPVTTLTQTMHDLAGLGSETPK(GlyGly (K))SQVGTLLFR_	P30305	M-phase inducer phosphatase 2 OS=Homo sapiens OX=9606 GN=CDC25B PE=1 SV=2	4	925.731	0.96084	4.2702e-06	80.174	16933000
42	AAATQPDAKDTPDEPWAFPAR	21	GlyGly (K)	_AAATQPDAK(GlyGly (K))DTPDEPWAFPAR_	Q7KZF4	Staphylococcal nuclease domain-containing protein 1 OS=Homo sapiens OX=9606 GN=SND1 PE=1 SV=1	3	790.377	0.79042	2.4766e-05	102.89	94660000
43	AAATQPDAKDTPDEPWAFPAR	21	GlyGly (K)	_AAATQPDAK(GlyGly (K))DTPDEPWAFPAR_	Q7KZF4	Staphylococcal nuclease domain-containing protein 1 OS=Homo sapiens OX=9606 GN=SND1 PE=1 SV=1	3	790.377	0.89349	2.4173e-05	103.41	118700000
44	AAATQPDAKDTPDEPWAFPAR	21	GlyGly (K)	_AAATQPDAK(GlyGly (K))DTPDEPWAFPAR_	Q7KZF4	Staphylococcal nuclease domain-containing protein 1 OS=Homo sapiens OX=9606 GN=SND1 PE=1 SV=1	3	790.377	0.87352			4826700
45	AAAVQADDVEVLKVGR	16	GlyGly (K)	_AAAVQADDVEVLK(GlyGly (K))VGR_	Q8N201	Integrator complex subunit 1 OS=Homo sapiens OX=9606 GN=INTS1 PE=1 SV=2	3	585.651	0.42251	0.00014642	96.163	143600000
46	AAAVQADDVEVLKVGR	16	GlyGly (K)	_AAAVQADDVEVLK(GlyGly (K))VGR_	Q8N201	Integrator complex subunit 1 OS=Homo sapiens OX=9606 GN=INTS1 PE=1 SV=2	3	585.651	0.83416	7.1152e-05	101.39	180380000
47	AAAVQADDVEVLKVGR	16	GlyGly (K)	_AAAVQADDVEVLK(GlyGly (K))VGR_	Q8N201	Integrator complex subunit 1 OS=Homo sapiens OX=9606 GN=INTS1 PE=1 SV=2	2	877.973	1.0771	0.060578	42.095	28141000
48	AAAVQADDVEVLKVGR	16	GlyGly (K)	_AAAVQADDVEVLK(GlyGly (K))VGR_	Q8N201	Integrator complex subunit 1 OS=Homo sapiens OX=9606 GN=INTS1 PE=1 SV=2	2	877.973	0.69902			20965000
49	AACFAIQKGLQASR	14	GlyGly (K)	_AACFAIQK(GlyGly (K))GLQASR_	O15269	Serine palmitoyltransferase 1 OS=Homo sapiens OX=9606 GN=SPTLC1 PE=1 SV=1	3	545.619	1.2417	0.0024108	69.456	166720000
50	AACFAIQKGLQASR	14	GlyGly (K)	_AACFAIQK(GlyGly (K))GLQASR_	O15269	Serine palmitoyltransferase 1 OS=Homo sapiens OX=9606 GN=SPTLC1 PE=1 SV=1	2	817.925	1.4945	1.6921e-10	180.97	79014000
51	AACFAIQKGLQASR	14	GlyGly (K)	_AACFAIQK(GlyGly (K))GLQASR_	O15269	Serine palmitoyltransferase 1 OS=Homo sapiens OX=9606 GN=SPTLC1 PE=1 SV=1	3	545.619	1.198	0.011201	47.622	157210000
52	AACFAIQKGLQASR	14	GlyGly (K)	_AACFAIQK(GlyGly (K))GLQASR_	O15269	Serine palmitoyltransferase 1 OS=Homo sapiens OX=9606 GN=SPTLC1 PE=1 SV=1	2	817.925	1.344			59274000
53	AACKIQAWYR	10	GlyGly (K)	_AACK(GlyGly (K))IQAWYR_	Q8IZT6	Abnormal spindle-like microcephaly-associated protein OS=Homo sapiens OX=9606 GN=ASPM PE=1 SV=2	3	460.9	0.70334	0.044506	42.395	19196000
54	AACKIQAWYR	10	GlyGly (K)	_AACK(GlyGly (K))IQAWYR_	Q8IZT6	Abnormal spindle-like microcephaly-associated protein OS=Homo sapiens OX=9606 GN=ASPM PE=1 SV=2	3	460.9	0.5365			27369000
55	AADALGKLISIHIK	14	GlyGly (K)	_AADALGK(GlyGly (K))LISIHIK_	Q92616	eIF-2-alpha kinase activator GCN1 OS=Homo sapiens OX=9606 GN=GCN1 PE=1 SV=6	3	521.979	0.69035	0.00044101	89.466	47409000
56	AADALGKLISIHIK	14	GlyGly (K)	_AADALGK(GlyGly (K))LISIHIK_	Q92616	eIF-2-alpha kinase activator GCN1 OS=Homo sapiens OX=9606 GN=GCN1 PE=1 SV=6	3	521.979	0.43844	0.00023248	96.135	47403000
57	AADALGKLISIHIK	14	GlyGly (K)	_AADALGK(GlyGly (K))LISIHIK_	Q92616	eIF-2-alpha kinase activator GCN1 OS=Homo sapiens OX=9606 GN=GCN1 PE=1 SV=6	2	782.464	0.89672	0.023105	55.261	12462000
58	AADALGKLISIHIK	14	GlyGly (K)	_AADALGK(GlyGly (K))LISIHIK_	Q92616	eIF-2-alpha kinase activator GCN1 OS=Homo sapiens OX=9606 GN=GCN1 PE=1 SV=6	2	782.464	1.0582			14827000
59	AADCEVEQWDSDEPIPAKELER	22	GlyGly (K)	_AADCEVEQWDSDEPIPAK(GlyGly (K))ELER_	Q9UBQ7	Glyoxylate reductase/hydroxypyruvate reductase OS=Homo sapiens OX=9606 GN=GRHPR PE=1 SV=1	3	901.073	1.7388	1.3991e-06	123.12	105180000
60	AADCEVEQWDSDEPIPAKELER	22	GlyGly (K)	_AADCEVEQWDSDEPIPAK(GlyGly (K))ELER_	Q9UBQ7	Glyoxylate reductase/hydroxypyruvate reductase OS=Homo sapiens OX=9606 GN=GRHPR PE=1 SV=1	3	901.073	1.7506			73156000
61	AADDSKEVESFQQLLNAR	18	GlyGly (K)	_AADDSK(GlyGly (K))EVESFQQLLNAR_	Q8N1B4	Vacuolar protein sorting-associated protein 52 homolog OS=Homo sapiens OX=9606 GN=VPS52 PE=1 SV=1	3	712.35	1.492	5.3565e-20	218.78	83293000
62	AADDSKEVESFQQLLNAR	18	GlyGly (K)	_AADDSK(GlyGly (K))EVESFQQLLNAR_	Q8N1B4	Vacuolar protein sorting-associated protein 52 homolog OS=Homo sapiens OX=9606 GN=VPS52 PE=1 SV=1	3	712.35	1.3499	1.8225e-19	207.39	84553000
63	AADEIEKEKELLIHER	16	GlyGly (K)	_AADEIEK(GlyGly (K))EKELLIHER_	Q96BN8	Ubiquitin thioesterase otulin OS=Homo sapiens OX=9606 GN=OTULIN PE=1 SV=3	4	510.021	0.55238	0.00014625	97.631	65697000
64	AADEIEKEKELLIHER	16	GlyGly (K)	_AADEIEKEK(GlyGly (K))ELLIHER_	Q96BN8	Ubiquitin thioesterase otulin OS=Homo sapiens OX=9606 GN=OTULIN PE=1 SV=3	3	679.692	0.66708	0.00033488	93.754	40286000
65	AADEIEKEKELLIHER	16	GlyGly (K)	_AADEIEKEK(GlyGly (K))ELLIHER_	Q96BN8	Ubiquitin thioesterase otulin OS=Homo sapiens OX=9606 GN=OTULIN PE=1 SV=3	4	510.021	0.42432	0.00019829	95.654	64484000
66	AADEIEKEKELLIHER	16	GlyGly (K)	_AADEIEK(GlyGly (K))EKELLIHER_	Q96BN8	Ubiquitin thioesterase otulin OS=Homo sapiens OX=9606 GN=OTULIN PE=1 SV=3	3	679.692	0.68013	0.0096641	54.768	25888000
67	AADGPQKLLK	10	GlyGly (K)	_AADGPQK(GlyGly (K))LLK_	Q92979	Ribosomal RNA small subunit methyltransferase NEP1 OS=Homo sapiens OX=9606 GN=EMG1 PE=1 SV=4	2	577.83	0.64549	0.0030508	90.709	56377000
68	AADGPQKLLK	10	GlyGly (K)	_AADGPQK(GlyGly (K))LLK_	Q92979	Ribosomal RNA small subunit methyltransferase NEP1 OS=Homo sapiens OX=9606 GN=EMG1 PE=1 SV=4	2	577.83	0.43782	0.066008	44.349	43252000
69	AADKGVYIIGSSGFDSIPADLGVIYTR	27	GlyGly (K)	_AADK(GlyGly (K))GVYIIGSSGFDSIPADLGVIYTR_	Q8NBX0	Saccharopine dehydrogenase-like oxidoreductase OS=Homo sapiens OX=9606 GN=SCCPDH PE=1 SV=1	3	967.166	1.2587	0.0017467	55.587	26651000
70	AADKLIQNLDANHDGR	16	GlyGly (K)	_AADK(GlyGly (K))LIQNLDANHDGR_	Q96FQ6	Protein S100-A16 OS=Homo sapiens OX=9606 GN=S100A16 PE=1 SV=1	3	622.314	0.11481	0.0002762	89.936	96707000
71	AADTQVSETLKR	12	Acetyl (Protein N-term),GlyGly (K)	_(Acetyl (Protein N-term))AADTQVSETLK(GlyGly (K))R_	Q92616	eIF-2-alpha kinase activator GCN1 OS=Homo sapiens OX=9606 GN=GCN1 PE=1 SV=6	2	737.878	1.017	4.2013e-06	142	38168000
72	AADTQVSETLKR	12	Acetyl (Protein N-term),GlyGly (K)	_(Acetyl (Protein N-term))AADTQVSETLK(GlyGly (K))R_	Q92616	eIF-2-alpha kinase activator GCN1 OS=Homo sapiens OX=9606 GN=GCN1 PE=1 SV=6	2	737.878	0.8815	3.355e-07	164.97	59050000
73	AAEAAAAPAESAAPAAGEEPSKEEGEPK	28	GlyGly (K)	_AAEAAAAPAESAAPAAGEEPSK(GlyGly (K))EEGEPK_	P80723	Brain acid soluble protein 1 OS=Homo sapiens OX=9606 GN=BASP1 PE=1 SV=2	3	917.43	0.59929	2.664e-08	129.5	84516000
74	AAEAAAAPAESAAPAAGEEPSKEEGEPK	28	GlyGly (K)	_AAEAAAAPAESAAPAAGEEPSK(GlyGly (K))EEGEPK_	P80723	Brain acid soluble protein 1 OS=Homo sapiens OX=9606 GN=BASP1 PE=1 SV=2	3	917.43	0.64361	2.5994e-06	115.06	157690000
75	AAEAAASAYYNPGNPHNVYMPTSQPPPPPYYPPEDKK	37	GlyGly (K)	_AAEAAASAYYNPGNPHNVYMPTSQPPPPPYYPPEDK(GlyGly (K))K_	Q969T9	WW domain-binding protein 2 OS=Homo sapiens OX=9606 GN=WBP2 PE=1 SV=1	4	1036.73	1.3693	0.00059703	66.658	91104000
76	AAEAAASAYYNPGNPHNVYMPTSQPPPPPYYPPEDKK	37	GlyGly (K)	_AAEAAASAYYNPGNPHNVYMPTSQPPPPPYYPPEDK(GlyGly (K))K_	Q969T9	WW domain-binding protein 2 OS=Homo sapiens OX=9606 GN=WBP2 PE=1 SV=1	4	1036.73	1.7696	5.6694e-07	95.099	100990000
77	AAEADGPLKR	10	Acetyl (Protein N-term),GlyGly (K)	_(Acetyl (Protein N-term))AAEADGPLK(GlyGly (K))R_	O75352	Mannose-P-dolichol utilization defect 1 protein OS=Homo sapiens OX=9606 GN=MPDU1 PE=1 SV=2	2	592.307	0.5585	8.5193e-05	126.62	294990000
78	AAEADGPLKR	10	Acetyl (Protein N-term),GlyGly (K)	_(Acetyl (Protein N-term))AAEADGPLK(GlyGly (K))R_	O75352	Mannose-P-dolichol utilization defect 1 protein OS=Homo sapiens OX=9606 GN=MPDU1 PE=1 SV=2	2	592.307	0.34312	0.00033845	101.25	269580000
79	AAEEIGIKATHIK	13	GlyGly (K)	_AAEEIGIK(GlyGly (K))ATHIK_	P11586	C-1-tetrahydrofolate synthase, cytoplasmic OS=Homo sapiens OX=9606 GN=MTHFD1 PE=1 SV=4	3	498.947	0.52904	0.0056101	60.157	55003000
80	AAEEIGIKATHIK	13	GlyGly (K)	_AAEEIGIK(GlyGly (K))ATHIK_	P11586	C-1-tetrahydrofolate synthase, cytoplasmic OS=Homo sapiens OX=9606 GN=MTHFD1 PE=1 SV=4	3	498.947	0.3199	0.0079672	52.576	59497000
81	AAEFLQMLEAIKALEVR	17	GlyGly (K)	_AAEFLQMLEAIK(GlyGly (K))ALEVR_	P52739	Zinc finger protein 131 OS=Homo sapiens OX=9606 GN=ZNF131 PE=1 SV=2	3	682.707	-0.13077	2.7556e-05	110.22	16224000
82	AAEKLYLADPMK	12	GlyGly (K)	_AAEK(GlyGly (K))LYLADPMK_	P49458	Signal recognition particle 9 kDa protein OS=Homo sapiens OX=9606 GN=SRP9 PE=1 SV=2	2	732.382	0.66468	0.066359	42.689	184030000
83	AAEKLYLADPMK	12	GlyGly (K)	_AAEK(GlyGly (K))LYLADPMK_	P49458	Signal recognition particle 9 kDa protein OS=Homo sapiens OX=9606 GN=SRP9 PE=1 SV=2	2	732.382	0.41521	0.052098	45.829	212410000
84	AAELVEAKNMVMSFR	15	Acetyl (Protein N-term),GlyGly (K)	_(Acetyl (Protein N-term))AAELVEAK(GlyGly (K))NMVMSFR_	Q8N2W9	E3 SUMO-protein ligase PIAS4 OS=Homo sapiens OX=9606 GN=PIAS4 PE=1 SV=1	2	926.458	1.4885	7.9193e-06	127.37	34593000
85	AAEMHKMK	8	GlyGly (K)	_AAEMHK(GlyGly (K))MK_	P78347	General transcription factor II-I OS=Homo sapiens OX=9606 GN=GTF2I PE=1 SV=2	2	530.257	-0.39499	0.035781	71.296	6971400
86	AAEMHKMK	8	GlyGly (K)	_AAEMHK(GlyGly (K))MK_	P78347	General transcription factor II-I OS=Homo sapiens OX=9606 GN=GTF2I PE=1 SV=2	2	530.257	-0.39405	0.055252	58.981	5375500
87	AAEMHKMK	8	GlyGly (K)	_AAEMHK(GlyGly (K))MK_	P78347	General transcription factor II-I OS=Homo sapiens OX=9606 GN=GTF2I PE=1 SV=2	2	530.257	-0.59227			1952700
88	AAESYGKVVDLAPLHLDAR	19	GlyGly (K)	_AAESYGK(GlyGly (K))VVDLAPLHLDAR_	Q9Y5Q9	General transcription factor 3C polypeptide 3 OS=Homo sapiens OX=9606 GN=GTF3C3 PE=1 SV=1	3	713.711	1.2769	5.885e-06	119.31	119510000
89	AAESYGKVVDLAPLHLDAR	19	GlyGly (K)	_AAESYGK(GlyGly (K))VVDLAPLHLDAR_	Q9Y5Q9	General transcription factor 3C polypeptide 3 OS=Homo sapiens OX=9606 GN=GTF3C3 PE=1 SV=1	4	535.535	1.17	0.00031235	76.768	122380000
90	AAESYGKVVDLAPLHLDAR	19	GlyGly (K)	_AAESYGK(GlyGly (K))VVDLAPLHLDAR_	Q9Y5Q9	General transcription factor 3C polypeptide 3 OS=Homo sapiens OX=9606 GN=GTF3C3 PE=1 SV=1	3	713.711	1.5235	3.5493e-05	98.816	150360000
91	AAESYGKVVDLAPLHLDAR	19	GlyGly (K)	_AAESYGK(GlyGly (K))VVDLAPLHLDAR_	Q9Y5Q9	General transcription factor 3C polypeptide 3 OS=Homo sapiens OX=9606 GN=GTF3C3 PE=1 SV=1	4	535.535	1.4003	0.0037326	58.49	98194000
92	AAEVLNKHSLSGR	13	GlyGly (K)	_AAEVLNK(GlyGly (K))HSLSGR_	P52272	Heterogeneous nuclear ribonucleoprotein M OS=Homo sapiens OX=9606 GN=HNRNPM PE=1 SV=3	3	499.271	0.82849	0.0017162	72.681	88031000
93	AAEVLNKHSLSGR	13	GlyGly (K)	_AAEVLNK(GlyGly (K))HSLSGR_	P52272	Heterogeneous nuclear ribonucleoprotein M OS=Homo sapiens OX=9606 GN=HNRNPM PE=1 SV=3	3	499.271	1.1829			54251000
94	AAFGLSEAGFNTACVTKLFPTR	22	GlyGly (K)	_AAFGLSEAGFNTACVTK(GlyGly (K))LFPTR_	P31040	Succinate dehydrogenase [ubiquinone] flavoprotein subunit, mitochondrial OS=Homo sapiens OX=9606 GN=SDHA PE=1 SV=2	3	824.75	1.4852	0.00021894	81.574	133210000
95	AAFGLSEAGFNTACVTKLFPTR	22	GlyGly (K)	_AAFGLSEAGFNTACVTK(GlyGly (K))LFPTR_	P31040	Succinate dehydrogenase [ubiquinone] flavoprotein subunit, mitochondrial OS=Homo sapiens OX=9606 GN=SDHA PE=1 SV=2	3	824.75	1.6458	1.2815e-05	112.44	165940000
96	AAFGQGSGPIMLDEVQCTGTEASLADCKSLGWLK	34	GlyGly (K)	_AAFGQGSGPIMLDEVQCTGTEASLADCK(GlyGly (K))SLGWLK_	Q08380	Galectin-3-binding protein OS=Homo sapiens OX=9606 GN=LGALS3BP PE=1 SV=1	3	1237.92	1.8569	1.5961e-46	248.82	55556000
97	AAFGQGSGPIMLDEVQCTGTEASLADCKSLGWLK	34	GlyGly (K)	_AAFGQGSGPIMLDEVQCTGTEASLADCK(GlyGly (K))SLGWLK_	Q08380	Galectin-3-binding protein OS=Homo sapiens OX=9606 GN=LGALS3BP PE=1 SV=1	3	1237.92	2.6224			7830500
98	AAFVSEQQQKLSR	13	GlyGly (K)	_AAFVSEQQQK(GlyGly (K))LSR_	P26006	Integrin alpha-3 OS=Homo sapiens OX=9606 GN=ITGA3 PE=1 SV=5	3	535.95	-0.070653	0.0049868	62.162	40454000
99	AAFVSEQQQKLSR	13	GlyGly (K)	_AAFVSEQQQK(GlyGly (K))LSR_	P26006	Integrin alpha-3 OS=Homo sapiens OX=9606 GN=ITGA3 PE=1 SV=5	3	535.95	0.35713			41908000
100	AAGAEPDSILKPELLSAIEK	20	GlyGly (K)	_AAGAEPDSILK(GlyGly (K))PELLSAIEK_	Q9BZV1	UBX domain-containing protein 6 OS=Homo sapiens OX=9606 GN=UBXN6 PE=1 SV=1	3	722.727	1.8869	0.0052347	50.226	30725000
101	AAGAEPDSILKPELLSAIEK	20	GlyGly (K)	_AAGAEPDSILK(GlyGly (K))PELLSAIEK_	Q9BZV1	UBX domain-containing protein 6 OS=Homo sapiens OX=9606 GN=UBXN6 PE=1 SV=1	3	722.727	2.5324			10645000
102	AAGAEPDSILKPELLSAIEKLL	22	GlyGly (K)	_AAGAEPDSILKPELLSAIEK(GlyGly (K))LL_	Q9BZV1	UBX domain-containing protein 6 OS=Homo sapiens OX=9606 GN=UBXN6 PE=1 SV=1	3	798.116	-0.14201	0.025535	42.908	65681000
103	AAGAEPDSILKPELLSAIEKLL	22	GlyGly (K)	_AAGAEPDSILKPELLSAIEK(GlyGly (K))LL_	Q9BZV1	UBX domain-containing protein 6 OS=Homo sapiens OX=9606 GN=UBXN6 PE=1 SV=1	2	1196.67	-0.42548	0.029406	59.185	4115700
104	AAGAEPDSILKPELLSAIEKLL	22	GlyGly (K)	_AAGAEPDSILKPELLSAIEK(GlyGly (K))LL_	Q9BZV1	UBX domain-containing protein 6 OS=Homo sapiens OX=9606 GN=UBXN6 PE=1 SV=1	3	798.116	0.30486			9280600
105	AAGAGKVTK	9	GlyGly (K)	_AAGAGK(GlyGly (K))VTK_	P68104	Elongation factor 1-alpha 1 OS=Homo sapiens OX=9606 GN=EEF1A1 PE=1 SV=1	2	458.764	-0.88565	0.047241	51.113	26097000
106	AAGCNIPVASVAAGFPAGQTHLKTR	25	GlyGly (K)	_AAGCNIPVASVAAGFPAGQTHLK(GlyGly (K))TR_	Q9Y315	Deoxyribose-phosphate aldolase OS=Homo sapiens OX=9606 GN=DERA PE=1 SV=2	3	870.119	1.4545	3.2908e-05	96.019	67162000
107	AAGCNIPVASVAAGFPAGQTHLKTR	25	GlyGly (K)	_AAGCNIPVASVAAGFPAGQTHLK(GlyGly (K))TR_	Q9Y315	Deoxyribose-phosphate aldolase OS=Homo sapiens OX=9606 GN=DERA PE=1 SV=2	4	652.841	0.92947	4.9261e-08	131.33	133040000
108	AAGCNIPVASVAAGFPAGQTHLKTR	25	GlyGly (K)	_AAGCNIPVASVAAGFPAGQTHLK(GlyGly (K))TR_	Q9Y315	Deoxyribose-phosphate aldolase OS=Homo sapiens OX=9606 GN=DERA PE=1 SV=2	3	870.119	1.2042	3.9577e-05	94.72	41196000
109	AAGEVKALDDFYK	13	GlyGly (K)	_AAGEVK(GlyGly (K))ALDDFYK_	Q9BRX2	Protein pelota homolog OS=Homo sapiens OX=9606 GN=PELO PE=1 SV=2	3	514.26	0.62433	0.0085932	50.563	34603000
110	AAGEVKALDDFYK	13	GlyGly (K)	_AAGEVK(GlyGly (K))ALDDFYK_	Q9BRX2	Protein pelota homolog OS=Homo sapiens OX=9606 GN=PELO PE=1 SV=2	3	514.26	0.62492			23204000
111	AAGFKDPLLASGTDGVGTK	19	GlyGly (K)	_AAGFK(GlyGly (K))DPLLASGTDGVGTK_	P22102	Trifunctional purine biosynthetic protein adenosine-3 OS=Homo sapiens OX=9606 GN=GART PE=1 SV=1	3	640.334	0.60039	0.00034696	74.776	93772000
112	AAGFKDPLLASGTDGVGTK	19	GlyGly (K)	_AAGFK(GlyGly (K))DPLLASGTDGVGTK_	P22102	Trifunctional purine biosynthetic protein adenosine-3 OS=Homo sapiens OX=9606 GN=GART PE=1 SV=1	3	640.334	0.14928	0.014754	43.865	93171000
113	AAGFKDPLLASGTDGVGTKLK	21	GlyGly (K)	_AAGFKDPLLASGTDGVGTK(GlyGly (K))LK_	P22102	Trifunctional purine biosynthetic protein adenosine-3 OS=Homo sapiens OX=9606 GN=GART PE=1 SV=1	3	720.727	0.81167	0.00038086	83.359	27200000
114	AAGFKDPLLASGTDGVGTKLK	21	GlyGly (K)	_AAGFKDPLLASGTDGVGTK(GlyGly (K))LK_	P22102	Trifunctional purine biosynthetic protein adenosine-3 OS=Homo sapiens OX=9606 GN=GART PE=1 SV=1	4	540.797	0.45636	0.00036462	77.959	31659000
115	AAGFKDPLLASGTDGVGTKLK	21	GlyGly (K)	_AAGFKDPLLASGTDGVGTK(GlyGly (K))LK_	P22102	Trifunctional purine biosynthetic protein adenosine-3 OS=Homo sapiens OX=9606 GN=GART PE=1 SV=1	3	720.727	0.8451			34196000
116	AAGFKDPLLASGTDGVGTKLK	21	GlyGly (K)	_AAGFKDPLLASGTDGVGTK(GlyGly (K))LK_	P22102	Trifunctional purine biosynthetic protein adenosine-3 OS=Homo sapiens OX=9606 GN=GART PE=1 SV=1	4	540.797	0.82441			41015000
117	AAGGGSYKGHVDILAPTVQELAALEK	26	GlyGly (K)	_AAGGGSYK(GlyGly (K))GHVDILAPTVQELAALEK_	Q92499	ATP-dependent RNA helicase DDX1 OS=Homo sapiens OX=9606 GN=DDX1 PE=1 SV=2	3	903.812	1.2809	3.0966e-05	94.08	42990000
118	AAGGGSYKGHVDILAPTVQELAALEK	26	GlyGly (K)	_AAGGGSYK(GlyGly (K))GHVDILAPTVQELAALEK_	Q92499	ATP-dependent RNA helicase DDX1 OS=Homo sapiens OX=9606 GN=DDX1 PE=1 SV=2	4	678.111	0.83138	7.8815e-06	106.93	50516000
119	AAGGGSYKGHVDILAPTVQELAALEK	26	GlyGly (K)	_AAGGGSYK(GlyGly (K))GHVDILAPTVQELAALEK_	Q92499	ATP-dependent RNA helicase DDX1 OS=Homo sapiens OX=9606 GN=DDX1 PE=1 SV=2	4	678.111	1.6321			42346000
120	AAGKGDVPTK	10	GlyGly (K)	_AAGK(GlyGly (K))GDVPTK_	P62424	60S ribosomal protein L7a OS=Homo sapiens OX=9606 GN=RPL7A PE=1 SV=2	2	529.285	1.3565	0.023113	61.765	59093000
121	AAGKGDVPTK	10	GlyGly (K)	_AAGK(GlyGly (K))GDVPTK_	P62424	60S ribosomal protein L7a OS=Homo sapiens OX=9606 GN=RPL7A PE=1 SV=2	2	529.285		0.059338	46.033
122	AAGLSPLVSGTTVQTGPLPTLVSGGTILATVPLVVDAEKLPINR	44	GlyGly (K)	_AAGLSPLVSGTTVQTGPLPTLVSGGTILATVPLVVDAEK(GlyGly (K))LPINR_	P36956	Sterol regulatory element-binding protein 1 OS=Homo sapiens OX=9606 GN=SREBF1 PE=1 SV=2	4	1110.13	0.091212	5.6061e-11	110.78	7333300
123	AAGLSPLVSGTTVQTGPLPTLVSGGTILATVPLVVDAEKLPINR	44	GlyGly (K)	_AAGLSPLVSGTTVQTGPLPTLVSGGTILATVPLVVDAEK(GlyGly (K))LPINR_	P36956	Sterol regulatory element-binding protein 1 OS=Homo sapiens OX=9606 GN=SREBF1 PE=1 SV=2	4	1110.13	-0.045733	3.8156e-11	115.11	49675000
124	AAGLSPLVSGTTVQTGPLPTLVSGGTILATVPLVVDAEKLPINR	44	GlyGly (K)	_AAGLSPLVSGTTVQTGPLPTLVSGGTILATVPLVVDAEK(GlyGly (K))LPINR_	P36956	Sterol regulatory element-binding protein 1 OS=Homo sapiens OX=9606 GN=SREBF1 PE=1 SV=2	3	1479.84	-0.12269	2.363e-07	93.983	14791000
125	AAGLSPLVSGTTVQTGPLPTLVSGGTILATVPLVVDAEKLPINR	44	GlyGly (K)	_AAGLSPLVSGTTVQTGPLPTLVSGGTILATVPLVVDAEK(GlyGly (K))LPINR_	P36956	Sterol regulatory element-binding protein 1 OS=Homo sapiens OX=9606 GN=SREBF1 PE=1 SV=2	5	888.305	0.070774	0.00090224	59.052	5008300
126	AAHEALGQFCCALHKACQSCPSEPNTAALQAALAR	35	GlyGly (K)	_AAHEALGQFCCALHK(GlyGly (K))ACQSCPSEPNTAALQAALAR_	Q8TEX9	Importin-4 OS=Homo sapiens OX=9606 GN=IPO4 PE=1 SV=2	4	981.709	1.0724	1.1263e-10	138.15	134970000
127	AAHEALGQFCCALHKACQSCPSEPNTAALQAALAR	35	GlyGly (K)	_AAHEALGQFCCALHK(GlyGly (K))ACQSCPSEPNTAALQAALAR_	Q8TEX9	Importin-4 OS=Homo sapiens OX=9606 GN=IPO4 PE=1 SV=2	5	785.569	1.1743	0.00087369	64.885	111090000
128	AAHEALGQFCCALHKACQSCPSEPNTAALQAALAR	35	GlyGly (K)	_AAHEALGQFCCALHK(GlyGly (K))ACQSCPSEPNTAALQAALAR_	Q8TEX9	Importin-4 OS=Homo sapiens OX=9606 GN=IPO4 PE=1 SV=2	5	785.569	1.2868	1.7184e-06	93.6	125080000
129	AAHEALGQFCCALHKACQSCPSEPNTAALQAALAR	35	GlyGly (K)	_AAHEALGQFCCALHK(GlyGly (K))ACQSCPSEPNTAALQAALAR_	Q8TEX9	Importin-4 OS=Homo sapiens OX=9606 GN=IPO4 PE=1 SV=2	4	981.709	1.2094	2.7031e-20	191.12	159960000
130	AAHGGHSGGGSEGHKLPLSSPIFPGLYSGSLCNSGLNSR	39	GlyGly (K)	_AAHGGHSGGGSEGHK(GlyGly (K))LPLSSPIFPGLYSGSLCNSGLNSR_	Q14865	AT-rich interactive domain-containing protein 5B OS=Homo sapiens OX=9606 GN=ARID5B PE=1 SV=3	5	796.188	1.2487	1.8306e-06	79.112	55311000
131	AAHGGHSGGGSEGHKLPLSSPIFPGLYSGSLCNSGLNSR	39	GlyGly (K)	_AAHGGHSGGGSEGHK(GlyGly (K))LPLSSPIFPGLYSGSLCNSGLNSR_	Q14865	AT-rich interactive domain-containing protein 5B OS=Homo sapiens OX=9606 GN=ARID5B PE=1 SV=3	5	796.188	0.84766	3.8248e-07	95.26	56436000
132	AAIAQLNGKEVK	12	GlyGly (K),Deamidation (NQ)	_AAIAQLN(Deamidation (NQ))GK(GlyGly (K))EVK_	Q96PK6	RNA-binding protein 14 OS=Homo sapiens OX=9606 GN=RBM14 PE=1 SV=2	3	452.921	-0.50937	0.011066	61.194	67373000
133	AAIAQLNGKEVK	12	GlyGly (K),Deamidation (NQ)	_AAIAQLN(Deamidation (NQ))GK(GlyGly (K))EVK_	Q96PK6	RNA-binding protein 14 OS=Homo sapiens OX=9606 GN=RBM14 PE=1 SV=2	2	678.878	0.37489	0.033633	53.751	44490000
134	AAIAQLNGKEVK	12	GlyGly (K),Deamidation (NQ)	_AAIAQLN(Deamidation (NQ))GK(GlyGly (K))EVK_	Q96PK6	RNA-binding protein 14 OS=Homo sapiens OX=9606 GN=RBM14 PE=1 SV=2	2	678.878	0.47494			48372000
135	AAIAQLNGKEVK	12	GlyGly (K),Deamidation (NQ)	_AAIAQLN(Deamidation (NQ))GK(GlyGly (K))EVK_	Q96PK6	RNA-binding protein 14 OS=Homo sapiens OX=9606 GN=RBM14 PE=1 SV=2	3	452.921	-0.65488			48681000
136	AAILEKMPLVER	12	GlyGly (K)	_AAILEK(GlyGly (K))MPLVER_	O75843	AP-1 complex subunit gamma-like 2 OS=Homo sapiens OX=9606 GN=AP1G2 PE=1 SV=1	3	495.282	0.76752	0.00049758	91.914	50511000
137	AAILEKMPLVER	12	GlyGly (K)	_AAILEK(GlyGly (K))MPLVER_	O75843	AP-1 complex subunit gamma-like 2 OS=Homo sapiens OX=9606 GN=AP1G2 PE=1 SV=1	2	742.419	1.2087	0.0094276	70.488	50270000
138	AAILEKMPLVER	12	GlyGly (K)	_AAILEK(GlyGly (K))MPLVER_	O75843	AP-1 complex subunit gamma-like 2 OS=Homo sapiens OX=9606 GN=AP1G2 PE=1 SV=1	2	742.419	1.6008	6.6694e-06	145.99	78040000
139	AAILGDTIMVAKGLVK	16	Acetyl (Protein N-term),GlyGly (K)	_(Acetyl (Protein N-term))AAILGDTIMVAK(GlyGly (K))GLVK_	Q8NI60	Atypical kinase COQ8A, mitochondrial OS=Homo sapiens OX=9606 GN=COQ8A PE=1 SV=1	2	878.505	-0.27524	1.3537e-12	177.57	4631700
140	AAILGDTIMVAKGLVK	16	Acetyl (Protein N-term),GlyGly (K)	_(Acetyl (Protein N-term))AAILGDTIMVAK(GlyGly (K))GLVK_	Q8NI60	Atypical kinase COQ8A, mitochondrial OS=Homo sapiens OX=9606 GN=COQ8A PE=1 SV=1	2	878.505	-0.27482			1812600
141	AAILPTSIFLTNKK	14	GlyGly (K)	_AAILPTSIFLTNK(GlyGly (K))K_	O14744	Protein arginine N-methyltransferase 5 OS=Homo sapiens OX=9606 GN=PRMT5 PE=1 SV=4	2	815.98	0.70748	0.0033109	84.198	38691000
142	AAILPTSIFLTNKK	14	GlyGly (K)	_AAILPTSIFLTNK(GlyGly (K))K_	O14744	Protein arginine N-methyltransferase 5 OS=Homo sapiens OX=9606 GN=PRMT5 PE=1 SV=4	3	544.322	1.0704	0.00057097	89.231	111440000
143	AAILPTSIFLTNKK	14	GlyGly (K)	_AAILPTSIFLTNK(GlyGly (K))K_	O14744	Protein arginine N-methyltransferase 5 OS=Homo sapiens OX=9606 GN=PRMT5 PE=1 SV=4	2	815.98	1.1982	0.0043117	78.342	35794000
144	AAIPSALDTNSSKSTSSFPCPAGHFNGFR	29	GlyGly (K),Deamidation (NQ)	_AAIPSALDTNSSK(GlyGly (K))STSSFPCPAGHFN(Deamidation (NQ))GFR_	Q08380	Galectin-3-binding protein OS=Homo sapiens OX=9606 GN=LGALS3BP PE=1 SV=1	3	1047.16	0.47365	4.4528e-05	88.573	17368000
145	AAIPSALDTNSSKSTSSFPCPAGHFNGFR	29	GlyGly (K),Deamidation (NQ)	_AAIPSALDTNSSK(GlyGly (K))STSSFPCPAGHFN(Deamidation (NQ))GFR_	Q08380	Galectin-3-binding protein OS=Homo sapiens OX=9606 GN=LGALS3BP PE=1 SV=1	4	785.619	1.2578	4.85e-06	106.63	48042000
146	AAIPSALDTNSSKSTSSFPCPAGHFNGFR	29	GlyGly (K),Deamidation (NQ)	_AAIPSALDTNSSK(GlyGly (K))STSSFPCPAGHFN(Deamidation (NQ))GFR_	Q08380	Galectin-3-binding protein OS=Homo sapiens OX=9606 GN=LGALS3BP PE=1 SV=1	4	785.619	0.53513			17112000
147	AAIPSALDTNSSKSTSSFPCPAGHFNGFR	29	GlyGly (K),Deamidation (NQ)	_AAIPSALDTNSSK(GlyGly (K))STSSFPCPAGHFN(Deamidation (NQ))GFR_	Q08380	Galectin-3-binding protein OS=Homo sapiens OX=9606 GN=LGALS3BP PE=1 SV=1	3	1047.16	0.91021			27119000
148	AAISLVPEVPKMINIDGK	18	GlyGly (K)	_AAISLVPEVPK(GlyGly (K))MINIDGK_	Q7Z3J2	VPS35 endosomal protein-sorting factor-like OS=Homo sapiens OX=9606 GN=VPS35L PE=1 SV=2	3	670.375	1.5858	0.00040477	74.519	40291000
149	AAISLVPEVPKMINIDGK	18	GlyGly (K)	_AAISLVPEVPK(GlyGly (K))MINIDGK_	Q7Z3J2	VPS35 endosomal protein-sorting factor-like OS=Homo sapiens OX=9606 GN=VPS35L PE=1 SV=2	3	670.375	1.3333	0.00017566	88.319	55470000
150	AAIVEKLSSLPFQK	14	GlyGly (K)	_AAIVEK(GlyGly (K))LSSLPFQK_	P61970	Nuclear transport factor 2 OS=Homo sapiens OX=9606 GN=NUTF2 PE=1 SV=1	3	548.982	1.1418	0.00026224	95.183	69883000
151	AAIVEKLSSLPFQK	14	GlyGly (K)	_AAIVEK(GlyGly (K))LSSLPFQK_	P61970	Nuclear transport factor 2 OS=Homo sapiens OX=9606 GN=NUTF2 PE=1 SV=1	2	822.97	1.3016	7.9228e-08	138.99	79708000
152	AAIVEKLSSLPFQK	14	GlyGly (K)	_AAIVEK(GlyGly (K))LSSLPFQK_	P61970	Nuclear transport factor 2 OS=Homo sapiens OX=9606 GN=NUTF2 PE=1 SV=1	2	822.97	1.1656	0.00035729	99.752	62984000
153	AAIVEKLSSLPFQK	14	GlyGly (K)	_AAIVEK(GlyGly (K))LSSLPFQK_	P61970	Nuclear transport factor 2 OS=Homo sapiens OX=9606 GN=NUTF2 PE=1 SV=1	3	548.982	1.0374			68009000
154	AAKEFGVSPDK	11	GlyGly (K)	_AAK(GlyGly (K))EFGVSPDK_	P26640	Valine--tRNA ligase OS=Homo sapiens OX=9606 GN=VARS1 PE=1 SV=4	2	631.822	2.8353	5.673e-05	125.72	73943000
155	AAKEFGVSPDK	11	GlyGly (K)	_AAK(GlyGly (K))EFGVSPDK_	P26640	Valine--tRNA ligase OS=Homo sapiens OX=9606 GN=VARS1 PE=1 SV=4	2	631.822	3.1835			71623000
156	AAKELQHYVTMELR	14	GlyGly (K)	_AAK(GlyGly (K))ELQHYVTMELR_	P42345	Serine/threonine-protein kinase mTOR OS=Homo sapiens OX=9606 GN=MTOR PE=1 SV=1	3	601.645	0.79978	0.00016442	98.312	100960000
157	AAKELQHYVTMELR	14	GlyGly (K)	_AAK(GlyGly (K))ELQHYVTMELR_	P42345	Serine/threonine-protein kinase mTOR OS=Homo sapiens OX=9606 GN=MTOR PE=1 SV=1	3	601.645	0.42543	6.8869e-05	111.74	86362000
158	AAKEYPFILDAFQR	14	GlyGly (K)	_AAK(GlyGly (K))EYPFILDAFQR_	P42285	Exosome RNA helicase MTR4 OS=Homo sapiens OX=9606 GN=MTREX PE=1 SV=3	3	594.977	1.3025	0.029603	46.318	24625000
159	AAKGTVGSILDR	12	GlyGly (K)	_AAK(GlyGly (K))GTVGSILDR_	P61221	ATP-binding cassette sub-family E member 1 OS=Homo sapiens OX=9606 GN=ABCE1 PE=1 SV=1	3	434.577	-0.64199	9.5793e-05	109.44	56563000
160	AAKGTVGSILDR	12	GlyGly (K)	_AAK(GlyGly (K))GTVGSILDR_	P61221	ATP-binding cassette sub-family E member 1 OS=Homo sapiens OX=9606 GN=ABCE1 PE=1 SV=1	3	434.577	-0.39284	0.00095588	81.803	54643000
161	AAKHMAGLK	9	GlyGly (K)	_AAK(GlyGly (K))HMAGLK_	Q8TAA9	Vang-like protein 1 OS=Homo sapiens OX=9606 GN=VANGL1 PE=1 SV=1	2	520.787	-0.52427	0.024555	68.214	11068000
162	AAKLAPEFAK	10	GlyGly (K)	_AAK(GlyGly (K))LAPEFAK_	P30041	Peroxiredoxin-6 OS=Homo sapiens OX=9606 GN=PRDX6 PE=1 SV=3	2	580.327	0.966	0.058091	44.863	87620000
163	AAKLAPEFAK	10	GlyGly (K)	_AAK(GlyGly (K))LAPEFAK_	P30041	Peroxiredoxin-6 OS=Homo sapiens OX=9606 GN=PRDX6 PE=1 SV=3	3	387.221	-0.34296	0.0086654	56.043	67842000
164	AAKLAPEFAK	10	GlyGly (K)	_AAK(GlyGly (K))LAPEFAK_	P30041	Peroxiredoxin-6 OS=Homo sapiens OX=9606 GN=PRDX6 PE=1 SV=3	3	387.221	-0.85688	0.0047378	66.92	66405000
165	AAKLAPEFAK	10	GlyGly (K)	_AAK(GlyGly (K))LAPEFAK_	P30041	Peroxiredoxin-6 OS=Homo sapiens OX=9606 GN=PRDX6 PE=1 SV=3	2	580.327	0.40522			97466000
166	AAKLFPGSPAIYK	13	GlyGly (K)	_AAK(GlyGly (K))LFPGSPAIYK_	P49792	E3 SUMO-protein ligase RanBP2 OS=Homo sapiens OX=9606 GN=RANBP2 PE=1 SV=2	3	492.945	0.48357	0.0053138	61.11	86266000
167	AAKLFPGSPAIYK	13	GlyGly (K)	_AAK(GlyGly (K))LFPGSPAIYK_	P49792	E3 SUMO-protein ligase RanBP2 OS=Homo sapiens OX=9606 GN=RANBP2 PE=1 SV=2	2	738.914	1.0219	0.0048126	73.781	54250000
168	AAKLFPGSPAIYK	13	GlyGly (K)	_AAK(GlyGly (K))LFPGSPAIYK_	P49792	E3 SUMO-protein ligase RanBP2 OS=Homo sapiens OX=9606 GN=RANBP2 PE=1 SV=2	3	492.945	0.24731	0.0039777	65.408	92616000
169	AAKLFPGSPAIYK	13	GlyGly (K)	_AAK(GlyGly (K))LFPGSPAIYK_	P49792	E3 SUMO-protein ligase RanBP2 OS=Homo sapiens OX=9606 GN=RANBP2 PE=1 SV=2	2	738.914	0.97739	0.0018648	89.171	55830000
170	AAKMNNIAVPAVIFDSVEELNPLK	24	GlyGly (K)	_AAK(GlyGly (K))MNNIAVPAVIFDSVEELNPLK_	Q9H015	Solute carrier family 22 member 4 OS=Homo sapiens OX=9606 GN=SLC22A4 PE=1 SV=3	3	899.814	0.18607	0.010668	56.247	2107700
171	AAKMNNIAVPAVIFDSVEELNPLK	24	GlyGly (K)	_AAK(GlyGly (K))MNNIAVPAVIFDSVEELNPLK_	Q9H015	Solute carrier family 22 member 4 OS=Homo sapiens OX=9606 GN=SLC22A4 PE=1 SV=3	3	899.814	0.21293			2569800
172	AAKQGDTILVSGMK	14	GlyGly (K)	_AAK(GlyGly (K))QGDTILVSGMK_	Q8TEM1	Nuclear pore membrane glycoprotein 210 OS=Homo sapiens OX=9606 GN=NUP210 PE=1 SV=3	2	766.909	1.0282	0.002371	81.92	51289000
173	AAKQGDTILVSGMK	14	GlyGly (K)	_AAK(GlyGly (K))QGDTILVSGMK_	Q8TEM1	Nuclear pore membrane glycoprotein 210 OS=Homo sapiens OX=9606 GN=NUP210 PE=1 SV=3	2	766.909	1.306	0.00043499	100.04	64797000
174	AAKTALNNTLDLSNVR	16	GlyGly (K)	_AAK(GlyGly (K))TALNNTLDLSNVR_	Q12768	WASH complex subunit 5 OS=Homo sapiens OX=9606 GN=WASHC5 PE=1 SV=1	3	605.662	0.85832	0.038218	41.912	21835000
175	AAKVLEQLTGQTPVFSK	17	GlyGly (K)	_AAK(GlyGly (K))VLEQLTGQTPVFSK_	P62913	60S ribosomal protein L11 OS=Homo sapiens OX=9606 GN=RPL11 PE=1 SV=2	2	966.033	1.1221	2.6312e-47	301.67	54422000
176	AAKVLEQLTGQTPVFSK	17	GlyGly (K)	_AAK(GlyGly (K))VLEQLTGQTPVFSK_	P62913	60S ribosomal protein L11 OS=Homo sapiens OX=9606 GN=RPL11 PE=1 SV=2	3	644.358	0.57248	0.00021227	89.502	118060000
177	AAKVLEQLTGQTPVFSK	17	GlyGly (K)	_AAK(GlyGly (K))VLEQLTGQTPVFSK_	P62913	60S ribosomal protein L11 OS=Homo sapiens OX=9606 GN=RPL11 PE=1 SV=2	2	966.033	1.1612	3.0242e-59	338.12	69704000
178	AAKVLEQLTGQTPVFSK	17	GlyGly (K)	_AAK(GlyGly (K))VLEQLTGQTPVFSK_	P62913	60S ribosomal protein L11 OS=Homo sapiens OX=9606 GN=RPL11 PE=1 SV=2	3	644.358	0.77493			117740000
179	AAKVLEQLTGQTPVFSKAR	19	2 GlyGly (K)	_AAK(GlyGly (K))VLEQLTGQTPVFSK(GlyGly (K))AR_	P62913	60S ribosomal protein L11 OS=Homo sapiens OX=9606 GN=RPL11 PE=1 SV=2	3	758.085	0.73257	3.6534e-05	117.84	44329000
180	AAKVLEQLTGQTPVFSKAR	19	2 GlyGly (K)	_AAK(GlyGly (K))VLEQLTGQTPVFSK(GlyGly (K))AR_	P62913	60S ribosomal protein L11 OS=Homo sapiens OX=9606 GN=RPL11 PE=1 SV=2	3	758.085	0.92963	0.0066947	70.02	44543000
181	AALAHPFFQDVTKPVPHLR	19	GlyGly (K)	_AALAHPFFQDVTK(GlyGly (K))PVPHLR_	P24941	Cyclin-dependent kinase 2 OS=Homo sapiens OX=9606 GN=CDK2 PE=1 SV=2	4	565.31	0.76293	0.0024851	64.454	30681000
182	AALAHPFFQDVTKPVPHLR	19	GlyGly (K)	_AALAHPFFQDVTK(GlyGly (K))PVPHLR_	P24941	Cyclin-dependent kinase 2 OS=Homo sapiens OX=9606 GN=CDK2 PE=1 SV=2	4	565.31	0.76058			24026000
183	AALCKTGK	8	GlyGly (K)	_AALCK(GlyGly (K))TGK_	Q8NCM8	Cytoplasmic dynein 2 heavy chain 1 OS=Homo sapiens OX=9606 GN=DYNC2H1 PE=1 SV=4	2	481.758	-0.60317	0.015584	95.352	11746000
184	AALDCSTSHLDEFYSDPHAVAGALKSYLR	29	GlyGly (K)	_AALDCSTSHLDEFYSDPHAVAGALK(GlyGly (K))SYLR_	Q68EM7	Rho GTPase-activating protein 17 OS=Homo sapiens OX=9606 GN=ARHGAP17 PE=1 SV=1	4	827.896	1.8333	8.0913e-06	97.399	42800000
185	AALDSLSLFTSLGLSEQKAR	20	Acetyl (Protein N-term),GlyGly (K)	_(Acetyl (Protein N-term))AALDSLSLFTSLGLSEQK(GlyGly (K))AR_	P47897	Glutamine--tRNA ligase OS=Homo sapiens OX=9606 GN=QARS1 PE=1 SV=1	2	1132.1	-0.31966	1.6017e-65	323.66	12092000
186	AALDSLSLFTSLGLSEQKAR	20	Acetyl (Protein N-term),GlyGly (K)	_(Acetyl (Protein N-term))AALDSLSLFTSLGLSEQK(GlyGly (K))AR_	P47897	Glutamine--tRNA ligase OS=Homo sapiens OX=9606 GN=QARS1 PE=1 SV=1	3	755.069	-0.12993	0.022762	42.64	18282000
187	AALDSLSLFTSLGLSEQKAR	20	Acetyl (Protein N-term),GlyGly (K)	_(Acetyl (Protein N-term))AALDSLSLFTSLGLSEQK(GlyGly (K))AR_	P47897	Glutamine--tRNA ligase OS=Homo sapiens OX=9606 GN=QARS1 PE=1 SV=1	2	1132.1	-0.42924	5.572e-54	302.28	88946000
188	AALDSLSLFTSLGLSEQKAR	20	Acetyl (Protein N-term),GlyGly (K)	_(Acetyl (Protein N-term))AALDSLSLFTSLGLSEQK(GlyGly (K))AR_	P47897	Glutamine--tRNA ligase OS=Homo sapiens OX=9606 GN=QARS1 PE=1 SV=1	3	755.069	0.049673	1.5877e-09	149.86	106220000
189	AALEALGSCLNNKYSEGYPGK	21	GlyGly (K)	_AALEALGSCLNNK(GlyGly (K))YSEGYPGK_	P34897	Serine hydroxymethyltransferase, mitochondrial OS=Homo sapiens OX=9606 GN=SHMT2 PE=1 SV=3	3	786.046	1.307	2.1309e-14	177.64	312090000
190	AALEALGSCLNNKYSEGYPGK	21	GlyGly (K)	_AALEALGSCLNNK(GlyGly (K))YSEGYPGK_	P34897	Serine hydroxymethyltransferase, mitochondrial OS=Homo sapiens OX=9606 GN=SHMT2 PE=1 SV=3	3	786.046	1.1247	3.1802e-10	151.87	292560000
191	AALEGVSKDLQAR	13	GlyGly (K)	_AALEGVSK(GlyGly (K))DLQAR_	Q13049	E3 ubiquitin-protein ligase TRIM32 OS=Homo sapiens OX=9606 GN=TRIM32 PE=1 SV=2	3	491.267	0.49137	0.0025976	69.846	87504000
192	AALEGVSKDLQAR	13	GlyGly (K)	_AALEGVSK(GlyGly (K))DLQAR_	Q13049	E3 ubiquitin-protein ligase TRIM32 OS=Homo sapiens OX=9606 GN=TRIM32 PE=1 SV=2	2	736.397	1.0649	2.5651e-08	168.74	58181000
193	AALKLLSSGLR	11	Acetyl (Protein N-term),GlyGly (K)	_(Acetyl (Protein N-term))AALK(GlyGly (K))LLSSGLR_	P55809	Succinyl-CoA:3-ketoacid coenzyme A transferase 1, mitochondrial OS=Homo sapiens OX=9606 GN=OXCT1 PE=1 SV=1	2	642.885	0.60277	0.0001587	103.19	29346000
194	AALKSWLSR	9	Acetyl (Protein N-term),GlyGly (K)	_(Acetyl (Protein N-term))AALK(GlyGly (K))SWLSR_	Q9NR28	Diablo homolog, mitochondrial OS=Homo sapiens OX=9606 GN=DIABLO PE=1 SV=1	2	594.33	1.0486	0.0040449	80.219	12177000
195	AALKSWLSR	9	Acetyl (Protein N-term),GlyGly (K)	_(Acetyl (Protein N-term))AALK(GlyGly (K))SWLSR_	Q9NR28	Diablo homolog, mitochondrial OS=Homo sapiens OX=9606 GN=DIABLO PE=1 SV=1	2	594.33	1.3296			12565000
196	AALLKSMLNFLKK	13	2 GlyGly (K),Deamidation (NQ)	_AALLK(GlyGly (K))SMLN(Deamidation (NQ))FLK(GlyGly (K))K_	Q7Z6Z7	E3 ubiquitin-protein ligase HUWE1 OS=Homo sapiens OX=9606 GN=HUWE1 PE=1 SV=3	3	569.327	0.75394	0.044667	41.54	4814000
197	AALLKSMLNFLKK	13	2 GlyGly (K),Deamidation (NQ)	_AALLK(GlyGly (K))SMLN(Deamidation (NQ))FLK(GlyGly (K))K_	Q7Z6Z7	E3 ubiquitin-protein ligase HUWE1 OS=Homo sapiens OX=9606 GN=HUWE1 PE=1 SV=3	3	569.327	0.68147			4445600
198	AALMDASQLEPGEKAELLEAFK	22	GlyGly (K)	_AALMDASQLEPGEK(GlyGly (K))AELLEAFK_	Q969F9	Hermansky-Pudlak syndrome 3 protein OS=Homo sapiens OX=9606 GN=HPS3 PE=1 SV=1	3	825.753	1.8824	0.0011559	76.186	57018000
199	AALMDASQLEPGEKAELLEAFK	22	GlyGly (K)	_AALMDASQLEPGEK(GlyGly (K))AELLEAFK_	Q969F9	Hermansky-Pudlak syndrome 3 protein OS=Homo sapiens OX=9606 GN=HPS3 PE=1 SV=1	3	825.753	1.8706	0.0007222	72.145	66078000
200	AALQEELQLCKGLVQALQTK	20	GlyGly (K)	_AALQEELQLCK(GlyGly (K))GLVQALQTK_	P49327	Fatty acid synthase OS=Homo sapiens OX=9606 GN=FASN PE=1 SV=3	3	785.762	1.6109	3.0689e-07	132.45	428650000
201	AALQEELQLCKGLVQALQTK	20	GlyGly (K)	_AALQEELQLCK(GlyGly (K))GLVQALQTK_	P49327	Fatty acid synthase OS=Homo sapiens OX=9606 GN=FASN PE=1 SV=3	3	785.762	1.8418	1.4442e-07	141.31	347430000
202	AALQEELQLCKGLVQALQTKVTQQGLK	27	2 GlyGly (K)	_AALQEELQLCK(GlyGly (K))GLVQALQTK(GlyGly (K))VTQQGLK_	P49327	Fatty acid synthase OS=Homo sapiens OX=9606 GN=FASN PE=1 SV=3	4	806.692	1.6385	2.6791e-06	119.87	48100000
203	AALQEELQLCKGLVQALQTKVTQQGLK	27	2 GlyGly (K)	_AALQEELQLCK(GlyGly (K))GLVQALQTK(GlyGly (K))VTQQGLK_	P49327	Fatty acid synthase OS=Homo sapiens OX=9606 GN=FASN PE=1 SV=3	4	806.692	1.8732			25042000
204	AALQELLSKGLIK	13	GlyGly (K)	_AALQELLSK(GlyGly (K))GLIK_	P62851	40S ribosomal protein S25 OS=Homo sapiens OX=9606 GN=RPS25 PE=1 SV=1	3	499.971	0.57539	0.00012887	101.39	34496000
205	AALQELLSKGLIK	13	GlyGly (K)	_AALQELLSK(GlyGly (K))GLIK_	P62851	40S ribosomal protein S25 OS=Homo sapiens OX=9606 GN=RPS25 PE=1 SV=1	3	499.971	0.89207	0.0023565	70.622	33654000
206	AALSALESFLKQVSNMVAK	19	GlyGly (K)	_AALSALESFLK(GlyGly (K))QVSNMVAK_	P78527	DNA-dependent protein kinase catalytic subunit OS=Homo sapiens OX=9606 GN=PRKDC PE=1 SV=3	3	707.717	-0.15059	0.00019564	86.455	3647200
207	AALSALESFLKQVSNMVAK	19	GlyGly (K)	_AALSALESFLK(GlyGly (K))QVSNMVAK_	P78527	DNA-dependent protein kinase catalytic subunit OS=Homo sapiens OX=9606 GN=PRKDC PE=1 SV=3	3	707.717	-0.18105	7.8279e-20	213.49	22904000
208	AALSALESFLKQVSNMVAK	19	GlyGly (K)	_AALSALESFLK(GlyGly (K))QVSNMVAK_	P78527	DNA-dependent protein kinase catalytic subunit OS=Homo sapiens OX=9606 GN=PRKDC PE=1 SV=3	2	1061.07	-0.050353	2.1215e-06	127.71	2150700
209	AALTAEHFAALQSLLKASSK	20	Acetyl (Protein N-term),GlyGly (K)	_(Acetyl (Protein N-term))AALTAEHFAALQSLLK(GlyGly (K))ASSK_	Q9P000	COMM domain-containing protein 9 OS=Homo sapiens OX=9606 GN=COMMD9 PE=1 SV=2	3	738.402	1.75	1.9845e-20	220.36	27507000
210	AALTTLFKYIDENQDR	16	Acetyl (Protein N-term),GlyGly (K)	_(Acetyl (Protein N-term))AALTTLFK(GlyGly (K))YIDENQDR_	Q96KP4	Cytosolic non-specific dipeptidase OS=Homo sapiens OX=9606 GN=CNDP2 PE=1 SV=2	2	1027.51	0.14206	2.1052e-08	149.41	4867400
211	AALTTLFKYIDENQDR	16	Acetyl (Protein N-term),GlyGly (K)	_(Acetyl (Protein N-term))AALTTLFK(GlyGly (K))YIDENQDR_	Q96KP4	Cytosolic non-specific dipeptidase OS=Homo sapiens OX=9606 GN=CNDP2 PE=1 SV=2	2	1027.51	0.35007	1.1008e-08	161.1	9474700
212	AAMKGLGTDEDTLIEILASR	20	GlyGly (K)	_AAMK(GlyGly (K))GLGTDEDTLIEILASR_	P04083	Annexin A1 OS=Homo sapiens OX=9606 GN=ANXA1 PE=1 SV=2	3	740.051	2.0796	2.7738e-07	134.06	32546000
213	AAMKGLGTDEDTLIEILASR	20	GlyGly (K)	_AAMK(GlyGly (K))GLGTDEDTLIEILASR_	P04083	Annexin A1 OS=Homo sapiens OX=9606 GN=ANXA1 PE=1 SV=2	3	740.051	1.6836	1.8091e-08	148.2	58766000
214	AAMPGFIAKR	10	GlyGly (K)	_AAMPGFIAK(GlyGly (K))R_	Q9UBT6	DNA polymerase kappa OS=Homo sapiens OX=9606 GN=POLK PE=1 SV=1	3	392.55	-0.29147	0.042112	45.368	9241200
215	AANGVVLATEKK	12	GlyGly (K),Deamidation (NQ)	_AAN(Deamidation (NQ))GVVLATEK(GlyGly (K))K_	P25787	Proteasome subunit alpha type-2 OS=Homo sapiens OX=9606 GN=PSMA2 PE=1 SV=2	3	439.245	-0.84746	0.017765	48.115	202840000
216	AANGVVLATEKK	12	GlyGly (K),Deamidation (NQ)	_AAN(Deamidation (NQ))GVVLATEK(GlyGly (K))K_	P25787	Proteasome subunit alpha type-2 OS=Homo sapiens OX=9606 GN=PSMA2 PE=1 SV=2	2	658.364	-0.1442	0.00056478	99.568	165930000
217	AANGVVLATEKK	12	GlyGly (K),Deamidation (NQ)	_AAN(Deamidation (NQ))GVVLATEK(GlyGly (K))K_	P25787	Proteasome subunit alpha type-2 OS=Homo sapiens OX=9606 GN=PSMA2 PE=1 SV=2	3	439.245	-0.73629	0.028768	42.426	226600000
218	AANGVVLATEKK	12	GlyGly (K),Deamidation (NQ)	_AAN(Deamidation (NQ))GVVLATEK(GlyGly (K))K_	P25787	Proteasome subunit alpha type-2 OS=Homo sapiens OX=9606 GN=PSMA2 PE=1 SV=2	2	658.364	0.01061	0.002192	89.827	158200000
219	AANGVVLATEKK	12	GlyGly (K),Deamidation (NQ)	_AAN(Deamidation (NQ))GVVLATEK(GlyGly (K))K_	P25787	Proteasome subunit alpha type-2 OS=Homo sapiens OX=9606 GN=PSMA2 PE=1 SV=2	2	658.364	0.26555			8355600
220	AANILVGENLVCKIADFGLAR	21	GlyGly (K)	_AANILVGENLVCK(GlyGly (K))IADFGLAR_	P07947	Tyrosine-protein kinase Yes OS=Homo sapiens OX=9606 GN=YES1 PE=1 SV=3	3	786.758	0.39631	7.7545e-06	117.74	13670000
221	AANMIPAHDSPLAALAFDASGTKLATASEK	30	GlyGly (K)	_AANMIPAHDSPLAALAFDASGTK(GlyGly (K))LATASEK_	Q9Y4P8	WD repeat domain phosphoinositide-interacting protein 2 OS=Homo sapiens OX=9606 GN=WIPI2 PE=1 SV=1	4	771.642	1.9605	0.014715	52.538	43298000
222	AANMIPAHDSPLAALAFDASGTKLATASEK	30	GlyGly (K)	_AANMIPAHDSPLAALAFDASGTK(GlyGly (K))LATASEK_	Q9Y4P8	WD repeat domain phosphoinositide-interacting protein 2 OS=Homo sapiens OX=9606 GN=WIPI2 PE=1 SV=1	4	771.642	1.6727			61459000
223	AANTQKCIR	9	GlyGly (K)	_AANTQK(GlyGly (K))CIR_	P49588	Alanine--tRNA ligase, cytoplasmic OS=Homo sapiens OX=9606 GN=AARS1 PE=1 SV=2	3	392.537	-1.5221	0.016971	47.198	42045000
224	AANTQKCIR	9	GlyGly (K)	_AANTQK(GlyGly (K))CIR_	P49588	Alanine--tRNA ligase, cytoplasmic OS=Homo sapiens OX=9606 GN=AARS1 PE=1 SV=2	2	588.301	-0.39996	0.003736	110.81	15294000
225	AANTQKCIR	9	GlyGly (K)	_AANTQK(GlyGly (K))CIR_	P49588	Alanine--tRNA ligase, cytoplasmic OS=Homo sapiens OX=9606 GN=AARS1 PE=1 SV=2	2	588.301	0.10016	0.0039266	109.01	10517000
226	AANTQKCIR	9	GlyGly (K)	_AANTQK(GlyGly (K))CIR_	P49588	Alanine--tRNA ligase, cytoplasmic OS=Homo sapiens OX=9606 GN=AARS1 PE=1 SV=2	3	392.537	-1.3394	0.0088277	63.419	44021000
227	AAPAGKTSSVFEDPVISK	18	GlyGly (K)	_AAPAGK(GlyGly (K))TSSVFEDPVISK_	Q9Y2R9	28S ribosomal protein S7, mitochondrial OS=Homo sapiens OX=9606 GN=MRPS7 PE=1 SV=2	3	640.002	0.17854	0.00031403	78.021	63048000
228	AAPAGKTSSVFEDPVISK	18	GlyGly (K)	_AAPAGK(GlyGly (K))TSSVFEDPVISK_	Q9Y2R9	28S ribosomal protein S7, mitochondrial OS=Homo sapiens OX=9606 GN=MRPS7 PE=1 SV=2	3	640.002	0.077065	0.0017595	68.653	76665000
229	AAPLEEMEAPAADAIMSPEEELDGYEPEPLGKR	33	GlyGly (K)	_AAPLEEMEAPAADAIMSPEEELDGYEPEPLGK(GlyGly (K))R_	Q07820	Induced myeloid leukemia cell differentiation protein Mcl-1 OS=Homo sapiens OX=9606 GN=MCL1 PE=1 SV=3	3	1223.9	0.89294	9.5426e-06	77.733	592010000
230	AAPLEEMEAPAADAIMSPEEELDGYEPEPLGKR	33	GlyGly (K)	_AAPLEEMEAPAADAIMSPEEELDGYEPEPLGK(GlyGly (K))R_	Q07820	Induced myeloid leukemia cell differentiation protein Mcl-1 OS=Homo sapiens OX=9606 GN=MCL1 PE=1 SV=3	4	918.179	1.1702	1.1436e-06	96.707	181320000
231	AAPLEEMEAPAADAIMSPEEELDGYEPEPLGKR	33	GlyGly (K)	_AAPLEEMEAPAADAIMSPEEELDGYEPEPLGK(GlyGly (K))R_	Q07820	Induced myeloid leukemia cell differentiation protein Mcl-1 OS=Homo sapiens OX=9606 GN=MCL1 PE=1 SV=3	3	1223.9	2.0061	0.0014027	59.944	689770000
232	AAPLEEMEAPAADAIMSPEEELDGYEPEPLGKR	33	GlyGly (K)	_AAPLEEMEAPAADAIMSPEEELDGYEPEPLGK(GlyGly (K))R_	Q07820	Induced myeloid leukemia cell differentiation protein Mcl-1 OS=Homo sapiens OX=9606 GN=MCL1 PE=1 SV=3	4	918.179	2.1959	3.7828e-08	115.77	228410000
233	AAPLWDSKK	9	GlyGly (K)	_AAPLWDSK(GlyGly (K))K_	P54619	5'-AMP-activated protein kinase subunit gamma-1 OS=Homo sapiens OX=9606 GN=PRKAG1 PE=1 SV=1	2	565.304	0.5397	0.044465	65.246	196300000
234	AAPLWDSKK	9	GlyGly (K)	_AAPLWDSK(GlyGly (K))K_	P54619	5'-AMP-activated protein kinase subunit gamma-1 OS=Homo sapiens OX=9606 GN=PRKAG1 PE=1 SV=1	3	377.205	-0.66858	0.010831	64.268	148970000
235	AAPLWDSKK	9	GlyGly (K)	_AAPLWDSK(GlyGly (K))K_	P54619	5'-AMP-activated protein kinase subunit gamma-1 OS=Homo sapiens OX=9606 GN=PRKAG1 PE=1 SV=1	2	565.304	-0.00042118	0.031516	71.501	192000000
236	AAPSDGFKPR	10	Acetyl (Protein N-term),GlyGly (K)	_(Acetyl (Protein N-term))AAPSDGFK(GlyGly (K))PR_	Q92979	Ribosomal RNA small subunit methyltransferase NEP1 OS=Homo sapiens OX=9606 GN=EMG1 PE=1 SV=4	2	601.302	1.8201	0.0015471	81.548	58123000
237	AAPSKACMLTTATAHDGDVNVISWSR	26	GlyGly (K)	_AAPSK(GlyGly (K))ACMLTTATAHDGDVNVISWSR_	Q9BQ67	Glutamate-rich WD repeat-containing protein 1 OS=Homo sapiens OX=9606 GN=GRWD1 PE=1 SV=1	4	719.097	1.296	0.00099533	64.422	89924000
238	AAPSKACMLTTATAHDGDVNVISWSR	26	GlyGly (K)	_AAPSK(GlyGly (K))ACMLTTATAHDGDVNVISWSR_	Q9BQ67	Glutamate-rich WD repeat-containing protein 1 OS=Homo sapiens OX=9606 GN=GRWD1 PE=1 SV=1	3	958.46	1.3851	1.7833e-17	174.4	80132000
239	AAPSKACMLTTATAHDGDVNVISWSR	26	GlyGly (K)	_AAPSK(GlyGly (K))ACMLTTATAHDGDVNVISWSR_	Q9BQ67	Glutamate-rich WD repeat-containing protein 1 OS=Homo sapiens OX=9606 GN=GRWD1 PE=1 SV=1	3	958.46	1.4362			47374000
240	AAQALSVQDKGLGGLQPAQSPPLSPEDSLGAVGPASLEQR	40	GlyGly (K)	_AAQALSVQDK(GlyGly (K))GLGGLQPAQSPPLSPEDSLGAVGPASLEQR_	P41440	Reduced folate transporter OS=Homo sapiens OX=9606 GN=SLC19A1 PE=1 SV=3	4	1014.28	1.7451	5.8104e-07	90.465	172580000
241	AAQALSVQDKGLGGLQPAQSPPLSPEDSLGAVGPASLEQR	40	GlyGly (K)	_AAQALSVQDK(GlyGly (K))GLGGLQPAQSPPLSPEDSLGAVGPASLEQR_	P41440	Reduced folate transporter OS=Homo sapiens OX=9606 GN=SLC19A1 PE=1 SV=3	3	1352.03	1.3113	8.6797e-14	136.67	39915000
242	AAQALSVQDKGLGGLQPAQSPPLSPEDSLGAVGPASLEQR	40	GlyGly (K)	_AAQALSVQDK(GlyGly (K))GLGGLQPAQSPPLSPEDSLGAVGPASLEQR_	P41440	Reduced folate transporter OS=Homo sapiens OX=9606 GN=SLC19A1 PE=1 SV=3	4	1014.28	1.5308	7.6899e-07	87.534	212660000
243	AAQALSVQDKGLGGLQPAQSPPLSPEDSLGAVGPASLEQR	40	GlyGly (K)	_AAQALSVQDK(GlyGly (K))GLGGLQPAQSPPLSPEDSLGAVGPASLEQR_	P41440	Reduced folate transporter OS=Homo sapiens OX=9606 GN=SLC19A1 PE=1 SV=3	3	1352.03	1.2083	4.0176e-14	143.36	58377000
244	AAQAPSSFQLLYDLKLPVEDK	21	GlyGly (K)	_AAQAPSSFQLLYDLK(GlyGly (K))LPVEDK_	P11586	C-1-tetrahydrofolate synthase, cytoplasmic OS=Homo sapiens OX=9606 GN=MTHFD1 PE=1 SV=4	3	816.432	1.1333	8.6697e-05	94.707	57624000
245	AAQASDLEKIHLDEK	15	GlyGly (K)	_AAQASDLEK(GlyGly (K))IHLDEK_	P37837	Transaldolase OS=Homo sapiens OX=9606 GN=TALDO1 PE=1 SV=2	3	594.639	0.86262	0.0070659	51.004	109070000
246	AAQASDLEKIHLDEK	15	GlyGly (K)	_AAQASDLEK(GlyGly (K))IHLDEK_	P37837	Transaldolase OS=Homo sapiens OX=9606 GN=TALDO1 PE=1 SV=2	3	594.639	1.1017	0.0036639	63.754	118240000
247	AAQDFCQLVAQKQK	14	GlyGly (K)	_AAQDFCQLVAQK(GlyGly (K))QK_	Q96E22	Dehydrodolichyl diphosphate synthase complex subunit NUS1 OS=Homo sapiens OX=9606 GN=NUS1 PE=1 SV=1	3	583.63	0.63537	0.0011436	73.877	107580000
248	AAQFDVVKHMR	11	GlyGly (K)	_AAQFDVVK(GlyGly (K))HMR_	Q9NW08	DNA-directed RNA polymerase III subunit RPC2 OS=Homo sapiens OX=9606 GN=POLR3B PE=1 SV=2	3	472.579	-0.29877	0.0070546	58.676	65073000
249	AAQFDVVKHMR	11	GlyGly (K)	_AAQFDVVK(GlyGly (K))HMR_	Q9NW08	DNA-directed RNA polymerase III subunit RPC2 OS=Homo sapiens OX=9606 GN=POLR3B PE=1 SV=2	3	472.579	0.1925			52142000
250	AAQHGVCSVLKGSEFMFEK	19	GlyGly (K)	_AAQHGVCSVLK(GlyGly (K))GSEFMFEK_	Q5JTH9	RRP12-like protein OS=Homo sapiens OX=9606 GN=RRP12 PE=1 SV=2	4	560.521	0.88907	0.0013014	70.114	33267000
251	AAQHGVCSVLKGSEFMFEK	19	GlyGly (K)	_AAQHGVCSVLK(GlyGly (K))GSEFMFEK_	Q5JTH9	RRP12-like protein OS=Homo sapiens OX=9606 GN=RRP12 PE=1 SV=2	4	560.521	1.0296			42333000
252	AAQIILNWKPAPEIR	15	GlyGly (K)	_AAQIILNWK(GlyGly (K))PAPEIR_	O43187	Interleukin-1 receptor-associated kinase-like 2 OS=Homo sapiens OX=9606 GN=IRAK2 PE=1 SV=2	3	612.016	1.2629	0.00036384	89.466	77140000
253	AAQIILNWKPAPEIR	15	GlyGly (K)	_AAQIILNWK(GlyGly (K))PAPEIR_	O43187	Interleukin-1 receptor-associated kinase-like 2 OS=Homo sapiens OX=9606 GN=IRAK2 PE=1 SV=2	2	917.52	1.8776	0.049843	45.257	20539000
254	AAQIILNWKPAPEIR	15	GlyGly (K)	_AAQIILNWK(GlyGly (K))PAPEIR_	O43187	Interleukin-1 receptor-associated kinase-like 2 OS=Homo sapiens OX=9606 GN=IRAK2 PE=1 SV=2	3	612.016	1.1597	0.00023528	94.532	96316000
255	AAQIILNWKPAPEIR	15	GlyGly (K)	_AAQIILNWK(GlyGly (K))PAPEIR_	O43187	Interleukin-1 receptor-associated kinase-like 2 OS=Homo sapiens OX=9606 GN=IRAK2 PE=1 SV=2	2	917.52	1.7628	0.018885	58.172	25190000
256	AAQKGFNK	8	GlyGly (K)	_AAQK(GlyGly (K))GFNK_	P78527	DNA-dependent protein kinase catalytic subunit OS=Homo sapiens OX=9606 GN=PRKDC PE=1 SV=3	2	489.262	-0.85444	0.042584	66.993	125670000
257	AAQKGFNK	8	GlyGly (K)	_AAQK(GlyGly (K))GFNK_	P78527	DNA-dependent protein kinase catalytic subunit OS=Homo sapiens OX=9606 GN=PRKDC PE=1 SV=3	2	489.262		0.039872	74.439
258	AAQKGFNK	8	GlyGly (K)	_AAQK(GlyGly (K))GFNK_	P78527	DNA-dependent protein kinase catalytic subunit OS=Homo sapiens OX=9606 GN=PRKDC PE=1 SV=3	2	489.262	-0.73656	0.016266	94.401	126560000
259	AAQLVDKDSTFLSTLEHHLSR	21	GlyGly (K)	_AAQLVDK(GlyGly (K))DSTFLSTLEHHLSR_	Q969V3	Nicalin OS=Homo sapiens OX=9606 GN=NCLN PE=1 SV=2	4	621.323	0.8074	7.4085e-11	168.64	299570000
260	AAQLVDKDSTFLSTLEHHLSR	21	GlyGly (K)	_AAQLVDK(GlyGly (K))DSTFLSTLEHHLSR_	Q969V3	Nicalin OS=Homo sapiens OX=9606 GN=NCLN PE=1 SV=2	5	497.26	0.62963	7.7635e-05	96.718	73264000
261	AAQLVDKDSTFLSTLEHHLSR	21	GlyGly (K)	_AAQLVDK(GlyGly (K))DSTFLSTLEHHLSR_	Q969V3	Nicalin OS=Homo sapiens OX=9606 GN=NCLN PE=1 SV=2	3	828.094	1.2221	1.879e-14	180.13	55496000
262	AAQLVDKDSTFLSTLEHHLSR	21	GlyGly (K)	_AAQLVDK(GlyGly (K))DSTFLSTLEHHLSR_	Q969V3	Nicalin OS=Homo sapiens OX=9606 GN=NCLN PE=1 SV=2	4	621.323	1.1369	3.3627e-10	149.94	268100000
263	AAQLVDKDSTFLSTLEHHLSR	21	GlyGly (K)	_AAQLVDK(GlyGly (K))DSTFLSTLEHHLSR_	Q969V3	Nicalin OS=Homo sapiens OX=9606 GN=NCLN PE=1 SV=2	5	497.26	0.82994	2.2513e-05	108.71	113180000
264	AAQLVDKDSTFLSTLEHHLSR	21	GlyGly (K)	_AAQLVDK(GlyGly (K))DSTFLSTLEHHLSR_	Q969V3	Nicalin OS=Homo sapiens OX=9606 GN=NCLN PE=1 SV=2	3	828.094	1.6781	1.5145e-10	163.42	46322000
265	AAQNISKTIATSQNR	15	GlyGly (K)	_AAQNISK(GlyGly (K))TIATSQNR_	Q99623	Prohibitin-2 OS=Homo sapiens OX=9606 GN=PHB2 PE=1 SV=2	3	572.971	3.8795	0.00035256	89.911	112900000
266	AAQNISKTIATSQNR	15	GlyGly (K)	_AAQNISK(GlyGly (K))TIATSQNR_	Q99623	Prohibitin-2 OS=Homo sapiens OX=9606 GN=PHB2 PE=1 SV=2	3	572.971	3.6954			63233000
267	AAQVFFLKGGYEAFSASCPELCSK	24	GlyGly (K)	_AAQVFFLK(GlyGly (K))GGYEAFSASCPELCSK_	P28562	Dual specificity protein phosphatase 1 OS=Homo sapiens OX=9606 GN=DUSP1 PE=1 SV=3	3	927.772	1.9267	6.3973e-08	130.65	420100000
268	AAQVFFLKGGYEAFSASCPELCSK	24	GlyGly (K)	_AAQVFFLK(GlyGly (K))GGYEAFSASCPELCSK_	P28562	Dual specificity protein phosphatase 1 OS=Homo sapiens OX=9606 GN=DUSP1 PE=1 SV=3	3	927.772	1.9173	4.0181e-08	137.52	428840000
269	AARPCQAHDKVK	12	GlyGly (K)	_AARPCQAHDK(GlyGly (K))VK_	Q9BVG3	E3 ubiquitin-protein ligase TRIM62 OS=Homo sapiens OX=9606 GN=TRIM62 PE=1 SV=1	3	498.925	-1.0662	0.0069553	66.326	7786500
270	AASDYAGKQAHVELAER	17	GlyGly (K)	_AASDYAGK(GlyGly (K))QAHVELAER_	P28340	DNA polymerase delta catalytic subunit OS=Homo sapiens OX=9606 GN=POLD1 PE=1 SV=2	3	643.985	0.53063	2.4893e-06	128.26	471140000
271	AASDYAGKQAHVELAER	17	GlyGly (K)	_AASDYAGK(GlyGly (K))QAHVELAER_	P28340	DNA polymerase delta catalytic subunit OS=Homo sapiens OX=9606 GN=POLD1 PE=1 SV=2	2	965.474	0.90355	1.1765e-47	313.31	61890000
272	AASDYAGKQAHVELAER	17	GlyGly (K)	_AASDYAGK(GlyGly (K))QAHVELAER_	P28340	DNA polymerase delta catalytic subunit OS=Homo sapiens OX=9606 GN=POLD1 PE=1 SV=2	3	643.985	0.64221	1.9684e-06	132.64	540460000
273	AASDYAGKQAHVELAER	17	GlyGly (K)	_AASDYAGK(GlyGly (K))QAHVELAER_	P28340	DNA polymerase delta catalytic subunit OS=Homo sapiens OX=9606 GN=POLD1 PE=1 SV=2	4	483.241	0.61285	4.4863e-05	99.569	402110000
274	AASDYAGKQAHVELAER	17	GlyGly (K)	_AASDYAGK(GlyGly (K))QAHVELAER_	P28340	DNA polymerase delta catalytic subunit OS=Homo sapiens OX=9606 GN=POLD1 PE=1 SV=2	2	965.474	1.2635			84503000
275	AASGEIKITPWFK	13	GlyGly (K)	_AASGEIK(GlyGly (K))ITPWFK_	Q13907	Isopentenyl-diphosphate Delta-isomerase 1 OS=Homo sapiens OX=9606 GN=IDI1 PE=1 SV=2	3	521.284	0.23955	0.0019883	71.806	10991000
276	AASGEIKITPWFK	13	GlyGly (K)	_AASGEIK(GlyGly (K))ITPWFK_	Q13907	Isopentenyl-diphosphate Delta-isomerase 1 OS=Homo sapiens OX=9606 GN=IDI1 PE=1 SV=2	3	521.284	0.70591			23852000
277	AASGYPVKVPLEVQEADEAK	20	GlyGly (K)	_AASGYPVK(GlyGly (K))VPLEVQEADEAK_	P26640	Valine--tRNA ligase OS=Homo sapiens OX=9606 GN=VARS1 PE=1 SV=4	3	739.046	0.77742	0.0032419	60.193	101350000
278	AASGYPVKVPLEVQEADEAK	20	GlyGly (K)	_AASGYPVK(GlyGly (K))VPLEVQEADEAK_	P26640	Valine--tRNA ligase OS=Homo sapiens OX=9606 GN=VARS1 PE=1 SV=4	3	739.046	0.81292	0.0033866	59.469	119130000
279	AASLKSNYNLPMHK	14	GlyGly (K)	_AASLK(GlyGly (K))SNYNLPMHK_	P36578	60S ribosomal protein L4 OS=Homo sapiens OX=9606 GN=RPL4 PE=1 SV=5	3	563.291	0.78726	0.014681	45.115	293580000
280	AASLKSNYNLPMHK	14	GlyGly (K)	_AASLK(GlyGly (K))SNYNLPMHK_	P36578	60S ribosomal protein L4 OS=Homo sapiens OX=9606 GN=RPL4 PE=1 SV=5	4	422.72	-0.1798	0.0048058	60.628	156330000
281	AASLKSNYNLPMHK	14	GlyGly (K)	_AASLK(GlyGly (K))SNYNLPMHK_	P36578	60S ribosomal protein L4 OS=Homo sapiens OX=9606 GN=RPL4 PE=1 SV=5	4	422.72	-0.34364	0.0095389	48.625	165650000
282	AASLKSNYNLPMHK	14	GlyGly (K)	_AASLK(GlyGly (K))SNYNLPMHK_	P36578	60S ribosomal protein L4 OS=Homo sapiens OX=9606 GN=RPL4 PE=1 SV=5	3	563.291	0.58058			385070000
283	AASLVGKK	8	Acetyl (Protein N-term),GlyGly (K)	_(Acetyl (Protein N-term))AASLVGK(GlyGly (K))K_	Q9BY32	Inosine triphosphate pyrophosphatase OS=Homo sapiens OX=9606 GN=ITPA PE=1 SV=2	2	465.274	-0.45451	0.010013	77.058	42286000
284	AASLVGKK	8	Acetyl (Protein N-term),GlyGly (K)	_(Acetyl (Protein N-term))AASLVGK(GlyGly (K))K_	Q9BY32	Inosine triphosphate pyrophosphatase OS=Homo sapiens OX=9606 GN=ITPA PE=1 SV=2	2	465.274	-0.060282	0.0068891	89.55	45277000
285	AASQSTQVPTITEGVAAALLLLKLSVADSQAEAK	34	GlyGly (K)	_AASQSTQVPTITEGVAAALLLLK(GlyGly (K))LSVADSQAEAK_	Q92616	eIF-2-alpha kinase activator GCN1 OS=Homo sapiens OX=9606 GN=GCN1 PE=1 SV=6	3	1165.97	-1.1022	6.8235e-08	102.56	6810500
286	AASQVLGEKINILSGETVK	19	Acetyl (Protein N-term),GlyGly (K)	_(Acetyl (Protein N-term))AASQVLGEK(GlyGly (K))INILSGETVK_	Q9Y5Z9	UbiA prenyltransferase domain-containing protein 1 OS=Homo sapiens OX=9606 GN=UBIAD1 PE=1 SV=1	3	705.055	1.4342	9.6625e-07	124.69	133050000
287	AASQVLGEKINILSGETVK	19	Acetyl (Protein N-term),GlyGly (K)	_(Acetyl (Protein N-term))AASQVLGEK(GlyGly (K))INILSGETVK_	Q9Y5Z9	UbiA prenyltransferase domain-containing protein 1 OS=Homo sapiens OX=9606 GN=UBIAD1 PE=1 SV=1	2	1057.08	1.5108	1.6723e-19	203.11	78828000
288	AASQVLGEKINILSGETVK	19	Acetyl (Protein N-term),GlyGly (K)	_(Acetyl (Protein N-term))AASQVLGEK(GlyGly (K))INILSGETVK_	Q9Y5Z9	UbiA prenyltransferase domain-containing protein 1 OS=Homo sapiens OX=9606 GN=UBIAD1 PE=1 SV=1	3	705.055	1.3288	6.724e-07	132.14	101780000
289	AASQVLGEKINILSGETVK	19	Acetyl (Protein N-term),GlyGly (K)	_(Acetyl (Protein N-term))AASQVLGEK(GlyGly (K))INILSGETVK_	Q9Y5Z9	UbiA prenyltransferase domain-containing protein 1 OS=Homo sapiens OX=9606 GN=UBIAD1 PE=1 SV=1	2	1057.08	1.5937	2.1976e-14	195.2	83524000
290	AASSLEQKLSR	11	Acetyl (Protein N-term),GlyGly (K)	_(Acetyl (Protein N-term))AASSLEQK(GlyGly (K))LSR_	O14733	Dual specificity mitogen-activated protein kinase kinase 7 OS=Homo sapiens OX=9606 GN=MAP2K7 PE=1 SV=2	2	673.357	0.20305	1.8967e-07	179.1	34801000
291	AASTIKEVAQAVLL	14	GlyGly (K)	_AASTIK(GlyGly (K))EVAQAVLL_	O15269	Serine palmitoyltransferase 1 OS=Homo sapiens OX=9606 GN=SPTLC1 PE=1 SV=1	2	764.441	1.2127	0.0002637	110.38	62484000
292	AASTIKEVAQAVLL	14	GlyGly (K)	_AASTIK(GlyGly (K))EVAQAVLL_	O15269	Serine palmitoyltransferase 1 OS=Homo sapiens OX=9606 GN=SPTLC1 PE=1 SV=1	3	509.963	1.0716	0.0014796	72.705	11213000
293	AASTIKEVAQAVLL	14	GlyGly (K)	_AASTIK(GlyGly (K))EVAQAVLL_	O15269	Serine palmitoyltransferase 1 OS=Homo sapiens OX=9606 GN=SPTLC1 PE=1 SV=1	2	764.441	1.3819			61896000
294	AASTIKEVAQAVLL	14	GlyGly (K)	_AASTIK(GlyGly (K))EVAQAVLL_	O15269	Serine palmitoyltransferase 1 OS=Homo sapiens OX=9606 GN=SPTLC1 PE=1 SV=1	3	509.963	1.0597			11471000
295	AATASAGAGGIDGKPR	16	Acetyl (Protein N-term),GlyGly (K)	_(Acetyl (Protein N-term))AATASAGAGGIDGK(GlyGly (K))PR_	Q02978	Mitochondrial 2-oxoglutarate/malate carrier protein OS=Homo sapiens OX=9606 GN=SLC25A11 PE=1 SV=3	2	778.395	0.95965	8.8075e-30	263.29	65214000
296	AATASAGAGGIDGKPR	16	Acetyl (Protein N-term),GlyGly (K)	_(Acetyl (Protein N-term))AATASAGAGGIDGK(GlyGly (K))PR_	Q02978	Mitochondrial 2-oxoglutarate/malate carrier protein OS=Homo sapiens OX=9606 GN=SLC25A11 PE=1 SV=3	2	778.395	0.44145			64138000
297	AATASAGVPATVSEKQEFYQLLK	23	Acetyl (Protein N-term),GlyGly (K)	_(Acetyl (Protein N-term))AATASAGVPATVSEK(GlyGly (K))QEFYQLLK_	O60518	Ran-binding protein 6 OS=Homo sapiens OX=9606 GN=RANBP6 PE=1 SV=2	3	855.778	2.8063	1.7432e-05	110.67	23591000
298	AATASAGVPATVSEKQEFYQLLK	23	Acetyl (Protein N-term),GlyGly (K)	_(Acetyl (Protein N-term))AATASAGVPATVSEK(GlyGly (K))QEFYQLLK_	O60518	Ran-binding protein 6 OS=Homo sapiens OX=9606 GN=RANBP6 PE=1 SV=2	3	855.778	1.7963			17974000
299	AATFFGCIGIDKFGEILK	18	GlyGly (K)	_AATFFGCIGIDK(GlyGly (K))FGEILK_	P55263	Adenosine kinase OS=Homo sapiens OX=9606 GN=ADK PE=1 SV=2	3	701.031	0.72764	8.7477e-05	94.882	9066600
300	AATFFGCIGIDKFGEILK	18	GlyGly (K)	_AATFFGCIGIDK(GlyGly (K))FGEILK_	P55263	Adenosine kinase OS=Homo sapiens OX=9606 GN=ADK PE=1 SV=2	3	701.031	1.7047			4379800
301	AATFFGEVVKAPCR	14	Acetyl (Protein N-term),GlyGly (K)	_(Acetyl (Protein N-term))AATFFGEVVK(GlyGly (K))APCR_	O95456	Proteasome assembly chaperone 1 OS=Homo sapiens OX=9606 GN=PSMG1 PE=1 SV=1	2	854.927	1.9649	1.2671e-18	232.41	160070000
302	AATFFGEVVKAPCR	14	Acetyl (Protein N-term),GlyGly (K)	_(Acetyl (Protein N-term))AATFFGEVVK(GlyGly (K))APCR_	O95456	Proteasome assembly chaperone 1 OS=Homo sapiens OX=9606 GN=PSMG1 PE=1 SV=1	2	854.927	1.6082	1.567e-18	228.64	219540000
303	AATGANAEKAESHNDCPVR	19	Acetyl (Protein N-term),GlyGly (K)	_(Acetyl (Protein N-term))AATGANAEK(GlyGly (K))AESHNDCPVR_	Q16831	Uridine phosphorylase 1 OS=Homo sapiens OX=9606 GN=UPP1 PE=1 SV=1	3	718.659	1.1841	1.2068e-09	163.35	140560000
304	AATGANAEKAESHNDCPVR	19	Acetyl (Protein N-term),GlyGly (K)	_(Acetyl (Protein N-term))AATGANAEK(GlyGly (K))AESHNDCPVR_	Q16831	Uridine phosphorylase 1 OS=Homo sapiens OX=9606 GN=UPP1 PE=1 SV=1	3	718.659	0.95433	2.2175e-10	171.98	152370000
305	AATGNTSEGEEAFLLIQSEKMK	22	GlyGly (K)	_AATGNTSEGEEAFLLIQSEK(GlyGly (K))MK_	A0AVF1	Intraflagellar transport protein 56 OS=Homo sapiens OX=9606 GN=TTC26 PE=2 SV=1	3	823.404	0.78196	1.4376e-05	110.98	37307000
306	AATGNTSEGEEAFLLIQSEKMK	22	GlyGly (K)	_AATGNTSEGEEAFLLIQSEK(GlyGly (K))MK_	A0AVF1	Intraflagellar transport protein 56 OS=Homo sapiens OX=9606 GN=TTC26 PE=2 SV=1	3	823.404	1.1222	7.8241e-09	147.49	34854000
307	AATIPVSQISTIAGSKLK	18	GlyGly (K)	_AATIPVSQISTIAGSK(GlyGly (K))LK_	Q53GS7	Nucleoporin GLE1 OS=Homo sapiens OX=9606 GN=GLE1 PE=1 SV=2	3	633.702	0.36394	0.00025453	82.449	62196000
308	AATIPVSQISTIAGSKLK	18	GlyGly (K)	_AATIPVSQISTIAGSK(GlyGly (K))LK_	Q53GS7	Nucleoporin GLE1 OS=Homo sapiens OX=9606 GN=GLE1 PE=1 SV=2	3	633.702	0.71961	0.0016605	69.081	79335000
309	AATKKPVVNIITPSHVEER	19	GlyGly (K)	_AATK(GlyGly (K))KPVVNIITPSHVEER_	Q16719	Kynureninase OS=Homo sapiens OX=9606 GN=KYNU PE=1 SV=1	3	735.078	2.0109	7.1452e-07	134.32	428400000
310	AATKKPVVNIITPSHVEER	19	GlyGly (K)	_AATKK(GlyGly (K))PVVNIITPSHVEER_	Q16719	Kynureninase OS=Homo sapiens OX=9606 GN=KYNU PE=1 SV=1	5	441.45	0.87573	0.00032517	80.859	230020000
311	AATKKPVVNIITPSHVEER	19	GlyGly (K)	_AATKK(GlyGly (K))PVVNIITPSHVEER_	Q16719	Kynureninase OS=Homo sapiens OX=9606 GN=KYNU PE=1 SV=1	4	551.56	1.8623	0.034091	45.257	1166200000
312	AATKKPVVNIITPSHVEER	19	GlyGly (K)	_AATK(GlyGly (K))KPVVNIITPSHVEER_	Q16719	Kynureninase OS=Homo sapiens OX=9606 GN=KYNU PE=1 SV=1	3	735.078	0.9159	8.1839e-08	147.49	407090000
313	AATKKPVVNIITPSHVEER	19	GlyGly (K)	_AATKK(GlyGly (K))PVVNIITPSHVEER_	Q16719	Kynureninase OS=Homo sapiens OX=9606 GN=KYNU PE=1 SV=1	5	441.45	0.20505	0.0047751	58.024	270170000
314	AATKKPVVNIITPSHVEER	19	GlyGly (K)	_AATK(GlyGly (K))KPVVNIITPSHVEER_	Q16719	Kynureninase OS=Homo sapiens OX=9606 GN=KYNU PE=1 SV=1	4	551.56	1.0056	0.0046307	59.281	1008000000
315	AATKQAGGFLGPPPPSGK	18	GlyGly (K)	_AATK(GlyGly (K))QAGGFLGPPPPSGK_	Q9UM00	Calcium load-activated calcium channel OS=Homo sapiens OX=9606 GN=TMCO1 PE=1 SV=2	3	598.988	1.4026	0.0030107	63.235	74529000
316	AATKQAGGFLGPPPPSGK	18	GlyGly (K)	_AATK(GlyGly (K))QAGGFLGPPPPSGK_	Q9UM00	Calcium load-activated calcium channel OS=Homo sapiens OX=9606 GN=TMCO1 PE=1 SV=2	3	598.988	1.16	0.016811	42.711	114490000
317	AATLEGWKLYHDPNVNGGTELEPVEGNPYR	30	GlyGly (K)	_AATLEGWK(GlyGly (K))LYHDPNVNGGTELEPVEGNPYR_	P57740	Nuclear pore complex protein Nup107 OS=Homo sapiens OX=9606 GN=NUP107 PE=1 SV=1	4	860.918	1.3568	9.6589e-10	147.17	101140000
318	AATLEGWKLYHDPNVNGGTELEPVEGNPYR	30	GlyGly (K)	_AATLEGWK(GlyGly (K))LYHDPNVNGGTELEPVEGNPYR_	P57740	Nuclear pore complex protein Nup107 OS=Homo sapiens OX=9606 GN=NUP107 PE=1 SV=1	4	860.918	1.3056	2.8061e-18	181.24	125240000
319	AATLEGWKLYHDPNVNGGTELEPVEGNPYR	30	GlyGly (K),Deamidation (NQ)	_AATLEGWK(GlyGly (K))LYHDPN(Deamidation (NQ))VNGGTELEPVEGNPYR_	P57740	Nuclear pore complex protein Nup107 OS=Homo sapiens OX=9606 GN=NUP107 PE=1 SV=1	4	861.164	0.89986	0.0024928	53.39	39764000
320	AATLEGWKLYHDPNVNGGTELEPVEGNPYR	30	GlyGly (K),Deamidation (NQ)	_AATLEGWK(GlyGly (K))LYHDPNVN(Deamidation (NQ))GGTELEPVEGNPYR_	P57740	Nuclear pore complex protein Nup107 OS=Homo sapiens OX=9606 GN=NUP107 PE=1 SV=1	3	1147.88	0.77589	1.8723e-26	222.63	50246000
321	AATLEGWKLYHDPNVNGGTELEPVEGNPYR	30	GlyGly (K),Deamidation (NQ)	_AATLEGWK(GlyGly (K))LYHDPNVN(Deamidation (NQ))GGTELEPVEGNPYR_	P57740	Nuclear pore complex protein Nup107 OS=Homo sapiens OX=9606 GN=NUP107 PE=1 SV=1	4	861.164	0.91959	3.5721e-09	144.26	134840000
322	AATLEGWKLYHDPNVNGGTELEPVEGNPYR	30	GlyGly (K),Deamidation (NQ)	_AATLEGWK(GlyGly (K))LYHDPN(Deamidation (NQ))VNGGTELEPVEGNPYR_	P57740	Nuclear pore complex protein Nup107 OS=Homo sapiens OX=9606 GN=NUP107 PE=1 SV=1	4	861.164	0.96319	0.0024224	54.003	104450000
323	AATLEGWKLYHDPNVNGGTELEPVEGNPYR	30	GlyGly (K),Deamidation (NQ)	_AATLEGWK(GlyGly (K))LYHDPNVN(Deamidation (NQ))GGTELEPVEGNPYR_	P57740	Nuclear pore complex protein Nup107 OS=Homo sapiens OX=9606 GN=NUP107 PE=1 SV=1	3	1147.88	0.44556	1.322e-20	198.68	41605000
324	AATSTLSVCDFLGEKIASVLGISTPK	26	GlyGly (K)	_AATSTLSVCDFLGEK(GlyGly (K))IASVLGISTPK_	Q8N128	Protein FAM177A1 OS=Homo sapiens OX=9606 GN=FAM177A1 PE=1 SV=1	3	927.156	0.6111	5.0647e-05	88.571	6684200
325	AAVAAGGLVGKGR	13	Acetyl (Protein N-term),GlyGly (K)	_(Acetyl (Protein N-term))AAVAAGGLVGK(GlyGly (K))GR_	Q8IZD4	mRNA-decapping enzyme 1B OS=Homo sapiens OX=9606 GN=DCP1B PE=1 SV=2	2	641.865	0.7335	3.2519e-05	120.15	22762000
326	AAVAAGGLVGKGR	13	Acetyl (Protein N-term),GlyGly (K)	_(Acetyl (Protein N-term))AAVAAGGLVGK(GlyGly (K))GR_	Q8IZD4	mRNA-decapping enzyme 1B OS=Homo sapiens OX=9606 GN=DCP1B PE=1 SV=2	2	641.865	0.41516	2.3399e-08	157.91	22869000
327	AAVAGLDKAER	11	GlyGly (K)	_AAVAGLDK(GlyGly (K))AER_	P22102	Trifunctional purine biosynthetic protein adenosine-3 OS=Homo sapiens OX=9606 GN=GART PE=1 SV=1	3	405.554		0.051605	42.031
328	AAVATFLQSVQVPEFTPKSGVK	22	GlyGly (K)	_AAVATFLQSVQVPEFTPK(GlyGly (K))SGVK_	P22314	Ubiquitin-like modifier-activating enzyme 1 OS=Homo sapiens OX=9606 GN=UBA1 PE=1 SV=3	3	806.772	1.5922	5.753e-08	137.09	88745000
329	AAVATFLQSVQVPEFTPKSGVK	22	GlyGly (K)	_AAVATFLQSVQVPEFTPK(GlyGly (K))SGVK_	P22314	Ubiquitin-like modifier-activating enzyme 1 OS=Homo sapiens OX=9606 GN=UBA1 PE=1 SV=3	3	806.772	1.9935	3.4466e-06	121.21	88861000
330	AAVAWEAGKPLSIEEIEVAPPK	22	GlyGly (K)	_AAVAWEAGK(GlyGly (K))PLSIEEIEVAPPK_	P11766	Alcohol dehydrogenase class-3 OS=Homo sapiens OX=9606 GN=ADH5 PE=1 SV=4	3	807.1	1.079	0.00051184	73.405	38343000
331	AAVAWEAGKPLSIEEIEVAPPK	22	GlyGly (K)	_AAVAWEAGK(GlyGly (K))PLSIEEIEVAPPK_	P11766	Alcohol dehydrogenase class-3 OS=Homo sapiens OX=9606 GN=ADH5 PE=1 SV=4	3	807.1	1.5195			34783000
332	AAVAWEAGKPLSIEEIEVAPPKAHEVR	27	GlyGly (K)	_AAVAWEAGKPLSIEEIEVAPPK(GlyGly (K))AHEVR_	P11766	Alcohol dehydrogenase class-3 OS=Homo sapiens OX=9606 GN=ADH5 PE=1 SV=4	4	753.654	1.1111	0.033793	45.957	36024000
333	AAVDLEKLR	9	Acetyl (Protein N-term),GlyGly (K)	_(Acetyl (Protein N-term))AAVDLEK(GlyGly (K))LR_	P17858	ATP-dependent 6-phosphofructokinase, liver type OS=Homo sapiens OX=9606 GN=PFKL PE=1 SV=6	2	585.827	1.1571	0.0007009	123.98	139260000
334	AAVDLEKLR	9	Acetyl (Protein N-term),GlyGly (K)	_(Acetyl (Protein N-term))AAVDLEK(GlyGly (K))LR_	P17858	ATP-dependent 6-phosphofructokinase, liver type OS=Homo sapiens OX=9606 GN=PFKL PE=1 SV=6	2	585.827	1.2828	0.0012322	107.29	156390000
335	AAVDYQKVVR	10	GlyGly (K)	_AAVDYQK(GlyGly (K))VVR_	P31153	S-adenosylmethionine synthase isoform type-2 OS=Homo sapiens OX=9606 GN=MAT2A PE=1 SV=1	2	631.846	0.63793	0.013427	69.423	81301000
336	AAVDYQKVVR	10	GlyGly (K)	_AAVDYQK(GlyGly (K))VVR_	P31153	S-adenosylmethionine synthase isoform type-2 OS=Homo sapiens OX=9606 GN=MAT2A PE=1 SV=1	2	631.846	0.083419	0.024792	60.436	102010000
337	AAVDYQKVVR	10	GlyGly (K)	_AAVDYQK(GlyGly (K))VVR_	P31153	S-adenosylmethionine synthase isoform type-2 OS=Homo sapiens OX=9606 GN=MAT2A PE=1 SV=1	3	421.567	-0.95707	0.0053059	65.347	100070000
338	AAVHTYGIASVPNQPLKK	18	GlyGly (K)	_AAVHTYGIASVPNQPLK(GlyGly (K))K_	Q9UHI6	Probable ATP-dependent RNA helicase DDX20 OS=Homo sapiens OX=9606 GN=DDX20 PE=1 SV=2	3	670.037	1.0215	0.0073739	65.483	19629000
339	AAVHTYGIASVPNQPLKK	18	GlyGly (K)	_AAVHTYGIASVPNQPLK(GlyGly (K))K_	Q9UHI6	Probable ATP-dependent RNA helicase DDX20 OS=Homo sapiens OX=9606 GN=DDX20 PE=1 SV=2	3	670.037	1.1983	0.013909	53.924	20354000
340	AAVKDVEEEKFPTQLSR	17	GlyGly (K)	_AAVK(GlyGly (K))DVEEEKFPTQLSR_	Q2TAY7	WD40 repeat-containing protein SMU1 OS=Homo sapiens OX=9606 GN=SMU1 PE=1 SV=2	4	516.021	0.65501	0.00056222	75.445	61772000
341	AAVKDVEEEKFPTQLSR	17	GlyGly (K)	_AAVK(GlyGly (K))DVEEEKFPTQLSR_	Q2TAY7	WD40 repeat-containing protein SMU1 OS=Homo sapiens OX=9606 GN=SMU1 PE=1 SV=2	3	687.692	0.71299	1.3179e-08	155.2	95155000
342	AAVKDVEEEKFPTQLSR	17	GlyGly (K)	_AAVK(GlyGly (K))DVEEEKFPTQLSR_	Q2TAY7	WD40 repeat-containing protein SMU1 OS=Homo sapiens OX=9606 GN=SMU1 PE=1 SV=2	3	687.692	0.60729	3.6348e-06	131.25	79302000
343	AAVKDVEEEKFPTQLSR	17	GlyGly (K)	_AAVK(GlyGly (K))DVEEEKFPTQLSR_	Q2TAY7	WD40 repeat-containing protein SMU1 OS=Homo sapiens OX=9606 GN=SMU1 PE=1 SV=2	4	516.021	0.44226	0.021129	42.947	59067000
344	AAVKTLNPK	9	Acetyl (Protein N-term),GlyGly (K)	_(Acetyl (Protein N-term))AAVK(GlyGly (K))TLNPK_	P40227	T-complex protein 1 subunit zeta OS=Homo sapiens OX=9606 GN=CCT6A PE=1 SV=3	2	549.319	1.037	0.0030803	87.476	843540000
345	AAVKTLNPK	9	Acetyl (Protein N-term),GlyGly (K)	_(Acetyl (Protein N-term))AAVK(GlyGly (K))TLNPK_	P40227	T-complex protein 1 subunit zeta OS=Homo sapiens OX=9606 GN=CCT6A PE=1 SV=3	2	549.319	1.175	0.0029616	88.37	798570000
346	AAVLKPVLLGLR	12	Acetyl (Protein N-term),GlyGly (K)	_(Acetyl (Protein N-term))AAVLK(GlyGly (K))PVLLGLR_	Q9BRP1	Programmed cell death protein 2-like OS=Homo sapiens OX=9606 GN=PDCD2L PE=1 SV=1	2	703.448	1.1679	0.015395	45.997	3174000
347	AAVLKPVLLGLR	12	Acetyl (Protein N-term),GlyGly (K)	_(Acetyl (Protein N-term))AAVLK(GlyGly (K))PVLLGLR_	Q9BRP1	Programmed cell death protein 2-like OS=Homo sapiens OX=9606 GN=PDCD2L PE=1 SV=1	2	703.448	1.6032			3314700
348	AAVLKYENNVMNIR	14	GlyGly (K)	_AAVLK(GlyGly (K))YENNVMNIR_	P48454	Serine/threonine-protein phosphatase 2B catalytic subunit gamma isoform OS=Homo sapiens OX=9606 GN=PPP3CC PE=1 SV=3	3	583.642	0.77216	0.0020934	70.563	34005000
349	AAVMHDILDMMPEGIKQNK	19	GlyGly (K)	_AAVMHDILDMMPEGIK(GlyGly (K))QNK_	Q6P2Q9	Pre-mRNA-processing-splicing factor 8 OS=Homo sapiens OX=9606 GN=PRPF8 PE=1 SV=2	4	564.53	0.87964	0.0027013	63.421	46178000
350	AAVMHDILDMMPEGIKQNK	19	GlyGly (K)	_AAVMHDILDMMPEGIK(GlyGly (K))QNK_	Q6P2Q9	Pre-mRNA-processing-splicing factor 8 OS=Homo sapiens OX=9606 GN=PRPF8 PE=1 SV=2	3	752.371	1.3597	6.3352e-05	96.666	56626000
351	AAVMHDILDMMPEGIKQNK	19	GlyGly (K)	_AAVMHDILDMMPEGIK(GlyGly (K))QNK_	Q6P2Q9	Pre-mRNA-processing-splicing factor 8 OS=Homo sapiens OX=9606 GN=PRPF8 PE=1 SV=2	3	752.371	1.5063			40815000
352	AAVMHDILDMMPEGIKQNK	19	GlyGly (K)	_AAVMHDILDMMPEGIK(GlyGly (K))QNK_	Q6P2Q9	Pre-mRNA-processing-splicing factor 8 OS=Homo sapiens OX=9606 GN=PRPF8 PE=1 SV=2	4	564.53	1.2072			41957000
353	AAVPDAVGKCR	11	GlyGly (K)	_AAVPDAVGK(GlyGly (K))CR_	P05023	Sodium/potassium-transporting ATPase subunit alpha-1 OS=Homo sapiens OX=9606 GN=ATP1A1 PE=1 SV=1	2	629.322	0.98653	0.00051408	103.87	117230000
354	AAVPDAVGKCR	11	GlyGly (K)	_AAVPDAVGK(GlyGly (K))CR_	P05023	Sodium/potassium-transporting ATPase subunit alpha-1 OS=Homo sapiens OX=9606 GN=ATP1A1 PE=1 SV=1	2	629.322	0.80241			160650000
355	AAVPGYPQPSGTPVKPTALTGTLQVR	26	GlyGly (K)	_AAVPGYPQPSGTPVK(GlyGly (K))PTALTGTLQVR_	Q6P5Z2	Serine/threonine-protein kinase N3 OS=Homo sapiens OX=9606 GN=PKN3 PE=1 SV=1	3	907.496	0.53636	3.542e-05	92.833	68807000
356	AAVPGYPQPSGTPVKPTALTGTLQVR	26	GlyGly (K)	_AAVPGYPQPSGTPVK(GlyGly (K))PTALTGTLQVR_	Q6P5Z2	Serine/threonine-protein kinase N3 OS=Homo sapiens OX=9606 GN=PKN3 PE=1 SV=1	3	907.496	1.1166	5.046e-06	113.54	89871000
357	AAVQMDPELAKR	12	Acetyl (Protein N-term),GlyGly (K)	_(Acetyl (Protein N-term))AAVQMDPELAK(GlyGly (K))R_	Q9Y312	Protein AAR2 homolog OS=Homo sapiens OX=9606 GN=AAR2 PE=1 SV=2	2	742.88	0.74034	0.002424	72.607	39170000
358	AAVQMDPELAKR	12	Acetyl (Protein N-term),GlyGly (K)	_(Acetyl (Protein N-term))AAVQMDPELAK(GlyGly (K))R_	Q9Y312	Protein AAR2 homolog OS=Homo sapiens OX=9606 GN=AAR2 PE=1 SV=2	2	742.88	0.76395	0.00076514	89.08	43280000
359	AAVTIQSKYR	10	GlyGly (K)	_AAVTIQSK(GlyGly (K))YR_	Q8IZT6	Abnormal spindle-like microcephaly-associated protein OS=Homo sapiens OX=9606 GN=ASPM PE=1 SV=2	3	417.567	2.7823	0.031542	50.108	20639000
360	AAVVAKR	7	Acetyl (Protein N-term),GlyGly (K)	_(Acetyl (Protein N-term))AAVVAK(GlyGly (K))R_	Q9BV81	ER membrane protein complex subunit 6 OS=Homo sapiens OX=9606 GN=EMC6 PE=1 SV=1	2	435.761	-1.174	0.024354	67.889	27591000
361	AAVVAKR	7	Acetyl (Protein N-term),GlyGly (K)	_(Acetyl (Protein N-term))AAVVAK(GlyGly (K))R_	Q9BV81	ER membrane protein complex subunit 6 OS=Homo sapiens OX=9606 GN=EMC6 PE=1 SV=1	2	435.761	-0.50725			27887000
362	AAVVENVVKLLGEQYYK	17	Acetyl (Protein N-term),GlyGly (K)	_(Acetyl (Protein N-term))AAVVENVVK(GlyGly (K))LLGEQYYK_	Q92785	Zinc finger protein ubi-d4 OS=Homo sapiens OX=9606 GN=DPF2 PE=1 SV=2	3	693.709	-0.10995	0.00046466	82.259	3755000
363	AAVVENVVKLLGEQYYK	17	Acetyl (Protein N-term),GlyGly (K)	_(Acetyl (Protein N-term))AAVVENVVK(GlyGly (K))LLGEQYYK_	Q92785	Zinc finger protein ubi-d4 OS=Homo sapiens OX=9606 GN=DPF2 PE=1 SV=2	2	1040.06	0.23762	8.0322e-09	155.42	3215900
364	AAVVKFHPIQGHR	13	GlyGly (K)	_AAVVK(GlyGly (K))FHPIQGHR_	Q13151	Heterogeneous nuclear ribonucleoprotein A0 OS=Homo sapiens OX=9606 GN=HNRNPA0 PE=1 SV=1	3	525.295	3.3416	0.00010764	105.46	175770000
365	AAVVKFHPIQGHR	13	GlyGly (K)	_AAVVK(GlyGly (K))FHPIQGHR_	Q13151	Heterogeneous nuclear ribonucleoprotein A0 OS=Homo sapiens OX=9606 GN=HNRNPA0 PE=1 SV=1	4	394.223	2.0807	0.0006237	86.313	125890000
366	AAVVKFHPIQGHR	13	GlyGly (K)	_AAVVK(GlyGly (K))FHPIQGHR_	Q13151	Heterogeneous nuclear ribonucleoprotein A0 OS=Homo sapiens OX=9606 GN=HNRNPA0 PE=1 SV=1	3	525.295	3.2767	0.00071104	84.479	139000000
367	AAVVKFHPIQGHR	13	GlyGly (K)	_AAVVK(GlyGly (K))FHPIQGHR_	Q13151	Heterogeneous nuclear ribonucleoprotein A0 OS=Homo sapiens OX=9606 GN=HNRNPA0 PE=1 SV=1	4	394.223	2.0184	0.00012959	100.55	136970000
368	AAVYSGISLKLK	12	Acetyl (Protein N-term),GlyGly (K)	_(Acetyl (Protein N-term))AAVYSGISLK(GlyGly (K))LK_	Q14146	Unhealthy ribosome biogenesis protein 2 homolog OS=Homo sapiens OX=9606 GN=URB2 PE=1 SV=2	2	703.406	0.9069	0.0024892	71.451	30387000
369	AAVYSGISLKLK	12	Acetyl (Protein N-term),GlyGly (K)	_(Acetyl (Protein N-term))AAVYSGISLK(GlyGly (K))LK_	Q14146	Unhealthy ribosome biogenesis protein 2 homolog OS=Homo sapiens OX=9606 GN=URB2 PE=1 SV=2	2	703.406	1.2224	0.0024892	71.451	28058000
370	AAWEAKAGGCGR	12	GlyGly (K)	_AAWEAK(GlyGly (K))AGGCGR_	Q86SX3	Tubulin epsilon and delta complex protein 1 OS=Homo sapiens OX=9606 GN=TEDC1 PE=1 SV=2	2	674.315	1.118	0.0033209	81.972	79915000
371	AAWEAKAGGCGR	12	GlyGly (K)	_AAWEAK(GlyGly (K))AGGCGR_	Q86SX3	Tubulin epsilon and delta complex protein 1 OS=Homo sapiens OX=9606 GN=TEDC1 PE=1 SV=2	2	674.315	0.67113	3.2817e-05	126.55	145650000
372	AAYKLVLIR	9	Acetyl (Protein N-term),GlyGly (K)	_(Acetyl (Protein N-term))AAYK(GlyGly (K))LVLIR_	P18669	Phosphoglycerate mutase 1 OS=Homo sapiens OX=9606 GN=PGAM1 PE=1 SV=2	2	601.866	1.1086	0.0012279	107.43	400250000
373	AAYKLVLIR	9	Acetyl (Protein N-term),GlyGly (K)	_(Acetyl (Protein N-term))AAYK(GlyGly (K))LVLIR_	P18669	Phosphoglycerate mutase 1 OS=Homo sapiens OX=9606 GN=PGAM1 PE=1 SV=2	2	601.866	1.38	0.0012315	107.32	701640000
374	AAYLQETGKPLDETLK	16	GlyGly (K)	_AAYLQETGK(GlyGly (K))PLDETLK_	P04083	Annexin A1 OS=Homo sapiens OX=9606 GN=ANXA1 PE=1 SV=2	3	630.998	0.34447	0.0063725	52.026	22860000
375	AAYLQETGKPLDETLK	16	GlyGly (K)	_AAYLQETGK(GlyGly (K))PLDETLK_	P04083	Annexin A1 OS=Homo sapiens OX=9606 GN=ANXA1 PE=1 SV=2	3	630.998	0.23804			28535000
376	AAYLQETGKPLDETLKK	17	GlyGly (K)	_AAYLQETGKPLDETLK(GlyGly (K))K_	P04083	Annexin A1 OS=Homo sapiens OX=9606 GN=ANXA1 PE=1 SV=2	3	673.697	1.0561	0.0026366	70.235	26597000
377	AAYLQETGKPLDETLKK	17	GlyGly (K)	_AAYLQETGKPLDETLK(GlyGly (K))K_	P04083	Annexin A1 OS=Homo sapiens OX=9606 GN=ANXA1 PE=1 SV=2	3	673.697	0.92606			18654000
378	AAYNLVKR	8	GlyGly (K)	_AAYNLVK(GlyGly (K))R_	P08237	ATP-dependent 6-phosphofructokinase, muscle type OS=Homo sapiens OX=9606 GN=PFKM PE=1 SV=2	2	524.799	0.91316	0.0061123	139.92	215570000
[truncated: 39,460 more rows]
