# Supplementary material for: Hepatocellular Carcinoma LINC01116 Outcompetes T Cells for Linoleic Acid and Accelerates Tumor Progression
Source: Adv Sci (Weinh). 2024 Mar 9;11(21):2400676. doi: 10.1002/advs.202400676 (PMC11151013; doi:10.1002/advs.202400676)
Supplement: Supplementary file 5 — Supporting Information [file ADVS-11-2400676-s003.xlsx]

## Sheet: sense
蛋白编号	蛋白名称	基因名称	蛋白分子量（KDa）	蛋白打分值	序列覆盖率（%）	特异性肽段数目	肽段数目	二级谱图数目	丰度
Accession	Protein names	Gene names	MW [kDa]	Protein score	Sequence coverage (%)	# Unique Peptides	# Peptides	# PSMs	Abundances
Q13813	Spectrin alpha chain, non-erythrocytic 1	SPTAN1	284.4	5241	53	107	107	137	1.83788e+09
Q01082	Spectrin beta chain, non-erythrocytic 1	SPTBN1	274.4	4166	44	87	87	121	1.51141e+09
P63261	Actin, cytoplasmic 2	ACTG1	41.8	2127	81	1	23	51	6.99342e+06
P60709	Actin, cytoplasmic 1	ACTB	41.7	2124	81	1	23	51	6.94601e+09
P35579	Myosin-9	MYH9	226.4	2101	30	48	53	63	6.03421e+08
P35580	Myosin-10	MYH10	228.9	1664	27	41	46	51	2.72377e+08
Q8WWI1	LIM domain only protein 7	LMO7	192.6	938	18	26	26	28	1.62006e+08
O00159	Unconventional myosin-Ic	MYO1C	121.6	724	23	21	21	23	1.77022e+08
P68133	Actin, alpha skeletal muscle	ACTA1	42	653	30	1	12	26	70517544
P68371	Tubulin beta-4B chain	TUBB4B	49.8	640	48	1	16	21	2.49292e+08
Q92614	Unconventional myosin-XVIIIa	MYO18A	233	635	10	18	18	20	5.72201e+07
Q9UM54	Unconventional myosin-VI	MYO6	149.6	608	17	16	16	18	7.26251e+07
P68363	Tubulin alpha-1B chain	TUBA1B	50.1	587	37	1	11	14	186460144
P07437	Tubulin beta chain	TUBB	49.6	586	41	2	14	19	23889319
Q71U36	Tubulin alpha-1A chain	TUBA1A	50.1	583	37	1	11	14	2.77012e+06
P04350	Tubulin beta-4A chain	TUBB4A	49.6	537	40	1	13	18	2.49954e+06
P11142	Heat shock cognate 71 kDa protein	HSPA8	70.9	524	18	9	10	13	7.0316e+07
P09327	Villin-1	VIL1	92.6	522	23	15	15	16	1.05181e+08
Q13885	Tubulin beta-2A chain	TUBB2A	49.9	500	32	2	12	16	5.88833e+06
P08670	Vimentin	VIM	53.6	474	39	16	17	18	1.62523e+08
Q16643	Drebrin	DBN1	71.4	462	19	10	10	11	1.19537e+08
Q562R1	Beta-actin-like protein 2	ACTBL2	42	444	16	1	5	16	838149056
O43795	Unconventional myosin-Ib	MYO1B	131.9	436	13	12	12	14	1.1489e+08
Q15149	Plectin	PLEC	531.5	419	5	18	18	18	3.47712e+07
P0DP25	Calmodulin-3	CALM3	16.8	418	48	7	7	13	1.26064e+08
P08238	Heat shock protein HSP 90-beta	HSP90AB1	83.2	414	23	6	13	14	9.89395e+07
Q00610	Clathrin heavy chain 1	CLTC	191.5	410	11	16	16	17	5.85545e+07
P11021	Endoplasmic reticulum chaperone BiP	HSPA5	72.3	387	20	9	9	10	5.20141e+07
P60660	Myosin light polypeptide 6	MYL6	16.9	384	56	8	8	11	2.32246e+08
Q14697	Neutral alpha-glucosidase AB	GANAB	106.8	317	17	12	12	12	3.29533e+07
P10809	60 kDa heat shock protein, mitochondrial	HSPD1	61	307	23	9	9	10	6.49441e+07
Q9Y2D5	A-kinase anchor protein 2	AKAP2	94.6	307	11	7	7	8	3.03188e+07
P62805	Histone H4	H4C1	11.4	297	42	5	5	7	9.43926e+07
P68104	Elongation factor 1-alpha 1	EEF1A1	50.1	296	31	9	9	10	2.02357e+08
P04406	Glyceraldehyde-3-phosphate dehydrogenase	GAPDH	36	280	25	6	6	6	7.35407e+07
O43707	Alpha-actinin-4	ACTN4	104.8	278	12	9	9	9	2.83894e+07
P49327	Fatty acid synthase	FASN	273.3	274	5	8	8	9	1.61203e+07
P09651	Heterogeneous nuclear ribonucleoprotein A1	HNRNPA1	38.7	274	24	6	7	9	5.54934e+07
P05023	Sodium/potassium-transporting ATPase subunit alpha-1	ATP1A1	112.8	271	10	8	8	8	1.83234e+07
Q01844	RNA-binding protein EWS	EWSR1	68.4	250	16	8	8	11	1.2155e+08
P14625	Endoplasmin	HSP90B1	92.4	247	11	8	9	11	214537289
P61978	Heterogeneous nuclear ribonucleoprotein K	HNRNPK	50.9	243	21	8	8	8	3.31693e+07
P07237	Protein disulfide-isomerase	P4HB	57.1	242	14	6	6	6	2.7988e+07
Q9UDY2	Tight junction protein ZO-2	TJP2	133.9	236	9	10	10	10	2.73217e+07
P07900	Heat shock protein HSP 90-alpha	HSP90AA1	84.6	235	12	1	7	8	6299198
P02545	Prelamin-A/C	LMNA	74.1	231	9	5	5	5	1.34899e+07
P67809	Y-box-binding protein 1	YBX1	35.9	222	30	5	5	5	9.52969e+06
Q9UHB6	LIM domain and actin-binding protein 1	LIMA1	85.2	220	8	5	5	7	1.71463e+07
Q00839	Heterogeneous nuclear ribonucleoprotein U	HNRNPU	90.5	217	8	5	5	5	1.85599e+07
O14639	Actin-binding LIM protein 1	ABLIM1	87.6	215	9	5	5	5	2.05719e+07
P52272	Heterogeneous nuclear ribonucleoprotein M	HNRNPM	77.5	211	10	5	5	5	1.40234e+07
P48735	Isocitrate dehydrogenase [NADP], mitochondrial	IDH2	50.9	201	15	6	6	7	1.98823e+07
P31943	Heterogeneous nuclear ribonucleoprotein H	HNRNPH1	49.2	200	14	3	5	6	3.47476e+07
P55072	Transitional endoplasmic reticulum ATPase	VCP	89.3	194	8	5	5	6	1.19124e+07
P38646	Stress-70 protein, mitochondrial	HSPA9	73.6	189	8	4	4	4	1.46262e+07
P67936	Tropomyosin alpha-4 chain	TPM4	28.5	188	20	4	6	6	2.73115e+07
P04843	Dolichyl-diphosphooligosaccharide--protein glycosyltransferase subunit 1	RPN1	68.5	186	14	7	7	7	3.35241e+07
P06576	ATP synthase subunit beta, mitochondrial	ATP5F1B	56.5	182	13	5	5	6	1.46844e+07
P25705	ATP synthase subunit alpha, mitochondrial	ATP5F1A	59.7	179	15	6	6	6	2.84413e+07
O14950	Myosin regulatory light chain 12B	MYL12B	19.8	177	34	5	5	6	1.15584e+08
P05388	60S acidic ribosomal protein P0	RPLP0	34.3	174	18	5	5	5	2.38194e+07
P00338	L-lactate dehydrogenase A chain	LDHA	36.7	174	21	6	7	7	9.48784e+07
P04075	Fructose-bisphosphate aldolase A	ALDOA	39.4	169	13	4	4	4	2.93893e+07
P51991	Heterogeneous nuclear ribonucleoprotein A3	HNRNPA3	39.6	169	13	3	4	6	9.44419e+06
P19338	Nucleolin	NCL	76.6	168	8	5	5	5	2.49759e+07
P30050	60S ribosomal protein L12	RPL12	17.8	168	24	3	3	3	2.05501e+07
O94832	Unconventional myosin-Id	MYO1D	116.1	164	5	5	5	5	1.05163e+07
P22626	Heterogeneous nuclear ribonucleoproteins A2/B1	HNRNPA2B1	37.4	164	12	3	3	3	1.07771e+07
P27348	14-3-3 protein theta	YWHAQ	27.7	160	18	2	4	4	1.75507e+07
P12956	X-ray repair cross-complementing protein 6	XRCC6	69.8	151	8	3	3	3	5778540
P63010	AP-2 complex subunit beta	AP2B1	104.5	147	7	1	5	5	1.16005e+06
P02786	Transferrin receptor protein 1	TFRC	84.8	145	8	5	5	5	26681849
Q07065	Cytoskeleton-associated protein 4	CKAP4	66	145	8	4	4	4	1.0195e+07
Q92841	Probable ATP-dependent RNA helicase DDX17	DDX17	80.2	140	7	2	4	4	1.63379e+07
Q9P2E9	Ribosome-binding protein 1	RRBP1	152.4	140	7	6	6	6	1.00382e+07
O75390	Citrate synthase, mitochondrial	CS	51.7	139	7	3	3	3	7.36868e+06
P05387	60S acidic ribosomal protein P2	RPLP2	11.7	138	41	4	4	4	14643653
P23396	40S ribosomal protein S3	RPS3	26.7	135	16	4	4	4	19614079
P62937	Peptidyl-prolyl cis-trans isomerase A	PPIA	18	131	19	2	2	3	12007145
P0DMV8	Heat shock 70 kDa protein 1A	HSPA1A	70	130	6	2	3	3	2.095e+06
Q08211	ATP-dependent RNA helicase A	DHX9	140.9	128	5	5	5	5	8.02027e+06
P61981	14-3-3 protein gamma	YWHAG	28.3	127	13	1	3	3	1.46266e+06
Q9Y608	Leucine-rich repeat flightless-interacting protein 2	LRRFIP2	82.1	125	8	4	4	5	1.6656e+07
P09972	Fructose-bisphosphate aldolase C	ALDOC	39.4	124	6	1	1	1
P27797	Calreticulin	CALR	48.1	123	9	3	3	4	1.24107e+07
P05141	ADP/ATP translocase 2	SLC25A5	32.8	122	19	5	5	5	3.17577e+07
P06753	Tropomyosin alpha-3 chain	TPM3	32.9	121	14	2	4	4	14315218
Q07157	Tight junction protein ZO-1	TJP1	195.3	119	3	4	4	4	3.60949e+06
P52209	6-phosphogluconate dehydrogenase, decarboxylating	PGD	53.1	119	7	3	3	3	7.49888e+06
Q06830	Peroxiredoxin-1	PRDX1	22.1	117	38	5	5	5	51637372
P62249	40S ribosomal protein S16	RPS16	16.4	116	21	3	3	4	1.73168e+07
P28799	Progranulin	GRN	63.5	116	10	5	5	5	9.7182e+07
Q10567	AP-1 complex subunit beta-1	AP1B1	104.6	116	6	1	5	5	9.22741e+06
Q14678	KN motif and ankyrin repeat domain-containing protein 1	KANK1	147.2	115	2	2	2	2	2.1209e+06
P09493	Tropomyosin alpha-1 chain	TPM1	32.7	114	8	1	3	3	1.75413e+06
P07355	Annexin A2	ANXA2	38.6	111	17	4	4	4	1.42959e+07
O75874	Isocitrate dehydrogenase [NADP] cytoplasmic	IDH1	46.6	111	7	3	3	3	6.96718e+06
Q9BYZ2	L-lactate dehydrogenase A-like 6B	LDHAL6B	41.9	108	6	1	2	2	1.60068e+06
Q13045	Protein flightless-1 homolog	FLII	144.7	107	3	4	4	4	9.79552e+06
O60299	Leucine zipper putative tumor suppressor 3	LZTS3	71.7	106	5	2	2	2	2.81664e+06
P13639	Elongation factor 2	EEF2	95.3	105	5	4	4	4	1.35062e+07
P63104	14-3-3 protein zeta/delta	YWHAZ	27.7	104	13	1	3	3	2.18147e+06
P52907	F-actin-capping protein subunit alpha-1	CAPZA1	32.9	104	21	3	4	4	1.53544e+07
P61204	ADP-ribosylation factor 3	ARF3	20.6	102	12	2	2	3	1.21397e+07
P26641	Elongation factor 1-gamma	EEF1G	50.1	100	8	3	3	3	9047856
Q04917	14-3-3 protein eta	YWHAH	28.2	100	13	1	3	3	1.20902e+06
P14618	Pyruvate kinase PKM	PKM	57.9	98	9	5	5	5	2.09509e+07
P05362	Intercellular adhesion molecule 1	ICAM1	57.8	97	7	3	3	3	4.27857e+06
P04844	Dolichyl-diphosphooligosaccharide--protein glycosyltransferase subunit 2	RPN2	69.2	97	4	2	2	2	4.26042e+06
P49411	Elongation factor Tu, mitochondrial	TUFM	49.5	95	6	3	3	3	9.32993e+06
Q02543	60S ribosomal protein L18a	RPL18A	20.7	95	19	3	3	3	8.05409e+06
Q9HCM4	Band 4.1-like protein 5	EPB41L5	81.8	94	4	2	2	2	4.21425e+06
P35222	Catenin beta-1	CTNNB1	85.4	93	5	3	3	3	2.80903e+06
P63167	Dynein light chain 1, cytoplasmic	DYNLL1	10.4	92	37	2	2	3	8.49507e+06
O43143	Pre-mRNA-splicing factor ATP-dependent RNA helicase DHX15	DHX15	90.9	92	3	2	2	3	3.50443e+06
P62241	40S ribosomal protein S8	RPS8	24.2	92	21	4	4	4	1.11672e+07
Q96PK6	RNA-binding protein 14	RBM14	69.4	92	6	3	3	3	8.43598e+06
P42167	Lamina-associated polypeptide 2, isoforms beta/gamma	TMPO	50.6	92	7	2	2	2	1.98032e+06
P60174	Triosephosphate isomerase	TPI1	26.7	91	10	2	2	3	5.4587e+06
P06744	Glucose-6-phosphate isomerase	GPI	63.1	91	4	2	2	2	5899365
P62258	14-3-3 protein epsilon	YWHAE	29.2	90	11	1	3	3	1.70857e+06
P62701	40S ribosomal protein S4, X isoform	RPS4X	29.6	90	10	2	2	2	5060759
P17844	Probable ATP-dependent RNA helicase DDX5	DDX5	69.1	90	7	2	4	4	3.44743e+06
P06733	Alpha-enolase	ENO1	47.1	89	5	2	2	2	9.22587e+06
P02768	Albumin	ALB	69.3	89	5	3	3	3	1.35387e+07
P63244	Receptor of activated protein C kinase 1	RACK1	35.1	88	11	3	3	3	1.20381e+07
P14866	Heterogeneous nuclear ribonucleoprotein L	HNRNPL	64.1	87	7	3	3	4	8.22188e+06
Q86YZ3	Hornerin	HRNR	282.2	85	2	1	1	1	511504
Q15365	Poly(rC)-binding protein 1	PCBP1	37.5	82	6	2	2	2	7.90298e+06
P47755	F-actin-capping protein subunit alpha-2	CAPZA2	32.9	81	9	1	2	2	982728
P06396	Gelsolin	GSN	85.6	81	4	2	2	2	2.80567e+06
P27824	Calnexin	CANX	67.5	81	5	2	2	2	3.79389e+06
P43243	Matrin-3	MATR3	94.6	81	3	2	2	2	5.50251e+06
P42704	Leucine-rich PPR motif-containing protein, mitochondrial	LRPPRC	157.8	81	2	3	3	3	3.00006e+06
P39656	Dolichyl-diphosphooligosaccharide--protein glycosyltransferase 48 kDa subunit	DDOST	50.8	80	7	3	3	3	10569026
P21589	5'-nucleotidase	NT5E	63.3	79	2	1	1	1	2.29258e+06
P10620	Microsomal glutathione S-transferase 1	MGST1	17.6	78	19	2	2	2	1.04745e+07
P06748	Nucleophosmin	NPM1	32.6	77	4	1	1	1	5.9099e+06
P61247	40S ribosomal protein S3a	RPS3A	29.9	77	9	2	2	2	4.46194e+06
P33993	DNA replication licensing factor MCM7	MCM7	81.3	77	4	2	2	2	2.34466e+06
Q9P2M7	Cingulin	CGN	136.3	76	3	3	3	3	3.19148e+06
P30101	Protein disulfide-isomerase A3	PDIA3	56.7	75	8	3	3	3	9.85004e+06
P09211	Glutathione S-transferase P	GSTP1	23.3	75	12	2	2	2	7370201
Q92945	Far upstream element-binding protein 2	KHSRP	73.1	74	5	3	3	3	5.50228e+06
P52597	Heterogeneous nuclear ribonucleoprotein F	HNRNPF	45.6	74	10	1	3	3	682118
P83731	60S ribosomal protein L24	RPL24	17.8	72	14	2	2	2	4.11782e+06
P61353	60S ribosomal protein L27	RPL27	15.8	72	14	2	2	2	9.43582e+06
P14923	Junction plakoglobin	JUP	81.7	71	5	3	3	3	3.05746e+06
Q15717	ELAV-like protein 1	ELAVL1	36.1	71	7	2	2	2	5.33411e+06
P27635	60S ribosomal protein L10	RPL10	24.6	70	12	3	3	3	8.88811e+06
Q15125	3-beta-hydroxysteroid-Delta(8),Delta(7)-isomerase	EBP	26.3	70	5	1	1	2	5614554
P62753	40S ribosomal protein S6	RPS6	28.7	69	10	2	2	2	5.02535e+06
P62873	Guanine nucleotide-binding protein G(I)/G(S)/G(T) subunit beta-1	GNB1	37.4	68	9	3	3	3	1.2416e+07
Q07955	Serine/arginine-rich splicing factor 1	SRSF1	27.7	68	13	3	3	3	3.66674e+06
Q16778	Histone H2B type 2-E	H2BC21	13.9	68	21	3	3	3	90931561
P07910	Heterogeneous nuclear ribonucleoproteins C1/C2	HNRNPC	33.7	67	6	2	2	2	10390445
O00571	ATP-dependent RNA helicase DDX3X	DDX3X	73.2	67	5	2	3	3	2.27413e+06
Q12905	Interleukin enhancer-binding factor 2	ILF2	43	67	5	2	2	2	7402015
O95573	Fatty acid CoA ligase Acsl3	ACSL3	80.4	67	5	2	3	3	5.31425e+06
P10599	Thioredoxin	TXN	11.7	67	21	2	2	2	15776089
P38159	RNA-binding motif protein, X chromosome	RBMX	42.3	67	5	2	2	3	7.1491e+06
P26373	60S ribosomal protein L13	RPL13	24.2	67	9	2	2	3	15195196
P13929	Beta-enolase	ENO3	47	67	3	1	1	1	5.05027e+06
P62913	60S ribosomal protein L11	RPL11	20.2	66	15	2	2	2	5.09834e+06
Q6DD88	Atlastin-3	ATL3	60.5	65	4	2	2	3	6.43662e+06
P23526	Adenosylhomocysteinase	AHCY	47.7	65	5	2	2	2	5511759
P61513	60S ribosomal protein L37a	RPL37A	10.3	65	20	1	1	1
P23246	Splicing factor, proline- and glutamine-rich	SFPQ	76.1	64	5	2	2	2	2.28105e+06
P62195	26S proteasome regulatory subunit 8	PSMC5	45.6	64	3	1	1	1	838295
P13804	Electron transfer flavoprotein subunit alpha, mitochondrial	ETFA	35.1	64	5	1	1	1	1.33826e+06
Q9UJZ1	Stomatin-like protein 2, mitochondrial	STOML2	38.5	64	4	1	1	1
P51659	Peroxisomal multifunctional enzyme type 2	HSD17B4	79.6	64	4	2	2	2	3.54118e+06
P48681	Nestin	NES	177.3	63	2	2	2	2	7.88417e+06
P27338	Amine oxidase [flavin-containing] B	MAOB	58.7	62	3	1	1	1	1.43268e+06
P61158	Actin-related protein 3	ACTR3	47.3	61	3	1	1	1	2.30711e+06
Q6ZN17	Protein lin-28 homolog B	LIN28B	27.1	60	19	3	3	3	4.97453e+06
Q07666	KH domain-containing, RNA-binding, signal transduction-associated protein 1	KHDRBS1	48.2	60	3	1	1	2	5.13418e+06
Q04828	Aldo-keto reductase family 1 member C1	AKR1C1	36.8	60	14	3	3	3	1.09929e+07
P61160	Actin-related protein 2	ACTR2	44.7	60	3	1	1	1	2.22913e+06
O15427	Monocarboxylate transporter 4	SLC16A3	49.4	59	6	2	2	2	5207916
Q9BUJ2	Heterogeneous nuclear ribonucleoprotein U-like protein 1	HNRNPUL1	95.7	59	3	3	3	3	4.56828e+06
Q03113	Guanine nucleotide-binding protein subunit alpha-12	GNA12	44.3	59	3	1	1	1	9396243
P40227	T-complex protein 1 subunit zeta	CCT6A	58	59	7	2	2	2	551776
P46777	60S ribosomal protein L5	RPL5	34.3	58	7	2	2	2	4.79475e+06
P62917	60S ribosomal protein L8	RPL8	28	57	6	1	1	2	6106849
O95782	AP-2 complex subunit alpha-1	AP2A1	107.5	56	1	1	1	1	1.27603e+06
P16402	Histone H1.3	H1-3	22.3	56	6	1	1	1	4.11306e+06
O43747	AP-1 complex subunit gamma-1	AP1G1	91.3	56	1	1	1	1	260086
Q5JWF2	Guanine nucleotide-binding protein G(s) subunit alpha isoforms XLas	GNAS	111	56	3	2	2	2	4.14287e+06
P14678	Small nuclear ribonucleoprotein-associated proteins B and B'	SNRPB	24.6	55	6	1	1	1	985017
Q9NZI8	Insulin-like growth factor 2 mRNA-binding protein 1	IGF2BP1	63.4	55	4	2	2	2	6.5321e+06
Q15084	Protein disulfide-isomerase A6	PDIA6	48.1	55	6	2	2	2	1.37578e+06
P51654	Glypican-3	GPC3	65.5	54	2	1	1	2	2.61968e+06
P62987	Ubiquitin-60S ribosomal protein L40	UBA52	14.7	54	7	1	1	2	1.78801e+07
P46776	60S ribosomal protein L27a	RPL27A	16.6	53	15	2	2	2	8.3162e+06
P07814	Bifunctional glutamate/proline--tRNA ligase	EPRS1	170.5	53	2	2	2	2	2.06701e+06
Q9Y490	Talin-1	TLN1	269.6	53	1	1	1	1
P61619	Protein transport protein Sec61 subunit alpha isoform 1	SEC61A1	52.2	53	6	2	2	2	1.12994e+06
P09496	Clathrin light chain A	CLTA	27.1	52	7	2	2	2	7.41373e+06
Q07020	60S ribosomal protein L18	RPL18	21.6	52	11	2	2	2	6.32023e+06
P00352	Aldehyde dehydrogenase 1A1	ALDH1A1	54.8	51	4	2	2	2	4.78843e+06
P36578	60S ribosomal protein L4	RPL4	47.7	51	4	1	1	2	5.50308e+06
P55884	Eukaryotic translation initiation factor 3 subunit B	EIF3B	92.4	50	2	1	1	1	838358
P38117	Electron transfer flavoprotein subunit beta	ETFB	27.8	50	7	1	1	1	1.02784e+06
Q6WCQ1	Myosin phosphatase Rho-interacting protein	MPRIP	116.5	50	3	2	2	2	2.16326e+06
P60866	40S ribosomal protein S20	RPS20	13.4	49	19	2	2	2	10314540
P07947	Tyrosine-protein kinase Yes	YES1	60.8	48	3	2	2	2	5.35025e+06
P15531	Nucleoside diphosphate kinase A	NME1	17.1	48	19	2	2	2	6461166
Q01081	Splicing factor U2AF 35 kDa subunit	U2AF1	27.9	48	5	1	1	1	2.00228e+06
P46778	60S ribosomal protein L21	RPL21	18.6	47	9	1	1	1	1.93819e+06
P39023	60S ribosomal protein L3	RPL3	46.1	47	2	1	1	1	2.82806e+06
P61313	60S ribosomal protein L15	RPL15	24.1	47	11	2	2	2	6.24171e+06
P36957	Dihydrolipoyllysine-residue succinyltransferase component of 2-oxoglutarate dehydrogenase complex, mitochondrial	DLST	48.7	47	2	1	1	1	1.02652e+06
P46779	60S ribosomal protein L28	RPL28	15.7	47	16	2	2	2	7.42335e+06
P14384	Carboxypeptidase M	CPM	50.5	46	6	2	2	2	3.75781e+06
Q9NR30	Nucleolar RNA helicase 2	DDX21	87.3	46	3	2	2	2	2.49187e+06
P62081	40S ribosomal protein S7	RPS7	22.1	45	10	2	2	2	8.27115e+06
P02671	Fibrinogen alpha chain	FGA	94.9	45	2	1	1	1	1.40164e+06
P84243	Histone H3.3	H3-3A	15.3	44	5	1	1	1	30635572
Q12931	Heat shock protein 75 kDa, mitochondrial	TRAP1	80.1	44	2	1	1	1	24821276
P60842	Eukaryotic initiation factor 4A-I	EIF4A1	46.1	44	4	1	1	1	678409
P53680	AP-2 complex subunit sigma	AP2S1	17	44	5	1	1	1	2896662
Q14974	Importin subunit beta-1	KPNB1	97.1	43	3	2	2	2	2.22011e+06
P84090	Enhancer of rudimentary homolog	ERH	12.3	43	11	1	1	1	4.22433e+06
P49368	T-complex protein 1 subunit gamma	CCT3	60.5	43	2	1	1	1	1.34401e+06
P02787	Serotransferrin	TF	77	43	1	1	1	1	482338
Q96JB2	Conserved oligomeric Golgi complex subunit 3	COG3	94	42	2	1	1	1	304942
P62277	40S ribosomal protein S13	RPS13	17.2	42	19	2	2	2	6600199
O15143	Actin-related protein 2/3 complex subunit 1B	ARPC1B	40.9	42	5	1	1	1	936028
P01857	Immunoglobulin heavy constant gamma 1	IGHG1	36.1	42	2	1	1	2	111220058
P30040	Endoplasmic reticulum resident protein 29	ERP29	29	42	11	2	2	2	1.99379e+06
P46977	Dolichyl-diphosphooligosaccharide--protein glycosyltransferase subunit STT3A	STT3A	80.5	42	3	2	2	2	2.82164e+06
P20700	Lamin-B1	LMNB1	66.4	42	2	1	1	1	821486
P50454	Serpin H1	SERPINH1	46.4	41	3	1	1	1	674850
P02675	Fibrinogen beta chain	FGB	55.9	41	3	1	1	1	1.16995e+06
Q9UMS4	Pre-mRNA-processing factor 19	PRPF19	55.1	40	3	1	1	1	1.4339e+06
P36542	ATP synthase subunit gamma, mitochondrial	ATP5F1C	33	40	3	1	1	1	3231891
Q15800	Methylsterol monooxygenase 1	MSMO1	35.2	39	5	1	1	1	1.59646e+06
P23528	Cofilin-1	CFL1	18.5	39	8	1	1	1	705983
P13674	Prolyl 4-hydroxylase subunit alpha-1	P4HA1	61	39	3	1	1	1	1.18463e+06
Q92896	Golgi apparatus protein 1	GLG1	134.5	39	1	1	1	1	490230
P25398	40S ribosomal protein S12	RPS12	14.5	39	17	2	2	2	2.99496e+06
P62263	40S ribosomal protein S14	RPS14	16.3	39	7	1	1	1	5797865
P62280	40S ribosomal protein S11	RPS11	18.4	39	9	2	2	2	8.80224e+06
Q9C0A0	Contactin-associated protein-like 4	CNTNAP4	145.2	39	1	1	1	1	17449224
P46781	40S ribosomal protein S9	RPS9	22.6	38	5	1	1	1	2.43414e+06
P46783	40S ribosomal protein S10	RPS10	18.9	37	8	1	1	1	1.61324e+06
P62424	60S ribosomal protein L7a	RPL7A	30	37	8	2	2	2	12206331
O60488	Long-chain-fatty-acid--CoA ligase 4	ACSL4	79.1	37	3	1	2	2	1237897
Q15165	Serum paraoxonase/arylesterase 2	PON2	39.4	37	3	1	1	1	1.13761e+06
Q69YQ0	Cytospin-A	SPECC1L	124.5	37	1	1	1	1	937054
P49006	MARCKS-related protein	MARCKSL1	19.5	37	7	1	1	1	2076376
Q00325	Phosphate carrier protein, mitochondrial	SLC25A3	40.1	37	3	1	1	1	9376378
Q09666	Neuroblast differentiation-associated protein AHNAK	AHNAK	628.7	37	1	1	1	1	3.03507e+06
P47756	F-actin-capping protein subunit beta	CAPZB	31.3	37	5	1	1	1	4.217e+06
P22314	Ubiquitin-like modifier-activating enzyme 1	UBA1	117.8	37	2	2	2	2	2.25291e+06
P50991	T-complex protein 1 subunit delta	CCT4	57.9	36	1	1	1	1	1.70327e+06
P61254	60S ribosomal protein L26	RPL26	17.2	36	6	1	1	1	3.9456e+06
O76094	Signal recognition particle subunit SRP72	SRP72	74.6	36	2	1	1	1	299084
P51858	Hepatoma-derived growth factor	HDGF	26.8	35	5	1	1	1	525862
P05386	60S acidic ribosomal protein P1	RPLP1	11.5	35	14	1	1	1	5483884
O43175	D-3-phosphoglycerate dehydrogenase	PHGDH	56.6	35	2	1	1	1	3002559
P16401	Histone H1.5	H1-5	22.6	35	6	1	1	1	1.50913e+06
P62851	40S ribosomal protein S25	RPS25	13.7	35	8	1	1	1	5383622
P15880	40S ribosomal protein S2	RPS2	31.3	35	5	1	1	1
Q99873	Protein arginine N-methyltransferase 1	PRMT1	42.4	34	4	1	1	1	1.17086e+06
Q07021	Complement component 1 Q subcomponent-binding protein, mitochondrial	C1QBP	31.3	34	5	1	1	1	1.16731e+06
P35268	60S ribosomal protein L22	RPL22	14.8	34	5	1	1	1	3.94545e+06
P08579	U2 small nuclear ribonucleoprotein B''	SNRPB2	25.5	34	5	1	1	1	836976
O00299	Chloride intracellular channel protein 1	CLIC1	26.9	34	5	1	1	1	3.36069e+06
P78371	T-complex protein 1 subunit beta	CCT2	57.5	34	3	1	1	1	739910
Q8WXE9	Stonin-2	STON2	101.1	34	1	1	1	1	2.80924e+06
Q13263	Transcription intermediary factor 1-beta	TRIM28	88.5	34	2	1	1	1	1.52322e+06
Q9NWW5	Ceroid-lipofuscinosis neuronal protein 6	CLN6	35.9	33	4	1	1	1	354898
P62244	40S ribosomal protein S15a	RPS15A	14.8	33	11	1	1	1	3.49138e+06
P49257	Protein ERGIC-53	LMAN1	57.5	33	2	1	1	1	1.72851e+06
A6NHR9	Structural maintenance of chromosomes flexible hinge domain-containing protein 1	SMCHD1	226.2	33	1	1	1	1	98409.6
Q99729	Heterogeneous nuclear ribonucleoprotein A/B	HNRNPAB	36.2	33	4	1	1	1	923925
O43390	Heterogeneous nuclear ribonucleoprotein R	HNRNPR	70.9	33	2	1	1	1	4190441
P62318	Small nuclear ribonucleoprotein Sm D3	SNRPD3	13.9	32	7	1	1	1	667981
P16615	Sarcoplasmic/endoplasmic reticulum calcium ATPase 2	ATP2A2	114.7	32	1	1	1	1	1.89893e+06
Q86V81	THO complex subunit 4	ALYREF	26.9	32	4	1	1	1	3.38348e+06
P35232	Prohibitin	PHB	29.8	32	4	1	1	1	1.12155e+06
Q9NQH7	Xaa-Pro aminopeptidase 3	XPNPEP3	57	32	1	1	1	1	8430567
P11498	Pyruvate carboxylase, mitochondrial	PC	129.6	32	1	1	1	1
O15061	Synemin	SYNM	172.7	32	0	1	1	1	11453489
Q9NZT1	Calmodulin-like protein 5	CALML5	15.9	32	10	1	1	1	777232
Q8WXR4	Myosin-IIIb	MYO3B	151.7	31	1	1	1	1	6413653
P00387	NADH-cytochrome b5 reductase 3	CYB5R3	34.2	31	3	1	1	1	1.47821e+06
O75821	Eukaryotic translation initiation factor 3 subunit G	EIF3G	35.6	31	4	1	1	1	850205
Q13884	Beta-1-syntrophin	SNTB1	58	31	4	1	1	1	1.03706e+06
P08865	40S ribosomal protein SA	RPSA	32.8	31	3	1	1	1	5923544
Q9NYL9	Tropomodulin-3	TMOD3	39.6	31	3	1	1	1	3761269
Q14103	Heterogeneous nuclear ribonucleoprotein D0	HNRNPD	38.4	30	2	1	1	1	3.8066e+06
Q9Y6M1	Insulin-like growth factor 2 mRNA-binding protein 2	IGF2BP2	66.1	30	2	1	1	1	985212
Q9UHD8	Septin-9	SEPTIN9	65.4	30	2	1	1	1	1472670
Q99541	Perilipin-2	PLIN2	48	30	3	1	1	1	2.32462e+06
P07737	Profilin-1	PFN1	15	30	6	1	1	1	3.10883e+06
Q02878	60S ribosomal protein L6	RPL6	32.7	30	5	1	1	1	453404
P62891	60S ribosomal protein L39	RPL39	6.4	29	20	1	1	1	21694830
Q16186	Proteasomal ubiquitin receptor ADRM1	ADRM1	42.1	29	4	1	1	1	1.06173e+06
Q96CW1	AP-2 complex subunit mu	AP2M1	49.6	29	2	1	1	1	2.08698e+06
Q66LE6	Serine/threonine-protein phosphatase 2A 55 kDa regulatory subunit B delta isoform	PPP2R2D	52	29	3	1	1	1	127978
Q01105	Protein SET	SET	33.5	29	6	1	1	1	936967
Q12906	Interleukin enhancer-binding factor 3	ILF3	95.3	29	1	1	1	1	2.65494e+06
P62854	40S ribosomal protein S26	RPS26	13	29	8	1	1	1	4.7852e+06
P41252	Isoleucine--tRNA ligase, cytoplasmic	IARS1	144.4	29	1	1	1	1	830719
P18077	60S ribosomal protein L35a	RPL35A	12.5	28	6	1	1	1	4376197
Q01581	Hydroxymethylglutaryl-CoA synthase, cytoplasmic	HMGCS1	57.3	28	2	1	1	1	1.86057e+06
Q9H853	Putative tubulin-like protein alpha-4B	TUBA4B	27.5	28	5	1	1	1	12863076
Q12792	Twinfilin-1	TWF1	40.3	28	4	1	1	1	725616
P62888	60S ribosomal protein L30	RPL30	12.8	28	10	1	1	1	2.24665e+06
P55209	Nucleosome assembly protein 1-like 1	NAP1L1	45.3	28	3	1	1	1	1.07846e+06
Q9NQC3	Reticulon-4	RTN4	129.9	28	1	1	1	1	4329459
Q96N23	Cilia- and flagella-associated protein 54	CFAP54	351.7	27	0	1	1	1	28341266
Q6N069	N-alpha-acetyltransferase 16, NatA auxiliary subunit	NAA16	101.4	27	1	1	1	1	2.14471e+06
Q9ULV4	Coronin-1C	CORO1C	53.2	27	3	1	1	1	323049
P78527	DNA-dependent protein kinase catalytic subunit	PRKDC	468.8	27	0	1	1	1	1.27583e+06
O94808	Glutamine--fructose-6-phosphate aminotransferase [isomerizing] 2	GFPT2	76.9	27	1	1	1	1	726625
P78417	Glutathione S-transferase omega-1	GSTO1	27.5	27	6	1	1	1	3.66789e+06
P31930	Cytochrome b-c1 complex subunit 1, mitochondrial	UQCRC1	52.6	27	2	1	1	1	1.03369e+06
Q15233	Non-POU domain-containing octamer-binding protein	NONO	54.2	27	2	1	1	1	1.7648e+06
P27695	DNA-(apurinic or apyrimidinic site) endonuclease	APEX1	35.5	26	3	1	1	1	2.51593e+06
Q9UGI8	Testin	TES	48	26	3	1	1	1	796184
Q13547	Histone deacetylase 1	HDAC1	55.1	26	2	1	1	1	1.69196e+06
P07858	Cathepsin B	CTSB	37.8	26	3	1	1	1	1.33653e+06
Q9P035	Very-long-chain (3R)-3-hydroxyacyl-CoA dehydratase 3	HACD3	43.1	26	3	1	1	1	1.3352e+06
Q155Q3	Dixin	DIXDC1	77.4	26	1	1	1	1	3181471
Q9H361	Polyadenylate-binding protein 3	PABPC3	70	26	2	1	1	1	1.85766e+06
P62906	60S ribosomal protein L10a	RPL10A	24.8	26	4	1	1	1	7.59965e+06
P22087	rRNA 2'-O-methyltransferase fibrillarin	FBL	33.8	26	6	1	1	1	1.81058e+06
O75461	Transcription factor E2F6	E2F6	31.8	26	2	1	1	1	17759462
Q9P0J0	NADH dehydrogenase [ubiquinone] 1 alpha subcomplex subunit 13	NDUFA13	16.7	25	9	1	1	1	290919
P62829	60S ribosomal protein L23	RPL23	14.9	25	11	1	1	1	4208479
P01706	Immunoglobulin lambda variable 2-11	IGLV2-11	12.6	25	6	1	1	1	12382811
Q99569	Plakophilin-4	PKP4	131.8	25	1	1	1	1	631361
Q13557	Calcium/calmodulin-dependent protein kinase type II subunit delta	CAMK2D	56.3	25	3	1	1	1	348249
O60292	Signal-induced proliferation-associated 1-like protein 3	SIPA1L3	194.5	25	1	1	1	1	682662
Q53G59	Kelch-like protein 12	KLHL12	63.2	24	2	1	1	1	1090086
P25815	Protein S100-P	S100P	10.4	24	14	1	1	1	818906
P62826	GTP-binding nuclear protein Ran	RAN	24.4	24	5	1	1	1	729945
P62333	26S proteasome regulatory subunit 10B	PSMC6	44.1	24	2	1	1	1	1.00487e+06
P07339	Cathepsin D	CTSD	44.5	24	2	1	1	1	2799929
P62136	Serine/threonine-protein phosphatase PP1-alpha catalytic subunit	PPP1CA	37.5	23	2	1	1	1
Q86XJ1	GAS2-like protein 3	GAS2L3	75.2	23	1	1	1	1	841164
Q13162	Peroxiredoxin-4	PRDX4	30.5	23	5	1	1	1	949100
Q99439	Calponin-2	CNN2	33.7	22	4	1	1	1
Q99856	AT-rich interactive domain-containing protein 3A	ARID3A	62.9	22	2	1	1	1	1.05708e+06
P49756	RNA-binding protein 25	RBM25	100.1	20	2	1	1	1	606851

## Sheet: anti sense
蛋白编号	蛋白名称	基因名称	蛋白分子量（KDa）	蛋白打分值	序列覆盖率（%）	特异性肽段数目	肽段数目	二级谱图数目	丰度
Accession	Protein names	Gene names	MW [kDa]	Protein score	Sequence coverage (%)	# Unique Peptides	# Peptides	# PSMs	Abundances
P60709	Actin, cytoplasmic 1	ACTB	41.7	244	28	8	8	8	6.11876e+07
P68104	Elongation factor 1-alpha 1	EEF1A1	50.1	88	5	2	2	3	4.13829e+06
P62805	Histone H4	H4C1	11.4	79	17	2	2	2	2.85906e+06
P63104	14-3-3 protein zeta/delta	YWHAZ	27.7	60	9	2	2	2	901282
Q8NC51	Plasminogen activator inhibitor 1 RNA-binding protein	SERBP1	44.9	57	4	1	1	1	369945
Q16778	Histone H2B type 2-E	H2BC21	13.9	53	16	2	2	2	2.96835e+06
P36578	60S ribosomal protein L4	RPL4	47.7	43	3	1	1	1	904094
P60660	Myosin light polypeptide 6	MYL6	16.9	42	6	1	1	1	806486
P0DP25	Calmodulin-3	CALM3	16.8	37	6	1	1	1	1.03635e+06
P01706	Immunoglobulin lambda variable 2-11	IGLV2-11	12.6	37	6	1	1	1	2323469
P04075	Fructose-bisphosphate aldolase A	ALDOA	39.4	37	4	1	1	1	385086
Q86YZ3	Hornerin	HRNR	282.2	36	2	1	1	1	4994417
P81605	Dermcidin	DCD	11.3	32	7	1	1	1	492595
P02768	Albumin	ALB	69.3	31	1	1	1	1	1.19987e+06
P15924	Desmoplakin	DSP	331.6	31	0	1	1	1	297330
P10599	Thioredoxin	TXN	11.7	30	9	1	1	1	1.49123e+06
P28799	Progranulin	GRN	63.5	28	1	1	1	1	7.10584e+06
