# Supplementary material for: Hepatocellular Carcinoma LINC01116 Outcompetes T Cells for Linoleic Acid and Accelerates Tumor Progression
Source: Adv Sci (Weinh). 2024 Mar 9;11(21):2400676. doi: 10.1002/advs.202400676 (PMC11151013; doi:10.1002/advs.202400676)
Supplement: Supplementary file 6 — Supporting Information [file ADVS-11-2400676-s004.xlsx]

## Sheet: IgG
ProteinID	ProteinName	GeneID	GeneName	BP	MF	CC	GO_Term
Q86YZ3	Hornerin	388697	HRNR	keratinization [GO:0031424];cell envelope organization [GO:0043163];neutrophil degranulation [GO:0043312];-;establishment of skin barrier [GO:0061436]	-;calcium ion binding [GO:0005509];transition metal ion binding [GO:0046914]	cornified envelope [GO:0001533];cytoplasm [GO:0005737];perinuclear region of cytoplasm [GO:0048471];collagen-containing extracellular matrix [GO:0062023];nucleus [GO:0005634];extracellular exosome [GO:0070062];-;azurophil granule lumen [GO:0035578];keratohyalin granule [GO:0036457];extracellular region [GO:0005576]	keratinization [GO:0031424];cell envelope organization [GO:0043163];neutrophil degranulation [GO:0043312];-;establishment of skin barrier [GO:0061436];-;calcium ion binding [GO:0005509];transition metal ion binding [GO:0046914];cornified envelope [GO:0001533];cytoplasm [GO:0005737];perinuclear region of cytoplasm [GO:0048471];collagen-containing extracellular matrix [GO:0062023];nucleus [GO:00056…
V9HWB8	Pyruvate kinase	5315	HEL-S-30	-	pyruvate kinase activity [GO:0004743];kinase activity [GO:0016301];potassium ion binding [GO:0030955];-;magnesium ion binding [GO:0000287];ATP binding [GO:0005524]	-;cytosol [GO:0005829]	-;pyruvate kinase activity [GO:0004743];kinase activity [GO:0016301];potassium ion binding [GO:0030955];-;magnesium ion binding [GO:0000287];ATP binding [GO:0005524];-;cytosol [GO:0005829]
A0A1S5UZ07	Talin-1		TLN1	-;cell adhesion [GO:0007155]	-;actin filament binding [GO:0051015];structural constituent of cytoskeleton [GO:0005200]	ruffle [GO:0001726];cytoplasm [GO:0005737];focal adhesion [GO:0005925];cytoskeleton [GO:0005856];-	-;cell adhesion [GO:0007155];-;actin filament binding [GO:0051015];structural constituent of cytoskeleton [GO:0005200];ruffle [GO:0001726];cytoplasm [GO:0005737];focal adhesion [GO:0005925];cytoskeleton [GO:0005856];-
P35579	Myosin-9	4627	MYH9	positive regulation of protein processing in phagocytic vesicle [GO:1903923];lysosome localization [GO:0032418];meiotic spindle organization [GO:0000212];monocyte differentiation [GO:0030224];establishment of meiotic spindle localization [GO:0051295];negative regulation of inflammatory response to antigenic stimulus [GO:0002862];integrin-mediated signaling pathway [GO:0007229];actin filament-base…	actin binding [GO:0003779];calmodulin binding [GO:0005516];actin-dependent ATPase activity [GO:0030898];RNA binding [GO:0003723];protein homodimerization activity [GO:0042803];cadherin binding [GO:0045296];microfilament motor activity [GO:0000146];ADP binding [GO:0043531];protein-membrane adaptor activity [GO:0043495];identical protein binding [GO:0042802];protein domain specific binding [GO:0019…	ruffle [GO:0001726];actin cytoskeleton [GO:0015629];actomyosin [GO:0042641];uropod [GO:0001931];cortical granule [GO:0060473];cytoplasm [GO:0005737];myosin II complex [GO:0016460];brush border [GO:0005903];nucleus [GO:0005634];extracellular exosome [GO:0070062];-;cytoplasmic side of plasma membrane [GO:0009898];cytosol [GO:0005829];cell leading edge [GO:0031252];plasma membrane [GO:0005886];prote…	positive regulation of protein processing in phagocytic vesicle [GO:1903923];lysosome localization [GO:0032418];meiotic spindle organization [GO:0000212];monocyte differentiation [GO:0030224];establishment of meiotic spindle localization [GO:0051295];negative regulation of inflammatory response to antigenic stimulus [GO:0002862];integrin-mediated signaling pathway [GO:0007229];actin filament-base…
A7BI36	p180/ribosome receptor		RRBP1	-;protein transport [GO:0015031]	-	-;integral component of endoplasmic reticulum membrane [GO:0030176]	-;protein transport [GO:0015031];-;-;integral component of endoplasmic reticulum membrane [GO:0030176]
B2ZZ89	Spectrin beta chain	6711	SPTBN1	-;actin filament capping [GO:0051693]	-;actin binding [GO:0003779];phospholipid binding [GO:0005543];structural constituent of cytoskeleton [GO:0005200]	-;spectrin [GO:0008091]	-;actin filament capping [GO:0051693];-;actin binding [GO:0003779];phospholipid binding [GO:0005543];structural constituent of cytoskeleton [GO:0005200];-;spectrin [GO:0008091]
P19338	Nucleolin	4691	NCL	negative regulation of translation [GO:0017148];angiogenesis [GO:0001525];positive regulation of mRNA splicing, via spliceosome [GO:0048026];-;positive regulation of transcription of nucleolar large rRNA by RNA polymerase I [GO:1901838]	mRNA 5'-UTR binding [GO:0048027];RNA binding [GO:0003723];DNA topoisomerase binding [GO:0044547];telomeric DNA binding [GO:0042162];identical protein binding [GO:0042802];protein C-terminus binding [GO:0008022];-	nucleoplasm [GO:0005654];ribonucleoprotein complex [GO:1990904];cell cortex [GO:0005938];membrane [GO:0016020];nucleolus [GO:0005730];spliceosomal complex [GO:0005681];nucleus [GO:0005634];cytoplasmic ribonucleoprotein granule [GO:0036464];extracellular exosome [GO:0070062];-;chromosome [GO:0005694]	negative regulation of translation [GO:0017148];angiogenesis [GO:0001525];positive regulation of mRNA splicing, via spliceosome [GO:0048026];-;positive regulation of transcription of nucleolar large rRNA by RNA polymerase I [GO:1901838];mRNA 5'-UTR binding [GO:0048027];RNA binding [GO:0003723];DNA topoisomerase binding [GO:0044547];telomeric DNA binding [GO:0042162];identical protein binding [GO:…
A0A0D9SF54	Spectrin alpha chain, non-erythrocytic 1		SPTAN1	-;actin filament capping [GO:0051693]	-;actin binding [GO:0003779];calcium ion binding [GO:0005509];calmodulin binding [GO:0005516]	-;cell cortex [GO:0005938];microtubule cytoskeleton [GO:0015630];intracellular membrane-bounded organelle [GO:0043231]	-;actin filament capping [GO:0051693];-;actin binding [GO:0003779];calcium ion binding [GO:0005509];calmodulin binding [GO:0005516];-;cell cortex [GO:0005938];microtubule cytoskeleton [GO:0015630];intracellular membrane-bounded organelle [GO:0043231]
P31948	Stress-induced-phosphoprotein 1	10963	STIP1	-;cellular response to interleukin-7 [GO:0098761]	RNA binding [GO:0003723];Hsp70 protein binding [GO:0030544];chaperone binding [GO:0051087];protein C-terminus binding [GO:0008022];-;Hsp90 protein binding [GO:0051879]	cytosol [GO:0005829];nucleus [GO:0005634];protein-containing complex [GO:0032991];chaperone complex [GO:0101031];-;dynein axonemal particle [GO:0120293];Golgi apparatus [GO:0005794]	-;cellular response to interleukin-7 [GO:0098761];RNA binding [GO:0003723];Hsp70 protein binding [GO:0030544];chaperone binding [GO:0051087];protein C-terminus binding [GO:0008022];-;Hsp90 protein binding [GO:0051879];cytosol [GO:0005829];nucleus [GO:0005634];protein-containing complex [GO:0032991];chaperone complex [GO:0101031];-;dynein axonemal particle [GO:0120293];Golgi apparatus [GO:0005794]
A0A0S2Z4I4	Tropomyosin 3 isoform 3	7170	TPM3	-	-;actin binding [GO:0003779]	-;cytoskeleton [GO:0005856]	-;-;actin binding [GO:0003779];-;cytoskeleton [GO:0005856]
P78527	DNA-dependent protein kinase catalytic subunit	5591	PRKDC	B cell lineage commitment [GO:0002326];positive regulation of apoptotic process [GO:0043065];double-strand break repair via alternative nonhomologous end joining [GO:0097681];innate immune response [GO:0045087];T cell differentiation in thymus [GO:0033077];signal transduction involved in mitotic G1 DNA damage checkpoint [GO:0072431];negative regulation of cellular senescence [GO:2000773];heart de…	transcription factor binding [GO:0008134];double-stranded DNA binding [GO:0003690];RNA binding [GO:0003723];protein serine/threonine kinase activity [GO:0004674];U3 snoRNA binding [GO:0034511];protein serine kinase activity [GO:0106310];protein threonine kinase activity [GO:0106311];enzyme binding [GO:0019899];protein domain specific binding [GO:0019904];-;DNA-dependent protein kinase activity [G…	nucleoplasm [GO:0005654];cytosol [GO:0005829];transcription regulator complex [GO:0005667];membrane [GO:0016020];nucleolus [GO:0005730];nucleus [GO:0005634];nonhomologous end joining complex [GO:0070419];DNA-dependent protein kinase-DNA ligase 4 complex [GO:0005958];protein-containing complex [GO:0032991];-;chromosome, telomeric region [GO:0000781];small-subunit processome [GO:0032040];protein-DN…	B cell lineage commitment [GO:0002326];positive regulation of apoptotic process [GO:0043065];double-strand break repair via alternative nonhomologous end joining [GO:0097681];innate immune response [GO:0045087];T cell differentiation in thymus [GO:0033077];signal transduction involved in mitotic G1 DNA damage checkpoint [GO:0072431];negative regulation of cellular senescence [GO:2000773];heart de…
A0A087WWU8	Tropomyosin alpha-3 chain	7170	TPM3	-	-;actin binding [GO:0003779]	-;cytoskeleton [GO:0005856]	-;-;actin binding [GO:0003779];-;cytoskeleton [GO:0005856]
P08133	Annexin A6	309	ANXA6	neural crest cell migration [GO:0001755];ion transmembrane transport [GO:0034220];regulation of muscle contraction [GO:0006937];plasma membrane repair [GO:0001778];apoptotic signaling pathway [GO:0097190];negative regulation of sequestering of calcium ion [GO:0051283];mitochondrial calcium ion homeostasis [GO:0051560];-;growth plate cartilage chondrocyte differentiation [GO:0003418]	ligand-gated ion channel activity [GO:0015276];cholesterol binding [GO:0015485];chondroitin sulfate binding [GO:0035374];lipid binding [GO:0008289];calcium-dependent phospholipid binding [GO:0005544];calcium channel activity [GO:0005262];identical protein binding [GO:0042802];phosphatidylserine binding [GO:0001786];GTP binding [GO:0005525];-;calcium-dependent protein binding [GO:0048306];calcium …	lysosomal membrane [GO:0005765];extracellular exosome [GO:0070062];cytoplasm [GO:0005737];perinuclear region of cytoplasm [GO:0048471];membrane [GO:0016020];collagen-containing extracellular matrix [GO:0062023];focal adhesion [GO:0005925];melanosome [GO:0042470];late endosome membrane [GO:0031902];-;mitochondrion [GO:0005739]	neural crest cell migration [GO:0001755];ion transmembrane transport [GO:0034220];regulation of muscle contraction [GO:0006937];plasma membrane repair [GO:0001778];apoptotic signaling pathway [GO:0097190];negative regulation of sequestering of calcium ion [GO:0051283];mitochondrial calcium ion homeostasis [GO:0051560];-;growth plate cartilage chondrocyte differentiation [GO:0003418];ligand-gated …
P11142	Heat shock cognate 71 kDa protein	3312	HSPA8	protein targeting to lysosome involved in chaperone-mediated autophagy [GO:0061740];regulation of protein complex stability [GO:0061635];chaperone-mediated autophagy [GO:0061684];positive regulation of mRNA splicing, via spliceosome [GO:0048026];response to unfolded protein [GO:0006986];regulation of protein import [GO:1904589];chaperone cofactor-dependent protein refolding [GO:0051085];cellular …	ubiquitin protein ligase binding [GO:0031625];unfolded protein binding [GO:0051082];ATP binding [GO:0005524];heat shock protein binding [GO:0031072];RNA binding [GO:0003723];misfolded protein binding [GO:0051787];cadherin binding [GO:0045296];protein folding chaperone [GO:0044183];G protein-coupled receptor binding [GO:0001664];MHC class II protein complex binding [GO:0023026];chaperone binding […	Prp19 complex [GO:0000974];cytoplasm [GO:0005737];photoreceptor ribbon synapse [GO:0098684];glycinergic synapse [GO:0098690];nucleus [GO:0005634];extracellular exosome [GO:0070062];-;late endosome [GO:0005770];lysosomal membrane [GO:0005765];lysosome [GO:0005764];cytosol [GO:0005829];plasma membrane [GO:0005886];chaperone complex [GO:0101031];lysosomal lumen [GO:0043202];blood microparticle [GO:0…	protein targeting to lysosome involved in chaperone-mediated autophagy [GO:0061740];regulation of protein complex stability [GO:0061635];chaperone-mediated autophagy [GO:0061684];positive regulation of mRNA splicing, via spliceosome [GO:0048026];response to unfolded protein [GO:0006986];regulation of protein import [GO:1904589];chaperone cofactor-dependent protein refolding [GO:0051085];cellular …
P67936	Tropomyosin alpha-4 chain	7171	TPM4	actin filament organization [GO:0007015];muscle contraction [GO:0006936];muscle filament sliding [GO:0030049];-;osteoblast differentiation [GO:0001649]	structural constituent of muscle [GO:0008307];protein heterodimerization activity [GO:0046982];protein homodimerization activity [GO:0042803];identical protein binding [GO:0042802];-;calcium ion binding [GO:0005509];actin filament binding [GO:0051015]	cytosol [GO:0005829];-;membrane [GO:0016020];focal adhesion [GO:0005925];cytoskeleton [GO:0005856];muscle thin filament tropomyosin [GO:0005862];extracellular exosome [GO:0070062];stress fiber [GO:0001725];actin filament [GO:0005884]	actin filament organization [GO:0007015];muscle contraction [GO:0006936];muscle filament sliding [GO:0030049];-;osteoblast differentiation [GO:0001649];structural constituent of muscle [GO:0008307];protein heterodimerization activity [GO:0046982];protein homodimerization activity [GO:0042803];identical protein binding [GO:0042802];-;calcium ion binding [GO:0005509];actin filament binding [GO:0051…
Q5CAQ5	Epididymis secretory sperm binding protein		TRA1	-;protein folding [GO:0006457]	-;unfolded protein binding [GO:0051082];ATPase activity [GO:0016887];ATP binding [GO:0005524]	-;melanosome [GO:0042470]	-;protein folding [GO:0006457];-;unfolded protein binding [GO:0051082];ATPase activity [GO:0016887];ATP binding [GO:0005524];-;melanosome [GO:0042470]
A0A087X0X3	Heterogeneous nuclear ribonucleoprotein M		HNRNPM	-;mRNA splicing, via spliceosome [GO:0000398]	-;RNA binding [GO:0003723]	-;nucleoplasm [GO:0005654]	-;mRNA splicing, via spliceosome [GO:0000398];-;RNA binding [GO:0003723];-;nucleoplasm [GO:0005654]
V9HW33	Heat shock 70 kDa protein 4		HEL-S-5a	-	-;ATPase activity [GO:0016887];ATP binding [GO:0005524]	-;cytoplasm [GO:0005737]	-;-;ATPase activity [GO:0016887];ATP binding [GO:0005524];-;cytoplasm [GO:0005737]
Q6FIA4	Isocitrate dehydrogenase [NADP]		IDH1	-;isocitrate metabolic process [GO:0006102];tricarboxylic acid cycle [GO:0006099];glyoxylate cycle [GO:0006097]	isocitrate dehydrogenase (NADP+) activity [GO:0004450];-;magnesium ion binding [GO:0000287];NAD binding [GO:0051287]	-	-;isocitrate metabolic process [GO:0006102];tricarboxylic acid cycle [GO:0006099];glyoxylate cycle [GO:0006097];isocitrate dehydrogenase (NADP+) activity [GO:0004450];-;magnesium ion binding [GO:0000287];NAD binding [GO:0051287];-
Q3BDU5	Prelamin-A/C		LMNA	-	-	nucleoplasm [GO:0005654];cytosol [GO:0005829];nuclear speck [GO:0016607];nuclear body [GO:0016604];intermediate filament [GO:0005882]	-;-;nucleoplasm [GO:0005654];cytosol [GO:0005829];nuclear speck [GO:0016607];nuclear body [GO:0016604];intermediate filament [GO:0005882]
Q53F64	Heterogeneous nuclear ribonucleoprotein AB isoform a variant			-	-;RNA binding [GO:0003723]	-;cytoplasm [GO:0005737];nucleus [GO:0005634]	-;-;RNA binding [GO:0003723];-;cytoplasm [GO:0005737];nucleus [GO:0005634]
A0A024RDF4	Heterogeneous nuclear ribonucleoprotein D (AU-rich element RNA binding protein 1, 37kDa), isoform CRA_e	3184	HNRPD	-	-;RNA binding [GO:0003723]	nucleoplasm [GO:0005654];cytoplasm [GO:0005737];-	-;-;RNA binding [GO:0003723];nucleoplasm [GO:0005654];cytoplasm [GO:0005737];-
P06733	Alpha-enolase	2023	ENO1	negative regulation of hypoxia-induced intrinsic apoptotic signaling pathway [GO:1903298];gluconeogenesis [GO:0006094];negative regulation of cell growth [GO:0030308];negative regulation of transcription, DNA-templated [GO:0045892];negative regulation of transcription by RNA polymerase II [GO:0000122];regulation of vacuole fusion, non-autophagic [GO:0032889];canonical glycolysis [GO:0061621];posi…	DNA-binding transcription repressor activity, RNA polymerase II-specific [GO:0001227];RNA binding [GO:0003723];protein homodimerization activity [GO:0042803];cadherin binding [GO:0045296];magnesium ion binding [GO:0000287];-;phosphopyruvate hydratase activity [GO:0004634];GTPase binding [GO:0051020];RNA polymerase II transcription regulatory region sequence-specific DNA binding [GO:0000977]	cell cortex region [GO:0099738];M band [GO:0031430];phosphopyruvate hydratase complex [GO:0000015];cytoplasm [GO:0005737];cytosol [GO:0005829];membrane [GO:0016020];plasma membrane [GO:0005886];cell surface [GO:0009986];nucleus [GO:0005634];extracellular space [GO:0005615];extracellular exosome [GO:0070062];-	negative regulation of hypoxia-induced intrinsic apoptotic signaling pathway [GO:1903298];gluconeogenesis [GO:0006094];negative regulation of cell growth [GO:0030308];negative regulation of transcription, DNA-templated [GO:0045892];negative regulation of transcription by RNA polymerase II [GO:0000122];regulation of vacuole fusion, non-autophagic [GO:0032889];canonical glycolysis [GO:0061621];posi…
Q07065	Cytoskeleton-associated protein 4	10970	CKAP4	-;post-translational protein modification [GO:0043687];neutrophil degranulation [GO:0043312];cellular protein metabolic process [GO:0044267]	-;RNA binding [GO:0003723]	lipid droplet [GO:0005811];specific granule membrane [GO:0035579];lamellar body [GO:0042599];endoplasmic reticulum membrane [GO:0005789];cytosol [GO:0005829];perinuclear region of cytoplasm [GO:0048471];-;membrane [GO:0016020];plasma membrane [GO:0005886];nuclear speck [GO:0016607];azurophil granule membrane [GO:0035577];endoplasmic reticulum [GO:0005783];cytoplasmic ribonucleoprotein granule [GO…	-;post-translational protein modification [GO:0043687];neutrophil degranulation [GO:0043312];cellular protein metabolic process [GO:0044267];-;RNA binding [GO:0003723];lipid droplet [GO:0005811];specific granule membrane [GO:0035579];lamellar body [GO:0042599];endoplasmic reticulum membrane [GO:0005789];cytosol [GO:0005829];perinuclear region of cytoplasm [GO:0048471];-;membrane [GO:0016020];plas…
F5GX11	Proteasome subunit alpha type-1		PSMA1	-;proteolysis involved in cellular protein catabolic process [GO:0051603]	-	-;nucleoplasm [GO:0005654];centrosome [GO:0005813];proteasome core complex, alpha-subunit complex [GO:0019773]	-;proteolysis involved in cellular protein catabolic process [GO:0051603];-;-;nucleoplasm [GO:0005654];centrosome [GO:0005813];proteasome core complex, alpha-subunit complex [GO:0019773]
P07237	Protein disulfide-isomerase	5034	P4HB	cellular response to hypoxia [GO:0071456];response to endoplasmic reticulum stress [GO:0034976];interleukin-23-mediated signaling pathway [GO:0038155];cellular protein metabolic process [GO:0044267];interleukin-12-mediated signaling pathway [GO:0035722];positive regulation of substrate adhesion-dependent cell spreading [GO:1900026];regulation of oxidative stress-induced intrinsic apoptotic signal…	actin binding [GO:0003779];protein heterodimerization activity [GO:0046982];RNA binding [GO:0003723];thiol oxidase activity [GO:0016972];protein disulfide isomerase activity [GO:0003756];peptide disulfide oxidoreductase activity [GO:0015037];-;integrin binding [GO:0005178];procollagen-proline 4-dioxygenase activity [GO:0004656]	cytosol [GO:0005829];-;procollagen-proline 4-dioxygenase complex [GO:0016222];lamellipodium [GO:0030027];endoplasmic reticulum lumen [GO:0005788];endoplasmic reticulum [GO:0005783];cytoskeleton [GO:0005856];external side of plasma membrane [GO:0009897];focal adhesion [GO:0005925];melanosome [GO:0042470];extracellular exosome [GO:0070062];endoplasmic reticulum-Golgi intermediate compartment [GO:00…	cellular response to hypoxia [GO:0071456];response to endoplasmic reticulum stress [GO:0034976];interleukin-23-mediated signaling pathway [GO:0038155];cellular protein metabolic process [GO:0044267];interleukin-12-mediated signaling pathway [GO:0035722];positive regulation of substrate adhesion-dependent cell spreading [GO:1900026];regulation of oxidative stress-induced intrinsic apoptotic signal…
Q14697	Neutral alpha-glucosidase AB	23193	GANAB	viral protein processing [GO:0019082];carbohydrate metabolic process [GO:0005975];N-glycan processing [GO:0006491];-;protein folding [GO:0006457]	hydrolase activity, hydrolyzing O-glycosyl compounds [GO:0004553];RNA binding [GO:0003723];carbohydrate binding [GO:0030246];glucan 1,3-alpha-glucosidase activity [GO:0033919];alpha-glucosidase activity [GO:0090599];-	membrane [GO:0016020];endoplasmic reticulum lumen [GO:0005788];melanosome [GO:0042470];extracellular exosome [GO:0070062];-;glucosidase II complex [GO:0017177];Golgi apparatus [GO:0005794];intracellular membrane-bounded organelle [GO:0043231]	viral protein processing [GO:0019082];carbohydrate metabolic process [GO:0005975];N-glycan processing [GO:0006491];-;protein folding [GO:0006457];hydrolase activity, hydrolyzing O-glycosyl compounds [GO:0004553];RNA binding [GO:0003723];carbohydrate binding [GO:0030246];glucan 1,3-alpha-glucosidase activity [GO:0033919];alpha-glucosidase activity [GO:0090599];-;membrane [GO:0016020];endoplasmic r…
P15924	Desmoplakin	1832	DSP	regulation of ventricular cardiac muscle cell action potential [GO:0098911];peptide cross-linking [GO:0018149];keratinocyte differentiation [GO:0030216];wound healing [GO:0042060];adherens junction organization [GO:0034332];-;bundle of His cell-Purkinje myocyte adhesion involved in cell communication [GO:0086073];epithelial cell-cell adhesion [GO:0090136];keratinization [GO:0031424];cell-cell adh…	RNA binding [GO:0003723];protein kinase C binding [GO:0005080];scaffold protein binding [GO:0097110];structural constituent of cytoskeleton [GO:0005200];-;structural molecule activity [GO:0005198];cell adhesive protein binding involved in bundle of His cell-Purkinje myocyte communication [GO:0086083]	cornified envelope [GO:0001533];cytoplasm [GO:0005737];fascia adherens [GO:0005916];membrane [GO:0016020];intercalated disc [GO:0014704];plasma membrane [GO:0005886];basolateral plasma membrane [GO:0016323];nucleus [GO:0005634];desmosome [GO:0030057];extracellular exosome [GO:0070062];-;intermediate filament [GO:0005882];ficolin-1-rich granule membrane [GO:0101003]	regulation of ventricular cardiac muscle cell action potential [GO:0098911];peptide cross-linking [GO:0018149];keratinocyte differentiation [GO:0030216];wound healing [GO:0042060];adherens junction organization [GO:0034332];-;bundle of His cell-Purkinje myocyte adhesion involved in cell communication [GO:0086073];epithelial cell-cell adhesion [GO:0090136];keratinization [GO:0031424];cell-cell adh…
Q5D862	Filaggrin-2	388698	FLG2	cell adhesion [GO:0007155];neutrophil degranulation [GO:0043312];-;epidermis morphogenesis [GO:0048730];establishment of skin barrier [GO:0061436]	-;calcium ion binding [GO:0005509];transition metal ion binding [GO:0046914];structural molecule activity [GO:0005198]	cornified envelope [GO:0001533];cytoplasm [GO:0005737];tertiary granule lumen [GO:1904724];nucleus [GO:0005634];-;keratohyalin granule [GO:0036457];extracellular region [GO:0005576]	cell adhesion [GO:0007155];neutrophil degranulation [GO:0043312];-;epidermis morphogenesis [GO:0048730];establishment of skin barrier [GO:0061436];-;calcium ion binding [GO:0005509];transition metal ion binding [GO:0046914];structural molecule activity [GO:0005198];cornified envelope [GO:0001533];cytoplasm [GO:0005737];tertiary granule lumen [GO:1904724];nucleus [GO:0005634];-;keratohyalin granul…
A0A024R1A3	Ubiquitin-activating enzyme E1	7317	UBE1	-	-;ubiquitin activating enzyme activity [GO:0004839];ATP binding [GO:0005524]	-;nucleoplasm [GO:0005654]	-;-;ubiquitin activating enzyme activity [GO:0004839];ATP binding [GO:0005524];-;nucleoplasm [GO:0005654]
B3KQT9	Protein disulfide-isomerase			-	-;protein disulfide isomerase activity [GO:0003756]	-;endoplasmic reticulum lumen [GO:0005788];melanosome [GO:0042470]	-;-;protein disulfide isomerase activity [GO:0003756];-;endoplasmic reticulum lumen [GO:0005788];melanosome [GO:0042470]
E7EUT5	Glyceraldehyde-3-phosphate dehydrogenase		GAPDH	-	-;oxidoreductase activity, acting on the aldehyde or oxo group of donors, NAD or NADP as acceptor [GO:0016620];NAD binding [GO:0051287]	cytosol [GO:0005829];plasma membrane [GO:0005886];nuclear membrane [GO:0031965];-;intracellular membrane-bounded organelle [GO:0043231]	-;-;oxidoreductase activity, acting on the aldehyde or oxo group of donors, NAD or NADP as acceptor [GO:0016620];NAD binding [GO:0051287];cytosol [GO:0005829];plasma membrane [GO:0005886];nuclear membrane [GO:0031965];-;intracellular membrane-bounded organelle [GO:0043231]
Q53H17	WD repeat-containing protein 1 isoform 1 variant			-	-	-	-
A0A0U1RQF0	3-hydroxyacyl-[acyl-carrier-protein] dehydratase		FASN	-;fatty acid biosynthetic process [GO:0006633]	3-oxoacyl-[acyl-carrier-protein] synthase activity [GO:0004315];3-oxo-glutaryl-[acp] methyl ester reductase activity [GO:0102131];3-hydroxypalmitoyl-[acyl-carrier-protein] dehydratase activity [GO:0004317];[acyl-carrier-protein] S-malonyltransferase activity [GO:0004314];myristoyl-[acyl-carrier-protein] hydrolase activity [GO:0016295];[acyl-carrier-protein] S-acetyltransferase activity [GO:000431…	-;cytosol [GO:0005829];Golgi apparatus [GO:0005794];plasma membrane [GO:0005886]	-;fatty acid biosynthetic process [GO:0006633];3-oxoacyl-[acyl-carrier-protein] synthase activity [GO:0004315];3-oxo-glutaryl-[acp] methyl ester reductase activity [GO:0102131];3-hydroxypalmitoyl-[acyl-carrier-protein] dehydratase activity [GO:0004317];[acyl-carrier-protein] S-malonyltransferase activity [GO:0004314];myristoyl-[acyl-carrier-protein] hydrolase activity [GO:0016295];[acyl-carrier-p…
P10412	Histone H1.4	3008	H1-4	negative regulation of chromatin silencing [GO:0031936];nucleosome assembly [GO:0006334];negative regulation of DNA recombination [GO:0045910];-;nucleosome positioning [GO:0016584];chromosome condensation [GO:0030261]	double-stranded DNA binding [GO:0003690];chromatin DNA binding [GO:0031490];AMP binding [GO:0016208];RNA binding [GO:0003723];nucleosomal DNA binding [GO:0031492];ADP binding [GO:0043531];dATP binding [GO:0032564];GTP binding [GO:0005525];-;calcium ion binding [GO:0005509];ATP binding [GO:0005524]	-;heterochromatin [GO:0000792];nucleosome [GO:0000786];nucleus [GO:0005634]	negative regulation of chromatin silencing [GO:0031936];nucleosome assembly [GO:0006334];negative regulation of DNA recombination [GO:0045910];-;nucleosome positioning [GO:0016584];chromosome condensation [GO:0030261];double-stranded DNA binding [GO:0003690];chromatin DNA binding [GO:0031490];AMP binding [GO:0016208];RNA binding [GO:0003723];nucleosomal DNA binding [GO:0031492];ADP binding [GO:00…
H3BUY5	RNA-binding motif protein, X chromosome		RBMX	-	-	-	-
G1UI21	Talin-2		TLN2	-;cell adhesion [GO:0007155]	-;actin filament binding [GO:0051015]	-;cytoplasm [GO:0005737];cytoskeleton [GO:0005856]	-;cell adhesion [GO:0007155];-;actin filament binding [GO:0051015];-;cytoplasm [GO:0005737];cytoskeleton [GO:0005856]
P50991	T-complex protein 1 subunit delta	10575	CCT4	binding of sperm to zona pellucida [GO:0007339];positive regulation of telomerase RNA localization to Cajal body [GO:1904874];positive regulation of telomerase activity [GO:0051973];positive regulation of protein localization to Cajal body [GO:1904871];protein stabilization [GO:0050821];scaRNA localization to Cajal body [GO:0090666];positive regulation of establishment of protein localization to …	ATP binding [GO:0005524];RNA binding [GO:0003723];protein folding chaperone [GO:0044183];-;unfolded protein binding [GO:0051082];ATPase activity [GO:0016887]	nucleoplasm [GO:0005654];centrosome [GO:0005813];cell projection [GO:0042995];cytosol [GO:0005829];zona pellucida receptor complex [GO:0002199];-;chaperonin-containing T-complex [GO:0005832];melanosome [GO:0042470];extracellular exosome [GO:0070062];cell body [GO:0044297];microtubule [GO:0005874]	binding of sperm to zona pellucida [GO:0007339];positive regulation of telomerase RNA localization to Cajal body [GO:1904874];positive regulation of telomerase activity [GO:0051973];positive regulation of protein localization to Cajal body [GO:1904871];protein stabilization [GO:0050821];scaRNA localization to Cajal body [GO:0090666];positive regulation of establishment of protein localization to …
B2RE56	Peptidyl-prolyl cis-trans isomerase			-;protein folding [GO:0006457]	-;peptidyl-prolyl cis-trans isomerase activity [GO:0003755]	-	-;protein folding [GO:0006457];-;peptidyl-prolyl cis-trans isomerase activity [GO:0003755];-
A0A024RD80	Heat shock protein 90kDa alpha (Cytosolic), class B member 1, isoform CRA_a	3326	HSP90AB1	negative regulation of proteasomal protein catabolic process [GO:1901799];response to salt stress [GO:0009651];central nervous system neuron axonogenesis [GO:0021955];positive regulation of protein import into nucleus [GO:0042307];-;axon extension [GO:0048675];positive regulation of protein kinase B signaling [GO:0051897];positive regulation of protein serine/threonine kinase activity [GO:0071902…	protein kinase regulator activity [GO:0019887];protein kinase binding [GO:0019901];CTP binding [GO:0002135];ATP binding [GO:0005524];tau protein binding [GO:0048156];ion channel binding [GO:0044325];UTP binding [GO:0002134];protein folding chaperone [GO:0044183];dATP binding [GO:0032564];GTP binding [GO:0005525];-;unfolded protein binding [GO:0051082];sulfonylurea receptor binding [GO:0017098];AT…	lysosomal membrane [GO:0005765];ooplasm [GO:1990917];brush border membrane [GO:0031526];cytosol [GO:0005829];perinuclear region of cytoplasm [GO:0048471];neuronal cell body [GO:0043025];dendritic growth cone [GO:0044294];basolateral plasma membrane [GO:0016323];cell surface [GO:0009986];inclusion body [GO:0016234];axonal growth cone [GO:0044295];sperm head plasma membrane [GO:1990913];melanosome …	negative regulation of proteasomal protein catabolic process [GO:1901799];response to salt stress [GO:0009651];central nervous system neuron axonogenesis [GO:0021955];positive regulation of protein import into nucleus [GO:0042307];-;axon extension [GO:0048675];positive regulation of protein kinase B signaling [GO:0051897];positive regulation of protein serine/threonine kinase activity [GO:0071902…
P23588	Eukaryotic translation initiation factor 4B	1975	EIF4B	formation of translation preinitiation complex [GO:0001731];translational initiation [GO:0006413];-;regulation of translational initiation [GO:0006446];eukaryotic translation initiation factor 4F complex assembly [GO:0097010]	translation initiation factor activity [GO:0003743];RNA strand-exchange activity [GO:0034057];RNA binding [GO:0003723];RNA strand annealing activity [GO:0033592];ribosomal small subunit binding [GO:0043024];-	-;cytosol [GO:0005829];eukaryotic translation initiation factor 4F complex [GO:0016281]	formation of translation preinitiation complex [GO:0001731];translational initiation [GO:0006413];-;regulation of translational initiation [GO:0006446];eukaryotic translation initiation factor 4F complex assembly [GO:0097010];translation initiation factor activity [GO:0003743];RNA strand-exchange activity [GO:0034057];RNA binding [GO:0003723];RNA strand annealing activity [GO:0033592];ribosomal s…
E9PK25	Cofilin, non-muscle isoform		CFL1	-;actin filament depolymerization [GO:0030042]	-;actin binding [GO:0003779]	ruffle membrane [GO:0032587];actin cytoskeleton [GO:0015629];lamellipodium membrane [GO:0031258];nucleus [GO:0005634];-	-;actin filament depolymerization [GO:0030042];-;actin binding [GO:0003779];ruffle membrane [GO:0032587];actin cytoskeleton [GO:0015629];lamellipodium membrane [GO:0031258];nucleus [GO:0005634];-
P13639	Elongation factor 2	1938	EEF2	positive regulation of translation [GO:0045727];response to endoplasmic reticulum stress [GO:0034976];hematopoietic progenitor cell differentiation [GO:0002244];cellular response to brain-derived neurotrophic factor stimulus [GO:1990416];skeletal muscle contraction [GO:0003009];positive regulation of cytoplasmic translation [GO:2000767];response to ethanol [GO:0045471];translational elongation [G…	p53 binding [GO:0002039];protein kinase binding [GO:0019901];GTPase activity [GO:0003924];RNA binding [GO:0003723];5S rRNA binding [GO:0008097];translation elongation factor activity [GO:0003746];ribosome binding [GO:0043022];cadherin binding [GO:0045296];GTP binding [GO:0005525];-;actin filament binding [GO:0051015]	ribonucleoprotein complex [GO:1990904];aggresome [GO:0016235];membrane raft [GO:0045121];synapse [GO:0045202];polysomal ribosome [GO:0042788];cytoplasm [GO:0005737];cytosol [GO:0005829];membrane [GO:0016020];plasma membrane [GO:0005886];nucleus [GO:0005634];extracellular exosome [GO:0070062];-;ficolin-1-rich granule lumen [GO:1904813];secretory granule lumen [GO:0034774];extracellular region [GO:…	positive regulation of translation [GO:0045727];response to endoplasmic reticulum stress [GO:0034976];hematopoietic progenitor cell differentiation [GO:0002244];cellular response to brain-derived neurotrophic factor stimulus [GO:1990416];skeletal muscle contraction [GO:0003009];positive regulation of cytoplasmic translation [GO:2000767];response to ethanol [GO:0045471];translational elongation [G…
V9HW84	75 kDa glucose-regulated protein		HEL-S-124m	-;protein folding [GO:0006457]	-;unfolded protein binding [GO:0051082];ATPase activity [GO:0016887];ATP binding [GO:0005524]	-	-;protein folding [GO:0006457];-;unfolded protein binding [GO:0051082];ATPase activity [GO:0016887];ATP binding [GO:0005524];-
P11021	Endoplasmic reticulum chaperone BiP	3309	HSPA5	positive regulation of neuron projection development [GO:0010976];regulation of ATF6-mediated unfolded protein response [GO:1903891];stress response to metal ion [GO:0097501];cellular response to gamma radiation [GO:0071480];positive regulation of protein ubiquitination [GO:0031398];cerebellum structural organization [GO:0021589];posttranslational protein targeting to membrane, translocation [GO:…	ubiquitin protein ligase binding [GO:0031625];ATP binding [GO:0005524];heat shock protein binding [GO:0031072];misfolded protein binding [GO:0051787];cadherin binding [GO:0045296];ribosome binding [GO:0043022];protein folding chaperone [GO:0044183];chaperone binding [GO:0051087];enzyme binding [GO:0019899];protein domain specific binding [GO:0019904];-;calcium ion binding [GO:0005509];unfolded pr…	endoplasmic reticulum chaperone complex [GO:0034663];cytoplasm [GO:0005737];endoplasmic reticulum [GO:0005783];nucleus [GO:0005634];extracellular exosome [GO:0070062];-;endoplasmic reticulum membrane [GO:0005789];cytosol [GO:0005829];plasma membrane [GO:0005886];cell surface [GO:0009986];endoplasmic reticulum lumen [GO:0005788];protein-containing complex [GO:0032991];mitochondrion [GO:0005739];fo…	positive regulation of neuron projection development [GO:0010976];regulation of ATF6-mediated unfolded protein response [GO:1903891];stress response to metal ion [GO:0097501];cellular response to gamma radiation [GO:0071480];positive regulation of protein ubiquitination [GO:0031398];cerebellum structural organization [GO:0021589];posttranslational protein targeting to membrane, translocation [GO:…
A0A384P5T6	Epididymis secretory sperm binding protein	10525		-	ATPase activity [GO:0016887];ATP binding [GO:0005524]	-	-;ATPase activity [GO:0016887];ATP binding [GO:0005524];-
P40227	T-complex protein 1 subunit zeta	908	CCT6A	positive regulation of telomerase RNA localization to Cajal body [GO:1904874];positive regulation of protein localization to Cajal body [GO:1904871];protein stabilization [GO:0050821];positive regulation of establishment of protein localization to telomere [GO:1904851];positive regulation of telomere maintenance via telomerase [GO:0032212];-;protein folding [GO:0006457]	WD40-repeat domain binding [GO:0071987];ATP binding [GO:0005524];RNA binding [GO:0003723];protein folding chaperone [GO:0044183];-;unfolded protein binding [GO:0051082];ATPase activity [GO:0016887]	cytoplasm [GO:0005737];cytosol [GO:0005829];chaperonin-containing T-complex [GO:0005832];extracellular exosome [GO:0070062];-;microtubule [GO:0005874]	positive regulation of telomerase RNA localization to Cajal body [GO:1904874];positive regulation of protein localization to Cajal body [GO:1904871];protein stabilization [GO:0050821];positive regulation of establishment of protein localization to telomere [GO:1904851];positive regulation of telomere maintenance via telomerase [GO:0032212];-;protein folding [GO:0006457];WD40-repeat domain binding…
P12956	X-ray repair cross-complementing protein 6	2547	XRCC6	double-strand break repair via classical nonhomologous end joining [GO:0097680];innate immune response [GO:0045087];cellular response to gamma radiation [GO:0071480];DNA ligation [GO:0006266];-;activation of innate immune response [GO:0002218];double-strand break repair via nonhomologous end joining [GO:0006303];cellular response to X-ray [GO:0071481];establishment of integrated proviral latency …	double-stranded DNA binding [GO:0003690];cyclin binding [GO:0030332];RNA binding [GO:0003723];DNA binding [GO:0003677];ATPase activity, acting on DNA [GO:0008094];protein-containing complex binding [GO:0044877];telomeric DNA binding [GO:0042162];5'-deoxyribose-5-phosphate lyase activity [GO:0051575];DNA helicase activity [GO:0003678];protein C-terminus binding [GO:0008022];damaged DNA binding [GO…	nucleoplasm [GO:0005654];Ku70 [GO:0043564];nuclear telomere cap complex [GO:0000783];cytosol [GO:0005829];transcription regulator complex [GO:0005667];membrane [GO:0016020];nucleolus [GO:0005730];nucleus [GO:0005634];nonhomologous end joining complex [GO:0070419];ficolin-1-rich granule lumen [GO:1904813];protein-containing complex [GO:0032991];-;chromosome, telomeric region [GO:0000781];secretory…	double-strand break repair via classical nonhomologous end joining [GO:0097680];innate immune response [GO:0045087];cellular response to gamma radiation [GO:0071480];DNA ligation [GO:0006266];-;activation of innate immune response [GO:0002218];double-strand break repair via nonhomologous end joining [GO:0006303];cellular response to X-ray [GO:0071481];establishment of integrated proviral latency …
P27824	Calnexin	821	CANX	interleukin-35-mediated signaling pathway [GO:0070757];clathrin-dependent endocytosis [GO:0072583];synaptic vesicle endocytosis [GO:0048488];viral protein processing [GO:0019082];interleukin-27-mediated signaling pathway [GO:0070106];protein folding in endoplasmic reticulum [GO:0034975];antigen processing and presentation of peptide antigen via MHC class I [GO:0002474];antigen processing and pres…	RNA binding [GO:0003723];carbohydrate binding [GO:0030246];-;calcium ion binding [GO:0005509];unfolded protein binding [GO:0051082]	presynapse [GO:0098793];mitochondria-associated endoplasmic reticulum membrane [GO:0044233];endoplasmic reticulum membrane [GO:0005789];integral component of lumenal side of endoplasmic reticulum membrane [GO:0071556];membrane [GO:0016020];endoplasmic reticulum lumen [GO:0005788];endoplasmic reticulum [GO:0005783];melanosome [GO:0042470];extracellular exosome [GO:0070062];-	interleukin-35-mediated signaling pathway [GO:0070757];clathrin-dependent endocytosis [GO:0072583];synaptic vesicle endocytosis [GO:0048488];viral protein processing [GO:0019082];interleukin-27-mediated signaling pathway [GO:0070106];protein folding in endoplasmic reticulum [GO:0034975];antigen processing and presentation of peptide antigen via MHC class I [GO:0002474];antigen processing and pres…
Q13263	Transcription intermediary factor 1-beta	10155	TRIM28	Ras protein signal transduction [GO:0007265];innate immune response [GO:0045087];negative regulation of transcription by RNA polymerase II [GO:0000122];positive regulation of DNA methylation-dependent heterochromatin assembly [GO:0090309];positive regulation of protein import into nucleus [GO:0042307];-;embryonic placenta morphogenesis [GO:0060669];positive regulation of DNA binding [GO:0043388];…	protein kinase activity [GO:0004672];SUMO transferase activity [GO:0019789];transcription coactivator activity [GO:0003713];ubiquitin protein ligase binding [GO:0031625];chromo shadow domain binding [GO:0070087];chromatin binding [GO:0003682];RNA binding [GO:0003723];DNA binding [GO:0003677];zinc ion binding [GO:0008270];ubiquitin-protein transferase activity [GO:0004842];-;Krueppel-associated bo…	nucleoplasm [GO:0005654];heterochromatin [GO:0000792];chromatin [GO:0000785];euchromatin [GO:0000791];nucleus [GO:0005634];protein-containing complex [GO:0032991];-;RNA polymerase II transcription regulator complex [GO:0090575]	Ras protein signal transduction [GO:0007265];innate immune response [GO:0045087];negative regulation of transcription by RNA polymerase II [GO:0000122];positive regulation of DNA methylation-dependent heterochromatin assembly [GO:0090309];positive regulation of protein import into nucleus [GO:0042307];-;embryonic placenta morphogenesis [GO:0060669];positive regulation of DNA binding [GO:0043388];…
P55072	Transitional endoplasmic reticulum ATPase	7415	VCP	endoplasmic reticulum to Golgi vesicle-mediated transport [GO:0006888];ubiquitin-dependent ERAD pathway [GO:0030433];transmembrane transport [GO:0055085];viral genome replication [GO:0019079];protein deubiquitination [GO:0016579];regulation of aerobic respiration [GO:1903715];neutrophil degranulation [GO:0043312];protein ubiquitination [GO:0016567];-;ATP metabolic process [GO:0046034];NADH metabo…	deubiquitinase activator activity [GO:0035800];ubiquitin protein ligase binding [GO:0031625];ubiquitin-like protein ligase binding [GO:0044389];RNA binding [GO:0003723];MHC class I protein binding [GO:0042288];BAT3 complex binding [GO:1904288];ADP binding [GO:0043531];identical protein binding [GO:0042802];protein domain specific binding [GO:0019904];polyubiquitin modification-dependent protein b…	cytoplasmic stress granule [GO:0010494];cytoplasm [GO:0005737];VCP-NPL4-UFD1 AAA ATPase complex [GO:0034098];VCP-NSFL1C complex [GO:1990730];endoplasmic reticulum [GO:0005783];nucleus [GO:0005634];extracellular exosome [GO:0070062];-;proteasome complex [GO:0000502];endoplasmic reticulum membrane [GO:0005789];cytosol [GO:0005829];site of double-strand break [GO:0035861];protein-containing complex …	endoplasmic reticulum to Golgi vesicle-mediated transport [GO:0006888];ubiquitin-dependent ERAD pathway [GO:0030433];transmembrane transport [GO:0055085];viral genome replication [GO:0019079];protein deubiquitination [GO:0016579];regulation of aerobic respiration [GO:1903715];neutrophil degranulation [GO:0043312];protein ubiquitination [GO:0016567];-;ATP metabolic process [GO:0046034];NADH metabo…
P06748	Nucleophosmin	4869	NPM1	ribosomal large subunit export from nucleus [GO:0000055];positive regulation of cell cycle G2/M phase transition [GO:1902751];centrosome cycle [GO:0007098];nucleocytoplasmic transport [GO:0006913];ribosomal large subunit biogenesis [GO:0042273];protein localization [GO:0008104];-;CENP-A containing nucleosome assembly [GO:0034080];positive regulation of NF-kappaB transcription factor activity [GO:…	transcription coactivator activity [GO:0003713];transcription factor binding [GO:0008134];activating transcription factor binding [GO:0033613];protein kinase binding [GO:0019901];core promoter sequence-specific DNA binding [GO:0001046];protein kinase inhibitor activity [GO:0004860];chromatin binding [GO:0003682];RNA binding [GO:0003723];ribosomal large subunit binding [GO:0043023];protein homodim…	nucleoplasm [GO:0005654];ribonucleoprotein complex [GO:1990904];centrosome [GO:0005813];cytoplasm [GO:0005737];cytosol [GO:0005829];membrane [GO:0016020];nucleolus [GO:0005730];focal adhesion [GO:0005925];nucleus [GO:0005634];spindle pole centrosome [GO:0031616];protein-containing complex [GO:0032991];-;protein-DNA complex [GO:0032993]	ribosomal large subunit export from nucleus [GO:0000055];positive regulation of cell cycle G2/M phase transition [GO:1902751];centrosome cycle [GO:0007098];nucleocytoplasmic transport [GO:0006913];ribosomal large subunit biogenesis [GO:0042273];protein localization [GO:0008104];-;CENP-A containing nucleosome assembly [GO:0034080];positive regulation of NF-kappaB transcription factor activity [GO:…
Q8WUM4	Programmed cell death 6-interacting protein	10015	PDCD6IP	mitotic cytokinesis [GO:0000281];viral budding [GO:0046755];-;midbody abscission [GO:0061952];regulation of necroptotic process [GO:0060544];viral budding via host ESCRT complex [GO:0039702];regulation of centrosome duplication [GO:0010824];bicellular tight junction assembly [GO:0070830];actomyosin contractile ring assembly [GO:0000915];apoptotic process [GO:0006915];viral life cycle [GO:0019058]…	-;calcium-dependent protein binding [GO:0048306];protein homodimerization activity [GO:0042803];proteinase activated receptor binding [GO:0031871]	immunological synapse [GO:0001772];actomyosin [GO:0042641];cytosol [GO:0005829];bicellular tight junction [GO:0005923];extracellular vesicle [GO:1903561];membrane [GO:0016020];Flemming body [GO:0090543];focal adhesion [GO:0005925];melanosome [GO:0042470];extracellular exosome [GO:0070062];-;endoplasmic reticulum exit site [GO:0070971];intracellular membrane-bounded organelle [GO:0043231];microtub…	mitotic cytokinesis [GO:0000281];viral budding [GO:0046755];-;midbody abscission [GO:0061952];regulation of necroptotic process [GO:0060544];viral budding via host ESCRT complex [GO:0039702];regulation of centrosome duplication [GO:0010824];bicellular tight junction assembly [GO:0070830];actomyosin contractile ring assembly [GO:0000915];apoptotic process [GO:0006915];viral life cycle [GO:0019058]…
P16401	Histone H1.5	3009	H1-5	protein stabilization [GO:0050821];negative regulation of chromatin silencing [GO:0031936];negative regulation of transcription by RNA polymerase II [GO:0000122];nucleosome assembly [GO:0006334];negative regulation of DNA recombination [GO:0045910];establishment of protein localization to chromatin [GO:0071169];-;nucleosome positioning [GO:0016584];positive regulation of cell growth [GO:0030307];…	double-stranded DNA binding [GO:0003690];chromatin DNA binding [GO:0031490];RNA binding [GO:0003723];nucleosomal DNA binding [GO:0031492];histone deacetylase binding [GO:0042826];-	heterochromatin [GO:0000792];chromatin [GO:0000785];nucleosome [GO:0000786];nucleus [GO:0005634];-	protein stabilization [GO:0050821];negative regulation of chromatin silencing [GO:0031936];negative regulation of transcription by RNA polymerase II [GO:0000122];nucleosome assembly [GO:0006334];negative regulation of DNA recombination [GO:0045910];establishment of protein localization to chromatin [GO:0071169];-;nucleosome positioning [GO:0016584];positive regulation of cell growth [GO:0030307];…
A0A0U1RRH7	Histone H2A			-	-;protein heterodimerization activity [GO:0046982];DNA binding [GO:0003677]	-;nucleosome [GO:0000786];nucleus [GO:0005634]	-;-;protein heterodimerization activity [GO:0046982];DNA binding [GO:0003677];-;nucleosome [GO:0000786];nucleus [GO:0005634]
P35580	Myosin-10	4628	MYH10	positive regulation of protein secretion [GO:0050714];cell adhesion [GO:0007155];mitotic cytokinesis [GO:0000281];actomyosin structure organization [GO:0031032];actin filament-based movement [GO:0030048];regulation of cell shape [GO:0008360];-;modification of postsynaptic actin cytoskeleton [GO:0098885]	actin binding [GO:0003779];calmodulin binding [GO:0005516];mRNA 5'-UTR binding [GO:0048027];actin-dependent ATPase activity [GO:0030898];microfilament motor activity [GO:0000146];ADP binding [GO:0043531];RNA stem-loop binding [GO:0035613];ATPase activity [GO:0016887];-;actin filament binding [GO:0051015];ATP binding [GO:0005524]	actomyosin [GO:0042641];midbody [GO:0030496];cytoplasm [GO:0005737];cell cortex [GO:0005938];cytosol [GO:0005829];myosin II complex [GO:0016460];polysome [GO:0005844];lamellipodium [GO:0030027];myosin complex [GO:0016459];nucleus [GO:0005634];extracellular exosome [GO:0070062];-;myosin II filament [GO:0097513];cleavage furrow [GO:0032154];stress fiber [GO:0001725]	positive regulation of protein secretion [GO:0050714];cell adhesion [GO:0007155];mitotic cytokinesis [GO:0000281];actomyosin structure organization [GO:0031032];actin filament-based movement [GO:0030048];regulation of cell shape [GO:0008360];-;modification of postsynaptic actin cytoskeleton [GO:0098885];actin binding [GO:0003779];calmodulin binding [GO:0005516];mRNA 5'-UTR binding [GO:0048027];ac…
Q14204	Cytoplasmic dynein 1 heavy chain 1	1778	DYNC1H1	endoplasmic reticulum to Golgi vesicle-mediated transport [GO:0006888];stress granule assembly [GO:0034063];microtubule-based movement [GO:0007018];G2/M transition of mitotic cell cycle [GO:0000086];ciliary basal body-plasma membrane docking [GO:0097711];-;P-body assembly [GO:0033962];cell division [GO:0051301];minus-end-directed vesicle transport along microtubule [GO:0072382];mitotic cell cycle…	ATP-dependent microtubule motor activity, minus-end-directed [GO:0008569];RNA binding [GO:0003723];dynein light intermediate chain binding [GO:0051959];dynein intermediate chain binding [GO:0045505];-;ATP binding [GO:0005524]	centrosome [GO:0005813];axon cytoplasm [GO:1904115];cytoplasmic dynein complex [GO:0005868];dynein complex [GO:0030286];cytosol [GO:0005829];cell cortex [GO:0005938];membrane [GO:0016020];cytoplasmic microtubule [GO:0005881];extracellular exosome [GO:0070062];-;microtubule [GO:0005874];azurophil granule lumen [GO:0035578];extracellular region [GO:0005576]	endoplasmic reticulum to Golgi vesicle-mediated transport [GO:0006888];stress granule assembly [GO:0034063];microtubule-based movement [GO:0007018];G2/M transition of mitotic cell cycle [GO:0000086];ciliary basal body-plasma membrane docking [GO:0097711];-;P-body assembly [GO:0033962];cell division [GO:0051301];minus-end-directed vesicle transport along microtubule [GO:0072382];mitotic cell cycle…
A0A140VK49	Staphylococcal nuclease domain-containing protein	27044	SND1	-;gene silencing by RNA [GO:0031047]	-;endoribonuclease activity [GO:0004521];nucleic acid binding [GO:0003676]	cytosol [GO:0005829];nucleus [GO:0005634];-;RISC complex [GO:0016442];dense body [GO:0097433]	-;gene silencing by RNA [GO:0031047];-;endoribonuclease activity [GO:0004521];nucleic acid binding [GO:0003676];cytosol [GO:0005829];nucleus [GO:0005634];-;RISC complex [GO:0016442];dense body [GO:0097433]
Q9NZI8	Insulin-like growth factor 2 mRNA-binding protein 1	10642	IGF2BP1	negative regulation of translation [GO:0017148];regulation of mRNA stability involved in response to stress [GO:0010610];CRD-mediated mRNA stabilization [GO:0070934];nervous system development [GO:0007399];pallium cell proliferation in forebrain [GO:0022013];neuronal stem cell population maintenance [GO:0097150];regulation of cytokine production [GO:0001817];-;mRNA transport [GO:0051028];regulati…	mRNA 5'-UTR binding [GO:0048027];RNA binding [GO:0003723];translation regulator activity [GO:0045182];mRNA 3'-UTR binding [GO:0003730];-;mRNA binding [GO:0003729]	cytoplasmic stress granule [GO:0010494];nucleoplasm [GO:0005654];ribonucleoprotein complex [GO:1990904];dendritic spine [GO:0043197];CRD-mediated mRNA stability complex [GO:0070937];cytoplasm [GO:0005737];cytosol [GO:0005829];filopodium [GO:0030175];growth cone [GO:0030426];neuronal cell body [GO:0043025];perinuclear region of cytoplasm [GO:0048471];lamellipodium [GO:0030027];nucleus [GO:0005634]…	negative regulation of translation [GO:0017148];regulation of mRNA stability involved in response to stress [GO:0010610];CRD-mediated mRNA stabilization [GO:0070934];nervous system development [GO:0007399];pallium cell proliferation in forebrain [GO:0022013];neuronal stem cell population maintenance [GO:0097150];regulation of cytokine production [GO:0001817];-;mRNA transport [GO:0051028];regulati…
A0A0S2Z4D8	Protein kinase C substrate 80K-H isoform 1		PRKCSH	-	calcium ion binding [GO:0005509];kinase activity [GO:0016301]	-	-;calcium ion binding [GO:0005509];kinase activity [GO:0016301];-
Q99879	Histone H2B type 1-M	8342	H2BC14	-;nucleosome assembly [GO:0006334];protein ubiquitination [GO:0016567]	-;protein heterodimerization activity [GO:0046982];DNA binding [GO:0003677]	nucleoplasm [GO:0005654];cytosol [GO:0005829];nucleosome [GO:0000786];nucleus [GO:0005634];extracellular exosome [GO:0070062];-	-;nucleosome assembly [GO:0006334];protein ubiquitination [GO:0016567];-;protein heterodimerization activity [GO:0046982];DNA binding [GO:0003677];nucleoplasm [GO:0005654];cytosol [GO:0005829];nucleosome [GO:0000786];nucleus [GO:0005634];extracellular exosome [GO:0070062];-
A0A384MR44	Epididymis secretory sperm binding protein	1891		-	-;catalytic activity [GO:0003824]	-;mitochondrion [GO:0005739]	-;-;catalytic activity [GO:0003824];-;mitochondrion [GO:0005739]
A0A6Q8PHI7	Diadenosine tetraphosphate synthetase		GARS1	-;glycyl-tRNA aminoacylation [GO:0006426]	-;transferase activity [GO:0016740];glycine-tRNA ligase activity [GO:0004820];ATP binding [GO:0005524]	-;cytoplasm [GO:0005737]	-;glycyl-tRNA aminoacylation [GO:0006426];-;transferase activity [GO:0016740];glycine-tRNA ligase activity [GO:0004820];ATP binding [GO:0005524];-;cytoplasm [GO:0005737]
A0A024R017	Histone H2A	8334	HIST1H2AC	-	-;protein heterodimerization activity [GO:0046982];DNA binding [GO:0003677]	-;nucleosome [GO:0000786];nucleus [GO:0005634]	-;-;protein heterodimerization activity [GO:0046982];DNA binding [GO:0003677];-;nucleosome [GO:0000786];nucleus [GO:0005634]
A0A024R5C5	Pyruvate carboxylase	5091	PC	-;pyruvate metabolic process [GO:0006090];gluconeogenesis [GO:0006094]	pyruvate carboxylase activity [GO:0004736];-;biotin binding [GO:0009374];metal ion binding [GO:0046872];ATP binding [GO:0005524]	-;mitochondrion [GO:0005739]	-;pyruvate metabolic process [GO:0006090];gluconeogenesis [GO:0006094];pyruvate carboxylase activity [GO:0004736];-;biotin binding [GO:0009374];metal ion binding [GO:0046872];ATP binding [GO:0005524];-;mitochondrion [GO:0005739]
Q9NY33	Dipeptidyl peptidase 3	10072	DPP3	-;proteolysis [GO:0006508]	-;zinc ion binding [GO:0008270];metalloaminopeptidase activity [GO:0070006];dipeptidyl-peptidase activity [GO:0008239]	extracellular exosome [GO:0070062];cytoplasm [GO:0005737];-;cytosol [GO:0005829]	-;proteolysis [GO:0006508];-;zinc ion binding [GO:0008270];metalloaminopeptidase activity [GO:0070006];dipeptidyl-peptidase activity [GO:0008239];extracellular exosome [GO:0070062];cytoplasm [GO:0005737];-;cytosol [GO:0005829]
A0A2R8Y4F5	Enoyl-CoA hydratase		HADHA	-;fatty acid beta-oxidation [GO:0006635]	-;3-hydroxyacyl-CoA dehydrogenase activity [GO:0003857];enoyl-CoA hydratase activity [GO:0004300];NAD+ binding [GO:0070403]	-;mitochondrial fatty acid beta-oxidation multienzyme complex [GO:0016507]	-;fatty acid beta-oxidation [GO:0006635];-;3-hydroxyacyl-CoA dehydrogenase activity [GO:0003857];enoyl-CoA hydratase activity [GO:0004300];NAD+ binding [GO:0070403];-;mitochondrial fatty acid beta-oxidation multienzyme complex [GO:0016507]
H3BQN4	Fructose-bisphosphate aldolase		ALDOA	-;glycolytic process [GO:0006096]	-;fructose-bisphosphate aldolase activity [GO:0004332]	-;cytosol [GO:0005829]	-;glycolytic process [GO:0006096];-;fructose-bisphosphate aldolase activity [GO:0004332];-;cytosol [GO:0005829]
B3KXA2	Metavinculin	7414		-;cell adhesion [GO:0007155]	-;actin filament binding [GO:0051015];structural molecule activity [GO:0005198]	brush border [GO:0005903];plasma membrane [GO:0005886];sarcolemma [GO:0042383];zonula adherens [GO:0005915];inner dense plaque of desmosome [GO:0090637];-;terminal web [GO:1990357];outer dense plaque of desmosome [GO:0090636]	-;cell adhesion [GO:0007155];-;actin filament binding [GO:0051015];structural molecule activity [GO:0005198];brush border [GO:0005903];plasma membrane [GO:0005886];sarcolemma [GO:0042383];zonula adherens [GO:0005915];inner dense plaque of desmosome [GO:0090637];-;terminal web [GO:1990357];outer dense plaque of desmosome [GO:0090636]
A8K525	cDNA FLJ76817, highly similar to Homo sapiens non-POU domain containing, octamer-binding (NONO), mRNA			-;rhythmic process [GO:0048511]	-;RNA binding [GO:0003723]	-;nuclear speck [GO:0016607]	-;rhythmic process [GO:0048511];-;RNA binding [GO:0003723];-;nuclear speck [GO:0016607]
A0A1W2PPS1	Heterogeneous nuclear ribonucleoprotein U		HNRNPU	-	-	nucleus [GO:0005634]	-;-;nucleus [GO:0005634]
A0A5K1VW95	Malate dehydrogenase	4190	MDH1	oxaloacetate metabolic process [GO:0006107];malate metabolic process [GO:0006108];NAD metabolic process [GO:0019674];carbohydrate metabolic process [GO:0005975];-;NADH metabolic process [GO:0006734];tricarboxylic acid cycle [GO:0006099]	-;L-malate dehydrogenase activity [GO:0030060];NAD binding [GO:0051287]	-	oxaloacetate metabolic process [GO:0006107];malate metabolic process [GO:0006108];NAD metabolic process [GO:0019674];carbohydrate metabolic process [GO:0005975];-;NADH metabolic process [GO:0006734];tricarboxylic acid cycle [GO:0006099];-;L-malate dehydrogenase activity [GO:0030060];NAD binding [GO:0051287];-
A0A3B3IT15	Coatomer subunit alpha		COPA	-;vesicle-mediated transport [GO:0016192];intracellular protein transport [GO:0006886]	-;structural molecule activity [GO:0005198]	COPI vesicle coat [GO:0030126];-;Golgi membrane [GO:0000139]	-;vesicle-mediated transport [GO:0016192];intracellular protein transport [GO:0006886];-;structural molecule activity [GO:0005198];COPI vesicle coat [GO:0030126];-;Golgi membrane [GO:0000139]
A0A4D5RAC9	Elongation factor 1-alpha			-	GTPase activity [GO:0003924];translation elongation factor activity [GO:0003746];GTP binding [GO:0005525]	-	-;GTPase activity [GO:0003924];translation elongation factor activity [GO:0003746];GTP binding [GO:0005525];-
Q6FIG4	RAB1B protein		RAB1B	-	GTPase activity [GO:0003924];GTP binding [GO:0005525]	-	-;GTPase activity [GO:0003924];GTP binding [GO:0005525];-
Q6NUR7	Ezrin		EZR	-	-;actin binding [GO:0003779]	cell projection [GO:0042995];cytoplasm [GO:0005737];plasma membrane [GO:0005886];cytoskeleton [GO:0005856];-	-;-;actin binding [GO:0003779];cell projection [GO:0042995];cytoplasm [GO:0005737];plasma membrane [GO:0005886];cytoskeleton [GO:0005856];-
P16949	Stathmin	3925	STMN1	negative regulation of guanyl-nucleotide exchange factor activity [GO:1905098];intracellular signal transduction [GO:0035556];mitotic cytokinesis [GO:0000281];negative regulation of thrombin-activated receptor signaling pathway [GO:0070495];regulation of microtubule polymerization or depolymerization [GO:0031110];-;negative regulation of stress fiber assembly [GO:0051497];negative regulation of R…	-;tubulin binding [GO:0015631]	cytoplasm [GO:0005737];cytosol [GO:0005829];membrane [GO:0016020];neuron projection [GO:0043005];extracellular exosome [GO:0070062];-;microtubule [GO:0005874]	negative regulation of guanyl-nucleotide exchange factor activity [GO:1905098];intracellular signal transduction [GO:0035556];mitotic cytokinesis [GO:0000281];negative regulation of thrombin-activated receptor signaling pathway [GO:0070495];regulation of microtubule polymerization or depolymerization [GO:0031110];-;negative regulation of stress fiber assembly [GO:0051497];negative regulation of R…
Q53ET2	Dihydropyrimidinase-related protein 2			axon guidance [GO:0007411];regulation of neuron differentiation [GO:0045664];cytoskeleton organization [GO:0007010];brain development [GO:0007420];-;regulation of axon extension [GO:0030516]	-;microtubule binding [GO:0008017];hydrolase activity, acting on carbon-nitrogen (but not peptide) bonds [GO:0016810]	-;cytoplasm [GO:0005737]	axon guidance [GO:0007411];regulation of neuron differentiation [GO:0045664];cytoskeleton organization [GO:0007010];brain development [GO:0007420];-;regulation of axon extension [GO:0030516];-;microtubule binding [GO:0008017];hydrolase activity, acting on carbon-nitrogen (but not peptide) bonds [GO:0016810];-;cytoplasm [GO:0005737]
P22626	Heterogeneous nuclear ribonucleoproteins A2/B1	3181	HNRNPA2B1	negative regulation of mRNA splicing, via spliceosome [GO:0048025];miRNA transport [GO:1990428];interleukin-12-mediated signaling pathway [GO:0035722];positive regulation of telomerase RNA reverse transcriptase activity [GO:1905663];mRNA export from nucleus [GO:0006406];negative regulation of transcription by RNA polymerase II [GO:0000122];positive regulation of telomere maintenance via telomere …	RNA binding [GO:0003723];N6-methyladenosine-containing RNA binding [GO:1990247];miRNA binding [GO:0035198];identical protein binding [GO:0042802];mRNA 3'-UTR binding [GO:0003730];-;pre-mRNA intronic binding [GO:0097157];G-rich strand telomeric DNA binding [GO:0098505];single-stranded telomeric DNA binding [GO:0043047]	nucleoplasm [GO:0005654];ribonucleoprotein complex [GO:1990904];Cajal body [GO:0015030];cytoplasm [GO:0005737];membrane [GO:0016020];spliceosomal complex [GO:0005681];nucleus [GO:0005634];nuclear matrix [GO:0016363];catalytic step 2 spliceosome [GO:0071013];extracellular exosome [GO:0070062];-;chromosome, telomeric region [GO:0000781]	negative regulation of mRNA splicing, via spliceosome [GO:0048025];miRNA transport [GO:1990428];interleukin-12-mediated signaling pathway [GO:0035722];positive regulation of telomerase RNA reverse transcriptase activity [GO:1905663];mRNA export from nucleus [GO:0006406];negative regulation of transcription by RNA polymerase II [GO:0000122];positive regulation of telomere maintenance via telomere …
B2R603	cDNA, FLJ92712, highly similar to Homo sapiens heterogeneous nuclear ribonucleoprotein C (C1/C2) (HNRPC), transcript variant 1, mRNA			-	RNA binding [GO:0003723]	-	-;RNA binding [GO:0003723];-
A0A140VJP5	S-adenosylmethionine synthase	4144		-;cellular response to leukemia inhibitory factor [GO:1990830];one-carbon metabolic process [GO:0006730];S-adenosylmethionine biosynthetic process [GO:0006556]	-;metal ion binding [GO:0046872];methionine adenosyltransferase activity [GO:0004478];ATP binding [GO:0005524]	-	-;cellular response to leukemia inhibitory factor [GO:1990830];one-carbon metabolic process [GO:0006730];S-adenosylmethionine biosynthetic process [GO:0006556];-;metal ion binding [GO:0046872];methionine adenosyltransferase activity [GO:0004478];ATP binding [GO:0005524];-
O43707	Alpha-actinin-4	81	ACTN4	positive regulation of cell migration [GO:0030335];positive regulation of cellular component movement [GO:0051272];regulation of nucleic acid-templated transcription [GO:1903506];negative regulation of substrate adhesion-dependent cell spreading [GO:1900025];platelet degranulation [GO:0002576];positive regulation of NIK/NF-kappaB signaling [GO:1901224];positive regulation of sodium [GO:0032417];r…	nucleoside binding [GO:0001882];actin binding [GO:0003779];transcription coactivator activity [GO:0003713];nuclear receptor coactivator activity [GO:0030374];chromatin DNA binding [GO:0031490];RNA binding [GO:0003723];protein homodimerization activity [GO:0042803];nuclear hormone receptor binding [GO:0035257];ion channel binding [GO:0044325];protein N-terminus binding [GO:0047485];retinoic acid r…	ribonucleoprotein complex [GO:1990904];platelet alpha granule lumen [GO:0031093];cytoplasm [GO:0005737];cytosol [GO:0005829];perinuclear region of cytoplasm [GO:0048471];neuron projection [GO:0043005];pseudopodium [GO:0031143];focal adhesion [GO:0005925];nucleus [GO:0005634];extracellular space [GO:0005615];protein-containing complex [GO:0032991];nuclear body [GO:0016604];extracellular exosome [G…	positive regulation of cell migration [GO:0030335];positive regulation of cellular component movement [GO:0051272];regulation of nucleic acid-templated transcription [GO:1903506];negative regulation of substrate adhesion-dependent cell spreading [GO:1900025];platelet degranulation [GO:0002576];positive regulation of NIK/NF-kappaB signaling [GO:1901224];positive regulation of sodium [GO:0032417];r…
O60869	Endothelial differentiation-related factor 1	8721	EDF1	multicellular organism development [GO:0007275];positive regulation of transcription, DNA-templated [GO:0045893];regulation of transcription, DNA-templated [GO:0006355];-;endothelial cell differentiation [GO:0045446];regulation of lipid metabolic process [GO:0019216];positive regulation of DNA binding [GO:0043388]	transcription coactivator activity [GO:0003713];calmodulin binding [GO:0005516];RNA binding [GO:0003723];DNA binding [GO:0003677];TFIID-class transcription factor complex binding [GO:0001094];-	nucleoplasm [GO:0005654];cytoplasm [GO:0005737];cytosol [GO:0005829];nucleolus [GO:0005730];nucleus [GO:0005634];-;intracellular anatomical structure [GO:0005622]	multicellular organism development [GO:0007275];positive regulation of transcription, DNA-templated [GO:0045893];regulation of transcription, DNA-templated [GO:0006355];-;endothelial cell differentiation [GO:0045446];regulation of lipid metabolic process [GO:0019216];positive regulation of DNA binding [GO:0043388];transcription coactivator activity [GO:0003713];calmodulin binding [GO:0005516];RNA…
P05455	Lupus La protein	6741	SSB	tRNA modification [GO:0006400];nuclear histone mRNA catabolic process [GO:0071045];histone mRNA metabolic process [GO:0008334];IRES-dependent viral translational initiation [GO:0075522];tRNA 5'-leader removal [GO:0001682];tRNA export from nucleus [GO:0006409];protein localization to cytoplasmic stress granule [GO:1903608];tRNA processing [GO:0008033];-;tRNA 3'-end processing [GO:0042780]	poly(U) RNA binding [GO:0008266];sequence-specific mRNA binding [GO:1990825];tRNA binding [GO:0000049];RNA binding [GO:0003723];-;mRNA binding [GO:0003729]	ribonucleoprotein complex [GO:1990904];cytoplasm [GO:0005737];nucleus [GO:0005634];-;chromosome, telomeric region [GO:0000781]	tRNA modification [GO:0006400];nuclear histone mRNA catabolic process [GO:0071045];histone mRNA metabolic process [GO:0008334];IRES-dependent viral translational initiation [GO:0075522];tRNA 5'-leader removal [GO:0001682];tRNA export from nucleus [GO:0006409];protein localization to cytoplasmic stress granule [GO:1903608];tRNA processing [GO:0008033];-;tRNA 3'-end processing [GO:0042780];poly(U) …
O15078	Centrosomal protein of 290 kDa	80184	CEP290	hindbrain development [GO:0030902];pronephros development [GO:0048793];cilium assembly [GO:0060271];otic vesicle formation [GO:0030916];positive regulation of transcription, DNA-templated [GO:0045893];regulation of G2/M transition of mitotic cell cycle [GO:0010389];G2/M transition of mitotic cell cycle [GO:0000086];ciliary basal body-plasma membrane docking [GO:0097711];neutrophil degranulation […	-;identical protein binding [GO:0042802]	centrosome [GO:0005813];cytoplasm [GO:0005737];cytosol [GO:0005829];membrane [GO:0016020];specific granule lumen [GO:0035580];centriolar satellite [GO:0034451];MKS complex [GO:0036038];nucleus [GO:0005634];protein-containing complex [GO:0032991];photoreceptor connecting cilium [GO:0032391];ciliary transition zone [GO:0035869];centriole [GO:0005814];-;extracellular region [GO:0005576]	hindbrain development [GO:0030902];pronephros development [GO:0048793];cilium assembly [GO:0060271];otic vesicle formation [GO:0030916];positive regulation of transcription, DNA-templated [GO:0045893];regulation of G2/M transition of mitotic cell cycle [GO:0010389];G2/M transition of mitotic cell cycle [GO:0000086];ciliary basal body-plasma membrane docking [GO:0097711];neutrophil degranulation […
D6RAT0	40S ribosomal protein S3a		RPS3A	-;cell differentiation [GO:0030154];translation [GO:0006412]	-;structural constituent of ribosome [GO:0003735]	cytosol [GO:0005829];nucleolus [GO:0005730];endoplasmic reticulum [GO:0005783];-;cytosolic small ribosomal subunit [GO:0022627]	-;cell differentiation [GO:0030154];translation [GO:0006412];-;structural constituent of ribosome [GO:0003735];cytosol [GO:0005829];nucleolus [GO:0005730];endoplasmic reticulum [GO:0005783];-;cytosolic small ribosomal subunit [GO:0022627]
P09936	Ubiquitin carboxyl-terminal hydrolase isozyme L1	7345	UCHL1	negative regulation of MAP kinase activity [GO:0043407];protein deubiquitination [GO:0016579];proteasome-mediated ubiquitin-dependent protein catabolic process [GO:0043161];-;regulation of macroautophagy [GO:0016241]	ubiquitin protein ligase binding [GO:0031625];alpha-2A adrenergic receptor binding [GO:0031694];cysteine-type endopeptidase activity [GO:0004197];ligase activity [GO:0016874];omega peptidase activity [GO:0008242];thiol-dependent deubiquitinase [GO:0004843];-;ubiquitin binding [GO:0043130]	nucleoplasm [GO:0005654];endoplasmic reticulum membrane [GO:0005789];cytoplasm [GO:0005737];cytosol [GO:0005829];-	negative regulation of MAP kinase activity [GO:0043407];protein deubiquitination [GO:0016579];proteasome-mediated ubiquitin-dependent protein catabolic process [GO:0043161];-;regulation of macroautophagy [GO:0016241];ubiquitin protein ligase binding [GO:0031625];alpha-2A adrenergic receptor binding [GO:0031694];cysteine-type endopeptidase activity [GO:0004197];ligase activity [GO:0016874];omega p…
P16403	Histone H1.2	3006	H1-2	negative regulation of chromatin silencing [GO:0031936];nucleosome assembly [GO:0006334];negative regulation of DNA recombination [GO:0045910];-;nucleosome positioning [GO:0016584];chromosome condensation [GO:0030261]	double-stranded DNA binding [GO:0003690];RNA binding [GO:0003723];chromatin DNA binding [GO:0031490];nucleosomal DNA binding [GO:0031492];-	-;nucleosome [GO:0000786];euchromatin [GO:0000791];nucleus [GO:0005634]	negative regulation of chromatin silencing [GO:0031936];nucleosome assembly [GO:0006334];negative regulation of DNA recombination [GO:0045910];-;nucleosome positioning [GO:0016584];chromosome condensation [GO:0030261];double-stranded DNA binding [GO:0003690];RNA binding [GO:0003723];chromatin DNA binding [GO:0031490];nucleosomal DNA binding [GO:0031492];-;-;nucleosome [GO:0000786];euchromatin [GO…
P0DMV8	Heat shock 70 kDa protein 1A	33033304	HSPA1A	negative regulation of protein ubiquitination [GO:0031397];chaperone-mediated protein complex assembly [GO:0051131];positive regulation of gene expression [GO:0010628];protein stabilization [GO:0050821];regulation of mitotic spindle assembly [GO:1901673];response to unfolded protein [GO:0006986];chaperone cofactor-dependent protein refolding [GO:0051085];protein refolding [GO:0042026];negative re…	RNA binding [GO:0003723];protein folding chaperone [GO:0044183];G protein-coupled receptor binding [GO:0001664];enzyme binding [GO:0019899];-;ubiquitin protein ligase binding [GO:0031625];signaling receptor binding [GO:0005102];disordered domain specific binding [GO:0097718];histone deacetylase binding [GO:0042826];heat shock protein binding [GO:0031072];unfolded protein binding [GO:0051082];tran…	aggresome [GO:0016235];cytoplasm [GO:0005737];endoplasmic reticulum [GO:0005783];nucleus [GO:0005634];extracellular exosome [GO:0070062];-;cytosol [GO:0005829];plasma membrane [GO:0005886];nuclear speck [GO:0016607];protein-containing complex [GO:0032991];mitochondrion [GO:0005739];blood microparticle [GO:0072562];nucleoplasm [GO:0005654];perinuclear region of cytoplasm [GO:0048471];focal adhesio…	negative regulation of protein ubiquitination [GO:0031397];chaperone-mediated protein complex assembly [GO:0051131];positive regulation of gene expression [GO:0010628];protein stabilization [GO:0050821];regulation of mitotic spindle assembly [GO:1901673];response to unfolded protein [GO:0006986];chaperone cofactor-dependent protein refolding [GO:0051085];protein refolding [GO:0042026];negative re…
P08670	Vimentin	7431	VIM	positive regulation of translation [GO:0045727];regulation of mRNA stability [GO:0043488];negative regulation of neuron projection development [GO:0010977];aggrephagy [GO:0035973];positive regulation of collagen biosynthetic process [GO:0032967];Bergmann glial cell differentiation [GO:0060020];lens fiber cell development [GO:0070307];SMAD protein signal transduction [GO:0060395];muscle filament s…	structural constituent of eye lens [GO:0005212];keratin filament binding [GO:1990254];structural constituent of cytoskeleton [GO:0005200];identical protein binding [GO:0042802];scaffold protein binding [GO:0097110];double-stranded RNA binding [GO:0003725];protein domain specific binding [GO:0019904];-	ribonucleoprotein complex [GO:1990904];peroxisome [GO:0005777];phagocytic vesicle [GO:0045335];cytoplasm [GO:0005737];cytosol [GO:0005829];cell leading edge [GO:0031252];plasma membrane [GO:0005886];neuron projection [GO:0043005];polysome [GO:0005844];focal adhesion [GO:0005925];cytoskeleton [GO:0005856];nuclear matrix [GO:0016363];extracellular exosome [GO:0070062];-;intermediate filament [GO:00…	positive regulation of translation [GO:0045727];regulation of mRNA stability [GO:0043488];negative regulation of neuron projection development [GO:0010977];aggrephagy [GO:0035973];positive regulation of collagen biosynthetic process [GO:0032967];Bergmann glial cell differentiation [GO:0060020];lens fiber cell development [GO:0070307];SMAD protein signal transduction [GO:0060395];muscle filament s…
P35241	Radixin	5962	RDX	negative regulation of adherens junction organization [GO:1903392];positive regulation of gene expression [GO:0010628];regulation of GTPase activity [GO:0043087];positive regulation of early endosome to late endosome transport [GO:2000643];establishment of endothelial barrier [GO:0061028];-;regulation of Rap protein signal transduction [GO:0032487];regulation of actin filament bundle assembly [GO…	actin binding [GO:0003779];RNA binding [GO:0003723];cadherin binding [GO:0045296];protein kinase A binding [GO:0051018];-;ATPase binding [GO:0051117]	microvillus [GO:0005902];adherens junction [GO:0005912];midbody [GO:0030496];filopodium [GO:0030175];cortical actin cytoskeleton [GO:0030864];plasma membrane [GO:0005886];cell periphery [GO:0071944];lamellipodium [GO:0030027];cell tip [GO:0051286];focal adhesion [GO:0005925];T-tubule [GO:0030315];extracellular space [GO:0005615];extracellular exosome [GO:0070062];-;cleavage furrow [GO:0032154];ap…	negative regulation of adherens junction organization [GO:1903392];positive regulation of gene expression [GO:0010628];regulation of GTPase activity [GO:0043087];positive regulation of early endosome to late endosome transport [GO:2000643];establishment of endothelial barrier [GO:0061028];-;regulation of Rap protein signal transduction [GO:0032487];regulation of actin filament bundle assembly [GO…
P05114	Non-histone chromosomal protein HMG-14	3150	HMGN1	-;positive regulation of DNA-templated transcription, elongation [GO:0032786];chromatin organization [GO:0006325];transcription-coupled nucleotide-excision repair [GO:0006283]	-;nucleosomal DNA binding [GO:0031492];DNA binding [GO:0003677];chromatin binding [GO:0003682]	nucleoplasm [GO:0005654];chromatin [GO:0000785];cytoplasm [GO:0005737];nucleus [GO:0005634];-	-;positive regulation of DNA-templated transcription, elongation [GO:0032786];chromatin organization [GO:0006325];transcription-coupled nucleotide-excision repair [GO:0006283];-;nucleosomal DNA binding [GO:0031492];DNA binding [GO:0003677];chromatin binding [GO:0003682];nucleoplasm [GO:0005654];chromatin [GO:0000785];cytoplasm [GO:0005737];nucleus [GO:0005634];-
P20700	Lamin-B1	4001	LMNB1	-;interleukin-12-mediated signaling pathway [GO:0035722]	-;sequence-specific double-stranded DNA binding [GO:1990837];structural molecule activity [GO:0005198];phospholipase binding [GO:0043274]	lamin filament [GO:0005638];nucleoplasm [GO:0005654];nuclear envelope [GO:0005635];membrane [GO:0016020];nuclear membrane [GO:0031965];nuclear inner membrane [GO:0005637];nucleus [GO:0005634];nuclear matrix [GO:0016363];-	-;interleukin-12-mediated signaling pathway [GO:0035722];-;sequence-specific double-stranded DNA binding [GO:1990837];structural molecule activity [GO:0005198];phospholipase binding [GO:0043274];lamin filament [GO:0005638];nucleoplasm [GO:0005654];nuclear envelope [GO:0005635];membrane [GO:0016020];nuclear membrane [GO:0031965];nuclear inner membrane [GO:0005637];nucleus [GO:0005634];nuclear matr…
O60506	Heterogeneous nuclear ribonucleoprotein Q	10492	SYNCRIP	negative regulation of translation [GO:0017148];RNA splicing [GO:0008380];RNA processing [GO:0006396];CRD-mediated mRNA stabilization [GO:0070934];cellular response to interferon-gamma [GO:0071346];mRNA splicing, via spliceosome [GO:0000398];viral process [GO:0016032];-;osteoblast differentiation [GO:0001649]	-;RNA binding [GO:0003723];mRNA binding [GO:0003729];mRNA 5'-UTR binding [GO:0048027]	nucleoplasm [GO:0005654];ribonucleoprotein complex [GO:1990904];CRD-mediated mRNA stability complex [GO:0070937];histone pre-mRNA 3'end processing complex [GO:0071204];membrane [GO:0016020];endoplasmic reticulum [GO:0005783];GAIT complex [GO:0097452];nucleus [GO:0005634];catalytic step 2 spliceosome [GO:0071013];-	negative regulation of translation [GO:0017148];RNA splicing [GO:0008380];RNA processing [GO:0006396];CRD-mediated mRNA stabilization [GO:0070934];cellular response to interferon-gamma [GO:0071346];mRNA splicing, via spliceosome [GO:0000398];viral process [GO:0016032];-;osteoblast differentiation [GO:0001649];-;RNA binding [GO:0003723];mRNA binding [GO:0003729];mRNA 5'-UTR binding [GO:0048027];nu…
P39019	40S ribosomal protein S19	6223	RPS19	killing of cells of other organism [GO:0031640];antimicrobial humoral immune response mediated by antimicrobial peptide [GO:0061844];viral transcription [GO:0019083];defense response to Gram-negative bacterium [GO:0050829];-;cytoplasmic translation [GO:0002181];rRNA processing [GO:0006364];nucleolus organization [GO:0007000];maturation of SSU-rRNA from tricistronic rRNA transcript (SSU-rRNA, 5.8S…	protein kinase binding [GO:0019901];fibroblast growth factor binding [GO:0017134];RNA binding [GO:0003723];identical protein binding [GO:0042802];structural constituent of ribosome [GO:0003735];-	nucleoplasm [GO:0005654];ribosome [GO:0005840];postsynaptic density [GO:0014069];cytoplasm [GO:0005737];cytosol [GO:0005829];membrane [GO:0016020];nucleolus [GO:0005730];focal adhesion [GO:0005925];cytosolic ribosome [GO:0022626];extracellular exosome [GO:0070062];-;cytosolic small ribosomal subunit [GO:0022627]	killing of cells of other organism [GO:0031640];antimicrobial humoral immune response mediated by antimicrobial peptide [GO:0061844];viral transcription [GO:0019083];defense response to Gram-negative bacterium [GO:0050829];-;cytoplasmic translation [GO:0002181];rRNA processing [GO:0006364];nucleolus organization [GO:0007000];maturation of SSU-rRNA from tricistronic rRNA transcript (SSU-rRNA, 5.8S…
P42704	Leucine-rich PPR motif-containing protein, mitochondrial	10128	LRPPRC	negative regulation of mitochondrial RNA catabolic process [GO:0000961];mitochondrion transport along microtubule [GO:0047497];-;mRNA transport [GO:0051028];regulation of mitochondrial translation [GO:0070129]	ubiquitin protein ligase binding [GO:0031625];microtubule binding [GO:0008017];single-stranded DNA binding [GO:0003697];RNA binding [GO:0003723];-;beta-tubulin binding [GO:0048487]	nucleoplasm [GO:0005654];ribonucleoprotein complex [GO:1990904];perinuclear region of cytoplasm [GO:0048471];-;membrane [GO:0016020];nuclear inner membrane [GO:0005637];nuclear outer membrane [GO:0005640];nucleus [GO:0005634];cytoskeleton [GO:0005856];condensed nuclear chromosome [GO:0000794];microtubule [GO:0005874];mitochondrion [GO:0005739];mitochondrial nucleoid [GO:0042645]	negative regulation of mitochondrial RNA catabolic process [GO:0000961];mitochondrion transport along microtubule [GO:0047497];-;mRNA transport [GO:0051028];regulation of mitochondrial translation [GO:0070129];ubiquitin protein ligase binding [GO:0031625];microtubule binding [GO:0008017];single-stranded DNA binding [GO:0003697];RNA binding [GO:0003723];-;beta-tubulin binding [GO:0048487];nucleopl…
P54886	Delta-1-pyrroline-5-carboxylate synthase	5832	ALDH18A1	citrulline biosynthetic process [GO:0019240];glutamine family amino acid metabolic process [GO:0009064];L-proline biosynthetic process [GO:0055129];-;glutamate metabolic process [GO:0006536];proline biosynthetic process [GO:0006561];ornithine biosynthetic process [GO:0006592]	glutamate-5-semialdehyde dehydrogenase activity [GO:0004350];RNA binding [GO:0003723];glutamate 5-kinase activity [GO:0004349];identical protein binding [GO:0042802];-;ATP binding [GO:0005524]	mitochondrial inner membrane [GO:0005743];-;mitochondrion [GO:0005739]	citrulline biosynthetic process [GO:0019240];glutamine family amino acid metabolic process [GO:0009064];L-proline biosynthetic process [GO:0055129];-;glutamate metabolic process [GO:0006536];proline biosynthetic process [GO:0006561];ornithine biosynthetic process [GO:0006592];glutamate-5-semialdehyde dehydrogenase activity [GO:0004350];RNA binding [GO:0003723];glutamate 5-kinase activity [GO:0004…
P26641	Elongation factor 1-gamma	1937	EEF1G	-;glutathione metabolic process [GO:0006749];translational elongation [GO:0006414];response to virus [GO:0009615]	-;translation elongation factor activity [GO:0003746];cadherin binding [GO:0045296]	cytoplasm [GO:0005737];cytosol [GO:0005829];membrane [GO:0016020];nucleus [GO:0005634];extracellular exosome [GO:0070062];-	-;glutathione metabolic process [GO:0006749];translational elongation [GO:0006414];response to virus [GO:0009615];-;translation elongation factor activity [GO:0003746];cadherin binding [GO:0045296];cytoplasm [GO:0005737];cytosol [GO:0005829];membrane [GO:0016020];nucleus [GO:0005634];extracellular exosome [GO:0070062];-
P54577	Tyrosine--tRNA ligase, cytoplasmic	8565	YARS1	-;apoptotic process [GO:0006915];tRNA aminoacylation for protein translation [GO:0006418];tyrosyl-tRNA aminoacylation [GO:0006437]	tyrosine-tRNA ligase activity [GO:0004831];tRNA binding [GO:0000049];RNA binding [GO:0003723];interleukin-8 receptor binding [GO:0005153];-;ATP binding [GO:0005524]	cytoplasm [GO:0005737];cytosol [GO:0005829];extracellular space [GO:0005615];nuclear body [GO:0016604];-	-;apoptotic process [GO:0006915];tRNA aminoacylation for protein translation [GO:0006418];tyrosyl-tRNA aminoacylation [GO:0006437];tyrosine-tRNA ligase activity [GO:0004831];tRNA binding [GO:0000049];RNA binding [GO:0003723];interleukin-8 receptor binding [GO:0005153];-;ATP binding [GO:0005524];cytoplasm [GO:0005737];cytosol [GO:0005829];extracellular space [GO:0005615];nuclear body [GO:0016604];-
Q6NXT2	Histone H3.3C	440093	H3-5	-;positive regulation of cell growth [GO:0030307]	-;protein heterodimerization activity [GO:0046982];nucleosomal DNA binding [GO:0031492]	-;nucleosome [GO:0000786];euchromatin [GO:0000791];nucleus [GO:0005634]	-;positive regulation of cell growth [GO:0030307];-;protein heterodimerization activity [GO:0046982];nucleosomal DNA binding [GO:0031492];-;nucleosome [GO:0000786];euchromatin [GO:0000791];nucleus [GO:0005634]
P13667	Protein disulfide-isomerase A4	9601	PDIA4	response to endoplasmic reticulum stress [GO:0034976];chaperone-mediated protein folding [GO:0061077];protein secretion [GO:0009306];-;protein folding [GO:0006457]	-;RNA binding [GO:0003723];protein disulfide isomerase activity [GO:0003756];peptide disulfide oxidoreductase activity [GO:0015037]	cell surface [GO:0009986];endoplasmic reticulum [GO:0005783];endoplasmic reticulum lumen [GO:0005788];extracellular space [GO:0005615];melanosome [GO:0042470];-	response to endoplasmic reticulum stress [GO:0034976];chaperone-mediated protein folding [GO:0061077];protein secretion [GO:0009306];-;protein folding [GO:0006457];-;RNA binding [GO:0003723];protein disulfide isomerase activity [GO:0003756];peptide disulfide oxidoreductase activity [GO:0015037];cell surface [GO:0009986];endoplasmic reticulum [GO:0005783];endoplasmic reticulum lumen [GO:0005788];e…
P14868	Aspartate--tRNA ligase, cytoplasmic	1615	DARS1	protein-containing complex assembly [GO:0065003];translation [GO:0006412];aspartyl-tRNA aminoacylation [GO:0006422];tRNA aminoacylation for protein translation [GO:0006418];-	aminoacylase activity [GO:0004046];aspartate-tRNA ligase activity [GO:0004815];RNA binding [GO:0003723];-;ATP binding [GO:0005524]	synapse [GO:0045202];cytoplasm [GO:0005737];cytosol [GO:0005829];membrane [GO:0016020];extracellular exosome [GO:0070062];-;aminoacyl-tRNA synthetase multienzyme complex [GO:0017101]	protein-containing complex assembly [GO:0065003];translation [GO:0006412];aspartyl-tRNA aminoacylation [GO:0006422];tRNA aminoacylation for protein translation [GO:0006418];-;aminoacylase activity [GO:0004046];aspartate-tRNA ligase activity [GO:0004815];RNA binding [GO:0003723];-;ATP binding [GO:0005524];synapse [GO:0045202];cytoplasm [GO:0005737];cytosol [GO:0005829];membrane [GO:0016020];extrac…
P16104	Histone H2AX	3014	H2AX	cerebral cortex development [GO:0021987];cellular senescence [GO:0090398];cellular response to DNA damage stimulus [GO:0006974];double-strand break repair via nonhomologous end joining [GO:0006303];cellular response to gamma radiation [GO:0071480];nucleosome assembly [GO:0006334];meiotic cell cycle [GO:0051321];double-strand break repair [GO:0006302];response to ionizing radiation [GO:0010212];vi…	protein heterodimerization activity [GO:0046982];DNA binding [GO:0003677];histone binding [GO:0042393];damaged DNA binding [GO:0003684];enzyme binding [GO:0019899];-	nucleoplasm [GO:0005654];male germ cell nucleus [GO:0001673];centrosome [GO:0005813];site of double-strand break [GO:0035861];-;site of DNA damage [GO:0090734];nuclear speck [GO:0016607];nucleosome [GO:0000786];nucleus [GO:0005634];XY body [GO:0001741];extracellular exosome [GO:0070062];condensed nuclear chromosome [GO:0000794];replication fork [GO:0005657]	cerebral cortex development [GO:0021987];cellular senescence [GO:0090398];cellular response to DNA damage stimulus [GO:0006974];double-strand break repair via nonhomologous end joining [GO:0006303];cellular response to gamma radiation [GO:0071480];nucleosome assembly [GO:0006334];meiotic cell cycle [GO:0051321];double-strand break repair [GO:0006302];response to ionizing radiation [GO:0010212];vi…
A0A0S2Z5A5	Septin 9 isoform 1	10801	SEPT9	-	-;GTP binding [GO:0005525]	-;actin cytoskeleton [GO:0015629]	-;-;GTP binding [GO:0005525];-;actin cytoskeleton [GO:0015629]
Q8TCJ2	Dolichyl-diphosphooligosaccharide--protein glycosyltransferase subunit STT3B	201595	STT3B	co-translational protein modification [GO:0043686];response to unfolded protein [GO:0006986];glycoprotein catabolic process [GO:0006516];post-translational protein modification [GO:0043687];protein N-linked glycosylation via asparagine [GO:0018279];protein N-linked glycosylation [GO:0006487];-;ubiquitin-dependent ERAD pathway [GO:0030433]	-;metal ion binding [GO:0046872];dolichyl-diphosphooligosaccharide-protein glycotransferase activity [GO:0004579]	membrane [GO:0016020];oligosaccharyltransferase complex [GO:0008250];endoplasmic reticulum [GO:0005783];protein-containing complex [GO:0032991];-;oligosaccharyltransferase I complex [GO:0034998];integral component of membrane [GO:0016021]	co-translational protein modification [GO:0043686];response to unfolded protein [GO:0006986];glycoprotein catabolic process [GO:0006516];post-translational protein modification [GO:0043687];protein N-linked glycosylation via asparagine [GO:0018279];protein N-linked glycosylation [GO:0006487];-;ubiquitin-dependent ERAD pathway [GO:0030433];-;metal ion binding [GO:0046872];dolichyl-diphosphooligosa…
Q9BPW8	Protein NipSnap homolog 1	8508	NIPSNAP1	-;sensory perception of pain [GO:0019233]	-;neurotransmitter binding [GO:0042165]	synaptic membrane [GO:0097060];-;mitochondrion [GO:0005739]	-;sensory perception of pain [GO:0019233];-;neurotransmitter binding [GO:0042165];synaptic membrane [GO:0097060];-;mitochondrion [GO:0005739]
A0A024R7B7	Hsp90 chaperone protein kinase-targeting subunit	11140	CDC37	-;positive regulation of mitophagy in response to mitochondrial depolarization [GO:0098779];posttranscriptional regulation of gene expression [GO:0010608];cell division [GO:0051301]	-;protein kinase regulator activity [GO:0019887];protein kinase binding [GO:0019901];Hsp90 protein binding [GO:0051879]	-;cytosol [GO:0005829];HSP90-CDC37 chaperone complex [GO:1990565]	-;positive regulation of mitophagy in response to mitochondrial depolarization [GO:0098779];posttranscriptional regulation of gene expression [GO:0010608];cell division [GO:0051301];-;protein kinase regulator activity [GO:0019887];protein kinase binding [GO:0019901];Hsp90 protein binding [GO:0051879];-;cytosol [GO:0005829];HSP90-CDC37 chaperone complex [GO:1990565]
A0A024R2A7	Lectin, mannose-binding, 1, isoform CRA_b	3998	LMAN1	-;endoplasmic reticulum to Golgi vesicle-mediated transport [GO:0006888];endoplasmic reticulum organization [GO:0007029]	-;mannose binding [GO:0005537]	sarcomere [GO:0030017];-;COPII-coated ER to Golgi transport vesicle [GO:0030134];endoplasmic reticulum-Golgi intermediate compartment [GO:0005793];Golgi apparatus [GO:0005794];integral component of membrane [GO:0016021]	-;endoplasmic reticulum to Golgi vesicle-mediated transport [GO:0006888];endoplasmic reticulum organization [GO:0007029];-;mannose binding [GO:0005537];sarcomere [GO:0030017];-;COPII-coated ER to Golgi transport vesicle [GO:0030134];endoplasmic reticulum-Golgi intermediate compartment [GO:0005793];Golgi apparatus [GO:0005794];integral component of membrane [GO:0016021]
A0A140VK43	Proteasome subunit alpha type	5684		-;ubiquitin-dependent protein catabolic process [GO:0006511]	-	synapse [GO:0045202];cytoplasm [GO:0005737];nucleus [GO:0005634];proteasome core complex, alpha-subunit complex [GO:0019773];-	-;ubiquitin-dependent protein catabolic process [GO:0006511];-;synapse [GO:0045202];cytoplasm [GO:0005737];nucleus [GO:0005634];proteasome core complex, alpha-subunit complex [GO:0019773];-
A0A384NPQ2	Epididymis secretory sperm binding protein	5052		removal of superoxide radicals [GO:0019430];regulation of stress-activated MAPK cascade [GO:0032872];cell population proliferation [GO:0008283];regulation of NIK/NF-kappaB signaling [GO:1901222];natural killer cell mediated cytotoxicity [GO:0042267];-;erythrocyte homeostasis [GO:0034101]	-;peroxidase activity [GO:0004601];identical protein binding [GO:0042802];peroxiredoxin activity [GO:0051920]	-	removal of superoxide radicals [GO:0019430];regulation of stress-activated MAPK cascade [GO:0032872];cell population proliferation [GO:0008283];regulation of NIK/NF-kappaB signaling [GO:1901222];natural killer cell mediated cytotoxicity [GO:0042267];-;erythrocyte homeostasis [GO:0034101];-;peroxidase activity [GO:0004601];identical protein binding [GO:0042802];peroxiredoxin activity [GO:0051920];-
A0A384P5V3	Epididymis secretory sperm binding protein			-;regulation of transcription, DNA-templated [GO:0006355]	-;RNA binding [GO:0003723]	-;nucleus [GO:0005634]	-;regulation of transcription, DNA-templated [GO:0006355];-;RNA binding [GO:0003723];-;nucleus [GO:0005634]
Q01518	Adenylyl cyclase-associated protein 1	10487	CAP1	activation of adenylate cyclase activity [GO:0007190];regulation of adenylate cyclase activity [GO:0045761];establishment or maintenance of cell polarity [GO:0007163];cAMP-mediated signaling [GO:0019933];receptor-mediated endocytosis [GO:0006898];ameboidal-type cell migration [GO:0001667];signal transduction [GO:0007165];cell morphogenesis [GO:0000902];-;actin cytoskeleton organization [GO:003003…	-;actin binding [GO:0003779];adenylate cyclase binding [GO:0008179]	cytoplasm [GO:0005737];cortical actin cytoskeleton [GO:0030864];plasma membrane [GO:0005886];focal adhesion [GO:0005925];extracellular exosome [GO:0070062];-;azurophil granule lumen [GO:0035578];extracellular region [GO:0005576]	activation of adenylate cyclase activity [GO:0007190];regulation of adenylate cyclase activity [GO:0045761];establishment or maintenance of cell polarity [GO:0007163];cAMP-mediated signaling [GO:0019933];receptor-mediated endocytosis [GO:0006898];ameboidal-type cell migration [GO:0001667];signal transduction [GO:0007165];cell morphogenesis [GO:0000902];-;actin cytoskeleton organization [GO:003003…
P40926	Malate dehydrogenase, mitochondrial	4191	MDH2	oxaloacetate metabolic process [GO:0006107];malate metabolic process [GO:0006108];gluconeogenesis [GO:0006094];aerobic respiration [GO:0009060];-;NADH metabolic process [GO:0006734];tricarboxylic acid cycle [GO:0006099]	RNA binding [GO:0003723];protein self-association [GO:0043621];malate dehydrogenase (NADP+) activity [GO:0046554];L-malate dehydrogenase activity [GO:0030060];-	cytoplasm [GO:0005737];membrane [GO:0016020];mitochondrial matrix [GO:0005759];nucleus [GO:0005634];extracellular exosome [GO:0070062];-;mitochondrion [GO:0005739]	oxaloacetate metabolic process [GO:0006107];malate metabolic process [GO:0006108];gluconeogenesis [GO:0006094];aerobic respiration [GO:0009060];-;NADH metabolic process [GO:0006734];tricarboxylic acid cycle [GO:0006099];RNA binding [GO:0003723];protein self-association [GO:0043621];malate dehydrogenase (NADP+) activity [GO:0046554];L-malate dehydrogenase activity [GO:0030060];-;cytoplasm [GO:0005…
A8KAK1	cDNA FLJ77398, highly similar to Homo sapiens UDP-glucose ceramide glucosyltransferase-like 1, transcript variant 2, mRNA			-;protein glycosylation [GO:0006486]	-;UDP-glucose [GO:0003980]	-;endoplasmic reticulum lumen [GO:0005788]	-;protein glycosylation [GO:0006486];-;UDP-glucose [GO:0003980];-;endoplasmic reticulum lumen [GO:0005788]
A8K5C4	cDNA FLJ76290, highly similar to Homo sapiens TIA1 cytotoxic granule-associated RNA bindingprotein-like 1 (TIAL1), transcript variant 1, mRNA			-	RNA binding [GO:0003723];DNA binding [GO:0003677]	-	-;RNA binding [GO:0003723];DNA binding [GO:0003677];-
B4DJW0	Glial fibrillary acidic protein			-	-	intermediate filament [GO:0005882]	-;-;intermediate filament [GO:0005882]
Q00610	Clathrin heavy chain 1	1213	CLTC	transferrin transport [GO:0033572];clathrin-dependent endocytosis [GO:0072583];post-Golgi vesicle-mediated transport [GO:0006892];clathrin coat assembly [GO:0048268];-;cell division [GO:0051301];Wnt signaling pathway, planar cell polarity pathway [GO:0060071];mitotic cell cycle [GO:0000278];low-density lipoprotein particle clearance [GO:0034383];intracellular protein transport [GO:0006886];regula…	protein kinase binding [GO:0019901];RNA binding [GO:0003723];low-density lipoprotein particle receptor binding [GO:0050750];clathrin light chain binding [GO:0032051];ubiquitin-specific protease binding [GO:1990381];double-stranded RNA binding [GO:0003725];-;structural molecule activity [GO:0005198];disordered domain specific binding [GO:0097718]	clathrin-coated endocytic vesicle membrane [GO:0030669];extracellular exosome [GO:0070062];-;clathrin coat of coated pit [GO:0030132];clathrin-coated endocytic vesicle [GO:0045334];endosome [GO:0005768];lysosome [GO:0005764];cytosol [GO:0005829];mitotic spindle [GO:0072686];plasma membrane [GO:0005886];clathrin complex [GO:0071439];protein-containing complex [GO:0032991];spindle [GO:0005819];clat…	transferrin transport [GO:0033572];clathrin-dependent endocytosis [GO:0072583];post-Golgi vesicle-mediated transport [GO:0006892];clathrin coat assembly [GO:0048268];-;cell division [GO:0051301];Wnt signaling pathway, planar cell polarity pathway [GO:0060071];mitotic cell cycle [GO:0000278];low-density lipoprotein particle clearance [GO:0034383];intracellular protein transport [GO:0006886];regula…
B4DZ87	cDNA FLJ57240, highly similar to Mitochondrial proteins import receptor			-	-	-	-
A0A2R8YG21	Trifunctional enzyme subunit alpha, mitochondrial		HADHA	-;fatty acid metabolic process [GO:0006631]	-;NAD+ binding [GO:0070403];catalytic activity [GO:0003824]	-	-;fatty acid metabolic process [GO:0006631];-;NAD+ binding [GO:0070403];catalytic activity [GO:0003824];-
B7Z3V1	Sodium/potassium-transporting ATPase subunit alpha			-	-;metal ion binding [GO:0046872];P-type potassium transmembrane transporter activity [GO:0008556];ATP binding [GO:0005524]	-;integral component of membrane [GO:0016021]	-;-;metal ion binding [GO:0046872];P-type potassium transmembrane transporter activity [GO:0008556];ATP binding [GO:0005524];-;integral component of membrane [GO:0016021]
B3KXW5	AP-1 complex subunit gamma			-;vesicle-mediated transport [GO:0016192];intracellular protein transport [GO:0006886]	-	lysosomal membrane [GO:0005765];-;AP-1 adaptor complex [GO:0030121]	-;vesicle-mediated transport [GO:0016192];intracellular protein transport [GO:0006886];-;lysosomal membrane [GO:0005765];-;AP-1 adaptor complex [GO:0030121]
B2R6S9	cDNA, FLJ93097, highly similar to Homo sapiens low density lipoprotein receptor-related protein associated protein 1 (LRPAP1), mRNA			-	-;receptor antagonist activity [GO:0048019];heparin binding [GO:0008201];low-density lipoprotein particle receptor binding [GO:0050750]	-;endoplasmic reticulum [GO:0005783]	-;-;receptor antagonist activity [GO:0048019];heparin binding [GO:0008201];low-density lipoprotein particle receptor binding [GO:0050750];-;endoplasmic reticulum [GO:0005783]
B7Z514	Glutathione synthetase			-	glutathione synthase activity [GO:0004363];glutathione binding [GO:0043295];magnesium ion binding [GO:0000287];ATP binding [GO:0005524]	-	-;glutathione synthase activity [GO:0004363];glutathione binding [GO:0043295];magnesium ion binding [GO:0000287];ATP binding [GO:0005524];-
Q99623	Prohibitin-2	11331	PHB2	activation of protein kinase C activity [GO:1990051];protein stabilization [GO:0050821];sister chromatid cohesion [GO:0007062];positive regulation of NIK/NF-kappaB signaling [GO:1901224];regulation of branching involved in mammary gland duct morphogenesis [GO:0060762];-;protein import into nucleus [GO:0006606];negative regulation of DNA-binding transcription factor activity [GO:0043433];regulatio…	estrogen receptor binding [GO:0030331];protein heterodimerization activity [GO:0046982];protein homodimerization activity [GO:0042803];protein N-terminus binding [GO:0047485];sphingolipid binding [GO:0046625];identical protein binding [GO:0042802];protein C-terminus binding [GO:0008022];amide binding [GO:0033218];-	postsynaptic density [GO:0014069];mitochondrial inner membrane [GO:0005743];cytoplasm [GO:0005737];mitochondrion [GO:0005739];-;plasma membrane [GO:0005886];GABA-ergic synapse [GO:0098982];cell periphery [GO:0071944];cell surface [GO:0009986];mitochondrial prohibitin complex [GO:0035632];axon [GO:0030424];nuclear matrix [GO:0016363];mitochondrial outer membrane [GO:0005741];nucleus [GO:0005634];p…	activation of protein kinase C activity [GO:1990051];protein stabilization [GO:0050821];sister chromatid cohesion [GO:0007062];positive regulation of NIK/NF-kappaB signaling [GO:1901224];regulation of branching involved in mammary gland duct morphogenesis [GO:0060762];-;protein import into nucleus [GO:0006606];negative regulation of DNA-binding transcription factor activity [GO:0043433];regulatio…
B4DHC4	cDNA FLJ51843, highly similar to 14-3-3 protein gamma			-	-	-	-
A0A6Q8PGN5	Alanine--tRNA ligase		AARS1	-;alanyl-tRNA aminoacylation [GO:0006419]	tRNA binding [GO:0000049];alanine-tRNA ligase activity [GO:0004813];zinc ion binding [GO:0008270];-;ATP binding [GO:0005524]	-;cytoplasm [GO:0005737]	-;alanyl-tRNA aminoacylation [GO:0006419];tRNA binding [GO:0000049];alanine-tRNA ligase activity [GO:0004813];zinc ion binding [GO:0008270];-;ATP binding [GO:0005524];-;cytoplasm [GO:0005737]
C9J1E7	AP-1 complex subunit beta-1		AP1B1	-;vesicle-mediated transport [GO:0016192];intracellular protein transport [GO:0006886]	-;clathrin binding [GO:0030276]	-;membrane coat [GO:0030117]	-;vesicle-mediated transport [GO:0016192];intracellular protein transport [GO:0006886];-;clathrin binding [GO:0030276];-;membrane coat [GO:0030117]
E7EVA0	Microtubule-associated protein		MAP4	-;microtubule cytoskeleton organization [GO:0000226]	-;microtubule binding [GO:0008017]	cytosol [GO:0005829];microtubule cytoskeleton [GO:0015630];plasma membrane [GO:0005886];-;microtubule [GO:0005874]	-;microtubule cytoskeleton organization [GO:0000226];-;microtubule binding [GO:0008017];cytosol [GO:0005829];microtubule cytoskeleton [GO:0015630];plasma membrane [GO:0005886];-;microtubule [GO:0005874]
B7Z1Q9	Sodium/potassium-transporting ATPase subunit alpha			-	-;metal ion binding [GO:0046872];P-type potassium transmembrane transporter activity [GO:0008556];ATP binding [GO:0005524]	-;integral component of membrane [GO:0016021]	-;-;metal ion binding [GO:0046872];P-type potassium transmembrane transporter activity [GO:0008556];ATP binding [GO:0005524];-;integral component of membrane [GO:0016021]
E7ES33	Septin		SEPTIN7	-;spermatogenesis [GO:0007283]	-;GTP binding [GO:0005525]	midbody [GO:0030496];motile cilium [GO:0031514];condensed chromosome kinetochore [GO:0000777];-;cleavage furrow [GO:0032154];septin complex [GO:0031105];spindle [GO:0005819]	-;spermatogenesis [GO:0007283];-;GTP binding [GO:0005525];midbody [GO:0030496];motile cilium [GO:0031514];condensed chromosome kinetochore [GO:0000777];-;cleavage furrow [GO:0032154];septin complex [GO:0031105];spindle [GO:0005819]
Q24JU4	Eukaryotic translation initiation factor 3 subunit A		EIF3A	-;formation of cytoplasmic translation initiation complex [GO:0001732]	-;translation initiation factor activity [GO:0003743]	-;eukaryotic 43S preinitiation complex [GO:0016282];eukaryotic 48S preinitiation complex [GO:0033290];eukaryotic translation initiation factor 3 complex [GO:0005852]	-;formation of cytoplasmic translation initiation complex [GO:0001732];-;translation initiation factor activity [GO:0003743];-;eukaryotic 43S preinitiation complex [GO:0016282];eukaryotic 48S preinitiation complex [GO:0033290];eukaryotic translation initiation factor 3 complex [GO:0005852]
Q53FE8	NSFL1 cofactor p47	55968		-	-	Golgi stack [GO:0005795]	-;-;Golgi stack [GO:0005795]
V9HW71	Endoplasmic reticulum resident protein 29	10961	HEL-S-107	-;regulation of endoplasmic reticulum stress-induced intrinsic apoptotic signaling pathway [GO:1902235];protein secretion [GO:0009306]	-;chaperone binding [GO:0051087];protein homodimerization activity [GO:0042803]	smooth endoplasmic reticulum [GO:0005790];cell surface [GO:0009986];endoplasmic reticulum lumen [GO:0005788];melanosome [GO:0042470];-;transport vesicle [GO:0030133]	-;regulation of endoplasmic reticulum stress-induced intrinsic apoptotic signaling pathway [GO:1902235];protein secretion [GO:0009306];-;chaperone binding [GO:0051087];protein homodimerization activity [GO:0042803];smooth endoplasmic reticulum [GO:0005790];cell surface [GO:0009986];endoplasmic reticulum lumen [GO:0005788];melanosome [GO:0042470];-;transport vesicle [GO:0030133]
B7ZLP5	SAFB protein	6294	SAFB	-;regulation of transcription, DNA-templated [GO:0006355];regulation of mRNA processing [GO:0050684]	RNA binding [GO:0003723];-	-	-;regulation of transcription, DNA-templated [GO:0006355];regulation of mRNA processing [GO:0050684];RNA binding [GO:0003723];-;-
A0A384NPU5	Protein disulfide-isomerase A6	10130		-	-;protein disulfide isomerase activity [GO:0003756]	-;endoplasmic reticulum lumen [GO:0005788];melanosome [GO:0042470]	-;-;protein disulfide isomerase activity [GO:0003756];-;endoplasmic reticulum lumen [GO:0005788];melanosome [GO:0042470]
P12277	Creatine kinase B-type	1152	CKB	cellular chloride ion homeostasis [GO:0030644];cerebellum development [GO:0021549];-;creatine metabolic process [GO:0006600];substantia nigra development [GO:0021762];phosphocreatine biosynthetic process [GO:0046314]	ubiquitin protein ligase binding [GO:0031625];creatine kinase activity [GO:0004111];kinase activity [GO:0016301];-;ATP binding [GO:0005524]	cytosol [GO:0005829];neuronal cell body [GO:0043025];nucleus [GO:0005634];extracellular space [GO:0005615];extracellular exosome [GO:0070062];-;dendrite [GO:0030425]	cellular chloride ion homeostasis [GO:0030644];cerebellum development [GO:0021549];-;creatine metabolic process [GO:0006600];substantia nigra development [GO:0021762];phosphocreatine biosynthetic process [GO:0046314];ubiquitin protein ligase binding [GO:0031625];creatine kinase activity [GO:0004111];kinase activity [GO:0016301];-;ATP binding [GO:0005524];cytosol [GO:0005829];neuronal cell body [G…
E7ERJ7	Polyadenylate-binding protein		PABPC1	-	-;RNA binding [GO:0003723]	-;cytosol [GO:0005829]	-;-;RNA binding [GO:0003723];-;cytosol [GO:0005829]
P09525	Annexin A4	307	ANXA4	negative regulation of apoptotic process [GO:0043066];negative regulation of NF-kappaB transcription factor activity [GO:0032088];regulation of transcription by RNA polymerase II [GO:0006357];Notch signaling pathway [GO:0007219];signal transduction [GO:0007165];epithelial cell differentiation [GO:0030855];-;negative regulation of interleukin-8 production [GO:0032717]	NF-kappaB binding [GO:0051059];phospholipase inhibitor activity [GO:0004859];calcium-dependent phospholipid binding [GO:0005544];identical protein binding [GO:0042802];-;calcium-dependent protein binding [GO:0048306];calcium ion binding [GO:0005509]	cytoplasm [GO:0005737];perinuclear region of cytoplasm [GO:0048471];plasma membrane [GO:0005886];collagen-containing extracellular matrix [GO:0062023];nuclear membrane [GO:0031965];cell surface [GO:0009986];nucleus [GO:0005634];extracellular exosome [GO:0070062];-;vesicle membrane [GO:0012506]	negative regulation of apoptotic process [GO:0043066];negative regulation of NF-kappaB transcription factor activity [GO:0032088];regulation of transcription by RNA polymerase II [GO:0006357];Notch signaling pathway [GO:0007219];signal transduction [GO:0007165];epithelial cell differentiation [GO:0030855];-;negative regulation of interleukin-8 production [GO:0032717];NF-kappaB binding [GO:0051059…
Q8WZ42	Titin	7273	TTN	muscle contraction [GO:0006936];positive regulation of gene expression [GO:0010628];-;cardiac muscle fiber development [GO:0048739];skeletal muscle myosin thick filament assembly [GO:0030241];striated muscle contraction [GO:0006941];cardiac muscle hypertrophy [GO:0003300];muscle filament sliding [GO:0030049];response to calcium ion [GO:0051592];protein kinase A signaling [GO:0010737];detection of…	actinin binding [GO:0042805];structural constituent of muscle [GO:0008307];identical protein binding [GO:0042802];enzyme binding [GO:0019899];-;protein serine/threonine kinase activity [GO:0004674];protein serine kinase activity [GO:0106310];protein threonine kinase activity [GO:0106311];protease binding [GO:0002020];protein kinase binding [GO:0019901];calmodulin binding [GO:0005516];telethonin b…	M band [GO:0031430];I band [GO:0031674];striated muscle thin filament [GO:0005865];cytosol [GO:0005829];Z disc [GO:0030018];-;extracellular exosome [GO:0070062];condensed nuclear chromosome [GO:0000794];extracellular region [GO:0005576]	muscle contraction [GO:0006936];positive regulation of gene expression [GO:0010628];-;cardiac muscle fiber development [GO:0048739];skeletal muscle myosin thick filament assembly [GO:0030241];striated muscle contraction [GO:0006941];cardiac muscle hypertrophy [GO:0003300];muscle filament sliding [GO:0030049];response to calcium ion [GO:0051592];protein kinase A signaling [GO:0010737];detection of…
E9PBP6	Microsomal triglyceride transfer protein large subunit	4547	MTTP	-	-;phospholipid transporter activity [GO:0005548]	-;endoplasmic reticulum [GO:0005783]	-;-;phospholipid transporter activity [GO:0005548];-;endoplasmic reticulum [GO:0005783]
V9HWE0	Annexin	308	HEL-S-7	-;negative regulation of coagulation [GO:0050819]	-;calcium ion binding [GO:0005509];calcium-dependent phospholipid binding [GO:0005544]	-	-;negative regulation of coagulation [GO:0050819];-;calcium ion binding [GO:0005509];calcium-dependent phospholipid binding [GO:0005544];-
Q06AH7	Beta-1 metal-binding globulin	7018	TF	-;iron ion transport [GO:0006826];cellular iron ion homeostasis [GO:0006879]	-;ferric iron binding [GO:0008199]	-;extracellular space [GO:0005615];dense body [GO:0097433]	-;iron ion transport [GO:0006826];cellular iron ion homeostasis [GO:0006879];-;ferric iron binding [GO:0008199];-;extracellular space [GO:0005615];dense body [GO:0097433]
Q53HU0	CCT-theta			-;protein folding [GO:0006457]	-;unfolded protein binding [GO:0051082];ATPase activity [GO:0016887];ATP binding [GO:0005524]	-;cytoplasm [GO:0005737];cilium [GO:0005929]	-;protein folding [GO:0006457];-;unfolded protein binding [GO:0051082];ATPase activity [GO:0016887];ATP binding [GO:0005524];-;cytoplasm [GO:0005737];cilium [GO:0005929]
P05204	Non-histone chromosomal protein HMG-17	3151	HMGN2	-;antimicrobial humoral immune response mediated by antimicrobial peptide [GO:0061844];chromatin organization [GO:0006325];killing of cells of other organism [GO:0031640]	-;RNA binding [GO:0003723];nucleosomal DNA binding [GO:0031492];chromatin binding [GO:0003682]	chromatin [GO:0000785];cytoplasm [GO:0005737];nucleus [GO:0005634];extracellular space [GO:0005615];-	-;antimicrobial humoral immune response mediated by antimicrobial peptide [GO:0061844];chromatin organization [GO:0006325];killing of cells of other organism [GO:0031640];-;RNA binding [GO:0003723];nucleosomal DNA binding [GO:0031492];chromatin binding [GO:0003682];chromatin [GO:0000785];cytoplasm [GO:0005737];nucleus [GO:0005634];extracellular space [GO:0005615];-
V9HW26	ATP synthase subunit alpha	498	HEL-S-123m	-;lipid metabolic process [GO:0006629]	-;proton-transporting ATP synthase activity, rotational mechanism [GO:0046933];ATP binding [GO:0005524]	-;proton-transporting ATP synthase complex, catalytic core F(1) [GO:0045261];mitochondrion [GO:0005739];plasma membrane [GO:0005886]	-;lipid metabolic process [GO:0006629];-;proton-transporting ATP synthase activity, rotational mechanism [GO:0046933];ATP binding [GO:0005524];-;proton-transporting ATP synthase complex, catalytic core F(1) [GO:0045261];mitochondrion [GO:0005739];plasma membrane [GO:0005886]
P00338	L-lactate dehydrogenase A chain	3939	LDHA	positive regulation of apoptotic process [GO:0043065];pyruvate metabolic process [GO:0006090];lactate metabolic process [GO:0006089];NAD metabolic process [GO:0019674];response to cAMP [GO:0051591];response to nutrient [GO:0007584];response to drug [GO:0042493];response to glucose [GO:0009749];post-embryonic animal organ development [GO:0048569];glycolytic process [GO:0006096];-;response to hypox…	kinase binding [GO:0019900];cadherin binding [GO:0045296];NAD binding [GO:0051287];identical protein binding [GO:0042802];L-lactate dehydrogenase activity [GO:0004459];-	cytosol [GO:0005829];membrane [GO:0016020];nucleus [GO:0005634];extracellular exosome [GO:0070062];-	positive regulation of apoptotic process [GO:0043065];pyruvate metabolic process [GO:0006090];lactate metabolic process [GO:0006089];NAD metabolic process [GO:0019674];response to cAMP [GO:0051591];response to nutrient [GO:0007584];response to drug [GO:0042493];response to glucose [GO:0009749];post-embryonic animal organ development [GO:0048569];glycolytic process [GO:0006096];-;response to hypox…
P04843	Dolichyl-diphosphooligosaccharide--protein glycosyltransferase subunit 1	6184	RPN1	viral protein processing [GO:0019082];cellular protein modification process [GO:0006464];protein N-linked glycosylation via asparagine [GO:0018279];protein N-linked glycosylation [GO:0006487];-	-;RNA binding [GO:0003723]	endoplasmic reticulum membrane [GO:0005789];cytosol [GO:0005829];-;membrane [GO:0016020];oligosaccharyltransferase complex [GO:0008250];endoplasmic reticulum [GO:0005783];melanosome [GO:0042470];rough endoplasmic reticulum [GO:0005791];integral component of membrane [GO:0016021]	viral protein processing [GO:0019082];cellular protein modification process [GO:0006464];protein N-linked glycosylation via asparagine [GO:0018279];protein N-linked glycosylation [GO:0006487];-;-;RNA binding [GO:0003723];endoplasmic reticulum membrane [GO:0005789];cytosol [GO:0005829];-;membrane [GO:0016020];oligosaccharyltransferase complex [GO:0008250];endoplasmic reticulum [GO:0005783];melanos…
P02671	Fibrinogen alpha chain	2243	FGA	toll-like receptor signaling pathway [GO:0002224];blood coagulation, fibrin clot formation [GO:0072378];innate immune response [GO:0045087];post-translational protein modification [GO:0043687];cellular protein-containing complex assembly [GO:0034622];blood coagulation, common pathway [GO:0072377];positive regulation of heterotypic cell-cell adhesion [GO:0034116];-;plasminogen activation [GO:00316…	signaling receptor binding [GO:0005102];-;extracellular matrix structural constituent [GO:0005201];metal ion binding [GO:0046872];structural molecule activity [GO:0005198]	platelet alpha granule [GO:0031091];synapse [GO:0045202];platelet alpha granule lumen [GO:0031093];cell cortex [GO:0005938];fibrinogen complex [GO:0005577];extracellular vesicle [GO:1903561];collagen-containing extracellular matrix [GO:0062023];plasma membrane [GO:0005886];cell surface [GO:0009986];endoplasmic reticulum lumen [GO:0005788];external side of plasma membrane [GO:0009897];extracellula…	toll-like receptor signaling pathway [GO:0002224];blood coagulation, fibrin clot formation [GO:0072378];innate immune response [GO:0045087];post-translational protein modification [GO:0043687];cellular protein-containing complex assembly [GO:0034622];blood coagulation, common pathway [GO:0072377];positive regulation of heterotypic cell-cell adhesion [GO:0034116];-;plasminogen activation [GO:00316…
Q8WXE0	Caskin-2	57513	CASKIN2	-	-	cytoplasm [GO:0005737];membrane [GO:0016020]	-;-;cytoplasm [GO:0005737];membrane [GO:0016020]
P07814	Bifunctional glutamate/proline--tRNA ligase	2058	EPRS1	negative regulation of translation [GO:0017148];protein-containing complex assembly [GO:0065003];cellular response to insulin stimulus [GO:0032869];tRNA aminoacylation for protein translation [GO:0006418];prolyl-tRNA aminoacylation [GO:0006433];cellular response to interferon-gamma [GO:0071346];-;glutamyl-tRNA aminoacylation [GO:0006424];regulation of long-chain fatty acid import into cell [GO:01…	protein homodimerization activity [GO:0042803];glutamate-tRNA ligase activity [GO:0004818];identical protein binding [GO:0042802];RNA stem-loop binding [GO:0035613];zinc ion binding [GO:0008270];proline-tRNA ligase activity [GO:0004827];-;GTPase binding [GO:0051020];ATP binding [GO:0005524]	ribonucleoprotein complex [GO:1990904];cytoplasm [GO:0005737];cytosol [GO:0005829];membrane [GO:0016020];plasma membrane [GO:0005886];GAIT complex [GO:0097452];-;aminoacyl-tRNA synthetase multienzyme complex [GO:0017101]	negative regulation of translation [GO:0017148];protein-containing complex assembly [GO:0065003];cellular response to insulin stimulus [GO:0032869];tRNA aminoacylation for protein translation [GO:0006418];prolyl-tRNA aminoacylation [GO:0006433];cellular response to interferon-gamma [GO:0071346];-;glutamyl-tRNA aminoacylation [GO:0006424];regulation of long-chain fatty acid import into cell [GO:01…
P11766	Alcohol dehydrogenase class-3	128	ADH5	fatty acid omega-oxidation [GO:0010430];response to nitrosative stress [GO:0051409];response to redox state [GO:0051775];positive regulation of blood pressure [GO:0045777];peptidyl-cysteine S-nitrosylation [GO:0018119];response to lipopolysaccharide [GO:0032496];respiratory system process [GO:0003016];formaldehyde catabolic process [GO:0046294];ethanol oxidation [GO:0006069];-;retinoid metabolic …	S-(hydroxymethyl)glutathione dehydrogenase NADP activity [GO:0106321];S-(hydroxymethyl)glutathione dehydrogenase NAD activity [GO:0106322];alcohol dehydrogenase activity, zinc-dependent [GO:0004024];formaldehyde dehydrogenase activity [GO:0018467];electron transfer activity [GO:0009055];identical protein binding [GO:0042802];zinc ion binding [GO:0008270];S-(hydroxymethyl)glutathione dehydrogenase…	-;cytosol [GO:0005829];mitochondrion [GO:0005739];extracellular exosome [GO:0070062]	fatty acid omega-oxidation [GO:0010430];response to nitrosative stress [GO:0051409];response to redox state [GO:0051775];positive regulation of blood pressure [GO:0045777];peptidyl-cysteine S-nitrosylation [GO:0018119];response to lipopolysaccharide [GO:0032496];respiratory system process [GO:0003016];formaldehyde catabolic process [GO:0046294];ethanol oxidation [GO:0006069];-;retinoid metabolic …
P13010	X-ray repair cross-complementing protein 5	7520	XRCC5	innate immune response [GO:0045087];positive regulation of telomerase activity [GO:0051973];cell population proliferation [GO:0008283];cellular response to gamma radiation [GO:0071480];positive regulation of telomere maintenance via telomerase [GO:0032212];-;activation of innate immune response [GO:0002218];cellular response to DNA damage stimulus [GO:0006974];positive regulation of neurogenesis …	ubiquitin protein ligase binding [GO:0031625];enzyme activator activity [GO:0008047];double-stranded DNA binding [GO:0003690];RNA binding [GO:0003723];U3 snoRNA binding [GO:0034511];DNA binding [GO:0003677];ATPase activity, acting on DNA [GO:0008094];protein-containing complex binding [GO:0044877];telomeric DNA binding [GO:0042162];DNA helicase activity [GO:0003678];protein C-terminus binding [GO…	nucleoplasm [GO:0005654];ribonucleoprotein complex [GO:1990904];Ku70 [GO:0043564];nuclear telomere cap complex [GO:0000783];cytosol [GO:0005829];membrane [GO:0016020];nucleolus [GO:0005730];plasma membrane [GO:0005886];site of DNA damage [GO:0090734];small-subunit processome [GO:0032040];nucleus [GO:0005634];nonhomologous end joining complex [GO:0070419];protein-containing complex [GO:0032991];-;…	innate immune response [GO:0045087];positive regulation of telomerase activity [GO:0051973];cell population proliferation [GO:0008283];cellular response to gamma radiation [GO:0071480];positive regulation of telomere maintenance via telomerase [GO:0032212];-;activation of innate immune response [GO:0002218];cellular response to DNA damage stimulus [GO:0006974];positive regulation of neurogenesis …
P18669	Phosphoglycerate mutase 1	5223	PGAM1	respiratory burst [GO:0045730];regulation of pentose-phosphate shunt [GO:0043456];gluconeogenesis [GO:0006094];canonical glycolysis [GO:0061621];regulation of glycolytic process [GO:0006110];glycolytic process [GO:0006096];-;neutrophil degranulation [GO:0043312]	protein kinase binding [GO:0019901];hydrolase activity [GO:0016787];bisphosphoglycerate mutase activity [GO:0004082];-;phosphoglycerate mutase activity [GO:0004619]	cytoplasm [GO:0005737];cytosol [GO:0005829];membrane [GO:0016020];extracellular exosome [GO:0070062];-;ficolin-1-rich granule lumen [GO:1904813];secretory granule lumen [GO:0034774];extracellular region [GO:0005576]	respiratory burst [GO:0045730];regulation of pentose-phosphate shunt [GO:0043456];gluconeogenesis [GO:0006094];canonical glycolysis [GO:0061621];regulation of glycolytic process [GO:0006110];glycolytic process [GO:0006096];-;neutrophil degranulation [GO:0043312];protein kinase binding [GO:0019901];hydrolase activity [GO:0016787];bisphosphoglycerate mutase activity [GO:0004082];-;phosphoglycerate …
P46783	40S ribosomal protein S10	6204	RPS10	nuclear-transcribed mRNA catabolic process, nonsense-mediated decay [GO:0000184];translation [GO:0006412];SRP-dependent cotranslational protein targeting to membrane [GO:0006614];ribosomal small subunit assembly [GO:0000028];translational initiation [GO:0006413];-;cytoplasmic translation [GO:0002181];viral transcription [GO:0019083]	-;RNA binding [GO:0003723];structural constituent of ribosome [GO:0003735]	nucleoplasm [GO:0005654];ribosome [GO:0005840];cytosol [GO:0005829];membrane [GO:0016020];nucleolus [GO:0005730];focal adhesion [GO:0005925];cytosolic ribosome [GO:0022626];-;cytosolic small ribosomal subunit [GO:0022627]	nuclear-transcribed mRNA catabolic process, nonsense-mediated decay [GO:0000184];translation [GO:0006412];SRP-dependent cotranslational protein targeting to membrane [GO:0006614];ribosomal small subunit assembly [GO:0000028];translational initiation [GO:0006413];-;cytoplasmic translation [GO:0002181];viral transcription [GO:0019083];-;RNA binding [GO:0003723];structural constituent of ribosome [G…
P50135	Histamine N-methyltransferase	3176	HNMT	histidine catabolic process [GO:0006548];histamine catabolic process [GO:0001695];hyperosmotic response [GO:0006972];response to cocaine [GO:0042220];response to glucocorticoid [GO:0051384];response to immobilization stress [GO:0035902];histamine metabolic process [GO:0001692];respiratory gaseous exchange by respiratory system [GO:0007585];response to amine [GO:0014075];methylation [GO:0032259];r…	-;histamine N-methyltransferase activity [GO:0046539]	nucleoplasm [GO:0005654];centrosome [GO:0005813];cytoplasm [GO:0005737];cytosol [GO:0005829];neuron projection [GO:0043005];extracellular exosome [GO:0070062];-	histidine catabolic process [GO:0006548];histamine catabolic process [GO:0001695];hyperosmotic response [GO:0006972];response to cocaine [GO:0042220];response to glucocorticoid [GO:0051384];response to immobilization stress [GO:0035902];histamine metabolic process [GO:0001692];respiratory gaseous exchange by respiratory system [GO:0007585];response to amine [GO:0014075];methylation [GO:0032259];r…
P23246	Splicing factor, proline- and glutamine-rich	6421	SFPQ	RNA splicing [GO:0008380];innate immune response [GO:0045087];negative regulation of transcription by RNA polymerase II [GO:0000122];mRNA splicing, via spliceosome [GO:0000398];dendritic transport of messenger ribonucleoprotein complex [GO:0098963];-;negative regulation of circadian rhythm [GO:0042754];double-strand break repair via homologous recombination [GO:0000724];activation of innate immun…	chromatin binding [GO:0003682];RNA binding [GO:0003723];protein homodimerization activity [GO:0042803];DNA binding [GO:0003677];histone deacetylase binding [GO:0042826];transcription regulatory region sequence-specific DNA binding [GO:0000976];nucleic acid binding [GO:0003676];-	nucleoplasm [GO:0005654];chromatin [GO:0000785];cytosol [GO:0005829];paraspeckles [GO:0042382];nuclear speck [GO:0016607];nucleus [GO:0005634];nuclear matrix [GO:0016363];dendrite cytoplasm [GO:0032839];-;RNA polymerase II transcription regulator complex [GO:0090575]	RNA splicing [GO:0008380];innate immune response [GO:0045087];negative regulation of transcription by RNA polymerase II [GO:0000122];mRNA splicing, via spliceosome [GO:0000398];dendritic transport of messenger ribonucleoprotein complex [GO:0098963];-;negative regulation of circadian rhythm [GO:0042754];double-strand break repair via homologous recombination [GO:0000724];activation of innate immun…
P45880	Voltage-dependent anion-selective channel protein 2	7417	VDAC2	binding of sperm to zona pellucida [GO:0007339];negative regulation of protein polymerization [GO:0032272];-;anion transport [GO:0006820];negative regulation of intrinsic apoptotic signaling pathway [GO:2001243];mitochondrial outer membrane permeabilization [GO:0097345]	nucleotide binding [GO:0000166];cholesterol binding [GO:0015485];voltage-gated anion channel activity [GO:0008308];porin activity [GO:0015288];phosphatidylcholine binding [GO:0031210];ceramide binding [GO:0097001];-	membrane raft [GO:0045121];pore complex [GO:0046930];acrosomal vesicle [GO:0001669];mitochondrial membrane [GO:0031966];membrane [GO:0016020];nucleus [GO:0005634];mitochondrial outer membrane [GO:0005741];synaptic vesicle [GO:0008021];-;mitochondrion [GO:0005739];mitochondrial nucleoid [GO:0042645]	binding of sperm to zona pellucida [GO:0007339];negative regulation of protein polymerization [GO:0032272];-;anion transport [GO:0006820];negative regulation of intrinsic apoptotic signaling pathway [GO:2001243];mitochondrial outer membrane permeabilization [GO:0097345];nucleotide binding [GO:0000166];cholesterol binding [GO:0015485];voltage-gated anion channel activity [GO:0008308];porin activit…
P37108	Signal recognition particle 14 kDa protein	6727	SRP14	protein targeting to ER [GO:0045047];SRP-dependent cotranslational protein targeting to membrane [GO:0006614];-;neutrophil degranulation [GO:0043312];cotranslational protein targeting to membrane [GO:0006613]	-;7S RNA binding [GO:0008312];RNA binding [GO:0003723];endoplasmic reticulum signal peptide binding [GO:0030942]	cytoplasm [GO:0005737];cytosol [GO:0005829];signal recognition particle, endoplasmic reticulum targeting [GO:0005786];nucleus [GO:0005634];-;ficolin-1-rich granule lumen [GO:1904813];secretory granule lumen [GO:0034774];extracellular region [GO:0005576]	protein targeting to ER [GO:0045047];SRP-dependent cotranslational protein targeting to membrane [GO:0006614];-;neutrophil degranulation [GO:0043312];cotranslational protein targeting to membrane [GO:0006613];-;7S RNA binding [GO:0008312];RNA binding [GO:0003723];endoplasmic reticulum signal peptide binding [GO:0030942];cytoplasm [GO:0005737];cytosol [GO:0005829];signal recognition particle, endo…
P37837	Transaldolase	6888	TALDO1	pentose-phosphate shunt, non-oxidative branch [GO:0009052];interleukin-12-mediated signaling pathway [GO:0035722];pentose-phosphate shunt [GO:0006098];glyceraldehyde-3-phosphate metabolic process [GO:0019682];carbohydrate metabolic process [GO:0005975];xylulose biosynthetic process [GO:0005999];fructose 6-phosphate metabolic process [GO:0006002];-	-;sedoheptulose-7-phosphate [GO:0004801];monosaccharide binding [GO:0048029]	cytoplasm [GO:0005737];cytosol [GO:0005829];nucleus [GO:0005634];extracellular exosome [GO:0070062];-	pentose-phosphate shunt, non-oxidative branch [GO:0009052];interleukin-12-mediated signaling pathway [GO:0035722];pentose-phosphate shunt [GO:0006098];glyceraldehyde-3-phosphate metabolic process [GO:0019682];carbohydrate metabolic process [GO:0005975];xylulose biosynthetic process [GO:0005999];fructose 6-phosphate metabolic process [GO:0006002];-;-;sedoheptulose-7-phosphate [GO:0004801];monosacc…
P09874	Poly [ADP-ribose] polymerase 1	142	PARP1	nucleotide-excision repair, DNA incision, 5'-to lesion [GO:0006296];negative regulation of ATP biosynthetic process [GO:2001170];base-excision repair, gap-filling [GO:0006287];negative regulation of transcription by RNA polymerase II [GO:0000122];macrophage differentiation [GO:0030225];DNA ADP-ribosylation [GO:0030592];response to aldosterone [GO:1904044];positive regulation of mitochondrial depo…	R-SMAD binding [GO:0070412];transcription factor binding [GO:0008134];protein kinase binding [GO:0019901];estrogen receptor binding [GO:0030331];RNA binding [GO:0003723];NAD+ ADP-ribosyltransferase activity [GO:0003950];DNA binding [GO:0003677];NAD binding [GO:0051287];protein N-terminus binding [GO:0047485];identical protein binding [GO:0042802];histone deacetylase binding [GO:0042826];zinc ion …	nucleoplasm [GO:0005654];nuclear envelope [GO:0005635];site of double-strand break [GO:0035861];transcription regulator complex [GO:0005667];membrane [GO:0016020];nucleolus [GO:0005730];site of DNA damage [GO:0090734];nucleus [GO:0005634];protein-containing complex [GO:0032991];nuclear body [GO:0016604];-;chromosome, telomeric region [GO:0000781];mitochondrion [GO:0005739];protein-DNA complex [GO…	nucleotide-excision repair, DNA incision, 5'-to lesion [GO:0006296];negative regulation of ATP biosynthetic process [GO:2001170];base-excision repair, gap-filling [GO:0006287];negative regulation of transcription by RNA polymerase II [GO:0000122];macrophage differentiation [GO:0030225];DNA ADP-ribosylation [GO:0030592];response to aldosterone [GO:1904044];positive regulation of mitochondrial depo…
P52209	6-phosphogluconate dehydrogenase, decarboxylating	5226	PGD	pentose-phosphate shunt [GO:0006098];D-gluconate catabolic process [GO:0046177];pentose biosynthetic process [GO:0019322];-;pentose-phosphate shunt, oxidative branch [GO:0009051]	-;phosphogluconate dehydrogenase (decarboxylating) activity [GO:0004616];NADP binding [GO:0050661]	-;cytosol [GO:0005829];nucleus [GO:0005634];extracellular exosome [GO:0070062]	pentose-phosphate shunt [GO:0006098];D-gluconate catabolic process [GO:0046177];pentose biosynthetic process [GO:0019322];-;pentose-phosphate shunt, oxidative branch [GO:0009051];-;phosphogluconate dehydrogenase (decarboxylating) activity [GO:0004616];NADP binding [GO:0050661];-;cytosol [GO:0005829];nucleus [GO:0005634];extracellular exosome [GO:0070062]
P07339	Cathepsin D	1509	CTSD	positive regulation of apoptotic process [GO:0043065];lipoprotein catabolic process [GO:0042159];proteolysis [GO:0006508];collagen catabolic process [GO:0030574];positive regulation of cysteine-type endopeptidase activity involved in apoptotic process [GO:0043280];antigen processing and presentation of exogenous peptide antigen via MHC class II [GO:0019886];-;regulation of establishment of protei…	-;peptidase activity [GO:0008233];aspartic-type endopeptidase activity [GO:0004190];aspartic-type peptidase activity [GO:0070001]	lysosomal membrane [GO:0005765];membrane raft [GO:0045121];lysosome [GO:0005764];-;specific granule lumen [GO:0035580];collagen-containing extracellular matrix [GO:0062023];tertiary granule lumen [GO:1904724];extracellular space [GO:0005615];melanosome [GO:0042470];extracellular exosome [GO:0070062];lysosomal lumen [GO:0043202];ficolin-1-rich granule lumen [GO:1904813];endosome membrane [GO:00100…	positive regulation of apoptotic process [GO:0043065];lipoprotein catabolic process [GO:0042159];proteolysis [GO:0006508];collagen catabolic process [GO:0030574];positive regulation of cysteine-type endopeptidase activity involved in apoptotic process [GO:0043280];antigen processing and presentation of exogenous peptide antigen via MHC class II [GO:0019886];-;regulation of establishment of protei…
P17987	T-complex protein 1 subunit alpha	6950	TCP1	tubulin complex assembly [GO:0007021];binding of sperm to zona pellucida [GO:0007339];positive regulation of telomerase RNA localization to Cajal body [GO:1904874];regulation of macrophage apoptotic process [GO:2000109];interleukin-12-mediated signaling pathway [GO:0035722];positive regulation of protein localization to Cajal body [GO:1904871];positive regulation of telomerase activity [GO:005197…	ubiquitin protein ligase binding [GO:0031625];ATP binding [GO:0005524];RNA binding [GO:0003723];protein folding chaperone [GO:0044183];-;unfolded protein binding [GO:0051082];ATPase activity [GO:0016887]	heterochromatin [GO:0000792];centrosome [GO:0005813];cytosol [GO:0005829];acrosomal vesicle [GO:0001669];zona pellucida receptor complex [GO:0002199];-;pericentriolar material [GO:0000242];chaperonin-containing T-complex [GO:0005832];extracellular exosome [GO:0070062];cell body [GO:0044297];microtubule [GO:0005874];Golgi apparatus [GO:0005794]	tubulin complex assembly [GO:0007021];binding of sperm to zona pellucida [GO:0007339];positive regulation of telomerase RNA localization to Cajal body [GO:1904874];regulation of macrophage apoptotic process [GO:2000109];interleukin-12-mediated signaling pathway [GO:0035722];positive regulation of protein localization to Cajal body [GO:1904871];positive regulation of telomerase activity [GO:005197…
P51659	Peroxisomal multifunctional enzyme type 2	3295	HSD17B4	androgen metabolic process [GO:0008209];fatty acid beta-oxidation using acyl-CoA oxidase [GO:0033540];Sertoli cell development [GO:0060009];medium-chain fatty-acyl-CoA metabolic process [GO:0036112];alpha-linolenic acid metabolic process [GO:0036109];very long-chain fatty-acyl-CoA metabolic process [GO:0036111];estrogen metabolic process [GO:0008210];fatty acid beta-oxidation [GO:0006635];bile ac…	3alpha,7alpha,12alpha-trihydroxy-5beta-cholest-24-enoyl-CoA hydratase activity [GO:0033989];17-beta-hydroxysteroid dehydrogenase (NAD+) activity [GO:0044594];3-hydroxyacyl-CoA dehydrogenase activity [GO:0003857];protein homodimerization activity [GO:0042803];isomerase activity [GO:0016853];long-chain-enoyl-CoA hydratase activity [GO:0016508];-;enoyl-CoA hydratase activity [GO:0004300]	peroxisome [GO:0005777];cytosol [GO:0005829];membrane [GO:0016020];-;peroxisomal membrane [GO:0005778];peroxisomal matrix [GO:0005782]	androgen metabolic process [GO:0008209];fatty acid beta-oxidation using acyl-CoA oxidase [GO:0033540];Sertoli cell development [GO:0060009];medium-chain fatty-acyl-CoA metabolic process [GO:0036112];alpha-linolenic acid metabolic process [GO:0036109];very long-chain fatty-acyl-CoA metabolic process [GO:0036111];estrogen metabolic process [GO:0008210];fatty acid beta-oxidation [GO:0006635];bile ac…
P81605	Dermcidin	117159	DCD	killing of cells of other organism [GO:0031640];defense response to bacterium [GO:0042742];killing by host of symbiont cells [GO:0051873];antimicrobial humoral immune response mediated by antimicrobial peptide [GO:0061844];defense response to Gram-negative bacterium [GO:0050829];-;defense response to Gram-positive bacterium [GO:0050830];antimicrobial humoral response [GO:0019730];defense response…	-;peptidase activity [GO:0008233];RNA binding [GO:0003723]	-;extracellular region [GO:0005576];extracellular space [GO:0005615];extracellular exosome [GO:0070062]	killing of cells of other organism [GO:0031640];defense response to bacterium [GO:0042742];killing by host of symbiont cells [GO:0051873];antimicrobial humoral immune response mediated by antimicrobial peptide [GO:0061844];defense response to Gram-negative bacterium [GO:0050829];-;defense response to Gram-positive bacterium [GO:0050830];antimicrobial humoral response [GO:0019730];defense response…
Q02224	Centromere-associated protein E	1062	CENPE	multicellular organism development [GO:0007275];attachment of mitotic spindle microtubules to kinetochore [GO:0051315];mitotic metaphase plate congression [GO:0007080];mitotic cell cycle [GO:0000278];retrograde vesicle-mediated transport, Golgi to endoplasmic reticulum [GO:0006890];positive regulation of protein kinase activity [GO:0045860];microtubule plus-end directed mitotic chromosome migrati…	microtubule binding [GO:0008017];microtubule motor activity [GO:0003777];ATP-dependent microtubule motor activity, plus-end-directed [GO:0008574];-;kinetochore binding [GO:0043515];ATP binding [GO:0005524]	kinetochore microtubule [GO:0005828];nucleoplasm [GO:0005654];midbody [GO:0030496];cytosol [GO:0005829];microtubule [GO:0005874];microtubule cytoskeleton [GO:0015630];membrane [GO:0016020];kinetochore [GO:0000776];mitotic spindle midzone [GO:1990023];condensed chromosome, centromeric region [GO:0000779];condensed chromosome kinetochore [GO:0000777];nucleus [GO:0005634];-;chromosome [GO:0005694];c…	multicellular organism development [GO:0007275];attachment of mitotic spindle microtubules to kinetochore [GO:0051315];mitotic metaphase plate congression [GO:0007080];mitotic cell cycle [GO:0000278];retrograde vesicle-mediated transport, Golgi to endoplasmic reticulum [GO:0006890];positive regulation of protein kinase activity [GO:0045860];microtubule plus-end directed mitotic chromosome migrati…
P51572	B-cell receptor-associated protein 31	10134	BCAP31	positive regulation of intrinsic apoptotic signaling pathway [GO:2001244];endoplasmic reticulum to Golgi vesicle-mediated transport [GO:0006888];response to endoplasmic reticulum stress [GO:0034976];calcium-mediated signaling using intracellular calcium source [GO:0035584];positive regulation of retrograde protein transport, ER to cytosol [GO:1904154];positive regulation of ER-associated ubiquiti…	-;MHC class I protein binding [GO:0042288];protein-containing complex binding [GO:0044877]	lipid droplet [GO:0005811];clathrin-coated vesicle [GO:0030136];integral component of plasma membrane [GO:0005887];endoplasmic reticulum-Golgi intermediate compartment membrane [GO:0033116];endoplasmic reticulum membrane [GO:0005789];cytosol [GO:0005829];integral component of lumenal side of endoplasmic reticulum membrane [GO:0071556];mitochondria-associated endoplasmic reticulum membrane [GO:004…	positive regulation of intrinsic apoptotic signaling pathway [GO:2001244];endoplasmic reticulum to Golgi vesicle-mediated transport [GO:0006888];response to endoplasmic reticulum stress [GO:0034976];calcium-mediated signaling using intracellular calcium source [GO:0035584];positive regulation of retrograde protein transport, ER to cytosol [GO:1904154];positive regulation of ER-associated ubiquiti…
Q04828	Aldo-keto reductase family 1 member C1	1645	AKR1C1	doxorubicin metabolic process [GO:0044598];response to organophosphorus [GO:0046683];cellular response to jasmonic acid stimulus [GO:0071395];digestion [GO:0007586];steroid metabolic process [GO:0008202];progesterone metabolic process [GO:0042448];prostaglandin metabolic process [GO:0006693];bile acid metabolic process [GO:0008206];positive regulation of reactive oxygen species metabolic process …	alditol [GO:0004032];androsterone dehydrogenase (B-specific) activity [GO:0047042];3beta-hydroxy-5beta-steroid dehydrogenase activity [GO:0033703];17-beta-hydroxysteroid dehydrogenase (NAD+) activity [GO:0044594];testosterone dehydrogenase [NAD(P)] activity [GO:0030283];carboxylic acid binding [GO:0031406];-;aldo-keto reductase (NADP) activity [GO:0004033];17-alpha,20-alpha-dihydroxypregn-4-en-3-…	-;cytosol [GO:0005829];extracellular exosome [GO:0070062]	doxorubicin metabolic process [GO:0044598];response to organophosphorus [GO:0046683];cellular response to jasmonic acid stimulus [GO:0071395];digestion [GO:0007586];steroid metabolic process [GO:0008202];progesterone metabolic process [GO:0042448];prostaglandin metabolic process [GO:0006693];bile acid metabolic process [GO:0008206];positive regulation of reactive oxygen species metabolic process …
Q01780	Exosome component 10	5394	EXOSC10	dosage compensation by inactivation of X chromosome [GO:0009048];nuclear polyadenylation-dependent rRNA catabolic process [GO:0071035];-;rRNA processing [GO:0006364];histone mRNA catabolic process [GO:0071044];nuclear polyadenylation-dependent snoRNA catabolic process [GO:0071036];nuclear-transcribed mRNA catabolic process [GO:0000956];nuclear polyadenylation-dependent snRNA catabolic process [GO…	nucleotide binding [GO:0000166];exoribonuclease activity [GO:0004532];RNA binding [GO:0003723];telomerase RNA binding [GO:0070034];single-stranded RNA binding [GO:0003727];-;3'-5'-exoribonuclease activity [GO:0000175]	nucleoplasm [GO:0005654];transcriptionally active chromatin [GO:0035327];nuclear exosome (RNase complex) [GO:0000176];cytoplasm [GO:0005737];cytosol [GO:0005829];membrane [GO:0016020];exosome (RNase complex) [GO:0000178];nucleolus [GO:0005730];nucleus [GO:0005634];-	dosage compensation by inactivation of X chromosome [GO:0009048];nuclear polyadenylation-dependent rRNA catabolic process [GO:0071035];-;rRNA processing [GO:0006364];histone mRNA catabolic process [GO:0071044];nuclear polyadenylation-dependent snoRNA catabolic process [GO:0071036];nuclear-transcribed mRNA catabolic process [GO:0000956];nuclear polyadenylation-dependent snRNA catabolic process [GO…
Q58F21	Bromodomain testis-specific protein	676	BRDT	positive regulation of transcription involved in meiotic cell cycle [GO:0051039];chromatin remodeling [GO:0006338];RNA splicing [GO:0008380];male meiotic nuclear division [GO:0007140];regulation of transcription, DNA-templated [GO:0006355];regulation of RNA splicing [GO:0043484];histone displacement [GO:0001207];mRNA processing [GO:0006397];male meiosis I [GO:0007141];-;cell differentiation [GO:0…	-;lysine-acetylated histone binding [GO:0070577];transcription coactivator activity [GO:0003713];histone binding [GO:0042393]	-;nucleus [GO:0005634]	positive regulation of transcription involved in meiotic cell cycle [GO:0051039];chromatin remodeling [GO:0006338];RNA splicing [GO:0008380];male meiotic nuclear division [GO:0007140];regulation of transcription, DNA-templated [GO:0006355];regulation of RNA splicing [GO:0043484];histone displacement [GO:0001207];mRNA processing [GO:0006397];male meiosis I [GO:0007141];-;cell differentiation [GO:0…
Q05682	Caldesmon	800	CALD1	-;angiogenesis [GO:0001525];muscle contraction [GO:0006936];actin filament bundle assembly [GO:0051017]	actin binding [GO:0003779];calmodulin binding [GO:0005516];tropomyosin binding [GO:0005523];cadherin binding [GO:0045296];myosin binding [GO:0017022];-	myofibril [GO:0030016];actin cytoskeleton [GO:0015629];cytosol [GO:0005829];actin cap [GO:0030478];plasma membrane [GO:0005886];cytoskeleton [GO:0005856];-	-;angiogenesis [GO:0001525];muscle contraction [GO:0006936];actin filament bundle assembly [GO:0051017];actin binding [GO:0003779];calmodulin binding [GO:0005516];tropomyosin binding [GO:0005523];cadherin binding [GO:0045296];myosin binding [GO:0017022];-;myofibril [GO:0030016];actin cytoskeleton [GO:0015629];cytosol [GO:0005829];actin cap [GO:0030478];plasma membrane [GO:0005886];cytoskeleton [G…
Q13017	Rho GTPase-activating protein 5	394	ARHGAP5	mammary gland development [GO:0030879];cell adhesion [GO:0007155];Rho protein signal transduction [GO:0007266];regulation of small GTPase mediated signal transduction [GO:0051056];-	GTPase activity [GO:0003924];SH2 domain binding [GO:0042169];GTPase activator activity [GO:0005096];GTP binding [GO:0005525];-	cytoplasm [GO:0005737];cytosol [GO:0005829];plasma membrane [GO:0005886];endoplasmic reticulum [GO:0005783];-	mammary gland development [GO:0030879];cell adhesion [GO:0007155];Rho protein signal transduction [GO:0007266];regulation of small GTPase mediated signal transduction [GO:0051056];-;GTPase activity [GO:0003924];SH2 domain binding [GO:0042169];GTPase activator activity [GO:0005096];GTP binding [GO:0005525];-;cytoplasm [GO:0005737];cytosol [GO:0005829];plasma membrane [GO:0005886];endoplasmic retic…
Q5T5U3	Rho GTPase-activating protein 21	57584	ARHGAP21	establishment of Golgi localization [GO:0051683];signal transduction [GO:0007165];regulation of small GTPase mediated signal transduction [GO:0051056];maintenance of Golgi location [GO:0051684];organelle transport along microtubule [GO:0072384];Golgi localization [GO:0051645];Golgi organization [GO:0007030];positive regulation of GTPase activity [GO:0043547];-	-;GTPase activator activity [GO:0005096]	actin cytoskeleton [GO:0015629];Golgi membrane [GO:0000139];cytosol [GO:0005829];plasma membrane [GO:0005886];cytoplasmic vesicle membrane [GO:0030659];-;Golgi apparatus [GO:0005794];cell junction [GO:0030054]	establishment of Golgi localization [GO:0051683];signal transduction [GO:0007165];regulation of small GTPase mediated signal transduction [GO:0051056];maintenance of Golgi location [GO:0051684];organelle transport along microtubule [GO:0072384];Golgi localization [GO:0051645];Golgi organization [GO:0007030];positive regulation of GTPase activity [GO:0043547];-;-;GTPase activator activity [GO:0005…
Q6TFL3	Coiled-coil domain-containing protein 171	203238	CCDC171	-	-	-	-
P54578	Ubiquitin carboxyl-terminal hydrolase 14	9097	USP14	innate immune response [GO:0045087];regulation of chemotaxis [GO:0050920];regulation of proteasomal protein catabolic process [GO:0061136];protein deubiquitination [GO:0016579];proteasome-mediated ubiquitin-dependent protein catabolic process [GO:0043161];-;negative regulation of ER-associated ubiquitin-dependent protein catabolic process [GO:1903070]	endopeptidase inhibitor activity [GO:0004866];cysteine-type endopeptidase activity [GO:0004197];thiol-dependent deubiquitinase [GO:0004843];proteasome binding [GO:0070628];-	cytoplasmic vesicle [GO:0031410];cytosol [GO:0005829];plasma membrane [GO:0005886];cell surface [GO:0009986];nucleus [GO:0005634];extracellular exosome [GO:0070062];-;proteasome complex [GO:0000502]	innate immune response [GO:0045087];regulation of chemotaxis [GO:0050920];regulation of proteasomal protein catabolic process [GO:0061136];protein deubiquitination [GO:0016579];proteasome-mediated ubiquitin-dependent protein catabolic process [GO:0043161];-;negative regulation of ER-associated ubiquitin-dependent protein catabolic process [GO:1903070];endopeptidase inhibitor activity [GO:0004866]…
P61626	Lysozyme C	4069	LYZ	amyloid fibril formation [GO:1990000];killing of cells of other organism [GO:0031640];inflammatory response [GO:0006954];defense response to bacterium [GO:0042742];cytolysis [GO:0019835];defense response to Gram-negative bacterium [GO:0050829];-;defense response to Gram-positive bacterium [GO:0050830];antimicrobial humoral response [GO:0019730];neutrophil degranulation [GO:0043312];retina homeost…	-;identical protein binding [GO:0042802];lysozyme activity [GO:0003796]	specific granule lumen [GO:0035580];tertiary granule lumen [GO:1904724];extracellular space [GO:0005615];extracellular exosome [GO:0070062];-;azurophil granule lumen [GO:0035578];extracellular region [GO:0005576]	amyloid fibril formation [GO:1990000];killing of cells of other organism [GO:0031640];inflammatory response [GO:0006954];defense response to bacterium [GO:0042742];cytolysis [GO:0019835];defense response to Gram-negative bacterium [GO:0050829];-;defense response to Gram-positive bacterium [GO:0050830];antimicrobial humoral response [GO:0019730];neutrophil degranulation [GO:0043312];retina homeost…
Q92575	UBX domain-containing protein 4	23190	UBXN4	-;ubiquitin-dependent ERAD pathway [GO:0030433];response to unfolded protein [GO:0006986]	-	nuclear envelope [GO:0005635];endoplasmic reticulum membrane [GO:0005789];cytosol [GO:0005829];endoplasmic reticulum [GO:0005783];-	-;ubiquitin-dependent ERAD pathway [GO:0030433];response to unfolded protein [GO:0006986];-;nuclear envelope [GO:0005635];endoplasmic reticulum membrane [GO:0005789];cytosol [GO:0005829];endoplasmic reticulum [GO:0005783];-
Q8TDX6	Chondroitin sulfate N-acetylgalactosaminyltransferase 1	55790	CSGALNACT1	chondroitin sulfate proteoglycan biosynthetic process, polysaccharide chain biosynthetic process [GO:0050653];endochondral ossification [GO:0001958];extracellular matrix organization [GO:0030198];chondroitin sulfate biosynthetic process [GO:0030206];cartilage development [GO:0051216];chondroitin sulfate proteoglycan biosynthetic process [GO:0050650];heparin biosynthetic process [GO:0030210];derma…	glucuronosyltransferase activity [GO:0015020];glucuronylgalactosylproteoglycan 4-beta-N-acetylgalactosaminyltransferase activity [GO:0047237];glucuronosyl-N-acetylgalactosaminyl-proteoglycan 4-beta-N-acetylgalactosaminyltransferase activity [GO:0047238];acetylgalactosaminyltransferase activity [GO:0008376];peptidoglycan glycosyltransferase activity [GO:0008955];-;metal ion binding [GO:0046872]	-;Golgi membrane [GO:0000139];integral component of Golgi membrane [GO:0030173];Golgi cisterna membrane [GO:0032580]	chondroitin sulfate proteoglycan biosynthetic process, polysaccharide chain biosynthetic process [GO:0050653];endochondral ossification [GO:0001958];extracellular matrix organization [GO:0030198];chondroitin sulfate biosynthetic process [GO:0030206];cartilage development [GO:0051216];chondroitin sulfate proteoglycan biosynthetic process [GO:0050650];heparin biosynthetic process [GO:0030210];derma…
Q13151	Heterogeneous nuclear ribonucleoprotein A0	10949	HNRNPA0	3'-UTR-mediated mRNA stabilization [GO:0070935];RNA metabolic process [GO:0016070];response to lipopolysaccharide [GO:0032496];mRNA splicing, via spliceosome [GO:0000398];mRNA processing [GO:0006397];-;inflammatory response [GO:0006954]	mRNA 3'-UTR AU-rich region binding [GO:0035925];protein kinase binding [GO:0019901];RNA binding [GO:0003723];-;mRNA binding [GO:0003729]	-;nucleoplasm [GO:0005654];nucleus [GO:0005634]	3'-UTR-mediated mRNA stabilization [GO:0070935];RNA metabolic process [GO:0016070];response to lipopolysaccharide [GO:0032496];mRNA splicing, via spliceosome [GO:0000398];mRNA processing [GO:0006397];-;inflammatory response [GO:0006954];mRNA 3'-UTR AU-rich region binding [GO:0035925];protein kinase binding [GO:0019901];RNA binding [GO:0003723];-;mRNA binding [GO:0003729];-;nucleoplasm [GO:0005654…
Q8IVF4	Dynein axonemal heavy chain 10	196385	DNAH10	-;microtubule-based movement [GO:0007018]	ATP-dependent microtubule motor activity, minus-end-directed [GO:0008569];dynein light intermediate chain binding [GO:0051959];dynein intermediate chain binding [GO:0045505];-;ATP binding [GO:0005524]	-;microtubule [GO:0005874];dynein complex [GO:0030286];axoneme [GO:0005930]	-;microtubule-based movement [GO:0007018];ATP-dependent microtubule motor activity, minus-end-directed [GO:0008569];dynein light intermediate chain binding [GO:0051959];dynein intermediate chain binding [GO:0045505];-;ATP binding [GO:0005524];-;microtubule [GO:0005874];dynein complex [GO:0030286];axoneme [GO:0005930]
Q9BPX5	Actin-related protein 2/3 complex subunit 5-like protein	81873	ARPC5L	-;cell migration [GO:0016477];Arp2/3 complex-mediated actin nucleation [GO:0034314]	-;actin filament binding [GO:0051015]	Arp2/3 protein complex [GO:0005885];cytoplasm [GO:0005737];focal adhesion [GO:0005925];extracellular exosome [GO:0070062];-;glutamatergic synapse [GO:0098978]	-;cell migration [GO:0016477];Arp2/3 complex-mediated actin nucleation [GO:0034314];-;actin filament binding [GO:0051015];Arp2/3 protein complex [GO:0005885];cytoplasm [GO:0005737];focal adhesion [GO:0005925];extracellular exosome [GO:0070062];-;glutamatergic synapse [GO:0098978]
Q92896	Golgi apparatus protein 1	2734	GLG1	negative regulation of protein processing [GO:0010955];regulation of chondrocyte differentiation [GO:0032330];leukocyte migration [GO:0050900];negative regulation of transforming growth factor beta receptor signaling pathway [GO:0030512];bone morphogenesis [GO:0060349];-	-;signaling receptor binding [GO:0005102];fibroblast growth factor binding [GO:0017134]	extracellular matrix [GO:0031012];Golgi membrane [GO:0000139];membrane [GO:0016020];plasma membrane [GO:0005886];cytoskeleton [GO:0005856];extracellular exosome [GO:0070062];-;Golgi apparatus [GO:0005794];integral component of membrane [GO:0016021]	negative regulation of protein processing [GO:0010955];regulation of chondrocyte differentiation [GO:0032330];leukocyte migration [GO:0050900];negative regulation of transforming growth factor beta receptor signaling pathway [GO:0030512];bone morphogenesis [GO:0060349];-;-;signaling receptor binding [GO:0005102];fibroblast growth factor binding [GO:0017134];extracellular matrix [GO:0031012];Golgi…
Q9BVK6	Transmembrane emp24 domain-containing protein 9	54732	TMED9	endoplasmic reticulum to Golgi vesicle-mediated transport [GO:0006888];retrograde vesicle-mediated transport, Golgi to endoplasmic reticulum [GO:0006890];positive regulation of organelle organization [GO:0010638];Golgi organization [GO:0007030];intracellular protein transport [GO:0006886];-;COPI coating of Golgi vesicle [GO:0048205]	-;syntaxin binding [GO:0019905]	trans-Golgi network transport vesicle [GO:0030140];endoplasmic reticulum-Golgi intermediate compartment membrane [GO:0033116];endoplasmic reticulum membrane [GO:0005789];cytosol [GO:0005829];Golgi membrane [GO:0000139];-;endoplasmic reticulum [GO:0005783];synaptic vesicle [GO:0008021];COPII-coated ER to Golgi transport vesicle [GO:0030134];extracellular exosome [GO:0070062];endoplasmic reticulum-…	endoplasmic reticulum to Golgi vesicle-mediated transport [GO:0006888];retrograde vesicle-mediated transport, Golgi to endoplasmic reticulum [GO:0006890];positive regulation of organelle organization [GO:0010638];Golgi organization [GO:0007030];intracellular protein transport [GO:0006886];-;COPI coating of Golgi vesicle [GO:0048205];-;syntaxin binding [GO:0019905];trans-Golgi network transport ve…
Q86VP6	Cullin-associated NEDD8-dissociated protein 1	55832	CAND1	positive regulation of RNA polymerase II transcription preinitiation complex assembly [GO:0045899];SCF complex assembly [GO:0010265];post-translational protein modification [GO:0043687];neutrophil degranulation [GO:0043312];protein ubiquitination [GO:0016567];-;cell differentiation [GO:0030154];cellular iron ion homeostasis [GO:0006879];negative regulation of catalytic activity [GO:0043086]	-;TBP-class protein binding [GO:0017025]	nucleoplasm [GO:0005654];cullin-RING ubiquitin ligase complex [GO:0031461];cytoplasm [GO:0005737];cytosol [GO:0005829];ubiquitin ligase complex [GO:0000151];membrane [GO:0016020];nucleus [GO:0005634];extracellular exosome [GO:0070062];-;ficolin-1-rich granule lumen [GO:1904813];secretory granule lumen [GO:0034774];Golgi apparatus [GO:0005794];extracellular region [GO:0005576]	positive regulation of RNA polymerase II transcription preinitiation complex assembly [GO:0045899];SCF complex assembly [GO:0010265];post-translational protein modification [GO:0043687];neutrophil degranulation [GO:0043312];protein ubiquitination [GO:0016567];-;cell differentiation [GO:0030154];cellular iron ion homeostasis [GO:0006879];negative regulation of catalytic activity [GO:0043086];-;TBP…
Q14739	Delta(14)-sterol reductase LBR	3930	LBR	mitotic nuclear envelope reassembly [GO:0007084];cholesterol biosynthetic process [GO:0006695];neutrophil differentiation [GO:0030223];sterol biosynthetic process [GO:0016126];-	lamin binding [GO:0005521];delta14-sterol reductase activity [GO:0050613];chromo shadow domain binding [GO:0070087];RNA binding [GO:0003723];DNA binding [GO:0003677];oxidoreductase activity, acting on the CH-CH group of donors [GO:0016627];-;NADPH binding [GO:0070402]	nuclear envelope [GO:0005635];endoplasmic reticulum membrane [GO:0005789];cytoplasm [GO:0005737];membrane [GO:0016020];nuclear membrane [GO:0031965];nuclear inner membrane [GO:0005637];integral component of nuclear inner membrane [GO:0005639];nucleus [GO:0005634];-;integral component of membrane [GO:0016021]	mitotic nuclear envelope reassembly [GO:0007084];cholesterol biosynthetic process [GO:0006695];neutrophil differentiation [GO:0030223];sterol biosynthetic process [GO:0016126];-;lamin binding [GO:0005521];delta14-sterol reductase activity [GO:0050613];chromo shadow domain binding [GO:0070087];RNA binding [GO:0003723];DNA binding [GO:0003677];oxidoreductase activity, acting on the CH-CH group of d…
Q96AG4	Leucine-rich repeat-containing protein 59	55379	LRRC59	-;positive regulation of Ras protein signal transduction [GO:0046579];signal transduction [GO:0007165]	-;RNA binding [GO:0003723];cadherin binding [GO:0045296]	nuclear envelope [GO:0005635];endoplasmic reticulum membrane [GO:0005789];membrane [GO:0016020];endoplasmic reticulum [GO:0005783];-;mitochondrial nucleoid [GO:0042645];integral component of membrane [GO:0016021]	-;positive regulation of Ras protein signal transduction [GO:0046579];signal transduction [GO:0007165];-;RNA binding [GO:0003723];cadherin binding [GO:0045296];nuclear envelope [GO:0005635];endoplasmic reticulum membrane [GO:0005789];membrane [GO:0016020];endoplasmic reticulum [GO:0005783];-;mitochondrial nucleoid [GO:0042645];integral component of membrane [GO:0016021]
Q15149	Plectin	5339	PLEC	intermediate filament cytoskeleton organization [GO:0045104];wound healing [GO:0042060];collagen fibril organization [GO:0030199];-;hemidesmosome assembly [GO:0031581]	actin binding [GO:0003779];structural constituent of muscle [GO:0008307];RNA binding [GO:0003723];ankyrin binding [GO:0030506];cadherin binding [GO:0045296];structural constituent of cytoskeleton [GO:0005200];-;structural molecule activity [GO:0005198]	costamere [GO:0043034];sarcoplasm [GO:0016528];cytoplasm [GO:0005737];cytosol [GO:0005829];brush border [GO:0005903];membrane [GO:0016020];perinuclear region of cytoplasm [GO:0048471];plasma membrane [GO:0005886];focal adhesion [GO:0005925];hemidesmosome [GO:0030056];extracellular exosome [GO:0070062];-;sarcolemma [GO:0042383];intermediate filament cytoskeleton [GO:0045111]	intermediate filament cytoskeleton organization [GO:0045104];wound healing [GO:0042060];collagen fibril organization [GO:0030199];-;hemidesmosome assembly [GO:0031581];actin binding [GO:0003779];structural constituent of muscle [GO:0008307];RNA binding [GO:0003723];ankyrin binding [GO:0030506];cadherin binding [GO:0045296];structural constituent of cytoskeleton [GO:0005200];-;structural molecule …
Q9UII2	ATPase inhibitor, mitochondrial	93974	ATP5IF1	generation of precursor metabolites and energy [GO:0006091];negative regulation of hydrolase activity [GO:0051346];mitochondrial depolarization [GO:0051882];reactive oxygen species metabolic process [GO:0072593];negative regulation of endothelial cell proliferation [GO:0001937];angiogenesis [GO:0001525];positive regulation of mitochondrial outer membrane permeabilization involved in apoptotic sig…	calmodulin binding [GO:0005516];ATPase inhibitor activity [GO:0042030];mitochondrial proton-transporting ATP synthase complex binding [GO:0140260];protein homodimerization activity [GO:0042803];angiostatin binding [GO:0043532];identical protein binding [GO:0042802];enzyme inhibitor activity [GO:0004857];enzyme binding [GO:0019899];-;ATPase binding [GO:0051117]	-;cell surface [GO:0009986];mitochondrion [GO:0005739];protein-containing complex [GO:0032991]	generation of precursor metabolites and energy [GO:0006091];negative regulation of hydrolase activity [GO:0051346];mitochondrial depolarization [GO:0051882];reactive oxygen species metabolic process [GO:0072593];negative regulation of endothelial cell proliferation [GO:0001937];angiogenesis [GO:0001525];positive regulation of mitochondrial outer membrane permeabilization involved in apoptotic sig…
A0A024R5M3	Cortactin, isoform CRA_c	2017	CTTN	actin filament polymerization [GO:0030041]	-	-	actin filament polymerization [GO:0030041];-;-
Q9UHB9	Signal recognition particle subunit SRP68	6730	SRP68	-;response to drug [GO:0042493];SRP-dependent cotranslational protein targeting to membrane [GO:0006614]	signal recognition particle binding [GO:0005047];RNA binding [GO:0003723];protein domain specific binding [GO:0019904];-;7S RNA binding [GO:0008312];endoplasmic reticulum signal peptide binding [GO:0030942]	ribosome [GO:0005840];cytosol [GO:0005829];nucleolus [GO:0005730];signal recognition particle [GO:0048500];focal adhesion [GO:0005925];endoplasmic reticulum [GO:0005783];signal recognition particle, endoplasmic reticulum targeting [GO:0005786];-	-;response to drug [GO:0042493];SRP-dependent cotranslational protein targeting to membrane [GO:0006614];signal recognition particle binding [GO:0005047];RNA binding [GO:0003723];protein domain specific binding [GO:0019904];-;7S RNA binding [GO:0008312];endoplasmic reticulum signal peptide binding [GO:0030942];ribosome [GO:0005840];cytosol [GO:0005829];nucleolus [GO:0005730];signal recognition pa…
A0A024R1K8	Splicing factor 3a, subunit 1, 120kDa, isoform CRA_a	10291	SF3A1	-;RNA splicing [GO:0008380];mRNA processing [GO:0006397]	-;RNA binding [GO:0003723]	-;nucleoplasm [GO:0005654];spliceosomal complex [GO:0005681];nuclear speck [GO:0016607]	-;RNA splicing [GO:0008380];mRNA processing [GO:0006397];-;RNA binding [GO:0003723];-;nucleoplasm [GO:0005654];spliceosomal complex [GO:0005681];nuclear speck [GO:0016607]
Q92688	Acidic leucine-rich nuclear phosphoprotein 32 family member B	10541	ANP32B	roof of mouth development [GO:0060021];activation of cysteine-type endopeptidase activity involved in apoptotic process [GO:0006919];inner ear development [GO:0048839];negative regulation of cell differentiation [GO:0045596];nucleosome assembly [GO:0006334];vasculature development [GO:0001944];viral process [GO:0016032];positive regulation of protein export from nucleus [GO:0046827];-;ventricular…	-;RNA polymerase binding [GO:0070063];histone binding [GO:0042393]	nucleoplasm [GO:0005654];cytoplasm [GO:0005737];nucleus [GO:0005634];extracellular exosome [GO:0070062];-	roof of mouth development [GO:0060021];activation of cysteine-type endopeptidase activity involved in apoptotic process [GO:0006919];inner ear development [GO:0048839];negative regulation of cell differentiation [GO:0045596];nucleosome assembly [GO:0006334];vasculature development [GO:0001944];viral process [GO:0016032];positive regulation of protein export from nucleus [GO:0046827];-;ventricular…
Q9HAV0	Guanine nucleotide-binding protein subunit beta-4	59345	GNB4	-;substantia nigra development [GO:0021762];G protein-coupled receptor signaling pathway [GO:0007186];protein folding [GO:0006457]	-;G-protein gamma-subunit binding [GO:0031682];protein-containing complex binding [GO:0044877]	lysosomal membrane [GO:0005765];cytoplasm [GO:0005737];cytosol [GO:0005829];heterotrimeric G-protein complex [GO:0005834];extracellular exosome [GO:0070062];-	-;substantia nigra development [GO:0021762];G protein-coupled receptor signaling pathway [GO:0007186];protein folding [GO:0006457];-;G-protein gamma-subunit binding [GO:0031682];protein-containing complex binding [GO:0044877];lysosomal membrane [GO:0005765];cytoplasm [GO:0005737];cytosol [GO:0005829];heterotrimeric G-protein complex [GO:0005834];extracellular exosome [GO:0070062];-
A0A024R228	Heterogeneous nuclear ribonucleoprotein K		HNRPK	-;regulation of transcription by RNA polymerase II [GO:0006357];RNA processing [GO:0006396]	-;RNA binding [GO:0003723];DNA binding [GO:0003677]	nucleoplasm [GO:0005654];cytoplasm [GO:0005737];spliceosomal complex [GO:0005681];podosome [GO:0002102];-	-;regulation of transcription by RNA polymerase II [GO:0006357];RNA processing [GO:0006396];-;RNA binding [GO:0003723];DNA binding [GO:0003677];nucleoplasm [GO:0005654];cytoplasm [GO:0005737];spliceosomal complex [GO:0005681];podosome [GO:0002102];-
Q92841	Probable ATP-dependent RNA helicase DDX17	10521	DDX17	intracellular estrogen receptor signaling pathway [GO:0030520];epithelial to mesenchymal transition [GO:0001837];defense response to virus [GO:0051607];regulation of alternative mRNA splicing, via spliceosome [GO:0000381];RNA processing [GO:0006396];rRNA processing [GO:0006364];regulation of transcription by RNA polymerase II [GO:0006357];alternative mRNA splicing, via spliceosome [GO:0000380];an…	transcription coactivator activity [GO:0003713];RNA binding [GO:0003723];-;ATPase activity, acting on RNA [GO:0008186];RNA helicase activity [GO:0003724];ATP binding [GO:0005524]	nucleoplasm [GO:0005654];ribonucleoprotein complex [GO:1990904];cytoplasm [GO:0005737];cytosol [GO:0005829];membrane [GO:0016020];nucleolus [GO:0005730];nuclear speck [GO:0016607];nucleus [GO:0005634];-	intracellular estrogen receptor signaling pathway [GO:0030520];epithelial to mesenchymal transition [GO:0001837];defense response to virus [GO:0051607];regulation of alternative mRNA splicing, via spliceosome [GO:0000381];RNA processing [GO:0006396];rRNA processing [GO:0006364];regulation of transcription by RNA polymerase II [GO:0006357];alternative mRNA splicing, via spliceosome [GO:0000380];an…
Q9Y520	Protein PRRC2C	23215	PRRC2C	-;stress granule assembly [GO:0034063];hematopoietic progenitor cell differentiation [GO:0002244];cell differentiation [GO:0030154]	-;RNA binding [GO:0003723];protein C-terminus binding [GO:0008022]	-;cytoplasmic stress granule [GO:0010494];membrane [GO:0016020];cytosol [GO:0005829]	-;stress granule assembly [GO:0034063];hematopoietic progenitor cell differentiation [GO:0002244];cell differentiation [GO:0030154];-;RNA binding [GO:0003723];protein C-terminus binding [GO:0008022];-;cytoplasmic stress granule [GO:0010494];membrane [GO:0016020];cytosol [GO:0005829]
A0A024R5Z7	Annexin	302	ANXA2	-	phospholipase inhibitor activity [GO:0004859];cytoskeletal protein binding [GO:0008092];calcium-dependent phospholipid binding [GO:0005544];-;calcium ion binding [GO:0005509]	-;extracellular region [GO:0005576];membrane [GO:0016020];basement membrane [GO:0005604]	-;phospholipase inhibitor activity [GO:0004859];cytoskeletal protein binding [GO:0008092];calcium-dependent phospholipid binding [GO:0005544];-;calcium ion binding [GO:0005509];-;extracellular region [GO:0005576];membrane [GO:0016020];basement membrane [GO:0005604]
Q9UIG0	Tyrosine-protein kinase BAZ1B	9031	BAZ1B	chromatin remodeling [GO:0006338];cellular response to DNA damage stimulus [GO:0006974];regulation of transcription by RNA polymerase II [GO:0006357];histone phosphorylation [GO:0016572];double-strand break repair [GO:0006302];positive regulation of gene expression, epigenetic [GO:0045815];chromatin assembly or disassembly [GO:0006333];-	non-membrane spanning protein tyrosine kinase activity [GO:0004715];histone kinase activity [GO:0035173];transmembrane receptor protein tyrosine kinase activity [GO:0004714];histone binding [GO:0042393];protein tyrosine kinase activity [GO:0004713];zinc ion binding [GO:0008270];-;ATP binding [GO:0005524]	nucleoplasm [GO:0005654];condensed chromosome [GO:0000793];nuclear body [GO:0016604];-;pericentric heterochromatin [GO:0005721]	chromatin remodeling [GO:0006338];cellular response to DNA damage stimulus [GO:0006974];regulation of transcription by RNA polymerase II [GO:0006357];histone phosphorylation [GO:0016572];double-strand break repair [GO:0006302];positive regulation of gene expression, epigenetic [GO:0045815];chromatin assembly or disassembly [GO:0006333];-;non-membrane spanning protein tyrosine kinase activity [GO:…
A0A024R5K1	Coronin	57175	CORO1B	-	-	cytoskeleton [GO:0005856]	-;-;cytoskeleton [GO:0005856]
A0A024RAV2	ATP-dependent DNA helicase	5965	RECQL	-;DNA recombination [GO:0006310]	hydrolase activity [GO:0016787];DNA helicase activity [GO:0003678];nucleic acid binding [GO:0003676];-;ATP binding [GO:0005524]	-;nucleoplasm [GO:0005654]	-;DNA recombination [GO:0006310];hydrolase activity [GO:0016787];DNA helicase activity [GO:0003678];nucleic acid binding [GO:0003676];-;ATP binding [GO:0005524];-;nucleoplasm [GO:0005654]
Q9Y281	Cofilin-2	1073	CFL2	actin filament fragmentation [GO:0030043];cell motility [GO:0048870];sarcomere organization [GO:0045214];positive regulation of actin filament depolymerization [GO:0030836];skeletal muscle tissue development [GO:0007519];-;actin filament severing [GO:0051014];muscle cell cellular homeostasis [GO:0046716];actin filament depolymerization [GO:0030042]	-;actin filament binding [GO:0051015]	actin cytoskeleton [GO:0015629];I band [GO:0031674];cytoplasm [GO:0005737];Z disc [GO:0030018];extracellular space [GO:0005615];nuclear matrix [GO:0016363];extracellular exosome [GO:0070062];-	actin filament fragmentation [GO:0030043];cell motility [GO:0048870];sarcomere organization [GO:0045214];positive regulation of actin filament depolymerization [GO:0030836];skeletal muscle tissue development [GO:0007519];-;actin filament severing [GO:0051014];muscle cell cellular homeostasis [GO:0046716];actin filament depolymerization [GO:0030042];-;actin filament binding [GO:0051015];actin cyto…
A0A087WXM8	Basal cell adhesion molecule	4059	BCAM	-	-	integral component of membrane [GO:0016021]	-;-;integral component of membrane [GO:0016021]
A0A024RDH6	SEC31-like 1 (S. cerevisiae), isoform CRA_b	22872	SEC31L1	-;endoplasmic reticulum to Golgi vesicle-mediated transport [GO:0006888]	-	endoplasmic reticulum membrane [GO:0005789];cytosol [GO:0005829];intracellular membrane-bounded organelle [GO:0043231];-	-;endoplasmic reticulum to Golgi vesicle-mediated transport [GO:0006888];-;endoplasmic reticulum membrane [GO:0005789];cytosol [GO:0005829];intracellular membrane-bounded organelle [GO:0043231];-
A0A0C4DFV9	Protein SET	6418	SET	-;nucleosome assembly [GO:0006334]	-	-;nucleus [GO:0005634]	-;nucleosome assembly [GO:0006334];-;-;nucleus [GO:0005634]
A0A024RBX6	Pirin (Iron-binding nuclear protein), isoform CRA_a	8544	PIR	-;myeloid cell differentiation [GO:0030099]	-;quercetin 2,3-dioxygenase activity [GO:0008127]	-;cytosol [GO:0005829]	-;myeloid cell differentiation [GO:0030099];-;quercetin 2,3-dioxygenase activity [GO:0008127];-;cytosol [GO:0005829]
A0A024RAD5	Dolichyl-diphosphooligosaccharide--protein glycosyltransferase 48 kDa subunit	1650	DDOST	-;protein N-linked glycosylation via asparagine [GO:0018279]	-;transferase activity [GO:0016740]	endoplasmic reticulum membrane [GO:0005789];-;integral component of membrane [GO:0016021]	-;protein N-linked glycosylation via asparagine [GO:0018279];-;transferase activity [GO:0016740];endoplasmic reticulum membrane [GO:0005789];-;integral component of membrane [GO:0016021]
A0A0S2Z4C3	Fumarate hydratase, mitochondrial	2271	FH	malate metabolic process [GO:0006108];homeostasis of number of cells within a tissue [GO:0048873];positive regulation of cold-induced thermogenesis [GO:0120162];-;fumarate metabolic process [GO:0006106];tricarboxylic acid cycle [GO:0006099]	-;fumarate hydratase activity [GO:0004333]	tricarboxylic acid cycle enzyme complex [GO:0045239];-;mitochondrion [GO:0005739]	malate metabolic process [GO:0006108];homeostasis of number of cells within a tissue [GO:0048873];positive regulation of cold-induced thermogenesis [GO:0120162];-;fumarate metabolic process [GO:0006106];tricarboxylic acid cycle [GO:0006099];-;fumarate hydratase activity [GO:0004333];tricarboxylic acid cycle enzyme complex [GO:0045239];-;mitochondrion [GO:0005739]
A0A1W2PNV4	Uncharacterized protein			-;Arp2/3 complex-mediated actin nucleation [GO:0034314]	-;actin binding [GO:0003779]	Arp2/3 protein complex [GO:0005885];-;nucleus [GO:0005634]	-;Arp2/3 complex-mediated actin nucleation [GO:0034314];-;actin binding [GO:0003779];Arp2/3 protein complex [GO:0005885];-;nucleus [GO:0005634]
A0A2U9QGI0	NAP1L4/NUTM1D fusion protein		NAP1L4	-;nucleosome assembly [GO:0006334]	-	-;nucleus [GO:0005634]	-;nucleosome assembly [GO:0006334];-;-;nucleus [GO:0005634]
A0A024RDL9	O-phosphoserine phosphohydrolase		PSPH	-;L-serine biosynthetic process [GO:0006564]	-;L-phosphoserine phosphatase activity [GO:0036424];metal ion binding [GO:0046872];D-phosphoserine phosphatase activity [GO:0036425]	-	-;L-serine biosynthetic process [GO:0006564];-;L-phosphoserine phosphatase activity [GO:0036424];metal ion binding [GO:0046872];D-phosphoserine phosphatase activity [GO:0036425];-
A0A0S2Z489	Proteasome (Prosome, macropain) 26S subunit, non-ATPase, 12, isoform CRA_a	5718	PSMD12	-	-	proteasome regulatory particle [GO:0005838]	-;-;proteasome regulatory particle [GO:0005838]
A0A0A0MTI5	Acyl-CoA-binding protein		DBI	-	fatty-acyl-CoA binding [GO:0000062]	-	-;fatty-acyl-CoA binding [GO:0000062];-
A0A494C071	PWWP domain-containing 4		PWWP4	-	-	-	-
A0A3B3IRI3	Tight junction protein ZO-2		TJP2	-	-	bicellular tight junction [GO:0005923];plasma membrane [GO:0005886]	-;-;bicellular tight junction [GO:0005923];plasma membrane [GO:0005886]
A5PLK7	RCC2 protein		RCC2	-	-	-	-
A8K1D2	LIM and SH3 domain protein 1			-;ion transport [GO:0006811]	-;actin binding [GO:0003779];metal ion binding [GO:0046872]	-;cell cortex [GO:0005938];cytoskeleton [GO:0005856]	-;ion transport [GO:0006811];-;actin binding [GO:0003779];metal ion binding [GO:0046872];-;cell cortex [GO:0005938];cytoskeleton [GO:0005856]
A8KA83	Epididymis secretory sperm binding protein			-	-	endoplasmic reticulum membrane [GO:0005789];integral component of membrane [GO:0016021]	-;-;endoplasmic reticulum membrane [GO:0005789];integral component of membrane [GO:0016021]
A0A384NPH0	Epididymis secretory sperm binding protein			-	-	intermediate filament [GO:0005882]	-;-;intermediate filament [GO:0005882]
A0A0S2Z3L2	P-type Ca(2+) transporter	488	ATP2A2	cellular response to oxidative stress [GO:0034599];regulation of cardiac muscle contraction by calcium ion signaling [GO:0010882];regulation of the force of heart contraction [GO:0002026];skeletal muscle contraction [GO:0003009];regulation of calcium ion-dependent exocytosis of neurotransmitter [GO:1903233];regulation of cardiac muscle cell action potential involved in regulation of contraction […	P-type calcium transporter activity involved in regulation of cardiac muscle cell membrane potential [GO:0086039];lutropin-choriogonadotropic hormone receptor binding [GO:0031775];enzyme binding [GO:0019899];-;calcium ion binding [GO:0005509];ATP binding [GO:0005524]	apical ectoplasmic specialization [GO:0061831];perinuclear region of cytoplasm [GO:0048471];plasma membrane bounded cell projection [GO:0120025];extrinsic component of cytoplasmic side of plasma membrane [GO:0031234];ribbon synapse [GO:0097470];protein-containing complex [GO:0032991];sarcoplasmic reticulum membrane [GO:0033017];-;vesicle membrane [GO:0012506];integral component of membrane [GO:00…	cellular response to oxidative stress [GO:0034599];regulation of cardiac muscle contraction by calcium ion signaling [GO:0010882];regulation of the force of heart contraction [GO:0002026];skeletal muscle contraction [GO:0003009];regulation of calcium ion-dependent exocytosis of neurotransmitter [GO:1903233];regulation of cardiac muscle cell action potential involved in regulation of contraction […
A0A3B3ISG5	Insulin-degrading enzyme	3416	IDE	-	metal ion binding [GO:0046872];metallopeptidase activity [GO:0008237]	-	-;metal ion binding [GO:0046872];metallopeptidase activity [GO:0008237];-
B2RE46	Dolichyl-diphosphooligosaccharide--protein glycosyltransferase subunit 2			-;protein N-linked glycosylation [GO:0006487]	-	-;oligosaccharyltransferase complex [GO:0008250];integral component of membrane [GO:0016021]	-;protein N-linked glycosylation [GO:0006487];-;-;oligosaccharyltransferase complex [GO:0008250];integral component of membrane [GO:0016021]
B4DDH3	cDNA FLJ50749, highly similar to NADPH--cytochrome P450 reductase			-	oxidoreductase activity [GO:0016491]	-	-;oxidoreductase activity [GO:0016491];-
B3KX11	T-complex protein 1 subunit gamma	7203		-;protein folding [GO:0006457]	-;unfolded protein binding [GO:0051082];ATPase activity [GO:0016887];ATP binding [GO:0005524]	-;cytoplasm [GO:0005737]	-;protein folding [GO:0006457];-;unfolded protein binding [GO:0051082];ATPase activity [GO:0016887];ATP binding [GO:0005524];-;cytoplasm [GO:0005737]
A0A5F9UP49	45 kDa calcium-binding protein		SDF4	-;fat cell differentiation [GO:0045444]	-;calcium ion binding [GO:0005509]	-;Golgi lumen [GO:0005796];late endosome [GO:0005770]	-;fat cell differentiation [GO:0045444];-;calcium ion binding [GO:0005509];-;Golgi lumen [GO:0005796];late endosome [GO:0005770]
B3KPB9	Eukaryotic translation initiation factor 3 subunit L		EIF3L	-;formation of cytoplasmic translation initiation complex [GO:0001732]	-;translation initiation factor activity [GO:0003743]	-;eukaryotic 43S preinitiation complex [GO:0016282];eukaryotic 48S preinitiation complex [GO:0033290];eukaryotic translation initiation factor 3 complex [GO:0005852]	-;formation of cytoplasmic translation initiation complex [GO:0001732];-;translation initiation factor activity [GO:0003743];-;eukaryotic 43S preinitiation complex [GO:0016282];eukaryotic 48S preinitiation complex [GO:0033290];eukaryotic translation initiation factor 3 complex [GO:0005852]
A8K3H8	cDNA FLJ77680, highly similar to Homo sapiens protein phosphatase 2 (formerly 2A), regulatory subunit A (PR 65), alpha isoform (PPP2R1A), mRNA			-;protein-containing complex assembly [GO:0065003]	-;protein phosphatase regulator activity [GO:0019888]	-	-;protein-containing complex assembly [GO:0065003];-;protein phosphatase regulator activity [GO:0019888];-
B4DQG5	cDNA FLJ54122, highly similar to Cytosol aminopeptidase			-	-;manganese ion binding [GO:0030145];metalloaminopeptidase activity [GO:0070006]	-;cytoplasm [GO:0005737]	-;-;manganese ion binding [GO:0030145];metalloaminopeptidase activity [GO:0070006];-;cytoplasm [GO:0005737]
B4DHB3	Phosphoglycerate kinase			-;glycolytic process [GO:0006096]	-;phosphoglycerate kinase activity [GO:0004618];ATP binding [GO:0005524]	-	-;glycolytic process [GO:0006096];-;phosphoglycerate kinase activity [GO:0004618];ATP binding [GO:0005524];-
B4DSD8	Alpha-1,4 glucan phosphorylase			-;glycogen metabolic process [GO:0005977]	linear malto-oligosaccharide phosphorylase activity [GO:0102250];glycogen phosphorylase activity [GO:0008184];SHG alpha-glucan phosphorylase activity [GO:0102499];pyridoxal phosphate binding [GO:0030170];-	-	-;glycogen metabolic process [GO:0005977];linear malto-oligosaccharide phosphorylase activity [GO:0102250];glycogen phosphorylase activity [GO:0008184];SHG alpha-glucan phosphorylase activity [GO:0102499];pyridoxal phosphate binding [GO:0030170];-;-
B4DZP5	DNA damage-binding protein 1			-;DNA repair [GO:0006281]	-;nucleic acid binding [GO:0003676]	-;nucleus [GO:0005634]	-;DNA repair [GO:0006281];-;nucleic acid binding [GO:0003676];-;nucleus [GO:0005634]
A8K492	Methionine--tRNA ligase, cytoplasmic			-;methionyl-tRNA aminoacylation [GO:0006431]	-;methionine-tRNA ligase activity [GO:0004825];ATP binding [GO:0005524]	-;cytoplasm [GO:0005737]	-;methionyl-tRNA aminoacylation [GO:0006431];-;methionine-tRNA ligase activity [GO:0004825];ATP binding [GO:0005524];-;cytoplasm [GO:0005737]
B4E0R6	cDNA FLJ54573, highly similar to Importin beta-3			-;protein import into nucleus [GO:0006606]	-	-;cytoplasm [GO:0005737];nucleus [GO:0005634]	-;protein import into nucleus [GO:0006606];-;-;cytoplasm [GO:0005737];nucleus [GO:0005634]
B4DP27	cDNA FLJ52153, highly similar to Transmembrane emp24 domain-containing protein 2			-;protein transport [GO:0015031]	-	endoplasmic reticulum-Golgi intermediate compartment membrane [GO:0033116];endoplasmic reticulum membrane [GO:0005789];-;Golgi apparatus [GO:0005794];integral component of membrane [GO:0016021]	-;protein transport [GO:0015031];-;endoplasmic reticulum-Golgi intermediate compartment membrane [GO:0033116];endoplasmic reticulum membrane [GO:0005789];-;Golgi apparatus [GO:0005794];integral component of membrane [GO:0016021]
B4DWZ4	Flap endonuclease 1		FEN1	-;base-excision repair [GO:0006284];DNA replication, removal of RNA primer [GO:0043137];DNA replication [GO:0006260]	DNA binding [GO:0003677];5'-3' exonuclease activity [GO:0008409];5'-flap endonuclease activity [GO:0017108];-;magnesium ion binding [GO:0000287]	-;nucleoplasm [GO:0005654];mitochondrion [GO:0005739];nucleolus [GO:0005730]	-;base-excision repair [GO:0006284];DNA replication, removal of RNA primer [GO:0043137];DNA replication [GO:0006260];DNA binding [GO:0003677];5'-3' exonuclease activity [GO:0008409];5'-flap endonuclease activity [GO:0017108];-;magnesium ion binding [GO:0000287];-;nucleoplasm [GO:0005654];mitochondrion [GO:0005739];nucleolus [GO:0005730]
B4E2M0	cDNA FLJ55443, highly similar to Ras GTPase-activating-like protein IQGAP1			regulation of GTPase activity [GO:0043087];signal transduction [GO:0007165]	-	-	regulation of GTPase activity [GO:0043087];signal transduction [GO:0007165];-;-
B5BU24	14-3-3 protein beta/alpha		YWHAB	-	-	-	-
D0PNI1	Epididymis luminal protein 4	7534	YWHAZ	-	monooxygenase activity [GO:0004497]	-	-;monooxygenase activity [GO:0004497];-
B7Z601	Glycerol-3-phosphate dehydrogenase, mitochondrial			-;glycerol-3-phosphate metabolic process [GO:0006072]	-;calcium ion binding [GO:0005509];sn-glycerol-3-phosphate [GO:0052591]	-;glycerol-3-phosphate dehydrogenase complex [GO:0009331];mitochondrion [GO:0005739]	-;glycerol-3-phosphate metabolic process [GO:0006072];-;calcium ion binding [GO:0005509];sn-glycerol-3-phosphate [GO:0052591];-;glycerol-3-phosphate dehydrogenase complex [GO:0009331];mitochondrion [GO:0005739]
B4DUJ9	Translocon-associated protein subunit beta			-	-	endoplasmic reticulum membrane [GO:0005789];integral component of membrane [GO:0016021]	-;-;endoplasmic reticulum membrane [GO:0005789];integral component of membrane [GO:0016021]
D3DX26	RAN binding protein 1, isoform CRA_b	5902	RANBP1	intracellular transport [GO:0046907]	-	-	intracellular transport [GO:0046907];-;-
B7Z2V6	H(+)-transporting two-sector ATPase			-	proton-transporting ATPase activity, rotational mechanism [GO:0046961];proton-transporting ATP synthase activity, rotational mechanism [GO:0046933];ATP binding [GO:0005524]	-	-;proton-transporting ATPase activity, rotational mechanism [GO:0046961];proton-transporting ATP synthase activity, rotational mechanism [GO:0046933];ATP binding [GO:0005524];-
B4DP62	Solute carrier family 25 (Mitochondrial carrier citrate transporter), member 1, isoform CRA_b	6576	SLC25A1	-	-	integral component of membrane [GO:0016021]	-;-;integral component of membrane [GO:0016021]
B4DXT2	cDNA FLJ59635, highly similar to Heat shock 70 kDa protein 4L	22824		-	ATPase activity [GO:0016887];ATP binding [GO:0005524]	-	-;ATPase activity [GO:0016887];ATP binding [GO:0005524];-
D6W5K2	Thymosin, beta 10, isoform CRA_a		TMSB10	-;actin filament organization [GO:0007015]	-;actin monomer binding [GO:0003785]	-;cytoskeleton [GO:0005856]	-;actin filament organization [GO:0007015];-;actin monomer binding [GO:0003785];-;cytoskeleton [GO:0005856]
E9PK47	Alpha-1,4 glucan phosphorylase		PYGL	-;glycogen metabolic process [GO:0005977]	linear malto-oligosaccharide phosphorylase activity [GO:0102250];glycogen phosphorylase activity [GO:0008184];SHG alpha-glucan phosphorylase activity [GO:0102499];pyridoxal phosphate binding [GO:0030170];-	-	-;glycogen metabolic process [GO:0005977];linear malto-oligosaccharide phosphorylase activity [GO:0102250];glycogen phosphorylase activity [GO:0008184];SHG alpha-glucan phosphorylase activity [GO:0102499];pyridoxal phosphate binding [GO:0030170];-;-
H0YH65	Armadillo repeat-containing protein 6		ARMC6	-	-	-	-
E5RJN6	Voltage-dependent anion-selective channel protein 3		VDAC3	-;regulation of cilium assembly [GO:1902017]	-;voltage-gated anion channel activity [GO:0008308];nucleotide binding [GO:0000166];porin activity [GO:0015288]	-;mitochondrion [GO:0005739];mitochondrial outer membrane [GO:0005741];pore complex [GO:0046930]	-;regulation of cilium assembly [GO:1902017];-;voltage-gated anion channel activity [GO:0008308];nucleotide binding [GO:0000166];porin activity [GO:0015288];-;mitochondrion [GO:0005739];mitochondrial outer membrane [GO:0005741];pore complex [GO:0046930]
E9PK01	Elongation factor 1-delta		EEF1D	-	-;translation elongation factor activity [GO:0003746]	-;eukaryotic translation elongation factor 1 complex [GO:0005853]	-;-;translation elongation factor activity [GO:0003746];-;eukaryotic translation elongation factor 1 complex [GO:0005853]
F5GY56	Pre-mRNA-processing factor 19		PRPF19	-;protein K63-linked ubiquitination [GO:0070534];mRNA splicing, via spliceosome [GO:0000398];DNA repair [GO:0006281]	-;ubiquitin protein ligase activity [GO:0061630]	-;Prp19 complex [GO:0000974];spliceosomal complex [GO:0005681]	-;protein K63-linked ubiquitination [GO:0070534];mRNA splicing, via spliceosome [GO:0000398];DNA repair [GO:0006281];-;ubiquitin protein ligase activity [GO:0061630];-;Prp19 complex [GO:0000974];spliceosomal complex [GO:0005681]
G3V2F7	Ubiquitin-conjugating enzyme E2 variant 1	7335	UBE2V1	-	-	-	-
E9PBS1	AIR carboxylase		PAICS	-;'de novo' IMP biosynthetic process [GO:0006189]	phosphoribosylaminoimidazolesuccinocarboxamide synthase activity [GO:0004639];phosphoribosylaminoimidazole carboxylase activity [GO:0004638];5-amino-4-imidazole carboxylate lyase activity [GO:0043727];-;ATP binding [GO:0005524]	-	-;'de novo' IMP biosynthetic process [GO:0006189];phosphoribosylaminoimidazolesuccinocarboxamide synthase activity [GO:0004639];phosphoribosylaminoimidazole carboxylase activity [GO:0004638];5-amino-4-imidazole carboxylate lyase activity [GO:0043727];-;ATP binding [GO:0005524];-
H3BNV9	Cytochrome c oxidase subunit 4	1327	COX4I1	-;oxidative phosphorylation [GO:0006119]	-;cytochrome-c oxidase activity [GO:0004129]	nucleoplasm [GO:0005654];mitochondrial inner membrane [GO:0005743];-;mitochondrion [GO:0005739];integral component of membrane [GO:0016021]	-;oxidative phosphorylation [GO:0006119];-;cytochrome-c oxidase activity [GO:0004129];nucleoplasm [GO:0005654];mitochondrial inner membrane [GO:0005743];-;mitochondrion [GO:0005739];integral component of membrane [GO:0016021]
F8WAR4	MICOS complex subunit MIC19		CHCHD3	-	-	integral component of membrane [GO:0016021]	-;-;integral component of membrane [GO:0016021]
L8B4M0	Ubiquitin C		UbC	-	-	-	-
O95061	WASP interactor protein		WISP	-;mitotic cytokinesis [GO:0000281];endocytosis [GO:0006897];intracellular protein transport [GO:0006886]	-;phosphatidylinositol binding [GO:0035091]	-	-;mitotic cytokinesis [GO:0000281];endocytosis [GO:0006897];intracellular protein transport [GO:0006886];-;phosphatidylinositol binding [GO:0035091];-
F5H5D3	Tubulin alpha chain	84790	TUBA1C	-;microtubule-based process [GO:0007017]	-;GTPase activity [GO:0003924];structural constituent of cytoskeleton [GO:0005200];GTP binding [GO:0005525]	-;cytoplasm [GO:0005737];microtubule [GO:0005874];microtubule cytoskeleton [GO:0015630]	-;microtubule-based process [GO:0007017];-;GTPase activity [GO:0003924];structural constituent of cytoskeleton [GO:0005200];GTP binding [GO:0005525];-;cytoplasm [GO:0005737];microtubule [GO:0005874];microtubule cytoskeleton [GO:0015630]
E9PK52	Band 4.1-like protein 2		EPB41L2	-	-;actin binding [GO:0003779];structural molecule activity [GO:0005198]	nucleoplasm [GO:0005654];plasma membrane [GO:0005886];cytoskeleton [GO:0005856];-;cell junction [GO:0030054]	-;-;actin binding [GO:0003779];structural molecule activity [GO:0005198];nucleoplasm [GO:0005654];plasma membrane [GO:0005886];cytoskeleton [GO:0005856];-;cell junction [GO:0030054]
J3KNB8	Mitogen-activated protein kinase kinase kinase 4		MAP3K4	-	protein kinase activity [GO:0004672];ATP binding [GO:0005524]	-	-;protein kinase activity [GO:0004672];ATP binding [GO:0005524];-
M0R0R2	40S ribosomal protein S5		RPS5	-;translation [GO:0006412]	-;RNA binding [GO:0003723];structural constituent of ribosome [GO:0003735]	-;small ribosomal subunit [GO:0015935]	-;translation [GO:0006412];-;RNA binding [GO:0003723];structural constituent of ribosome [GO:0003735];-;small ribosomal subunit [GO:0015935]
Q53G71	Calreticulin variant			-;protein folding [GO:0006457]	-;calcium ion binding [GO:0005509];unfolded protein binding [GO:0051082]	-;endoplasmic reticulum [GO:0005783]	-;protein folding [GO:0006457];-;calcium ion binding [GO:0005509];unfolded protein binding [GO:0051082];-;endoplasmic reticulum [GO:0005783]
Q53G58	Coronin			-;actin cytoskeleton organization [GO:0030036]	-;actin filament binding [GO:0051015]	-;actin cytoskeleton [GO:0015629]	-;actin cytoskeleton organization [GO:0030036];-;actin filament binding [GO:0051015];-;actin cytoskeleton [GO:0015629]
Q53G74	60S ribosomal protein L4			-;translation [GO:0006412]	-;structural constituent of ribosome [GO:0003735]	-;ribosome [GO:0005840]	-;translation [GO:0006412];-;structural constituent of ribosome [GO:0003735];-;ribosome [GO:0005840]
K0A7K7	TNF receptor-associated protein 1		TRAP1	-;protein folding [GO:0006457]	-;unfolded protein binding [GO:0051082];ATPase activity [GO:0016887];ATP binding [GO:0005524]	-	-;protein folding [GO:0006457];-;unfolded protein binding [GO:0051082];ATPase activity [GO:0016887];ATP binding [GO:0005524];-
J3KTL2	Serine/arginine-rich splicing factor 1		SRSF1	liver regeneration [GO:0097421];alternative mRNA splicing, via spliceosome [GO:0000380];-;oligodendrocyte differentiation [GO:0048709];positive regulation of RNA splicing [GO:0033120]	-;RNA binding [GO:0003723];protein kinase B binding [GO:0043422]	-;cytoplasm [GO:0005737];nucleus [GO:0005634]	liver regeneration [GO:0097421];alternative mRNA splicing, via spliceosome [GO:0000380];-;oligodendrocyte differentiation [GO:0048709];positive regulation of RNA splicing [GO:0033120];-;RNA binding [GO:0003723];protein kinase B binding [GO:0043422];-;cytoplasm [GO:0005737];nucleus [GO:0005634]
K9JA46	Epididymis luminal secretory protein 52	3320	EL52	response to heat [GO:0009408];response to cold [GO:0009409];response to antibiotic [GO:0046677];-;protein folding [GO:0006457]	-;unfolded protein binding [GO:0051082];ATPase activity [GO:0016887];ATP binding [GO:0005524]	-;cytoplasm [GO:0005737];nucleus [GO:0005634];melanosome [GO:0042470]	response to heat [GO:0009408];response to cold [GO:0009409];response to antibiotic [GO:0046677];-;protein folding [GO:0006457];-;unfolded protein binding [GO:0051082];ATPase activity [GO:0016887];ATP binding [GO:0005524];-;cytoplasm [GO:0005737];nucleus [GO:0005634];melanosome [GO:0042470]
Q2QD09	Triosephosphate isomerase			-;glycolytic process [GO:0006096];gluconeogenesis [GO:0006094]	-;triose-phosphate isomerase activity [GO:0004807];methylglyoxal synthase activity [GO:0008929]	-	-;glycolytic process [GO:0006096];gluconeogenesis [GO:0006094];-;triose-phosphate isomerase activity [GO:0004807];methylglyoxal synthase activity [GO:0008929];-
Q5MJP6	Poly(RC) binding protein 3		PCBP3	-	RNA binding [GO:0003723]	-	-;RNA binding [GO:0003723];-
Q05BX4	26S proteasome non-ATPase regulatory subunit 1		PSMD1	-;regulation of protein catabolic process [GO:0042176]	-;enzyme regulator activity [GO:0030234]	proteasome complex [GO:0000502];-;integral component of membrane [GO:0016021]	-;regulation of protein catabolic process [GO:0042176];-;enzyme regulator activity [GO:0030234];proteasome complex [GO:0000502];-;integral component of membrane [GO:0016021]
Q6NVC0	ADP/ATP translocase	292	SLC25A5	-;mitochondrial ADP transmembrane transport [GO:0140021];mitochondrial ATP transmembrane transport [GO:1990544]	-;ATP [GO:0005471]	mitochondrial inner membrane [GO:0005743];-;integral component of membrane [GO:0016021]	-;mitochondrial ADP transmembrane transport [GO:0140021];mitochondrial ATP transmembrane transport [GO:1990544];-;ATP [GO:0005471];mitochondrial inner membrane [GO:0005743];-;integral component of membrane [GO:0016021]
Q5QPL9	RNA-binding protein Raly		RALY	-	RNA binding [GO:0003723]	-	-;RNA binding [GO:0003723];-
Q6IAM0	Eukaryotic translation initiation factor 3 subunit G		EIF3G	-;formation of cytoplasmic translation initiation complex [GO:0001732]	-;translation initiation factor activity [GO:0003743]	eukaryotic translation initiation factor 3 complex [GO:0005852];eukaryotic 48S preinitiation complex [GO:0033290];perinuclear region of cytoplasm [GO:0048471];nucleus [GO:0005634];-;eukaryotic 43S preinitiation complex [GO:0016282]	-;formation of cytoplasmic translation initiation complex [GO:0001732];-;translation initiation factor activity [GO:0003743];eukaryotic translation initiation factor 3 complex [GO:0005852];eukaryotic 48S preinitiation complex [GO:0033290];perinuclear region of cytoplasm [GO:0048471];nucleus [GO:0005634];-;eukaryotic 43S preinitiation complex [GO:0016282]
V9HW39	Epididymis secretory protein Li 100		HEL-S-100	-;carbohydrate biosynthetic process [GO:0016051]	-;catalytic activity [GO:0003824]	-	-;carbohydrate biosynthetic process [GO:0016051];-;catalytic activity [GO:0003824];-
Q8TAF6	Acyl-CoA synthetase 4	2182	FACL4	-	nucleotide binding [GO:0000166]	-	-;nucleotide binding [GO:0000166];-
Q59GW6	Acetyl-CoA acetyltransferase, cytosolic variant			-	transferase activity, transferring acyl groups other than amino-acyl groups [GO:0016747]	-	-;transferase activity, transferring acyl groups other than amino-acyl groups [GO:0016747];-
V9HW90	Glutathione reductase	2936	HEL-75	-;glutathione metabolic process [GO:0006749];cell redox homeostasis [GO:0045454]	-;glutathione-disulfide reductase activity [GO:0004362];NADP binding [GO:0050661];flavin adenine dinucleotide binding [GO:0050660]	-;cytosol [GO:0005829];external side of plasma membrane [GO:0009897]	-;glutathione metabolic process [GO:0006749];cell redox homeostasis [GO:0045454];-;glutathione-disulfide reductase activity [GO:0004362];NADP binding [GO:0050661];flavin adenine dinucleotide binding [GO:0050660];-;cytosol [GO:0005829];external side of plasma membrane [GO:0009897]
Q96HC2	ABCA2 protein		ABCA2	-	-;ATPase-coupled transmembrane transporter activity [GO:0042626];ATP binding [GO:0005524]	-;integral component of membrane [GO:0016021]	-;-;ATPase-coupled transmembrane transporter activity [GO:0042626];ATP binding [GO:0005524];-;integral component of membrane [GO:0016021]
Q7Z5U5	Coiled-coil domain-containing protein 25		CCDC25	-	-	-	-
Q86U75	Dihydropyrimidinase-related protein 2			axon guidance [GO:0007411];regulation of neuron differentiation [GO:0045664];cytoskeleton organization [GO:0007010];brain development [GO:0007420];-;regulation of axon extension [GO:0030516]	-;microtubule binding [GO:0008017];hydrolase activity, acting on carbon-nitrogen (but not peptide) bonds [GO:0016810]	-;cytoplasm [GO:0005737]	axon guidance [GO:0007411];regulation of neuron differentiation [GO:0045664];cytoskeleton organization [GO:0007010];brain development [GO:0007420];-;regulation of axon extension [GO:0030516];-;microtubule binding [GO:0008017];hydrolase activity, acting on carbon-nitrogen (but not peptide) bonds [GO:0016810];-;cytoplasm [GO:0005737]
Q5QNZ2	ATP synthase subunit b		ATP5PB	-;ATP synthesis coupled proton transport [GO:0015986]	-;proton transmembrane transporter activity [GO:0015078]	nucleoplasm [GO:0005654];mitochondrial proton-transporting ATP synthase complex, coupling factor F(o) [GO:0000276];-;mitochondrion [GO:0005739];integral component of membrane [GO:0016021]	-;ATP synthesis coupled proton transport [GO:0015986];-;proton transmembrane transporter activity [GO:0015078];nucleoplasm [GO:0005654];mitochondrial proton-transporting ATP synthase complex, coupling factor F(o) [GO:0000276];-;mitochondrion [GO:0005739];integral component of membrane [GO:0016021]
Q9NUV9	GTPase IMAP family member 4	55303	GIMAP4	-	-;GTP binding [GO:0005525]	-;cytosol [GO:0005829]	-;-;GTP binding [GO:0005525];-;cytosol [GO:0005829]
A0A075B6Z2	T cell receptor alpha joining 56		TRAJ56	-	-	-	-
P29966	Myristoylated alanine-rich C-kinase substrate	4082	MARCKS	actin filament organization [GO:0007015];central nervous system development [GO:0007417];actin crosslink formation [GO:0051764];-;actin filament bundle assembly [GO:0051017]	calmodulin binding [GO:0005516];protein kinase C binding [GO:0005080];identical protein binding [GO:0042802];-;actin filament binding [GO:0051015]	actin cytoskeleton [GO:0015629];centrosome [GO:0005813];cytoplasm [GO:0005737];cell cortex [GO:0005938];germinal vesicle [GO:0042585];plasma membrane [GO:0005886];actin filament bundle [GO:0032432];focal adhesion [GO:0005925];extracellular exosome [GO:0070062];-	actin filament organization [GO:0007015];central nervous system development [GO:0007417];actin crosslink formation [GO:0051764];-;actin filament bundle assembly [GO:0051017];calmodulin binding [GO:0005516];protein kinase C binding [GO:0005080];identical protein binding [GO:0042802];-;actin filament binding [GO:0051015];actin cytoskeleton [GO:0015629];centrosome [GO:0005813];cytoplasm [GO:0005737]…
A1L0T0	2-hydroxyacyl-CoA lyase 2	10994	ILVBL	-;valine biosynthetic process [GO:0009099];isoleucine biosynthetic process [GO:0009097];fatty acid alpha-oxidation [GO:0001561]	lyase activity [GO:0016829];acetolactate synthase activity [GO:0003984];flavin adenine dinucleotide binding [GO:0050660];-;magnesium ion binding [GO:0000287];thiamine pyrophosphate binding [GO:0030976]	endoplasmic reticulum membrane [GO:0005789];membrane [GO:0016020];acetolactate synthase complex [GO:0005948];-;integral component of membrane [GO:0016021]	-;valine biosynthetic process [GO:0009099];isoleucine biosynthetic process [GO:0009097];fatty acid alpha-oxidation [GO:0001561];lyase activity [GO:0016829];acetolactate synthase activity [GO:0003984];flavin adenine dinucleotide binding [GO:0050660];-;magnesium ion binding [GO:0000287];thiamine pyrophosphate binding [GO:0030976];endoplasmic reticulum membrane [GO:0005789];membrane [GO:0016020];ace…
A2A3N6	Putative PIP5K1A and PSMD4-like protein		PIPSL	-	-;phosphatidylinositol phosphate kinase activity [GO:0016307]	-;cytoplasm [GO:0005737]	-;-;phosphatidylinositol phosphate kinase activity [GO:0016307];-;cytoplasm [GO:0005737]
P60709	Actin, cytoplasmic 1	60	ACTB	regulation of norepinephrine uptake [GO:0051621];protein deubiquitination [GO:0016579];-;negative regulation of protein binding [GO:0032091];regulation of transepithelial transport [GO:0150111];postsynaptic actin cytoskeleton organization [GO:0098974];regulation of cyclin-dependent protein serine/threonine kinase activity [GO:0000079];cell junction assembly [GO:0034329];Fc-gamma receptor signalin…	protein kinase binding [GO:0019901];tau protein binding [GO:0048156];nitric-oxide synthase binding [GO:0050998];kinesin binding [GO:0019894];identical protein binding [GO:0042802];structural constituent of postsynaptic actin cytoskeleton [GO:0098973];structural constituent of cytoskeleton [GO:0005200];-;Tat protein binding [GO:0030957];ATP binding [GO:0005524]	actin cytoskeleton [GO:0015629];cytoplasm [GO:0005737];NuA4 histone acetyltransferase complex [GO:0035267];lamellipodium [GO:0030027];nucleus [GO:0005634];extracellular exosome [GO:0070062];-;cytosol [GO:0005829];plasma membrane [GO:0005886];axon [GO:0030424];cytoskeleton [GO:0005856];protein-containing complex [GO:0032991];apical junction complex [GO:0043296];dense body [GO:0097433];blood microp…	regulation of norepinephrine uptake [GO:0051621];protein deubiquitination [GO:0016579];-;negative regulation of protein binding [GO:0032091];regulation of transepithelial transport [GO:0150111];postsynaptic actin cytoskeleton organization [GO:0098974];regulation of cyclin-dependent protein serine/threonine kinase activity [GO:0000079];cell junction assembly [GO:0034329];Fc-gamma receptor signalin…
A6PVI3	Nuclear cap-binding protein subunit 2-like	392517	NCBP2L	-;mRNA splicing, via spliceosome [GO:0000398];mRNA cis splicing, via spliceosome [GO:0045292]	-;RNA cap binding [GO:0000339]	-;nuclear cap binding complex [GO:0005846]	-;mRNA splicing, via spliceosome [GO:0000398];mRNA cis splicing, via spliceosome [GO:0045292];-;RNA cap binding [GO:0000339];-;nuclear cap binding complex [GO:0005846]
B7Z6L5	cDNA FLJ50681, highly similar to Testin			-;regulation of cell population proliferation [GO:0042127]	-;metal ion binding [GO:0046872]	-	-;regulation of cell population proliferation [GO:0042127];-;metal ion binding [GO:0046872];-
A0A2R8YFM6	Oocyte-secreted protein 3		OOSP3	-	-	extracellular region [GO:0005576]	-;-;extracellular region [GO:0005576]
V9HWI0	Alcohol dehydrogenase [NADP(+)]	10327	HEL-S-165mP	cellular detoxification of aldehyde [GO:0110095];D-glucuronate catabolic process [GO:0042840];L-ascorbic acid biosynthetic process [GO:0019853];aldehyde catabolic process [GO:0046185];-	alditol [GO:0004032];D-threo-aldose 1-dehydrogenase activity [GO:0047834];glucuronolactone reductase activity [GO:0047941];L-glucuronate reductase activity [GO:0047939];methylglyoxal reductase (NADPH-dependent, acetol producing) [GO:1990002];glycerol dehydrogenase [NADP+] activity [GO:0047956];-;allyl-alcohol dehydrogenase activity [GO:0047655]	-;cytosol [GO:0005829];synapse [GO:0045202];apical plasma membrane [GO:0016324]	cellular detoxification of aldehyde [GO:0110095];D-glucuronate catabolic process [GO:0042840];L-ascorbic acid biosynthetic process [GO:0019853];aldehyde catabolic process [GO:0046185];-;alditol [GO:0004032];D-threo-aldose 1-dehydrogenase activity [GO:0047834];glucuronolactone reductase activity [GO:0047941];L-glucuronate reductase activity [GO:0047939];methylglyoxal reductase (NADPH-dependent, ac…
O00425	Insulin-like growth factor 2 mRNA-binding protein 3	10643	IGF2BP3	negative regulation of translation [GO:0017148];translation [GO:0006412];nervous system development [GO:0007399];regulation of mRNA stability [GO:0043488];-;mRNA transport [GO:0051028];anatomical structure morphogenesis [GO:0009653];regulation of RNA metabolic process [GO:0051252];regulation of gene expression [GO:0010468];regulation of cytokine production [GO:0001817]	mRNA 5'-UTR binding [GO:0048027];RNA binding [GO:0003723];translation regulator activity [GO:0045182];mRNA 3'-UTR binding [GO:0003730];-;mRNA binding [GO:0003729]	-;cytoplasm [GO:0005737];nucleus [GO:0005634];cytosol [GO:0005829]	negative regulation of translation [GO:0017148];translation [GO:0006412];nervous system development [GO:0007399];regulation of mRNA stability [GO:0043488];-;mRNA transport [GO:0051028];anatomical structure morphogenesis [GO:0009653];regulation of RNA metabolic process [GO:0051252];regulation of gene expression [GO:0010468];regulation of cytokine production [GO:0001817];mRNA 5'-UTR binding [GO:004…
Q8TF72	Protein Shroom3	57619	SHROOM3	actin filament organization [GO:0007015];apical protein localization [GO:0045176];cellular pigment accumulation [GO:0043482];epithelial cell development [GO:0002064];neural tube closure [GO:0001843];pattern specification process [GO:0007389];regulation of cell shape [GO:0008360];cell morphogenesis [GO:0000902];-	-;actin filament binding [GO:0051015]	adherens junction [GO:0005912];-;cortical actin cytoskeleton [GO:0030864];cytoskeleton [GO:0005856];apical junction complex [GO:0043296];microtubule [GO:0005874];apical plasma membrane [GO:0016324]	actin filament organization [GO:0007015];apical protein localization [GO:0045176];cellular pigment accumulation [GO:0043482];epithelial cell development [GO:0002064];neural tube closure [GO:0001843];pattern specification process [GO:0007389];regulation of cell shape [GO:0008360];cell morphogenesis [GO:0000902];-;-;actin filament binding [GO:0051015];adherens junction [GO:0005912];-;cortical actin…
O00461	Golgi integral membrane protein 4	27333	GOLIM4	-	-	endosome membrane [GO:0010008];Golgi membrane [GO:0000139];membrane [GO:0016020];endocytic vesicle [GO:0030139];integral component of membrane [GO:0016021];Golgi lumen [GO:0005796];transport vesicle [GO:0030133];cis-Golgi network [GO:0005801];Golgi apparatus [GO:0005794];Golgi cisterna membrane [GO:0032580]	-;-;endosome membrane [GO:0010008];Golgi membrane [GO:0000139];membrane [GO:0016020];endocytic vesicle [GO:0030139];integral component of membrane [GO:0016021];Golgi lumen [GO:0005796];transport vesicle [GO:0030133];cis-Golgi network [GO:0005801];Golgi apparatus [GO:0005794];Golgi cisterna membrane [GO:0032580]
P0DP24	Calmodulin-2	801805808	CALM2	regulation of heart rate [GO:0002027];positive regulation of protein autophosphorylation [GO:0031954];regulation of cytokinesis [GO:0032465];-;positive regulation of phosphoprotein phosphatase activity [GO:0032516];positive regulation of cyclic-nucleotide phosphodiesterase activity [GO:0051343];regulation of cell communication by electrical coupling involved in cardiac conduction [GO:1901844];pos…	protein kinase binding [GO:0019901];calcium channel inhibitor activity [GO:0019855];enzyme regulator activity [GO:0030234];protein serine/threonine kinase activator activity [GO:0043539];ion channel binding [GO:0044325];N-terminal myristoylation domain binding [GO:0031997];adenylate cyclase activator activity [GO:0010856];protein phosphatase activator activity [GO:0072542];adenylate cyclase bindi…	centrosome [GO:0005813];spindle microtubule [GO:0005876];sarcomere [GO:0030017];spindle pole [GO:0000922];cytoplasm [GO:0005737];plasma membrane [GO:0005886];nucleus [GO:0005634];protein-containing complex [GO:0032991];vesicle [GO:0031982];-;catalytic complex [GO:1902494];calcium channel complex [GO:0034704]	regulation of heart rate [GO:0002027];positive regulation of protein autophosphorylation [GO:0031954];regulation of cytokinesis [GO:0032465];-;positive regulation of phosphoprotein phosphatase activity [GO:0032516];positive regulation of cyclic-nucleotide phosphodiesterase activity [GO:0051343];regulation of cell communication by electrical coupling involved in cardiac conduction [GO:1901844];pos…
O14926	Fascin-2	25794	FSCN2	establishment or maintenance of cell polarity [GO:0007163];visual perception [GO:0007601];cell migration [GO:0016477];-;anatomical structure morphogenesis [GO:0009653];actin cytoskeleton organization [GO:0030036];eye photoreceptor cell development [GO:0042462];actin filament bundle assembly [GO:0051017]	-;actin binding [GO:0003779];actin filament binding [GO:0051015];protein-macromolecule adaptor activity [GO:0030674]	-;cytoplasm [GO:0005737];actin cytoskeleton [GO:0015629];stereocilium [GO:0032420]	establishment or maintenance of cell polarity [GO:0007163];visual perception [GO:0007601];cell migration [GO:0016477];-;anatomical structure morphogenesis [GO:0009653];actin cytoskeleton organization [GO:0030036];eye photoreceptor cell development [GO:0042462];actin filament bundle assembly [GO:0051017];-;actin binding [GO:0003779];actin filament binding [GO:0051015];protein-macromolecule adaptor…
O00231	26S proteasome non-ATPase regulatory subunit 11	5717	PSMD11	ubiquitin-dependent protein catabolic process [GO:0006511];negative regulation of G2/M transition of mitotic cell cycle [GO:0010972];T cell receptor signaling pathway [GO:0050852];transmembrane transport [GO:0055085];interleukin-1-mediated signaling pathway [GO:0070498];antigen processing and presentation of exogenous peptide antigen via MHC class I, TAP-dependent [GO:0002479];protein deubiquitin…	-;structural molecule activity [GO:0005198]	nucleoplasm [GO:0005654];proteasome complex [GO:0000502];cytosol [GO:0005829];-;membrane [GO:0016020];proteasome accessory complex [GO:0022624];nucleus [GO:0005634];proteasome regulatory particle, lid subcomplex [GO:0008541];ficolin-1-rich granule lumen [GO:1904813];secretory granule lumen [GO:0034774];extracellular region [GO:0005576]	ubiquitin-dependent protein catabolic process [GO:0006511];negative regulation of G2/M transition of mitotic cell cycle [GO:0010972];T cell receptor signaling pathway [GO:0050852];transmembrane transport [GO:0055085];interleukin-1-mediated signaling pathway [GO:0070498];antigen processing and presentation of exogenous peptide antigen via MHC class I, TAP-dependent [GO:0002479];protein deubiquitin…
O15050	TPR and ankyrin repeat-containing protein 1	9881	TRANK1	-	-	-	-
O14579	Coatomer subunit epsilon	11316	COPE	endoplasmic reticulum to Golgi vesicle-mediated transport [GO:0006888];retrograde vesicle-mediated transport, Golgi to endoplasmic reticulum [GO:0006890];intra-Golgi vesicle-mediated transport [GO:0006891];-;protein transport [GO:0015031]	-;structural molecule activity [GO:0005198]	nucleoplasm [GO:0005654];Golgi membrane [GO:0000139];endoplasmic reticulum membrane [GO:0005789];cytosol [GO:0005829];COPI vesicle coat [GO:0030126];-;transport vesicle [GO:0030133];Golgi apparatus [GO:0005794]	endoplasmic reticulum to Golgi vesicle-mediated transport [GO:0006888];retrograde vesicle-mediated transport, Golgi to endoplasmic reticulum [GO:0006890];intra-Golgi vesicle-mediated transport [GO:0006891];-;protein transport [GO:0015031];-;structural molecule activity [GO:0005198];nucleoplasm [GO:0005654];Golgi membrane [GO:0000139];endoplasmic reticulum membrane [GO:0005789];cytosol [GO:0005829…
O00560	Syntenin-1	6386	SDCBP	positive regulation of phosphorylation [GO:0042327];intracellular signal transduction [GO:0035556];positive regulation of JNK cascade [GO:0046330];substrate-dependent cell migration, cell extension [GO:0006930];-;actin cytoskeleton organization [GO:0030036];regulation of necroptotic process [GO:0060544];positive regulation of cell migration [GO:0030335];negative regulation of receptor internaliza…	cytoskeletal anchor activity [GO:0008093];syndecan binding [GO:0045545];protein heterodimerization activity [GO:0046982];interleukin-5 receptor binding [GO:0005137];protein N-terminus binding [GO:0047485];phosphatidylinositol-4,5-bisphosphate binding [GO:0005546];identical protein binding [GO:0042802];-;frizzled binding [GO:0005109]	cytoplasm [GO:0005737];nucleus [GO:0005634];extracellular exosome [GO:0070062];-;membrane raft [GO:0045121];endoplasmic reticulum membrane [GO:0005789];cytosol [GO:0005829];plasma membrane [GO:0005886];nuclear membrane [GO:0031965];cytoskeleton [GO:0005856];blood microparticle [GO:0072562];nucleoplasm [GO:0005654];adherens junction [GO:0005912];extracellular vesicle [GO:1903561];focal adhesion [G…	positive regulation of phosphorylation [GO:0042327];intracellular signal transduction [GO:0035556];positive regulation of JNK cascade [GO:0046330];substrate-dependent cell migration, cell extension [GO:0006930];-;actin cytoskeleton organization [GO:0030036];regulation of necroptotic process [GO:0060544];positive regulation of cell migration [GO:0030335];negative regulation of receptor internaliza…
O00422	Histone deacetylase complex subunit SAP18	10284	SAP18	negative regulation of mRNA splicing, via spliceosome [GO:0048025];regulation of alternative mRNA splicing, via spliceosome [GO:0000381];positive regulation of apoptotic process [GO:0043065];RNA splicing [GO:0008380];negative regulation of transcription, DNA-templated [GO:0045892];regulation of transcription by RNA polymerase II [GO:0006357];mRNA processing [GO:0006397];-	-;RNA binding [GO:0003723];transcription factor binding [GO:0008134];transcription corepressor activity [GO:0003714]	ASAP complex [GO:0061574];nucleoplasm [GO:0005654];cytosol [GO:0005829];nuclear speck [GO:0016607];nucleus [GO:0005634];nuclear body [GO:0016604];histone deacetylase complex [GO:0000118];-	negative regulation of mRNA splicing, via spliceosome [GO:0048025];regulation of alternative mRNA splicing, via spliceosome [GO:0000381];positive regulation of apoptotic process [GO:0043065];RNA splicing [GO:0008380];negative regulation of transcription, DNA-templated [GO:0045892];regulation of transcription by RNA polymerase II [GO:0006357];mRNA processing [GO:0006397];-;-;RNA binding [GO:000372…
O43678	NADH dehydrogenase [ubiquinone] 1 alpha subcomplex subunit 2	4695	NDUFA2	-;mitochondrial respiratory chain complex I assembly [GO:0032981];blastocyst hatching [GO:0001835];mitochondrial electron transport, NADH to ubiquinone [GO:0006120]	-;NADH dehydrogenase (ubiquinone) activity [GO:0008137]	mitochondrial inner membrane [GO:0005743];mitochondrial respiratory chain complex I [GO:0005747];mitochondrial membrane [GO:0031966];-	-;mitochondrial respiratory chain complex I assembly [GO:0032981];blastocyst hatching [GO:0001835];mitochondrial electron transport, NADH to ubiquinone [GO:0006120];-;NADH dehydrogenase (ubiquinone) activity [GO:0008137];mitochondrial inner membrane [GO:0005743];mitochondrial respiratory chain complex I [GO:0005747];mitochondrial membrane [GO:0031966];-
A8K7I4	Calcium-activated chloride channel regulator 1	1179	CLCA1	ion transmembrane transport [GO:0034220];calcium ion transport [GO:0006816];chloride transport [GO:0006821];-;cellular response to hypoxia [GO:0071456]	chloride channel activity [GO:0005254];intracellular calcium activated chloride channel activity [GO:0005229];metallopeptidase activity [GO:0008237];-;metal ion binding [GO:0046872]	microvillus [GO:0005902];integral component of plasma membrane [GO:0005887];plasma membrane [GO:0005886];extracellular space [GO:0005615];zymogen granule membrane [GO:0042589];-	ion transmembrane transport [GO:0034220];calcium ion transport [GO:0006816];chloride transport [GO:0006821];-;cellular response to hypoxia [GO:0071456];chloride channel activity [GO:0005254];intracellular calcium activated chloride channel activity [GO:0005229];metallopeptidase activity [GO:0008237];-;metal ion binding [GO:0046872];microvillus [GO:0005902];integral component of plasma membrane [G…
O43493	Trans-Golgi network integral membrane protein 2	10618	TGOLN2	-;post-translational protein modification [GO:0043687];membrane organization [GO:0061024];cellular protein metabolic process [GO:0044267]	-	endosome [GO:0005768];nucleoplasm [GO:0005654];trans-Golgi network transport vesicle [GO:0030140];plasma membrane [GO:0005886];clathrin-coated endocytic vesicle membrane [GO:0030669];endoplasmic reticulum lumen [GO:0005788];trans-Golgi network [GO:0005802];-;transport vesicle [GO:0030133];Golgi apparatus [GO:0005794];integral component of membrane [GO:0016021]	-;post-translational protein modification [GO:0043687];membrane organization [GO:0061024];cellular protein metabolic process [GO:0044267];-;endosome [GO:0005768];nucleoplasm [GO:0005654];trans-Golgi network transport vesicle [GO:0030140];plasma membrane [GO:0005886];clathrin-coated endocytic vesicle membrane [GO:0030669];endoplasmic reticulum lumen [GO:0005788];trans-Golgi network [GO:0005802];-;…
O15230	Laminin subunit alpha-5	3911	LAMA5	morphogenesis of embryonic epithelium [GO:0016331];muscle organ development [GO:0007517];odontogenesis of dentin-containing tooth [GO:0042475];regulation of embryonic development [GO:0045995];integrin-mediated signaling pathway [GO:0007229];-;substrate adhesion-dependent cell spreading [GO:0034446];cilium assembly [GO:0060271];cell-cell adhesion [GO:0098609];protein localization to plasma membran…	-;extracellular matrix structural constituent [GO:0005201];integrin binding [GO:0005178]	basement membrane [GO:0005604];synaptic cleft [GO:0043083];collagen-containing extracellular matrix [GO:0062023];neuromuscular junction [GO:0031594];nucleus [GO:0005634];extracellular space [GO:0005615];extracellular exosome [GO:0070062];-;laminin-10 complex [GO:0043259];laminin-5 complex [GO:0005610];laminin-11 complex [GO:0043260];extracellular region [GO:0005576]	morphogenesis of embryonic epithelium [GO:0016331];muscle organ development [GO:0007517];odontogenesis of dentin-containing tooth [GO:0042475];regulation of embryonic development [GO:0045995];integrin-mediated signaling pathway [GO:0007229];-;substrate adhesion-dependent cell spreading [GO:0034446];cilium assembly [GO:0060271];cell-cell adhesion [GO:0098609];protein localization to plasma membran…
O75396	Vesicle-trafficking protein SEC22b	9554	SEC22B	vesicle fusion with Golgi apparatus [GO:0048280];endoplasmic reticulum to Golgi vesicle-mediated transport [GO:0006888];retrograde vesicle-mediated transport, Golgi to endoplasmic reticulum [GO:0006890];COPII vesicle coating [GO:0048208];negative regulation of autophagosome assembly [GO:1902902];positive regulation of protein catabolic process [GO:0045732];antigen processing and presentation of e…	-;syntaxin binding [GO:0019905];SNAP receptor activity [GO:0005484]	phagocytic vesicle membrane [GO:0030670];endoplasmic reticulum-Golgi intermediate compartment membrane [GO:0033116];endoplasmic reticulum membrane [GO:0005789];Golgi membrane [GO:0000139];-;ER to Golgi transport vesicle membrane [GO:0012507];synaptic vesicle [GO:0008021];melanosome [GO:0042470];SNARE complex [GO:0031201];endoplasmic reticulum-Golgi intermediate compartment [GO:0005793];transport …	vesicle fusion with Golgi apparatus [GO:0048280];endoplasmic reticulum to Golgi vesicle-mediated transport [GO:0006888];retrograde vesicle-mediated transport, Golgi to endoplasmic reticulum [GO:0006890];COPII vesicle coating [GO:0048208];negative regulation of autophagosome assembly [GO:1902902];positive regulation of protein catabolic process [GO:0045732];antigen processing and presentation of e…
O75607	Nucleoplasmin-3	10360	NPM3	-;rRNA processing [GO:0006364];rRNA transcription [GO:0009303];chromatin remodeling [GO:0006338]	-;RNA binding [GO:0003723];histone binding [GO:0042393];chromatin binding [GO:0003682]	nucleoplasm [GO:0005654];actin cytoskeleton [GO:0015629];cytoplasm [GO:0005737];cytosol [GO:0005829];nucleolus [GO:0005730];-	-;rRNA processing [GO:0006364];rRNA transcription [GO:0009303];chromatin remodeling [GO:0006338];-;RNA binding [GO:0003723];histone binding [GO:0042393];chromatin binding [GO:0003682];nucleoplasm [GO:0005654];actin cytoskeleton [GO:0015629];cytoplasm [GO:0005737];cytosol [GO:0005829];nucleolus [GO:0005730];-
O14818	Proteasome subunit alpha type-7	5688	PSMA7	T cell receptor signaling pathway [GO:0050852];transmembrane transport [GO:0055085];interleukin-1-mediated signaling pathway [GO:0070498];antigen processing and presentation of exogenous peptide antigen via MHC class I, TAP-dependent [GO:0002479];protein deubiquitination [GO:0016579];post-translational protein modification [GO:0043687];regulation of hematopoietic stem cell differentiation [GO:190…	-;identical protein binding [GO:0042802];endopeptidase activity [GO:0004175]	nucleoplasm [GO:0005654];proteasome core complex [GO:0005839];cytoplasm [GO:0005737];cytosol [GO:0005829];postsynapse [GO:0098794];nucleus [GO:0005634];proteasome core complex, alpha-subunit complex [GO:0019773];extracellular exosome [GO:0070062];-;proteasome complex [GO:0000502]	T cell receptor signaling pathway [GO:0050852];transmembrane transport [GO:0055085];interleukin-1-mediated signaling pathway [GO:0070498];antigen processing and presentation of exogenous peptide antigen via MHC class I, TAP-dependent [GO:0002479];protein deubiquitination [GO:0016579];post-translational protein modification [GO:0043687];regulation of hematopoietic stem cell differentiation [GO:190…
O94808	Glutamine--fructose-6-phosphate aminotransferase [isomerizing] 2	9945	GFPT2	glutamine metabolic process [GO:0006541];energy reserve metabolic process [GO:0006112];UDP-N-acetylglucosamine biosynthetic process [GO:0006048];UDP-N-acetylglucosamine metabolic process [GO:0006047];cellular response to leukemia inhibitory factor [GO:1990830];protein N-linked glycosylation [GO:0006487];fructose 6-phosphate metabolic process [GO:0006002];-	-;glutamine-fructose-6-phosphate transaminase (isomerizing) activity [GO:0004360];carbohydrate derivative binding [GO:0097367]	-;cytosol [GO:0005829]	glutamine metabolic process [GO:0006541];energy reserve metabolic process [GO:0006112];UDP-N-acetylglucosamine biosynthetic process [GO:0006048];UDP-N-acetylglucosamine metabolic process [GO:0006047];cellular response to leukemia inhibitory factor [GO:1990830];protein N-linked glycosylation [GO:0006487];fructose 6-phosphate metabolic process [GO:0006002];-;-;glutamine-fructose-6-phosphate transam…
O43324	Eukaryotic translation elongation factor 1 epsilon-1	9521	EEF1E1	positive regulation of apoptotic process [GO:0043065];positive regulation of cellular senescence [GO:2000774];positive regulation of DNA damage response, signal transduction by p53 class mediator [GO:0043517];tRNA aminoacylation for protein translation [GO:0006418];negative regulation of cell population proliferation [GO:0008285];-	-	nucleoplasm [GO:0005654];cytoplasm [GO:0005737];cytosol [GO:0005829];nucleolus [GO:0005730];nucleus [GO:0005634];-;aminoacyl-tRNA synthetase multienzyme complex [GO:0017101]	positive regulation of apoptotic process [GO:0043065];positive regulation of cellular senescence [GO:2000774];positive regulation of DNA damage response, signal transduction by p53 class mediator [GO:0043517];tRNA aminoacylation for protein translation [GO:0006418];negative regulation of cell population proliferation [GO:0008285];-;-;nucleoplasm [GO:0005654];cytoplasm [GO:0005737];cytosol [GO:000…
O75747	Phosphatidylinositol 4-phosphate 3-kinase C2 domain-containing subunit gamma	5288	PIK3C2G	viral RNA genome replication [GO:0039694];phosphatidylinositol biosynthetic process [GO:0006661];phosphatidylinositol-3-phosphate biosynthetic process [GO:0036092];chemotaxis [GO:0006935];cell migration [GO:0016477];phosphatidylinositol phosphorylation [GO:0046854];-;phosphatidylinositol-mediated signaling [GO:0048015];phosphatidylinositol 3-kinase signaling [GO:0014065]	phosphatidylinositol kinase activity [GO:0052742];phosphatidylinositol phosphate kinase activity [GO:0016307];1-phosphatidylinositol-4-phosphate 3-kinase activity [GO:0035005];phosphatidylinositol binding [GO:0035091];-;1-phosphatidylinositol-3-kinase activity [GO:0016303];ATP binding [GO:0005524]	phosphatidylinositol 3-kinase complex [GO:0005942];cytoplasm [GO:0005737];cytosol [GO:0005829];membrane [GO:0016020];plasma membrane [GO:0005886];-	viral RNA genome replication [GO:0039694];phosphatidylinositol biosynthetic process [GO:0006661];phosphatidylinositol-3-phosphate biosynthetic process [GO:0036092];chemotaxis [GO:0006935];cell migration [GO:0016477];phosphatidylinositol phosphorylation [GO:0046854];-;phosphatidylinositol-mediated signaling [GO:0048015];phosphatidylinositol 3-kinase signaling [GO:0014065];phosphatidylinositol kina…
O43143	Pre-mRNA-splicing factor ATP-dependent RNA helicase DHX15	1665	DHX15	RNA splicing [GO:0008380];mRNA splicing, via spliceosome [GO:0000398];response to alkaloid [GO:0043279];mRNA processing [GO:0006397];-;response to toxic substance [GO:0009636]	RNA binding [GO:0003723];double-stranded RNA binding [GO:0003725];-;RNA helicase activity [GO:0003724];ATP binding [GO:0005524]	nucleoplasm [GO:0005654];nucleolus [GO:0005730];spliceosomal complex [GO:0005681];nuclear speck [GO:0016607];nucleus [GO:0005634];U12-type spliceosomal complex [GO:0005689];-	RNA splicing [GO:0008380];mRNA splicing, via spliceosome [GO:0000398];response to alkaloid [GO:0043279];mRNA processing [GO:0006397];-;response to toxic substance [GO:0009636];RNA binding [GO:0003723];double-stranded RNA binding [GO:0003725];-;RNA helicase activity [GO:0003724];ATP binding [GO:0005524];nucleoplasm [GO:0005654];nucleolus [GO:0005730];spliceosomal complex [GO:0005681];nuclear speck…
O75478	Transcriptional adapter 2-alpha	6871	TADA2A	chromatin remodeling [GO:0006338];regulation of transcription by RNA polymerase II [GO:0006357];histone H3 acetylation [GO:0043966];-;positive regulation of histone acetylation [GO:0035066]	-;transcription coactivator activity [GO:0003713];DNA binding [GO:0003677];chromatin binding [GO:0003682]	nucleus [GO:0005634];SAGA-type complex [GO:0070461];-;chromosome [GO:0005694];PCAF complex [GO:0000125]	chromatin remodeling [GO:0006338];regulation of transcription by RNA polymerase II [GO:0006357];histone H3 acetylation [GO:0043966];-;positive regulation of histone acetylation [GO:0035066];-;transcription coactivator activity [GO:0003713];DNA binding [GO:0003677];chromatin binding [GO:0003682];nucleus [GO:0005634];SAGA-type complex [GO:0070461];-;chromosome [GO:0005694];PCAF complex [GO:0000125]
P02792	Ferritin light chain	2512	FTL	iron ion transport [GO:0006826];iron ion homeostasis [GO:0055072];post-Golgi vesicle-mediated transport [GO:0006892];-;intracellular sequestering of iron ion [GO:0006880];cellular iron ion homeostasis [GO:0006879];neutrophil degranulation [GO:0043312]	ferric iron binding [GO:0008199];ferrous iron binding [GO:0008198];identical protein binding [GO:0042802];iron ion binding [GO:0005506];-	cytoplasm [GO:0005737];cytosol [GO:0005829];membrane [GO:0016020];autolysosome [GO:0044754];extracellular exosome [GO:0070062];-;azurophil granule lumen [GO:0035578];intracellular ferritin complex [GO:0008043];extracellular region [GO:0005576]	iron ion transport [GO:0006826];iron ion homeostasis [GO:0055072];post-Golgi vesicle-mediated transport [GO:0006892];-;intracellular sequestering of iron ion [GO:0006880];cellular iron ion homeostasis [GO:0006879];neutrophil degranulation [GO:0043312];ferric iron binding [GO:0008199];ferrous iron binding [GO:0008198];identical protein binding [GO:0042802];iron ion binding [GO:0005506];-;cytoplasm…
P05388	60S acidic ribosomal protein P0	6175	RPLP0	nuclear-transcribed mRNA catabolic process, nonsense-mediated decay [GO:0000184];interleukin-12-mediated signaling pathway [GO:0035722];translation [GO:0006412];ribosomal large subunit assembly [GO:0000027];SRP-dependent cotranslational protein targeting to membrane [GO:0006614];translational initiation [GO:0006413];viral transcription [GO:0019083];-;cytoplasmic translation [GO:0002181];rRNA proc…	-;RNA binding [GO:0003723];large ribosomal subunit rRNA binding [GO:0070180];structural constituent of ribosome [GO:0003735]	ribonucleoprotein complex [GO:1990904];postsynaptic density [GO:0014069];cytoplasm [GO:0005737];cytosol [GO:0005829];membrane [GO:0016020];postsynapse [GO:0098794];focal adhesion [GO:0005925];endoplasmic reticulum [GO:0005783];cytoplasmic ribonucleoprotein granule [GO:0036464];cytosolic ribosome [GO:0022626];nucleus [GO:0005634];extracellular exosome [GO:0070062];-;dendrite [GO:0030425];cytosolic…	nuclear-transcribed mRNA catabolic process, nonsense-mediated decay [GO:0000184];interleukin-12-mediated signaling pathway [GO:0035722];translation [GO:0006412];ribosomal large subunit assembly [GO:0000027];SRP-dependent cotranslational protein targeting to membrane [GO:0006614];translational initiation [GO:0006413];viral transcription [GO:0019083];-;cytoplasmic translation [GO:0002181];rRNA proc…
O43852	Calumenin	813	CALU	-;post-translational protein modification [GO:0043687];cellular protein metabolic process [GO:0044267]	-;calcium ion binding [GO:0005509]	endoplasmic reticulum membrane [GO:0005789];membrane [GO:0016020];sarcoplasmic reticulum lumen [GO:0033018];endoplasmic reticulum lumen [GO:0005788];endoplasmic reticulum [GO:0005783];melanosome [GO:0042470];-;Golgi apparatus [GO:0005794];extracellular region [GO:0005576]	-;post-translational protein modification [GO:0043687];cellular protein metabolic process [GO:0044267];-;calcium ion binding [GO:0005509];endoplasmic reticulum membrane [GO:0005789];membrane [GO:0016020];sarcoplasmic reticulum lumen [GO:0033018];endoplasmic reticulum lumen [GO:0005788];endoplasmic reticulum [GO:0005783];melanosome [GO:0042470];-;Golgi apparatus [GO:0005794];extracellular region […
P00966	Argininosuccinate synthase	445	ASS1	cellular response to oleic acid [GO:0071400];response to mycotoxin [GO:0010046];negative regulation of leukocyte cell-cell adhesion [GO:1903038];response to nutrient [GO:0007584];-;cellular response to lipopolysaccharide [GO:0071222];diaphragm development [GO:0060539];midgut development [GO:0007494];response to growth hormone [GO:0060416];cellular response to amino acid stimulus [GO:0071230];cell…	argininosuccinate synthase activity [GO:0004055];RNA binding [GO:0003723];amino acid binding [GO:0016597];toxic substance binding [GO:0015643];identical protein binding [GO:0042802];-;ATP binding [GO:0005524]	perikaryon [GO:0043204];lysosome [GO:0005764];cell body fiber [GO:0070852];cytoplasm [GO:0005737];cytosol [GO:0005829];endoplasmic reticulum [GO:0005783];nucleus [GO:0005634];mitochondrial outer membrane [GO:0005741];extracellular exosome [GO:0070062];-	cellular response to oleic acid [GO:0071400];response to mycotoxin [GO:0010046];negative regulation of leukocyte cell-cell adhesion [GO:1903038];response to nutrient [GO:0007584];-;cellular response to lipopolysaccharide [GO:0071222];diaphragm development [GO:0060539];midgut development [GO:0007494];response to growth hormone [GO:0060416];cellular response to amino acid stimulus [GO:0071230];cell…
P07919	Cytochrome b-c1 complex subunit 6, mitochondrial	7388	UQCRH	-;aerobic respiration [GO:0009060];mitochondrial electron transport, ubiquinol to cytochrome c [GO:0006122];oxidative phosphorylation [GO:0006119]	-;ubiquinol-cytochrome-c reductase activity [GO:0008121]	mitochondrial inner membrane [GO:0005743];mitochondrial respirasome [GO:0005746];-;mitochondrial respiratory chain complex III [GO:0005750];mitochondrion [GO:0005739]	-;aerobic respiration [GO:0009060];mitochondrial electron transport, ubiquinol to cytochrome c [GO:0006122];oxidative phosphorylation [GO:0006119];-;ubiquinol-cytochrome-c reductase activity [GO:0008121];mitochondrial inner membrane [GO:0005743];mitochondrial respirasome [GO:0005746];-;mitochondrial respiratory chain complex III [GO:0005750];mitochondrion [GO:0005739]
P08243	Asparagine synthetase [glutamine-hydrolyzing]	440	ASNS	glutamine metabolic process [GO:0006541];negative regulation of apoptotic process [GO:0043066];response to follicle-stimulating hormone [GO:0032354];response to mechanical stimulus [GO:0009612];asparagine biosynthetic process [GO:0006529];positive regulation of mitotic cell cycle [GO:0045931];response to light stimulus [GO:0009416];liver development [GO:0001889];aspartate family amino acid metabo…	-;identical protein binding [GO:0042802];ATP binding [GO:0005524];asparagine synthase (glutamine-hydrolyzing) activity [GO:0004066]	-;cytosol [GO:0005829]	glutamine metabolic process [GO:0006541];negative regulation of apoptotic process [GO:0043066];response to follicle-stimulating hormone [GO:0032354];response to mechanical stimulus [GO:0009612];asparagine biosynthetic process [GO:0006529];positive regulation of mitotic cell cycle [GO:0045931];response to light stimulus [GO:0009416];liver development [GO:0001889];aspartate family amino acid metabo…
O75410	Transforming acidic coiled-coil-containing protein 1	6867	TACC1	cerebral cortex development [GO:0021987];microtubule cytoskeleton organization [GO:0000226];cell population proliferation [GO:0008283];mitotic spindle organization [GO:0007052];-;cell division [GO:0051301]	peroxisome proliferator activated receptor binding [GO:0042975];nuclear receptor coactivator activity [GO:0030374];retinoid X receptor binding [GO:0046965];estrogen receptor binding [GO:0030331];glucocorticoid receptor binding [GO:0035259];nuclear receptor binding [GO:0016922];retinoic acid receptor binding [GO:0042974];-;thyroid hormone receptor binding [GO:0046966]	midbody [GO:0030496];cytoplasm [GO:0005737];cytosol [GO:0005829];membrane [GO:0016020];nucleus [GO:0005634];-;microtubule organizing center [GO:0005815]	cerebral cortex development [GO:0021987];microtubule cytoskeleton organization [GO:0000226];cell population proliferation [GO:0008283];mitotic spindle organization [GO:0007052];-;cell division [GO:0051301];peroxisome proliferator activated receptor binding [GO:0042975];nuclear receptor coactivator activity [GO:0030374];retinoid X receptor binding [GO:0046965];estrogen receptor binding [GO:0030331…
P0DUB6	Alpha-amylase 1A	276277278	AMY1A	-;oligosaccharide metabolic process [GO:0009311]	alpha-amylase activity (releasing maltohexaose) [GO:0103025];chloride ion binding [GO:0031404];calcium ion binding [GO:0005509];-;alpha-amylase activity [GO:0004556]	-;extracellular space [GO:0005615];extracellular exosome [GO:0070062]	-;oligosaccharide metabolic process [GO:0009311];alpha-amylase activity (releasing maltohexaose) [GO:0103025];chloride ion binding [GO:0031404];calcium ion binding [GO:0005509];-;alpha-amylase activity [GO:0004556];-;extracellular space [GO:0005615];extracellular exosome [GO:0070062]
P09496	Clathrin light chain A	1211	CLTA	cell cycle [GO:0007049];clathrin-dependent endocytosis [GO:0072583];low-density lipoprotein particle clearance [GO:0034383];antigen processing and presentation of exogenous peptide antigen via MHC class II [GO:0019886];intracellular protein transport [GO:0006886];post-Golgi vesicle-mediated transport [GO:0006892];clathrin coat assembly [GO:0048268];-;membrane organization [GO:0061024];cell divisi…	clathrin heavy chain binding [GO:0032050];protein-containing complex binding [GO:0044877];structural molecule activity [GO:0005198];peptide binding [GO:0042277];-;GTPase binding [GO:0051020]	clathrin-coated endocytic vesicle [GO:0045334];postsynaptic endocytic zone cytoplasmic component [GO:0099631];synaptic vesicle membrane [GO:0030672];clathrin coat of trans-Golgi network vesicle [GO:0030130];cytoplasmic vesicle [GO:0031410];cytosol [GO:0005829];membrane [GO:0016020];clathrin complex [GO:0071439];endolysosome membrane [GO:0036020];plasma membrane [GO:0005886];presynaptic endocytic …	cell cycle [GO:0007049];clathrin-dependent endocytosis [GO:0072583];low-density lipoprotein particle clearance [GO:0034383];antigen processing and presentation of exogenous peptide antigen via MHC class II [GO:0019886];intracellular protein transport [GO:0006886];post-Golgi vesicle-mediated transport [GO:0006892];clathrin coat assembly [GO:0048268];-;membrane organization [GO:0061024];cell divisi…
P15954	Cytochrome c oxidase subunit 7C, mitochondrial	1350	COX7C	-;mitochondrial electron transport, cytochrome c to oxygen [GO:0006123];generation of precursor metabolites and energy [GO:0006091]	-;cytochrome-c oxidase activity [GO:0004129]	mitochondrial inner membrane [GO:0005743];-;mitochondrion [GO:0005739];mitochondrial respiratory chain complex IV [GO:0005751];integral component of membrane [GO:0016021]	-;mitochondrial electron transport, cytochrome c to oxygen [GO:0006123];generation of precursor metabolites and energy [GO:0006091];-;cytochrome-c oxidase activity [GO:0004129];mitochondrial inner membrane [GO:0005743];-;mitochondrion [GO:0005739];mitochondrial respiratory chain complex IV [GO:0005751];integral component of membrane [GO:0016021]
P05556	Integrin beta-1	3688	ITGB1	positive regulation of apoptotic process [GO:0043065];positive regulation of signaling receptor activity [GO:2000273];calcium-independent cell-matrix adhesion [GO:0007161];integrin-mediated signaling pathway [GO:0007229];regulation of inward rectifier potassium channel activity [GO:1901979];-;negative regulation of anoikis [GO:2000811];cell adhesion mediated by integrin [GO:0033627];cellular resp…	actin binding [GO:0003779];protease binding [GO:0002020];cell adhesion molecule binding [GO:0050839];collagen binding involved in cell-matrix adhesion [GO:0098639];protein heterodimerization activity [GO:0046982];virus receptor activity [GO:0001618];cadherin binding [GO:0045296];metal ion binding [GO:0046872];protein-containing complex binding [GO:0044877];protein tyrosine kinase binding [GO:1990…	ruffle [GO:0001726];cytoplasm [GO:0005737];integrin alpha10-beta1 complex [GO:0034680];lamellipodium [GO:0030027];extracellular exosome [GO:0070062];-;sarcolemma [GO:0042383];membrane raft [GO:0045121];filopodium [GO:0030175];plasma membrane [GO:0005886];cell surface [GO:0009986];integrin alpha5-beta1 complex [GO:0034674];integrin alpha11-beta1 complex [GO:0034681];integrin alpha3-beta1 complex […	positive regulation of apoptotic process [GO:0043065];positive regulation of signaling receptor activity [GO:2000273];calcium-independent cell-matrix adhesion [GO:0007161];integrin-mediated signaling pathway [GO:0007229];regulation of inward rectifier potassium channel activity [GO:1901979];-;negative regulation of anoikis [GO:2000811];cell adhesion mediated by integrin [GO:0033627];cellular resp…
P20962	Parathymosin	5763	PTMS	-;immune system process [GO:0002376];DNA replication [GO:0006260]	-	-;nucleus [GO:0005634]	-;immune system process [GO:0002376];DNA replication [GO:0006260];-;-;nucleus [GO:0005634]
P09417	Dihydropteridine reductase	5860	QDPR	cellular amino acid metabolic process [GO:0006520];L-phenylalanine catabolic process [GO:0006559];response to lead ion [GO:0010288];dihydrobiopterin metabolic process [GO:0051066];tetrahydrobiopterin biosynthetic process [GO:0006729];L-phenylalanine metabolic process [GO:0006558];cellular response to drug [GO:0035690];liver development [GO:0001889];-;response to glucagon [GO:0033762];response to …	NADPH binding [GO:0070402];6,7-dihydropteridine reductase activity [GO:0004155];electron transfer activity [GO:0009055];identical protein binding [GO:0042802];-;NADH binding [GO:0070404]	cytoplasm [GO:0005737];cytosol [GO:0005829];neuron projection [GO:0043005];extracellular exosome [GO:0070062];-	cellular amino acid metabolic process [GO:0006520];L-phenylalanine catabolic process [GO:0006559];response to lead ion [GO:0010288];dihydrobiopterin metabolic process [GO:0051066];tetrahydrobiopterin biosynthetic process [GO:0006729];L-phenylalanine metabolic process [GO:0006558];cellular response to drug [GO:0035690];liver development [GO:0001889];-;response to glucagon [GO:0033762];response to …
P22059	Oxysterol-binding protein 1	5007	OSBP	intracellular cholesterol transport [GO:0032367];sterol transport [GO:0015918];positive regulation of tyrosine phosphorylation of STAT protein [GO:0042531];positive regulation of insulin secretion involved in cellular response to glucose stimulus [GO:0035774];bile acid biosynthetic process [GO:0006699];-;positive regulation of secretory granule organization [GO:1904411]	phosphatidylinositol-4-phosphate binding [GO:0070273];sterol transporter activity [GO:0015248];sterol transfer activity [GO:0120015];oxysterol binding [GO:0008142];protein domain specific binding [GO:0019904];-;sterol binding [GO:0032934]	nucleoplasm [GO:0005654];Golgi membrane [GO:0000139];endoplasmic reticulum membrane [GO:0005789];cytoplasm [GO:0005737];cytosol [GO:0005829];perinuclear endoplasmic reticulum [GO:0097038];membrane [GO:0016020];nucleolus [GO:0005730];perinuclear region of cytoplasm [GO:0048471];plasma membrane [GO:0005886];trans-Golgi network [GO:0005802];-;Golgi apparatus [GO:0005794];intracellular membrane-bound…	intracellular cholesterol transport [GO:0032367];sterol transport [GO:0015918];positive regulation of tyrosine phosphorylation of STAT protein [GO:0042531];positive regulation of insulin secretion involved in cellular response to glucose stimulus [GO:0035774];bile acid biosynthetic process [GO:0006699];-;positive regulation of secretory granule organization [GO:1904411];phosphatidylinositol-4-pho…
P11717	Cation-independent mannose-6-phosphate receptor	3482	IGF2R	response to retinoic acid [GO:0032526];positive regulation of apoptotic process [GO:0043065];animal organ regeneration [GO:0031100];receptor-mediated endocytosis [GO:0006898];lysosomal transport [GO:0007041];post-embryonic development [GO:0009791];liver development [GO:0001889];signal transduction [GO:0007165];G protein-coupled receptor signaling pathway [GO:0007186];response to tetrachloromethan…	signaling receptor activity [GO:0038023];insulin-like growth factor II binding [GO:0031995];mannose binding [GO:0005537];insulin-like growth factor binding [GO:0005520];insulin-like growth factor-activated receptor activity [GO:0005010];identical protein binding [GO:0042802];retromer complex binding [GO:1905394];enzyme binding [GO:0019899];phosphoprotein binding [GO:0051219];-;retinoic acid bindi…	integral component of plasma membrane [GO:0005887];clathrin-coated endocytic vesicle membrane [GO:0030669];extracellular exosome [GO:0070062];-;late endosome [GO:0005770];endosome [GO:0005768];trans-Golgi network transport vesicle [GO:0030140];plasma membrane [GO:0005886];cell surface [GO:0009986];secretory granule membrane [GO:0030667];perinuclear region of cytoplasm [GO:0048471];endocytic vesic…	response to retinoic acid [GO:0032526];positive regulation of apoptotic process [GO:0043065];animal organ regeneration [GO:0031100];receptor-mediated endocytosis [GO:0006898];lysosomal transport [GO:0007041];post-embryonic development [GO:0009791];liver development [GO:0001889];signal transduction [GO:0007165];G protein-coupled receptor signaling pathway [GO:0007186];response to tetrachloromethan…
P08648	Integrin alpha-5	3678	ITGA5	integrin-mediated signaling pathway [GO:0007229];-;positive regulation of vascular endothelial growth factor receptor signaling pathway [GO:0030949];negative regulation of anoikis [GO:2000811];cell adhesion mediated by integrin [GO:0033627];leukocyte cell-cell adhesion [GO:0007159];memory [GO:0007613];positive regulation of cell migration [GO:0030335];cell-substrate adhesion [GO:0031589];wound he…	epidermal growth factor receptor binding [GO:0005154];vascular endothelial growth factor receptor 2 binding [GO:0043184];virus receptor activity [GO:0001618];platelet-derived growth factor receptor binding [GO:0005161];-;integrin binding [GO:0005178];metal ion binding [GO:0046872]	ruffle [GO:0001726];integrin complex [GO:0008305];synapse [GO:0045202];cytoplasmic vesicle [GO:0031410];alphav-beta3 integrin-vitronectin complex [GO:0071062];plasma membrane [GO:0005886];cell surface [GO:0009986];endoplasmic reticulum [GO:0005783];focal adhesion [GO:0005925];external side of plasma membrane [GO:0009897];integrin alpha5-beta1 complex [GO:0034674];-;Golgi apparatus [GO:0005794]	integrin-mediated signaling pathway [GO:0007229];-;positive regulation of vascular endothelial growth factor receptor signaling pathway [GO:0030949];negative regulation of anoikis [GO:2000811];cell adhesion mediated by integrin [GO:0033627];leukocyte cell-cell adhesion [GO:0007159];memory [GO:0007613];positive regulation of cell migration [GO:0030335];cell-substrate adhesion [GO:0031589];wound he…
P00441	Superoxide dismutase [Cu-Zn]	6647	SOD1	positive regulation of apoptotic process [GO:0043065];superoxide metabolic process [GO:0006801];regulation of GTPase activity [GO:0043087];regulation of T cell differentiation in thymus [GO:0033081];regulation of multicellular organism growth [GO:0040014];locomotory behavior [GO:0007626];relaxation of vascular associated smooth muscle [GO:0060087];response to carbon monoxide [GO:0034465];-;cellul…	superoxide dismutase activity [GO:0004784];small GTPase binding [GO:0031267];copper ion binding [GO:0005507];protein phosphatase 2B binding [GO:0030346];chaperone binding [GO:0051087];identical protein binding [GO:0042802];zinc ion binding [GO:0008270];-	cytoplasm [GO:0005737];cytoplasmic vesicle [GO:0031410];dense core granule [GO:0031045];nucleus [GO:0005634];extracellular exosome [GO:0070062];-;lysosome [GO:0005764];cytosol [GO:0005829];protein-containing complex [GO:0032991];mitochondrion [GO:0005739];nucleoplasm [GO:0005654];mitochondrial intermembrane space [GO:0005758];peroxisome [GO:0005777];axon cytoplasm [GO:1904115];extracellular regio…	positive regulation of apoptotic process [GO:0043065];superoxide metabolic process [GO:0006801];regulation of GTPase activity [GO:0043087];regulation of T cell differentiation in thymus [GO:0033081];regulation of multicellular organism growth [GO:0040014];locomotory behavior [GO:0007626];relaxation of vascular associated smooth muscle [GO:0060087];response to carbon monoxide [GO:0034465];-;cellul…
P24390	ER lumen protein-retaining receptor 1	10945	KDELR1	endoplasmic reticulum to Golgi vesicle-mediated transport [GO:0006888];retrograde vesicle-mediated transport, Golgi to endoplasmic reticulum [GO:0006890];protein retention in ER lumen [GO:0006621];-;protein transport [GO:0015031]	-;ER retention sequence binding [GO:0046923];KDEL sequence binding [GO:0005046]	endoplasmic reticulum-Golgi intermediate compartment membrane [GO:0033116];endoplasmic reticulum membrane [GO:0005789];Golgi membrane [GO:0000139];-;endoplasmic reticulum [GO:0005783];endoplasmic reticulum-Golgi intermediate compartment [GO:0005793];transport vesicle [GO:0030133];cis-Golgi network [GO:0005801];COPI-coated vesicle membrane [GO:0030663];integral component of membrane [GO:0016021]	endoplasmic reticulum to Golgi vesicle-mediated transport [GO:0006888];retrograde vesicle-mediated transport, Golgi to endoplasmic reticulum [GO:0006890];protein retention in ER lumen [GO:0006621];-;protein transport [GO:0015031];-;ER retention sequence binding [GO:0046923];KDEL sequence binding [GO:0005046];endoplasmic reticulum-Golgi intermediate compartment membrane [GO:0033116];endoplasmic re…
P02768	Albumin	213	ALB	negative regulation of apoptotic process [GO:0043066];high-density lipoprotein particle remodeling [GO:0034375];cellular protein metabolic process [GO:0044267];platelet degranulation [GO:0002576];receptor-mediated endocytosis [GO:0006898];heme catabolic process [GO:0042167];post-translational protein modification [GO:0043687];cellular response to starvation [GO:0009267];maintenance of mitochondri…	antioxidant activity [GO:0016209];enterobactin binding [GO:1903981];DNA binding [GO:0003677];copper ion binding [GO:0005507];pyridoxal phosphate binding [GO:0030170];exogenous protein binding [GO:0140272];chaperone binding [GO:0051087];identical protein binding [GO:0042802];toxic substance binding [GO:0015643];zinc ion binding [GO:0008270];-;fatty acid binding [GO:0005504]	platelet alpha granule lumen [GO:0031093];cytoplasm [GO:0005737];endoplasmic reticulum lumen [GO:0005788];endoplasmic reticulum [GO:0005783];nucleus [GO:0005634];extracellular space [GO:0005615];protein-containing complex [GO:0032991];extracellular exosome [GO:0070062];-;Golgi apparatus [GO:0005794];blood microparticle [GO:0072562];extracellular region [GO:0005576]	negative regulation of apoptotic process [GO:0043066];high-density lipoprotein particle remodeling [GO:0034375];cellular protein metabolic process [GO:0044267];platelet degranulation [GO:0002576];receptor-mediated endocytosis [GO:0006898];heme catabolic process [GO:0042167];post-translational protein modification [GO:0043687];cellular response to starvation [GO:0009267];maintenance of mitochondri…
P26640	Valine--tRNA ligase	7407	VARS1	-;valyl-tRNA aminoacylation [GO:0006438];tRNA aminoacylation for protein translation [GO:0006418]	-;aminoacyl-tRNA editing activity [GO:0002161];valine-tRNA ligase activity [GO:0004832];ATP binding [GO:0005524]	-;cytosol [GO:0005829]	-;valyl-tRNA aminoacylation [GO:0006438];tRNA aminoacylation for protein translation [GO:0006418];-;aminoacyl-tRNA editing activity [GO:0002161];valine-tRNA ligase activity [GO:0004832];ATP binding [GO:0005524];-;cytosol [GO:0005829]
P13489	Ribonuclease inhibitor	6050	RNH1	-;mRNA catabolic process [GO:0006402];regulation of angiogenesis [GO:0045765]	-;ribonuclease inhibitor activity [GO:0008428]	nucleoplasm [GO:0005654];angiogenin-PRI complex [GO:0032311];cytosol [GO:0005829];extracellular exosome [GO:0070062];-	-;mRNA catabolic process [GO:0006402];regulation of angiogenesis [GO:0045765];-;ribonuclease inhibitor activity [GO:0008428];nucleoplasm [GO:0005654];angiogenin-PRI complex [GO:0032311];cytosol [GO:0005829];extracellular exosome [GO:0070062];-
P15153	Ras-related C3 botulinum toxin substrate 2	5880	RAC2	actin filament organization [GO:0007015];lymphocyte aggregation [GO:0071593];regulation of cell-substrate adhesion [GO:0010810];positive regulation of neutrophil chemotaxis [GO:0090023];cell projection assembly [GO:0030031];Rac protein signal transduction [GO:0016601];motor neuron axon guidance [GO:0008045];-;regulation of hydrogen peroxide metabolic process [GO:0010310];positive regulation of pr…	protein kinase regulator activity [GO:0019887];protein kinase binding [GO:0019901];GTPase activity [GO:0003924];GTP binding [GO:0005525];-	phagocytic vesicle membrane [GO:0030670];cell projection [GO:0042995];nuclear envelope [GO:0005635];cytoplasmic vesicle [GO:0031410];cell cortex [GO:0005938];cytosol [GO:0005829];plasma membrane [GO:0005886];lamellipodium [GO:0030027];focal adhesion [GO:0005925];cytoskeleton [GO:0005856];extracellular exosome [GO:0070062];-;intracellular membrane-bounded organelle [GO:0043231]	actin filament organization [GO:0007015];lymphocyte aggregation [GO:0071593];regulation of cell-substrate adhesion [GO:0010810];positive regulation of neutrophil chemotaxis [GO:0090023];cell projection assembly [GO:0030031];Rac protein signal transduction [GO:0016601];motor neuron axon guidance [GO:0008045];-;regulation of hydrogen peroxide metabolic process [GO:0010310];positive regulation of pr…
P25815	Protein S100-P	6286	S100P	-;response to organic substance [GO:0010033];endothelial cell migration [GO:0043542];neutrophil degranulation [GO:0043312]	transition metal ion binding [GO:0046914];protein homodimerization activity [GO:0042803];cadherin binding [GO:0045296];-;calcium-dependent protein binding [GO:0048306];calcium ion binding [GO:0005509];magnesium ion binding [GO:0000287]	nucleoplasm [GO:0005654];cytoplasm [GO:0005737];microvillus membrane [GO:0031528];nucleus [GO:0005634];extracellular exosome [GO:0070062];-;secretory granule lumen [GO:0034774];extracellular region [GO:0005576]	-;response to organic substance [GO:0010033];endothelial cell migration [GO:0043542];neutrophil degranulation [GO:0043312];transition metal ion binding [GO:0046914];protein homodimerization activity [GO:0042803];cadherin binding [GO:0045296];-;calcium-dependent protein binding [GO:0048306];calcium ion binding [GO:0005509];magnesium ion binding [GO:0000287];nucleoplasm [GO:0005654];cytoplasm [GO:0…
P21283	V-type proton ATPase subunit C 1	528	ATP6V1C1	phagosome acidification [GO:0090383];ion transmembrane transport [GO:0034220];transferrin transport [GO:0033572];insulin receptor signaling pathway [GO:0008286];cellular response to amino acid starvation [GO:0034198];proton transmembrane transport [GO:1902600];-;regulation of macroautophagy [GO:0016241]	-;transporter activity [GO:0005215];proton-transporting ATPase activity, rotational mechanism [GO:0046961]	lysosomal membrane [GO:0005765];cytoplasmic vesicle [GO:0031410];cytosol [GO:0005829];plasma membrane [GO:0005886];vacuolar proton-transporting V-type ATPase, V1 domain [GO:0000221];apical part of cell [GO:0045177];extracellular exosome [GO:0070062];-;proton-transporting two-sector ATPase complex [GO:0016469]	phagosome acidification [GO:0090383];ion transmembrane transport [GO:0034220];transferrin transport [GO:0033572];insulin receptor signaling pathway [GO:0008286];cellular response to amino acid starvation [GO:0034198];proton transmembrane transport [GO:1902600];-;regulation of macroautophagy [GO:0016241];-;transporter activity [GO:0005215];proton-transporting ATPase activity, rotational mechanism …
P27694	Replication protein A 70 kDa DNA-binding subunit	6117	RPA1	nucleotide-excision repair, DNA incision, 5'-to lesion [GO:0006296];telomere maintenance via telomerase [GO:0007004];base-excision repair, gap-filling [GO:0006287];DNA replication initiation [GO:0006270];telomere maintenance via semi-conservative replication [GO:0032201];-;double-strand break repair via homologous recombination [GO:0000724];DNA replication [GO:0006260];nucleotide-excision repair …	single-stranded DNA binding [GO:0003697];damaged DNA binding [GO:0003684];-;metal ion binding [GO:0046872];G-rich strand telomeric DNA binding [GO:0098505];single-stranded telomeric DNA binding [GO:0043047]	nucleoplasm [GO:0005654];DNA replication factor A complex [GO:0005662];PML body [GO:0016605];site of DNA damage [GO:0090734];nucleus [GO:0005634];-;chromosome, telomeric region [GO:0000781]	nucleotide-excision repair, DNA incision, 5'-to lesion [GO:0006296];telomere maintenance via telomerase [GO:0007004];base-excision repair, gap-filling [GO:0006287];DNA replication initiation [GO:0006270];telomere maintenance via semi-conservative replication [GO:0032201];-;double-strand break repair via homologous recombination [GO:0000724];DNA replication [GO:0006260];nucleotide-excision repair …
P30084	Enoyl-CoA hydratase, mitochondrial	1892	ECHS1	-;branched-chain amino acid catabolic process [GO:0009083];fatty acid beta-oxidation [GO:0006635]	-;enoyl-CoA hydratase activity [GO:0004300];3-hydroxypropionyl-CoA dehydratase activity [GO:0043956];crotonyl-CoA hydratase activity [GO:0120092]	mitochondrial matrix [GO:0005759];-;mitochondrion [GO:0005739]	-;branched-chain amino acid catabolic process [GO:0009083];fatty acid beta-oxidation [GO:0006635];-;enoyl-CoA hydratase activity [GO:0004300];3-hydroxypropionyl-CoA dehydratase activity [GO:0043956];crotonyl-CoA hydratase activity [GO:0120092];mitochondrial matrix [GO:0005759];-;mitochondrion [GO:0005739]
P30086	Phosphatidylethanolamine-binding protein 1	5037	PEBP1	-;negative regulation of MAPK cascade [GO:0043409];MAPK cascade [GO:0000165]	protein kinase binding [GO:0019901];RNA binding [GO:0003723];serine-type endopeptidase inhibitor activity [GO:0004867];enzyme binding [GO:0019899];-;phosphatidylethanolamine binding [GO:0008429];ATP binding [GO:0005524]	-;cytosol [GO:0005829];nucleus [GO:0005634];extracellular exosome [GO:0070062]	-;negative regulation of MAPK cascade [GO:0043409];MAPK cascade [GO:0000165];protein kinase binding [GO:0019901];RNA binding [GO:0003723];serine-type endopeptidase inhibitor activity [GO:0004867];enzyme binding [GO:0019899];-;phosphatidylethanolamine binding [GO:0008429];ATP binding [GO:0005524];-;cytosol [GO:0005829];nucleus [GO:0005634];extracellular exosome [GO:0070062]
P23526	Adenosylhomocysteinase	191	AHCY	S-adenosylmethionine cycle [GO:0033353];chronic inflammatory response to antigenic stimulus [GO:0002439];response to nutrient [GO:0007584];one-carbon metabolic process [GO:0006730];sulfur amino acid metabolic process [GO:0000096];methylation [GO:0032259];circadian sleep/wake cycle [GO:0042745];-;S-adenosylhomocysteine catabolic process [GO:0019510];response to hypoxia [GO:0001666]	NAD binding [GO:0051287];identical protein binding [GO:0042802];adenosylhomocysteinase activity [GO:0004013];adenyl nucleotide binding [GO:0030554];-	cytosol [GO:0005829];neuron projection [GO:0043005];nucleus [GO:0005634];melanosome [GO:0042470];extracellular exosome [GO:0070062];-	S-adenosylmethionine cycle [GO:0033353];chronic inflammatory response to antigenic stimulus [GO:0002439];response to nutrient [GO:0007584];one-carbon metabolic process [GO:0006730];sulfur amino acid metabolic process [GO:0000096];methylation [GO:0032259];circadian sleep/wake cycle [GO:0042745];-;S-adenosylhomocysteine catabolic process [GO:0019510];response to hypoxia [GO:0001666];NAD binding [GO…
P30050	60S ribosomal protein L12	6136	RPL12	nuclear-transcribed mRNA catabolic process, nonsense-mediated decay [GO:0000184];translation [GO:0006412];SRP-dependent cotranslational protein targeting to membrane [GO:0006614];translational initiation [GO:0006413];viral transcription [GO:0019083];-;cytoplasmic translation [GO:0002181];rRNA processing [GO:0006364]	-;RNA binding [GO:0003723];large ribosomal subunit rRNA binding [GO:0070180];structural constituent of ribosome [GO:0003735]	postsynaptic density [GO:0014069];large ribosomal subunit [GO:0015934];cytosol [GO:0005829];membrane [GO:0016020];focal adhesion [GO:0005925];cytosolic ribosome [GO:0022626];extracellular exosome [GO:0070062];-;cytosolic large ribosomal subunit [GO:0022625]	nuclear-transcribed mRNA catabolic process, nonsense-mediated decay [GO:0000184];translation [GO:0006412];SRP-dependent cotranslational protein targeting to membrane [GO:0006614];translational initiation [GO:0006413];viral transcription [GO:0019083];-;cytoplasmic translation [GO:0002181];rRNA processing [GO:0006364];-;RNA binding [GO:0003723];large ribosomal subunit rRNA binding [GO:0070180];stru…
P31689	DnaJ homolog subfamily A member 1	3301	DNAJA1	negative regulation of apoptotic process [GO:0043066];regulation of protein transport [GO:0051223];positive regulation of apoptotic process [GO:0043065];negative regulation of protein ubiquitination [GO:0031397];spermatogenesis [GO:0007283];negative regulation of establishment of protein localization to mitochondrion [GO:1903748];protein localization to mitochondrion [GO:0070585];response to heat…	ubiquitin protein ligase binding [GO:0031625];unfolded protein binding [GO:0051082];ATPase activator activity [GO:0001671];low-density lipoprotein particle receptor binding [GO:0050750];G protein-coupled receptor binding [GO:0001664];Hsp70 protein binding [GO:0030544];chaperone binding [GO:0051087];-;metal ion binding [GO:0046872];C3HC4-type RING finger domain binding [GO:0055131];Tat protein bin…	cytoplasmic side of endoplasmic reticulum membrane [GO:0098554];cytosol [GO:0005829];microtubule cytoskeleton [GO:0015630];perinuclear region of cytoplasm [GO:0048471];membrane [GO:0016020];nucleus [GO:0005634];extracellular exosome [GO:0070062];-;mitochondrion [GO:0005739]	negative regulation of apoptotic process [GO:0043066];regulation of protein transport [GO:0051223];positive regulation of apoptotic process [GO:0043065];negative regulation of protein ubiquitination [GO:0031397];spermatogenesis [GO:0007283];negative regulation of establishment of protein localization to mitochondrion [GO:1903748];protein localization to mitochondrion [GO:0070585];response to heat…
P36543	V-type proton ATPase subunit E 1	529	ATP6V1E1	phagosome acidification [GO:0090383];ion transmembrane transport [GO:0034220];transferrin transport [GO:0033572];insulin receptor signaling pathway [GO:0008286];cellular response to amino acid starvation [GO:0034198];proton transmembrane transport [GO:1902600];-;regulation of macroautophagy [GO:0016241]	-;proton-transporting ATPase activity, rotational mechanism [GO:0046961];ATPase binding [GO:0051117];P-type proton-exporting transporter activity [GO:0008553]	endosome [GO:0005768];lysosomal membrane [GO:0005765];microvillus [GO:0005902];cytosol [GO:0005829];proton-transporting two-sector ATPase complex, catalytic domain [GO:0033178];extracellular exosome [GO:0070062];-;proton-transporting two-sector ATPase complex [GO:0016469];apical plasma membrane [GO:0016324]	phagosome acidification [GO:0090383];ion transmembrane transport [GO:0034220];transferrin transport [GO:0033572];insulin receptor signaling pathway [GO:0008286];cellular response to amino acid starvation [GO:0034198];proton transmembrane transport [GO:1902600];-;regulation of macroautophagy [GO:0016241];-;proton-transporting ATPase activity, rotational mechanism [GO:0046961];ATPase binding [GO:00…
P46109	Crk-like protein	1399	CRKL	male gonad development [GO:0008584];Ras protein signal transduction [GO:0007265];intracellular signal transduction [GO:0035556];T cell receptor signaling pathway [GO:0050852];parathyroid gland development [GO:0060017];cranial skeletal system development [GO:1904888];cellular response to drug [GO:0035690];-;activation of GTPase activity [GO:0090630];urogenital system development [GO:0001655];neuro…	RNA binding [GO:0003723];cadherin binding [GO:0045296];identical protein binding [GO:0042802];-;phosphotyrosine residue binding [GO:0001784]	nucleoplasm [GO:0005654];extrinsic component of postsynaptic membrane [GO:0098890];cytosol [GO:0005829];neuromuscular junction [GO:0031594];protein-containing complex [GO:0032991];-	male gonad development [GO:0008584];Ras protein signal transduction [GO:0007265];intracellular signal transduction [GO:0035556];T cell receptor signaling pathway [GO:0050852];parathyroid gland development [GO:0060017];cranial skeletal system development [GO:1904888];cellular response to drug [GO:0035690];-;activation of GTPase activity [GO:0090630];urogenital system development [GO:0001655];neuro…
P46779	60S ribosomal protein L28	6158	RPL28	nuclear-transcribed mRNA catabolic process, nonsense-mediated decay [GO:0000184];translation [GO:0006412];SRP-dependent cotranslational protein targeting to membrane [GO:0006614];translational initiation [GO:0006413];viral transcription [GO:0019083];-;cytoplasmic translation [GO:0002181];rRNA processing [GO:0006364]	-;RNA binding [GO:0003723];structural constituent of ribosome [GO:0003735]	cytosol [GO:0005829];-;membrane [GO:0016020];cytoplasmic ribonucleoprotein granule [GO:0036464];cytosolic ribosome [GO:0022626];extracellular exosome [GO:0070062];cell body [GO:0044297];dendrite [GO:0030425];cytosolic large ribosomal subunit [GO:0022625]	nuclear-transcribed mRNA catabolic process, nonsense-mediated decay [GO:0000184];translation [GO:0006412];SRP-dependent cotranslational protein targeting to membrane [GO:0006614];translational initiation [GO:0006413];viral transcription [GO:0019083];-;cytoplasmic translation [GO:0002181];rRNA processing [GO:0006364];-;RNA binding [GO:0003723];structural constituent of ribosome [GO:0003735];cytoso…
P33993	DNA replication licensing factor MCM7	4176	MCM7	cellular response to epidermal growth factor stimulus [GO:0071364];cellular response to DNA damage stimulus [GO:0006974];DNA replication initiation [GO:0006270];pre-replicative complex assembly [GO:0036388];cell population proliferation [GO:0008283];DNA unwinding involved in DNA replication [GO:0006268];double-strand break repair via break-induced replication [GO:0000727];response to drug [GO:004…	DNA replication origin binding [GO:0003688];hydrolase activity [GO:0016787];single-stranded DNA binding [GO:0003697];DNA helicase activity [GO:0003678];-;ATP binding [GO:0005524]	nucleoplasm [GO:0005654];chromatin [GO:0000785];CMG complex [GO:0071162];cytosol [GO:0005829];membrane [GO:0016020];nucleus [GO:0005634];-;chromosome, telomeric region [GO:0000781];MCM complex [GO:0042555]	cellular response to epidermal growth factor stimulus [GO:0071364];cellular response to DNA damage stimulus [GO:0006974];DNA replication initiation [GO:0006270];pre-replicative complex assembly [GO:0036388];cell population proliferation [GO:0008283];DNA unwinding involved in DNA replication [GO:0006268];double-strand break repair via break-induced replication [GO:0000727];response to drug [GO:004…
P43353	Aldehyde dehydrogenase family 3 member B1	221	ALDH3B1	sphingolipid biosynthetic process [GO:0030148];cellular response to oxidative stress [GO:0034599];response to oxidative stress [GO:0006979];ethanol catabolic process [GO:0006068];lipid metabolic process [GO:0006629];aldehyde catabolic process [GO:0046185];alcohol metabolic process [GO:0006066];-;neutrophil degranulation [GO:0043312]	aldehyde dehydrogenase [NAD(P)+] activity [GO:0004030];3-chloroallyl aldehyde dehydrogenase activity [GO:0004028];-;benzaldehyde dehydrogenase (NAD+) activity [GO:0018479];benzaldehyde dehydrogenase (NADP+) activity [GO:0018477]	specific granule membrane [GO:0035579];secretory granule membrane [GO:0030667];cytoplasm [GO:0005737];cytosol [GO:0005829];plasma membrane [GO:0005886];extracellular exosome [GO:0070062];-;vesicle [GO:0031982]	sphingolipid biosynthetic process [GO:0030148];cellular response to oxidative stress [GO:0034599];response to oxidative stress [GO:0006979];ethanol catabolic process [GO:0006068];lipid metabolic process [GO:0006629];aldehyde catabolic process [GO:0046185];alcohol metabolic process [GO:0006066];-;neutrophil degranulation [GO:0043312];aldehyde dehydrogenase [NAD(P)+] activity [GO:0004030];3-chloroa…
P49756	RNA-binding protein 25	58517	RBM25	regulation of alternative mRNA splicing, via spliceosome [GO:0000381];RNA splicing [GO:0008380];mRNA processing [GO:0006397];-;regulation of apoptotic process [GO:0042981]	-;RNA binding [GO:0003723];mRNA binding [GO:0003729]	-;cytoplasm [GO:0005737];nuclear speck [GO:0016607]	regulation of alternative mRNA splicing, via spliceosome [GO:0000381];RNA splicing [GO:0008380];mRNA processing [GO:0006397];-;regulation of apoptotic process [GO:0042981];-;RNA binding [GO:0003723];mRNA binding [GO:0003729];-;cytoplasm [GO:0005737];nuclear speck [GO:0016607]
P49591	Serine--tRNA ligase, cytoplasmic	6301	SARS1	selenocysteine metabolic process [GO:0016259];selenocysteinyl-tRNA(Sec) biosynthetic process [GO:0097056];seryl-tRNA aminoacylation [GO:0006434];negative regulation of transcription by RNA polymerase II [GO:0000122];translation [GO:0006412];tRNA aminoacylation for protein translation [GO:0006418];tRNA processing [GO:0008033];negative regulation of vascular endothelial growth factor production [GO…	tRNA binding [GO:0000049];RNA binding [GO:0003723];serine-tRNA ligase activity [GO:0004828];protein homodimerization activity [GO:0042803];RNA polymerase II cis-regulatory region sequence-specific DNA binding [GO:0000978];enzyme binding [GO:0019899];-;ATP binding [GO:0005524]	cytoplasm [GO:0005737];cytosol [GO:0005829];nucleus [GO:0005634];extracellular exosome [GO:0070062];-	selenocysteine metabolic process [GO:0016259];selenocysteinyl-tRNA(Sec) biosynthetic process [GO:0097056];seryl-tRNA aminoacylation [GO:0006434];negative regulation of transcription by RNA polymerase II [GO:0000122];translation [GO:0006412];tRNA aminoacylation for protein translation [GO:0006418];tRNA processing [GO:0008033];negative regulation of vascular endothelial growth factor production [GO…
P27487	Dipeptidyl peptidase 4	1803	DPP4	T cell activation [GO:0042110];endothelial cell migration [GO:0043542];proteolysis [GO:0006508];cell adhesion [GO:0007155];negative regulation of neutrophil chemotaxis [GO:0090024];locomotory exploration behavior [GO:0035641];positive regulation of cell population proliferation [GO:0008284];T cell costimulation [GO:0031295];regulation of cell-cell adhesion mediated by integrin [GO:0033632];-;nega…	chemorepellent activity [GO:0045499];protease binding [GO:0002020];signaling receptor binding [GO:0005102];serine-type endopeptidase activity [GO:0004252];virus receptor activity [GO:0001618];protein homodimerization activity [GO:0042803];aminopeptidase activity [GO:0004177];dipeptidyl-peptidase activity [GO:0008239];identical protein binding [GO:0042802];serine-type peptidase activity [GO:000823…	lysosomal membrane [GO:0005765];membrane raft [GO:0045121];membrane [GO:0016020];plasma membrane [GO:0005886];intercellular canaliculus [GO:0046581];endocytic vesicle [GO:0030139];cell surface [GO:0009986];focal adhesion [GO:0005925];integral component of membrane [GO:0016021];lamellipodium [GO:0030027];lamellipodium membrane [GO:0031258];extracellular exosome [GO:0070062];-;apical plasma membran…	T cell activation [GO:0042110];endothelial cell migration [GO:0043542];proteolysis [GO:0006508];cell adhesion [GO:0007155];negative regulation of neutrophil chemotaxis [GO:0090024];locomotory exploration behavior [GO:0035641];positive regulation of cell population proliferation [GO:0008284];T cell costimulation [GO:0031295];regulation of cell-cell adhesion mediated by integrin [GO:0033632];-;nega…
P49137	MAP kinase-activated protein kinase 2	9261	MAPKAPK2	toll-like receptor signaling pathway [GO:0002224];intracellular signal transduction [GO:0035556];regulation of interleukin-6 production [GO:0032675];inner ear development [GO:0048839];leukotriene metabolic process [GO:0006691];cellular response to vascular endothelial growth factor stimulus [GO:0035924];response to lipopolysaccharide [GO:0032496];response to cytokine [GO:0034097];regulation of tu…	calcium-dependent protein serine/threonine kinase activity [GO:0009931];calmodulin-dependent protein kinase activity [GO:0004683];mitogen-activated protein kinase binding [GO:0051019];calmodulin binding [GO:0005516];protein serine/threonine kinase activity [GO:0004674];protein serine kinase activity [GO:0106310];protein threonine kinase activity [GO:0106311];-;protein kinase activity [GO:0004672]…	nucleoplasm [GO:0005654];centrosome [GO:0005813];cytoplasm [GO:0005737];cytosol [GO:0005829];nucleus [GO:0005634];extracellular exosome [GO:0070062];-	toll-like receptor signaling pathway [GO:0002224];intracellular signal transduction [GO:0035556];regulation of interleukin-6 production [GO:0032675];inner ear development [GO:0048839];leukotriene metabolic process [GO:0006691];cellular response to vascular endothelial growth factor stimulus [GO:0035924];response to lipopolysaccharide [GO:0032496];response to cytokine [GO:0034097];regulation of tu…
P35606	Coatomer subunit beta'	9276	COPB2	endoplasmic reticulum to Golgi vesicle-mediated transport [GO:0006888];retrograde vesicle-mediated transport, Golgi to endoplasmic reticulum [GO:0006890];intra-Golgi vesicle-mediated transport [GO:0006891];intracellular protein transport [GO:0006886];-;toxin transport [GO:1901998]	-;structural molecule activity [GO:0005198]	Golgi membrane [GO:0000139];endoplasmic reticulum membrane [GO:0005789];cytosol [GO:0005829];COPI vesicle coat [GO:0030126];-;transport vesicle [GO:0030133]	endoplasmic reticulum to Golgi vesicle-mediated transport [GO:0006888];retrograde vesicle-mediated transport, Golgi to endoplasmic reticulum [GO:0006890];intra-Golgi vesicle-mediated transport [GO:0006891];intracellular protein transport [GO:0006886];-;toxin transport [GO:1901998];-;structural molecule activity [GO:0005198];Golgi membrane [GO:0000139];endoplasmic reticulum membrane [GO:0005789];c…
P54136	Arginine--tRNA ligase, cytoplasmic	5917	RARS1	-;arginyl-tRNA aminoacylation [GO:0006420];tRNA aminoacylation for protein translation [GO:0006418]	tRNA binding [GO:0000049];arginine-tRNA ligase activity [GO:0004814];cadherin binding [GO:0045296];arginine binding [GO:0034618];-;ATP binding [GO:0005524]	nucleoplasm [GO:0005654];cytoplasm [GO:0005737];cytosol [GO:0005829];membrane [GO:0016020];nucleus [GO:0005634];extracellular exosome [GO:0070062];-;aminoacyl-tRNA synthetase multienzyme complex [GO:0017101]	-;arginyl-tRNA aminoacylation [GO:0006420];tRNA aminoacylation for protein translation [GO:0006418];tRNA binding [GO:0000049];arginine-tRNA ligase activity [GO:0004814];cadherin binding [GO:0045296];arginine binding [GO:0034618];-;ATP binding [GO:0005524];nucleoplasm [GO:0005654];cytoplasm [GO:0005737];cytosol [GO:0005829];membrane [GO:0016020];nucleus [GO:0005634];extracellular exosome [GO:00700…
P51452	Dual specificity protein phosphatase 3	1845	DUSP3	negative regulation of epidermal growth factor receptor signaling pathway [GO:0042059];negative regulation of MAPK cascade [GO:0043409];cellular response to epidermal growth factor stimulus [GO:0071364];dephosphorylation [GO:0016311];peptidyl-tyrosine dephosphorylation [GO:0035335];positive regulation of mitotic cell cycle [GO:0045931];negative regulation of T cell receptor signaling pathway [GO:…	protein kinase binding [GO:0019901];phosphatase activity [GO:0016791];cytoskeletal protein binding [GO:0008092];protein serine phosphatase activity [GO:0106306];receptor tyrosine kinase binding [GO:0030971];protein threonine phosphatase activity [GO:0106307];protein tyrosine/serine/threonine phosphatase activity [GO:0008138];MAP kinase phosphatase activity [GO:0033549];-;protein tyrosine phosphat…	nucleoplasm [GO:0005654];immunological synapse [GO:0001772];cytosol [GO:0005829];nucleus [GO:0005634];-	negative regulation of epidermal growth factor receptor signaling pathway [GO:0042059];negative regulation of MAPK cascade [GO:0043409];cellular response to epidermal growth factor stimulus [GO:0071364];dephosphorylation [GO:0016311];peptidyl-tyrosine dephosphorylation [GO:0035335];positive regulation of mitotic cell cycle [GO:0045931];negative regulation of T cell receptor signaling pathway [GO:…
P31939	Bifunctional purine biosynthesis protein ATIC	471	ATIC	cerebral cortex development [GO:0021987];dihydrofolate metabolic process [GO:0046452];response to inorganic substance [GO:0010035];animal organ regeneration [GO:0031100];cerebellum development [GO:0021549];'de novo' IMP biosynthetic process [GO:0006189];purine ribonucleoside monophosphate biosynthetic process [GO:0009168];nucleoside metabolic process [GO:0009116];nucleobase-containing compound me…	protein homodimerization activity [GO:0042803];cadherin binding [GO:0045296];phosphoribosylaminoimidazolecarboxamide formyltransferase activity [GO:0004643];-;IMP cyclohydrolase activity [GO:0003937]	cytosol [GO:0005829];membrane [GO:0016020];plasma membrane [GO:0005886];extracellular exosome [GO:0070062];-	cerebral cortex development [GO:0021987];dihydrofolate metabolic process [GO:0046452];response to inorganic substance [GO:0010035];animal organ regeneration [GO:0031100];cerebellum development [GO:0021549];'de novo' IMP biosynthetic process [GO:0006189];purine ribonucleoside monophosphate biosynthetic process [GO:0009168];nucleoside metabolic process [GO:0009116];nucleobase-containing compound me…
P28799	Progranulin	2896	GRN	protein stabilization [GO:0050821];-;regulation of inflammatory response [GO:0050727];positive regulation of cell migration [GO:0030335];positive regulation of axon regeneration [GO:0048680];lysosomal transport [GO:0007041];positive regulation of protein folding [GO:1903334];positive regulation of angiogenesis [GO:0045766];lysosome organization [GO:0007040];positive regulation of inflammatory res…	RNA binding [GO:0003723];chaperone binding [GO:0051087];cytokine activity [GO:0005125];-;growth factor activity [GO:0008083]	endosome [GO:0005768];lysosomal membrane [GO:0005765];lysosome [GO:0005764];membrane [GO:0016020];plasma membrane [GO:0005886];endoplasmic reticulum [GO:0005783];extracellular space [GO:0005615];trans-Golgi network [GO:0005802];extracellular exosome [GO:0070062];-;azurophil granule lumen [GO:0035578];Golgi apparatus [GO:0005794];late endosome [GO:0005770];extracellular region [GO:0005576]	protein stabilization [GO:0050821];-;regulation of inflammatory response [GO:0050727];positive regulation of cell migration [GO:0030335];positive regulation of axon regeneration [GO:0048680];lysosomal transport [GO:0007041];positive regulation of protein folding [GO:1903334];positive regulation of angiogenesis [GO:0045766];lysosome organization [GO:0007040];positive regulation of inflammatory res…
P56378	ATP synthase subunit ATP5MJ, mitochondrial	9556	ATP5MJ	-	-	mitochondrial proton-transporting ATP synthase complex [GO:0005753];integral component of membrane [GO:0016021]	-;-;mitochondrial proton-transporting ATP synthase complex [GO:0005753];integral component of membrane [GO:0016021]
P49207	60S ribosomal protein L34	6164	RPL34	nuclear-transcribed mRNA catabolic process, nonsense-mediated decay [GO:0000184];translation [GO:0006412];SRP-dependent cotranslational protein targeting to membrane [GO:0006614];translational initiation [GO:0006413];viral transcription [GO:0019083];-;cytoplasmic translation [GO:0002181];rRNA processing [GO:0006364]	-;RNA binding [GO:0003723];cadherin binding [GO:0045296];structural constituent of ribosome [GO:0003735]	cytosol [GO:0005829];endoplasmic reticulum [GO:0005783];cytosolic ribosome [GO:0022626];extracellular exosome [GO:0070062];-;cytosolic large ribosomal subunit [GO:0022625]	nuclear-transcribed mRNA catabolic process, nonsense-mediated decay [GO:0000184];translation [GO:0006412];SRP-dependent cotranslational protein targeting to membrane [GO:0006614];translational initiation [GO:0006413];viral transcription [GO:0019083];-;cytoplasmic translation [GO:0002181];rRNA processing [GO:0006364];-;RNA binding [GO:0003723];cadherin binding [GO:0045296];structural constituent o…
P39900	Macrophage metalloelastase	4321	MMP12	negative regulation of transcription by RNA polymerase II [GO:0000122];-;protein import into nucleus [GO:0006606];positive regulation of epithelial cell proliferation involved in wound healing [GO:0060054];wound healing, spreading of epidermal cells [GO:0035313];positive regulation of type I interferon-mediated signaling pathway [GO:0060340];response to amyloid-beta [GO:1904645];extracellular mat…	core promoter sequence-specific DNA binding [GO:0001046];sequence-specific DNA binding [GO:0043565];metalloendopeptidase activity [GO:0004222];endopeptidase activity [GO:0004175];zinc ion binding [GO:0008270];collagen binding [GO:0005518];-;calcium ion binding [GO:0005509]	extracellular matrix [GO:0031012];cytoplasm [GO:0005737];nucleus [GO:0005634];extracellular space [GO:0005615];-;extracellular region [GO:0005576]	negative regulation of transcription by RNA polymerase II [GO:0000122];-;protein import into nucleus [GO:0006606];positive regulation of epithelial cell proliferation involved in wound healing [GO:0060054];wound healing, spreading of epidermal cells [GO:0035313];positive regulation of type I interferon-mediated signaling pathway [GO:0060340];response to amyloid-beta [GO:1904645];extracellular mat…
P60842	Eukaryotic initiation factor 4A-I	1973	EIF4A1	-;cytoplasmic translational initiation [GO:0002183];viral process [GO:0016032];translational initiation [GO:0006413]	translation initiation factor activity [GO:0003743];RNA binding [GO:0003723];RNA cap binding [GO:0000339];helicase activity [GO:0004386];translation factor activity, RNA binding [GO:0008135];double-stranded RNA binding [GO:0003725];-;mRNA binding [GO:0003729];RNA helicase activity [GO:0003724];ATP binding [GO:0005524]	eukaryotic translation initiation factor 4F complex [GO:0016281];cytoplasm [GO:0005737];cytosol [GO:0005829];membrane [GO:0016020];extracellular exosome [GO:0070062];-	-;cytoplasmic translational initiation [GO:0002183];viral process [GO:0016032];translational initiation [GO:0006413];translation initiation factor activity [GO:0003743];RNA binding [GO:0003723];RNA cap binding [GO:0000339];helicase activity [GO:0004386];translation factor activity, RNA binding [GO:0008135];double-stranded RNA binding [GO:0003725];-;mRNA binding [GO:0003729];RNA helicase activity …
P53999	Activated RNA polymerase II transcriptional coactivator p15	10923	SUB1	negative regulation of DNA metabolic process [GO:0051053];regulation of transcription by RNA polymerase II [GO:0006357];SMAD protein signal transduction [GO:0060395];positive regulation of transcription initiation from RNA polymerase II promoter [GO:0060261];-	transcription coactivator activity [GO:0003713];single-stranded DNA binding [GO:0003697];RNA binding [GO:0003723];identical protein binding [GO:0042802];RNA polymerase II cis-regulatory region sequence-specific DNA binding [GO:0000978];-	nucleoplasm [GO:0005654];transcription regulator complex [GO:0005667];nucleolus [GO:0005730];nucleus [GO:0005634];extracellular exosome [GO:0070062];-	negative regulation of DNA metabolic process [GO:0051053];regulation of transcription by RNA polymerase II [GO:0006357];SMAD protein signal transduction [GO:0060395];positive regulation of transcription initiation from RNA polymerase II promoter [GO:0060261];-;transcription coactivator activity [GO:0003713];single-stranded DNA binding [GO:0003697];RNA binding [GO:0003723];identical protein bindin…
P61353	60S ribosomal protein L27	6155	RPL27	nuclear-transcribed mRNA catabolic process, nonsense-mediated decay [GO:0000184];translation [GO:0006412];SRP-dependent cotranslational protein targeting to membrane [GO:0006614];translational initiation [GO:0006413];viral transcription [GO:0019083];-;cytoplasmic translation [GO:0002181];rRNA processing [GO:0006364]	-;RNA binding [GO:0003723];structural constituent of ribosome [GO:0003735]	nucleoplasm [GO:0005654];ribonucleoprotein complex [GO:1990904];ribosome [GO:0005840];cytosol [GO:0005829];membrane [GO:0016020];nucleolus [GO:0005730];cytoplasmic side of rough endoplasmic reticulum membrane [GO:0098556];focal adhesion [GO:0005925];nucleus [GO:0005634];cytosolic ribosome [GO:0022626];extracellular exosome [GO:0070062];-;cytosolic large ribosomal subunit [GO:0022625]	nuclear-transcribed mRNA catabolic process, nonsense-mediated decay [GO:0000184];translation [GO:0006412];SRP-dependent cotranslational protein targeting to membrane [GO:0006614];translational initiation [GO:0006413];viral transcription [GO:0019083];-;cytoplasmic translation [GO:0002181];rRNA processing [GO:0006364];-;RNA binding [GO:0003723];structural constituent of ribosome [GO:0003735];nucleo…
P62266	40S ribosomal protein S23	6228	RPS23	nuclear-transcribed mRNA catabolic process, nonsense-mediated decay [GO:0000184];translation [GO:0006412];stress granule assembly [GO:0034063];maintenance of translational fidelity [GO:1990145];SRP-dependent cotranslational protein targeting to membrane [GO:0006614];translational initiation [GO:0006413];viral transcription [GO:0019083];-;cytoplasmic translation [GO:0002181]	-;RNA binding [GO:0003723];structural constituent of ribosome [GO:0003735]	nucleoplasm [GO:0005654];ribosome [GO:0005840];polysomal ribosome [GO:0042788];cytosol [GO:0005829];-;membrane [GO:0016020];endoplasmic reticulum [GO:0005783];cytosolic ribosome [GO:0022626];rough endoplasmic reticulum [GO:0005791];cytosolic small ribosomal subunit [GO:0022627]	nuclear-transcribed mRNA catabolic process, nonsense-mediated decay [GO:0000184];translation [GO:0006412];stress granule assembly [GO:0034063];maintenance of translational fidelity [GO:1990145];SRP-dependent cotranslational protein targeting to membrane [GO:0006614];translational initiation [GO:0006413];viral transcription [GO:0019083];-;cytoplasmic translation [GO:0002181];-;RNA binding [GO:0003…
P62191	26S proteasome regulatory subunit 4	5700	PSMC1	T cell receptor signaling pathway [GO:0050852];transmembrane transport [GO:0055085];interleukin-1-mediated signaling pathway [GO:0070498];antigen processing and presentation of exogenous peptide antigen via MHC class I, TAP-dependent [GO:0002479];protein deubiquitination [GO:0016579];post-translational protein modification [GO:0043687];regulation of hematopoietic stem cell differentiation [GO:190…	ATP binding [GO:0005524];RNA binding [GO:0003723];TBP-class protein binding [GO:0017025];proteasome-activating ATPase activity [GO:0036402];-;ATPase activity [GO:0016887]	nucleoplasm [GO:0005654];cytosol [GO:0005829];membrane [GO:0016020];proteasome accessory complex [GO:0022624];nucleus [GO:0005634];proteasome regulatory particle, base subcomplex [GO:0008540];-;proteasome complex [GO:0000502]	T cell receptor signaling pathway [GO:0050852];transmembrane transport [GO:0055085];interleukin-1-mediated signaling pathway [GO:0070498];antigen processing and presentation of exogenous peptide antigen via MHC class I, TAP-dependent [GO:0002479];protein deubiquitination [GO:0016579];post-translational protein modification [GO:0043687];regulation of hematopoietic stem cell differentiation [GO:190…
P49792	E3 SUMO-protein ligase RanBP2	5903	RANBP2	viral transcription [GO:0019083];-;positive regulation of glucokinase activity [GO:0033133];mRNA export from nucleus [GO:0006406];response to amphetamine [GO:0001975];mitotic spindle organization [GO:0007052];viral life cycle [GO:0019058];NLS-bearing protein import into nucleus [GO:0006607];protein sumoylation [GO:0016925];protein folding [GO:0006457];regulation of gene silencing by miRNA [GO:006…	SUMO transferase activity [GO:0019789];RNA binding [GO:0003723];small GTPase binding [GO:0031267];protein-containing complex binding [GO:0044877];-;metal ion binding [GO:0046872]	nucleoplasm [GO:0005654];nuclear pore cytoplasmic filaments [GO:0044614];annulate lamellae [GO:0005642];nuclear envelope [GO:0005635];cytoplasm [GO:0005737];cytosol [GO:0005829];cytoplasmic periphery of the nuclear pore complex [GO:1990723];membrane [GO:0016020];nuclear pore nuclear basket [GO:0044615];nuclear membrane [GO:0031965];nuclear pore [GO:0005643];host cell [GO:0043657];-;mitochondrion …	viral transcription [GO:0019083];-;positive regulation of glucokinase activity [GO:0033133];mRNA export from nucleus [GO:0006406];response to amphetamine [GO:0001975];mitotic spindle organization [GO:0007052];viral life cycle [GO:0019058];NLS-bearing protein import into nucleus [GO:0006607];protein sumoylation [GO:0016925];protein folding [GO:0006457];regulation of gene silencing by miRNA [GO:006…
P62258	14-3-3 protein epsilon	7531	YWHAE	negative regulation of calcium ion transmembrane transporter activity [GO:1901020];intracellular signal transduction [GO:0035556];protein localization to nucleus [GO:0034504];G2/M transition of mitotic cell cycle [GO:0000086];ciliary basal body-plasma membrane docking [GO:0097711];-;negative regulation of peptidyl-serine dephosphorylation [GO:1902309];positive regulation of protein insertion into…	ubiquitin protein ligase binding [GO:0031625];potassium channel regulator activity [GO:0015459];protein heterodimerization activity [GO:0046982];RNA binding [GO:0003723];cadherin binding [GO:0045296];ion channel binding [GO:0044325];MHC class II protein complex binding [GO:0023026];identical protein binding [GO:0042802];histone deacetylase binding [GO:0042826];scaffold protein binding [GO:0097110…	kinesin complex [GO:0005871];cytoplasm [GO:0005737];cytosol [GO:0005829];mitochondrion [GO:0005739];membrane [GO:0016020];focal adhesion [GO:0005925];nucleus [GO:0005634];melanosome [GO:0042470];extracellular exosome [GO:0070062];-;glutamatergic synapse [GO:0098978];central region of growth cone [GO:0090724]	negative regulation of calcium ion transmembrane transporter activity [GO:1901020];intracellular signal transduction [GO:0035556];protein localization to nucleus [GO:0034504];G2/M transition of mitotic cell cycle [GO:0000086];ciliary basal body-plasma membrane docking [GO:0097711];-;negative regulation of peptidyl-serine dephosphorylation [GO:1902309];positive regulation of protein insertion into…
P62333	26S proteasome regulatory subunit 10B	5706	PSMC6	ubiquitin-dependent protein catabolic process [GO:0006511];T cell receptor signaling pathway [GO:0050852];positive regulation of RNA polymerase II transcription preinitiation complex assembly [GO:0045899];transmembrane transport [GO:0055085];interleukin-1-mediated signaling pathway [GO:0070498];antigen processing and presentation of exogenous peptide antigen via MHC class I, TAP-dependent [GO:000…	ATP binding [GO:0005524];identical protein binding [GO:0042802];proteasome-activating ATPase activity [GO:0036402];protein-macromolecule adaptor activity [GO:0030674];-;ATPase activity [GO:0016887]	nucleoplasm [GO:0005654];cytosol [GO:0005829];membrane [GO:0016020];proteasome accessory complex [GO:0022624];nucleus [GO:0005634];proteasome regulatory particle, base subcomplex [GO:0008540];extracellular exosome [GO:0070062];-;cytosolic proteasome complex [GO:0031597];proteasome complex [GO:0000502]	ubiquitin-dependent protein catabolic process [GO:0006511];T cell receptor signaling pathway [GO:0050852];positive regulation of RNA polymerase II transcription preinitiation complex assembly [GO:0045899];transmembrane transport [GO:0055085];interleukin-1-mediated signaling pathway [GO:0070498];antigen processing and presentation of exogenous peptide antigen via MHC class I, TAP-dependent [GO:000…
P62633	Cellular nucleic acid-binding protein	7555	CNBP	positive regulation of cytoplasmic translation [GO:2000767];positive regulation of transcription, DNA-templated [GO:0045893];negative regulation of transcription by RNA polymerase II [GO:0000122];regulation of transcription, DNA-templated [GO:0006355];G-quadruplex DNA formation [GO:0071919];positive regulation of cell population proliferation [GO:0008284];cholesterol homeostasis [GO:0042632];posi…	single-stranded DNA binding [GO:0003697];RNA binding [GO:0003723];translation regulator activity [GO:0045182];G-quadruplex DNA binding [GO:0051880];zinc ion binding [GO:0008270];single-stranded RNA binding [GO:0003727];-;mRNA binding [GO:0003729]	cytoplasm [GO:0005737];cytosol [GO:0005829];endoplasmic reticulum [GO:0005783];nucleus [GO:0005634];-	positive regulation of cytoplasmic translation [GO:2000767];positive regulation of transcription, DNA-templated [GO:0045893];negative regulation of transcription by RNA polymerase II [GO:0000122];regulation of transcription, DNA-templated [GO:0006355];G-quadruplex DNA formation [GO:0071919];positive regulation of cell population proliferation [GO:0008284];cholesterol homeostasis [GO:0042632];posi…
P82979	SAP domain-containing ribonucleoprotein	84324	SARNP	regulation of translation [GO:0006417];mRNA export from nucleus [GO:0006406];poly(A)+ mRNA export from nucleus [GO:0016973];-;mRNA 3'-end processing [GO:0031124];RNA export from nucleus [GO:0006405]	-;RNA binding [GO:0003723];DNA binding [GO:0003677]	nucleoplasm [GO:0005654];nuclear speck [GO:0016607];nucleus [GO:0005634];cytoplasmic ribonucleoprotein granule [GO:0036464];transcription export complex [GO:0000346];-	regulation of translation [GO:0006417];mRNA export from nucleus [GO:0006406];poly(A)+ mRNA export from nucleus [GO:0016973];-;mRNA 3'-end processing [GO:0031124];RNA export from nucleus [GO:0006405];-;RNA binding [GO:0003723];DNA binding [GO:0003677];nucleoplasm [GO:0005654];nuclear speck [GO:0016607];nucleus [GO:0005634];cytoplasmic ribonucleoprotein granule [GO:0036464];transcription export com…
P61081	NEDD8-conjugating enzyme Ubc12	9040	UBE2M	protein neddylation [GO:0045116];positive regulation of neuron apoptotic process [GO:0043525];cellular protein modification process [GO:0006464];post-translational protein modification [GO:0043687];-	-;NEDD8 transferase activity [GO:0019788];ubiquitin-protein transferase activity [GO:0004842];ATP binding [GO:0005524]	nucleoplasm [GO:0005654];cytosol [GO:0005829];nucleus [GO:0005634];-	protein neddylation [GO:0045116];positive regulation of neuron apoptotic process [GO:0043525];cellular protein modification process [GO:0006464];post-translational protein modification [GO:0043687];-;-;NEDD8 transferase activity [GO:0019788];ubiquitin-protein transferase activity [GO:0004842];ATP binding [GO:0005524];nucleoplasm [GO:0005654];cytosol [GO:0005829];nucleus [GO:0005634];-
P62913	60S ribosomal protein L11	6135	RPL11	positive regulation of gene expression [GO:0010628];protein stabilization [GO:0050821];protein localization to nucleus [GO:0034504];ribosomal large subunit biogenesis [GO:0042273];viral transcription [GO:0019083];-;cytoplasmic translation [GO:0002181];rRNA processing [GO:0006364];negative regulation of ubiquitin protein ligase activity [GO:1904667];protein targeting [GO:0006605];positive regulati…	ubiquitin protein ligase binding [GO:0031625];RNA binding [GO:0003723];5S rRNA binding [GO:0008097];ubiquitin ligase inhibitor activity [GO:1990948];structural constituent of ribosome [GO:0003735];-	nucleoplasm [GO:0005654];polysomal ribosome [GO:0042788];cytoplasm [GO:0005737];cytosol [GO:0005829];membrane [GO:0016020];nucleolus [GO:0005730];cytosolic ribosome [GO:0022626];protein-containing complex [GO:0032991];extracellular exosome [GO:0070062];-;cytosolic large ribosomal subunit [GO:0022625]	positive regulation of gene expression [GO:0010628];protein stabilization [GO:0050821];protein localization to nucleus [GO:0034504];ribosomal large subunit biogenesis [GO:0042273];viral transcription [GO:0019083];-;cytoplasmic translation [GO:0002181];rRNA processing [GO:0006364];negative regulation of ubiquitin protein ligase activity [GO:1904667];protein targeting [GO:0006605];positive regulati…
Q00688	Peptidyl-prolyl cis-trans isomerase FKBP3	2287	FKBP3	-	signaling receptor activity [GO:0038023];FK506 binding [GO:0005528];peptidyl-prolyl cis-trans isomerase activity [GO:0003755];RNA binding [GO:0003723];-	-;nucleus [GO:0005634]	-;signaling receptor activity [GO:0038023];FK506 binding [GO:0005528];peptidyl-prolyl cis-trans isomerase activity [GO:0003755];RNA binding [GO:0003723];-;-;nucleus [GO:0005634]
P62899	60S ribosomal protein L31	6160	RPL31	nuclear-transcribed mRNA catabolic process, nonsense-mediated decay [GO:0000184];translation [GO:0006412];SRP-dependent cotranslational protein targeting to membrane [GO:0006614];translational initiation [GO:0006413];viral transcription [GO:0019083];-;cytoplasmic translation [GO:0002181];rRNA processing [GO:0006364]	-;RNA binding [GO:0003723];structural constituent of ribosome [GO:0003735]	polysomal ribosome [GO:0042788];cytosol [GO:0005829];membrane [GO:0016020];focal adhesion [GO:0005925];cytosolic ribosome [GO:0022626];extracellular exosome [GO:0070062];-;cytosolic large ribosomal subunit [GO:0022625]	nuclear-transcribed mRNA catabolic process, nonsense-mediated decay [GO:0000184];translation [GO:0006412];SRP-dependent cotranslational protein targeting to membrane [GO:0006614];translational initiation [GO:0006413];viral transcription [GO:0019083];-;cytoplasmic translation [GO:0002181];rRNA processing [GO:0006364];-;RNA binding [GO:0003723];structural constituent of ribosome [GO:0003735];polyso…
P60900	Proteasome subunit alpha type-6	5687	PSMA6	T cell receptor signaling pathway [GO:0050852];transmembrane transport [GO:0055085];interleukin-1-mediated signaling pathway [GO:0070498];antigen processing and presentation of exogenous peptide antigen via MHC class I, TAP-dependent [GO:0002479];protein deubiquitination [GO:0016579];post-translational protein modification [GO:0043687];regulation of hematopoietic stem cell differentiation [GO:190…	purine ribonucleoside triphosphate binding [GO:0035639];RNA binding [GO:0003723];endopeptidase activity [GO:0004175];-;NF-kappaB binding [GO:0051059]	myofibril [GO:0030016];nucleoplasm [GO:0005654];P-body [GO:0000932];sarcomere [GO:0030017];proteasome core complex [GO:0005839];cytoplasm [GO:0005737];cytosol [GO:0005829];nucleus [GO:0005634];nuclear matrix [GO:0016363];proteasome core complex, alpha-subunit complex [GO:0019773];extracellular exosome [GO:0070062];-;polysome [GO:0005844];proteasome complex [GO:0000502]	T cell receptor signaling pathway [GO:0050852];transmembrane transport [GO:0055085];interleukin-1-mediated signaling pathway [GO:0070498];antigen processing and presentation of exogenous peptide antigen via MHC class I, TAP-dependent [GO:0002479];protein deubiquitination [GO:0016579];post-translational protein modification [GO:0043687];regulation of hematopoietic stem cell differentiation [GO:190…
P62805	Histone H4	121504554313829483598360836183628363836483658366836783688370	H4C1H4C2H4C3H4C4H4C5H4C6H4C8H4C9H4C11H4C12H4C13H4C14H4C15H4-16	rDNA heterochromatin assembly [GO:0000183];negative regulation of DNA recombination at telomere [GO:0048239];-;CENP-A containing nucleosome assembly [GO:0034080];regulation of androgen receptor signaling pathway [GO:0060765];telomere capping [GO:0016233];double-strand break repair via nonhomologous end joining [GO:0006303];depurination [GO:0045007];positive regulation of histone exchange [GO:1900…	protein heterodimerization activity [GO:0046982];RNA binding [GO:0003723];DNA binding [GO:0003677];protein domain specific binding [GO:0019904];-	nucleoplasm [GO:0005654];membrane [GO:0016020];nuclear chromosome [GO:0000228];nucleosome [GO:0000786];nucleus [GO:0005634];protein-containing complex [GO:0032991];extracellular exosome [GO:0070062];-;chromosome, telomeric region [GO:0000781];extracellular region [GO:0005576]	rDNA heterochromatin assembly [GO:0000183];negative regulation of DNA recombination at telomere [GO:0048239];-;CENP-A containing nucleosome assembly [GO:0034080];regulation of androgen receptor signaling pathway [GO:0060765];telomere capping [GO:0016233];double-strand break repair via nonhomologous end joining [GO:0006303];depurination [GO:0045007];positive regulation of histone exchange [GO:1900…
Q00765	Receptor expression-enhancing protein 5	7905	REEP5	-;regulation of intracellular transport [GO:0032386];endoplasmic reticulum organization [GO:0007029]	-	-;endoplasmic reticulum [GO:0005783];endoplasmic reticulum tubular network [GO:0071782];integral component of membrane [GO:0016021]	-;regulation of intracellular transport [GO:0032386];endoplasmic reticulum organization [GO:0007029];-;-;endoplasmic reticulum [GO:0005783];endoplasmic reticulum tubular network [GO:0071782];integral component of membrane [GO:0016021]
P62277	40S ribosomal protein S13	6207	RPS13	nuclear-transcribed mRNA catabolic process, nonsense-mediated decay [GO:0000184];negative regulation of RNA splicing [GO:0033119];translation [GO:0006412];SRP-dependent cotranslational protein targeting to membrane [GO:0006614];translational initiation [GO:0006413];viral transcription [GO:0019083];-;cytoplasmic translation [GO:0002181]	small ribosomal subunit rRNA binding [GO:0070181];mRNA 5'-UTR binding [GO:0048027];RNA binding [GO:0003723];structural constituent of ribosome [GO:0003735];-;mRNA binding [GO:0003729]	nucleoplasm [GO:0005654];ribosome [GO:0005840];postsynaptic density [GO:0014069];cytosol [GO:0005829];membrane [GO:0016020];nucleolus [GO:0005730];focal adhesion [GO:0005925];nucleus [GO:0005634];cytosolic ribosome [GO:0022626];extracellular exosome [GO:0070062];-;cytosolic small ribosomal subunit [GO:0022627]	nuclear-transcribed mRNA catabolic process, nonsense-mediated decay [GO:0000184];negative regulation of RNA splicing [GO:0033119];translation [GO:0006412];SRP-dependent cotranslational protein targeting to membrane [GO:0006614];translational initiation [GO:0006413];viral transcription [GO:0019083];-;cytoplasmic translation [GO:0002181];small ribosomal subunit rRNA binding [GO:0070181];mRNA 5'-UTR…
P62318	Small nuclear ribonucleoprotein Sm D3	6634	SNRPD3	RNA splicing [GO:0008380];termination of RNA polymerase II transcription [GO:0006369];histone mRNA metabolic process [GO:0008334];protein methylation [GO:0006479];mRNA splicing, via spliceosome [GO:0000398];spliceosomal snRNP assembly [GO:0000387];import into nucleus [GO:0051170];-	RNA binding [GO:0003723];U7 snRNA binding [GO:0071209];telomerase RNA binding [GO:0070034];enzyme binding [GO:0019899];-;histone pre-mRNA DCP binding [GO:0071208]	precatalytic spliceosome [GO:0071011];U4 snRNP [GO:0005687];small nuclear ribonucleoprotein complex [GO:0030532];nucleus [GO:0005634];U4/U6 x U5 tri-snRNP complex [GO:0046540];U1 snRNP [GO:0005685];commitment complex [GO:0000243];-;U2-type precatalytic spliceosome [GO:0071005];cytosol [GO:0005829];nucleoplasm [GO:0005654];methylosome [GO:0034709];pICln-Sm protein complex [GO:0034715];U12-type spl…	RNA splicing [GO:0008380];termination of RNA polymerase II transcription [GO:0006369];histone mRNA metabolic process [GO:0008334];protein methylation [GO:0006479];mRNA splicing, via spliceosome [GO:0000398];spliceosomal snRNP assembly [GO:0000387];import into nucleus [GO:0051170];-;RNA binding [GO:0003723];U7 snRNA binding [GO:0071209];telomerase RNA binding [GO:0070034];enzyme binding [GO:001989…
P78556	C-C motif chemokine 20	6364	CCL20	cell-cell signaling [GO:0007267];killing of cells of other organism [GO:0031640];positive regulation of T cell migration [GO:2000406];antimicrobial humoral immune response mediated by antimicrobial peptide [GO:0061844];cellular response to interleukin-1 [GO:0071347];-;thymocyte migration [GO:0072679];immune response [GO:0006955];defense response to bacterium [GO:0042742];inflammatory response [GO…	-;CCR chemokine receptor binding [GO:0048020];chemokine activity [GO:0008009];CCR6 chemokine receptor binding [GO:0031731]	-;extracellular space [GO:0005615];extracellular region [GO:0005576]	cell-cell signaling [GO:0007267];killing of cells of other organism [GO:0031640];positive regulation of T cell migration [GO:2000406];antimicrobial humoral immune response mediated by antimicrobial peptide [GO:0061844];cellular response to interleukin-1 [GO:0071347];-;thymocyte migration [GO:0072679];immune response [GO:0006955];defense response to bacterium [GO:0042742];inflammatory response [GO…
Q02750	Dual specificity mitogen-activated protein kinase kinase 1	5604	MAP2K1	placenta blood vessel development [GO:0060674];thyroid gland development [GO:0030878];keratinocyte differentiation [GO:0030216];positive regulation of gene expression [GO:0010628];heart development [GO:0007507];regulation of early endosome to late endosome transport [GO:2000641];peptidyl-threonine phosphorylation [GO:0018107];-;positive regulation of production of miRNAs involved in gene silencin…	protein serine/threonine kinase activator activity [GO:0043539];MAP-kinase scaffold activity [GO:0005078];transmembrane receptor protein tyrosine kinase activity [GO:0004714];protein serine/threonine kinase activity [GO:0004674];protein N-terminus binding [GO:0047485];protein serine/threonine/tyrosine kinase activity [GO:0004712];protein serine kinase activity [GO:0106310];protein C-terminus bind…	early endosome [GO:0005769];cytosol [GO:0005829];plasma membrane [GO:0005886];focal adhesion [GO:0005925];endoplasmic reticulum [GO:0005783];nucleus [GO:0005634];-;mitochondrion [GO:0005739];Golgi apparatus [GO:0005794];late endosome [GO:0005770];microtubule organizing center [GO:0005815]	placenta blood vessel development [GO:0060674];thyroid gland development [GO:0030878];keratinocyte differentiation [GO:0030216];positive regulation of gene expression [GO:0010628];heart development [GO:0007507];regulation of early endosome to late endosome transport [GO:2000641];peptidyl-threonine phosphorylation [GO:0018107];-;positive regulation of production of miRNAs involved in gene silencin…
Q04917	14-3-3 protein eta	7533	YWHAH	regulation of neuron differentiation [GO:0045664];positive regulation of protein insertion into mitochondrial membrane involved in apoptotic signaling pathway [GO:1900740];regulation of synaptic plasticity [GO:0048167];glucocorticoid catabolic process [GO:0006713];positive regulation of transcription, DNA-templated [GO:0045893];negative regulation of dendrite morphogenesis [GO:0050774];regulation…	actin binding [GO:0003779];sodium channel regulator activity [GO:0017080];protein heterodimerization activity [GO:0046982];ion channel binding [GO:0044325];glucocorticoid receptor binding [GO:0035259];identical protein binding [GO:0042802];enzyme binding [GO:0019899];protein domain specific binding [GO:0019904];-;insulin-like growth factor receptor binding [GO:0005159]	cytoplasm [GO:0005737];cytosol [GO:0005829];plasma membrane [GO:0005886];intercalated disc [GO:0014704];extracellular exosome [GO:0070062];-;mitochondrion [GO:0005739]	regulation of neuron differentiation [GO:0045664];positive regulation of protein insertion into mitochondrial membrane involved in apoptotic signaling pathway [GO:1900740];regulation of synaptic plasticity [GO:0048167];glucocorticoid catabolic process [GO:0006713];positive regulation of transcription, DNA-templated [GO:0045893];negative regulation of dendrite morphogenesis [GO:0050774];regulation…
Q08188	Protein-glutamine gamma-glutamyltransferase E	7053	TGM3	keratinization [GO:0031424];peptide cross-linking [GO:0018149];cell envelope organization [GO:0043163];hair follicle morphogenesis [GO:0031069];keratinocyte differentiation [GO:0030216];cellular protein modification process [GO:0006464];-	protein-glutamine gamma-glutamyltransferase activity [GO:0003810];transferase activity, transferring acyl groups [GO:0016746];-;calcium ion binding [GO:0005509];structural molecule activity [GO:0005198];catalytic activity [GO:0003824]	cytoplasm [GO:0005737];extrinsic component of cytoplasmic side of plasma membrane [GO:0031234];protein-containing complex [GO:0032991];extracellular exosome [GO:0070062];-	keratinization [GO:0031424];peptide cross-linking [GO:0018149];cell envelope organization [GO:0043163];hair follicle morphogenesis [GO:0031069];keratinocyte differentiation [GO:0030216];cellular protein modification process [GO:0006464];-;protein-glutamine gamma-glutamyltransferase activity [GO:0003810];transferase activity, transferring acyl groups [GO:0016746];-;calcium ion binding [GO:0005509]…
P62491	Ras-related protein Rab-11A	8766	RAB11A	regulation of protein transport [GO:0051223];exocytosis [GO:0006887];regulation of long-term neuronal synaptic plasticity [GO:0048169];plasma membrane to endosome transport [GO:0048227];post-translational protein modification [GO:0043687];ciliary basal body-plasma membrane docking [GO:0097711];establishment of protein localization to organelle [GO:0072594];regulation of cytokinesis [GO:0032465];-…	syntaxin binding [GO:0019905];microtubule binding [GO:0008017];GTPase activity [GO:0003924];myosin V binding [GO:0031489];GTP binding [GO:0005525];-	Schaffer collateral - CA1 synapse [GO:0098685];cytoplasmic vesicle [GO:0031410];extracellular exosome [GO:0070062];-;phagocytic vesicle [GO:0045335];multivesicular body [GO:0005771];endosome [GO:0005768];cytosol [GO:0005829];recycling endosome membrane [GO:0055038];axon [GO:0030424];protein-containing complex [GO:0032991];perinuclear region of cytoplasm [GO:0048471];cytoplasmic vesicle membrane […	regulation of protein transport [GO:0051223];exocytosis [GO:0006887];regulation of long-term neuronal synaptic plasticity [GO:0048169];plasma membrane to endosome transport [GO:0048227];post-translational protein modification [GO:0043687];ciliary basal body-plasma membrane docking [GO:0097711];establishment of protein localization to organelle [GO:0072594];regulation of cytokinesis [GO:0032465];-…
Q04637	Eukaryotic translation initiation factor 4 gamma 1	1981	EIF4G1	energy homeostasis [GO:0097009];positive regulation of eukaryotic translation initiation factor 4F complex assembly [GO:1905537];-;regulation of mRNA stability [GO:0043488];behavioral fear response [GO:0001662];cellular macromolecule biosynthetic process [GO:0034645];negative regulation of neuron death [GO:1901215];regulation of cellular response to stress [GO:0080135];positive regulation of cell…	eukaryotic initiation factor 4E binding [GO:0008190];translation initiation factor activity [GO:0003743];RNA binding [GO:0003723];molecular adaptor activity [GO:0060090];identical protein binding [GO:0042802];translation factor activity, RNA binding [GO:0008135];translation initiation factor binding [GO:0031369];-;mRNA binding [GO:0003729];ATP binding [GO:0005524]	cytoplasmic stress granule [GO:0010494];eukaryotic translation initiation factor 4F complex [GO:0016281];cytoplasm [GO:0005737];cytosol [GO:0005829];membrane [GO:0016020];nucleus [GO:0005634];-;polysome [GO:0005844]	energy homeostasis [GO:0097009];positive regulation of eukaryotic translation initiation factor 4F complex assembly [GO:1905537];-;regulation of mRNA stability [GO:0043488];behavioral fear response [GO:0001662];cellular macromolecule biosynthetic process [GO:0034645];negative regulation of neuron death [GO:1901215];regulation of cellular response to stress [GO:0080135];positive regulation of cell…
Q00722	1-phosphatidylinositol 4,5-bisphosphate phosphodiesterase beta-2	5330	PLCB2	phosphatidylinositol metabolic process [GO:0046488];sensory perception of bitter taste [GO:0050913];lipid catabolic process [GO:0016042];Wnt signaling pathway, calcium modulating pathway [GO:0007223];inositol phosphate metabolic process [GO:0043647];activation of phospholipase C activity [GO:0007202];G protein-coupled receptor signaling pathway [GO:0007186];-;phospholipid metabolic process [GO:00…	-;calcium ion binding [GO:0005509];phosphatidylinositol phospholipase C activity [GO:0004435];phospholipase C activity [GO:0004629]	-;cytosol [GO:0005829]	phosphatidylinositol metabolic process [GO:0046488];sensory perception of bitter taste [GO:0050913];lipid catabolic process [GO:0016042];Wnt signaling pathway, calcium modulating pathway [GO:0007223];inositol phosphate metabolic process [GO:0043647];activation of phospholipase C activity [GO:0007202];G protein-coupled receptor signaling pathway [GO:0007186];-;phospholipid metabolic process [GO:00…
Q06520	Sulfotransferase 2A1	6822	SULT2A1	lipid catabolic process [GO:0016042];ethanol catabolic process [GO:0006068];cholesterol metabolic process [GO:0008203];regulation of metabolic process [GO:0019222];thyroid hormone metabolic process [GO:0042403];xenobiotic metabolic process [GO:0006805];3'-phosphoadenosine 5'-phosphosulfate metabolic process [GO:0050427];sulfation [GO:0051923];-;steroid metabolic process [GO:0008202];bile acid cat…	steroid sulfotransferase activity [GO:0050294];alcohol sulfotransferase activity [GO:0004027];sulfotransferase activity [GO:0008146];-;bile-salt sulfotransferase activity [GO:0047704];3'-phosphoadenosine 5'-phosphosulfate binding [GO:0050656]	-;cytoplasm [GO:0005737];cytosol [GO:0005829]	lipid catabolic process [GO:0016042];ethanol catabolic process [GO:0006068];cholesterol metabolic process [GO:0008203];regulation of metabolic process [GO:0019222];thyroid hormone metabolic process [GO:0042403];xenobiotic metabolic process [GO:0006805];3'-phosphoadenosine 5'-phosphosulfate metabolic process [GO:0050427];sulfation [GO:0051923];-;steroid metabolic process [GO:0008202];bile acid cat…
Q01469	Fatty acid-binding protein 5	2171	FABP5	epidermis development [GO:0008544];positive regulation of peroxisome proliferator activated receptor signaling pathway [GO:0035360];lipid transport across blood-brain barrier [GO:1990379];lipid metabolic process [GO:0006629];negative regulation of glucose transmembrane transport [GO:0010829];regulation of prostaglandin biosynthetic process [GO:0031392];phosphatidylcholine biosynthetic process [GO…	long-chain fatty acid transporter activity [GO:0005324];identical protein binding [GO:0042802];lipid binding [GO:0008289];-;retinoic acid binding [GO:0001972];fatty acid binding [GO:0005504]	nucleoplasm [GO:0005654];synapse [GO:0045202];postsynaptic density [GO:0014069];secretory granule membrane [GO:0030667];cytoplasm [GO:0005737];cytosol [GO:0005829];plasma membrane [GO:0005886];nucleus [GO:0005634];extracellular exosome [GO:0070062];-;azurophil granule lumen [GO:0035578];extracellular region [GO:0005576]	epidermis development [GO:0008544];positive regulation of peroxisome proliferator activated receptor signaling pathway [GO:0035360];lipid transport across blood-brain barrier [GO:1990379];lipid metabolic process [GO:0006629];negative regulation of glucose transmembrane transport [GO:0010829];regulation of prostaglandin biosynthetic process [GO:0031392];phosphatidylcholine biosynthetic process [GO…
Q13541	Eukaryotic translation initiation factor 4E-binding protein 1	1978	EIF4EBP1	response to amino acid starvation [GO:1990928];response to ethanol [GO:0045471];positive regulation of mitotic cell cycle [GO:0045931];lung development [GO:0030324];G1/S transition of mitotic cell cycle [GO:0000082];response to ischemia [GO:0002931];negative regulation of protein-containing complex assembly [GO:0031333];-;TOR signaling [GO:0031929];cellular response to hypoxia [GO:0071456];negati…	-;translation repressor activity [GO:0030371];eukaryotic initiation factor 4E binding [GO:0008190];protein phosphatase 2A binding [GO:0051721]	postsynaptic cytosol [GO:0099524];cytoplasm [GO:0005737];cytosol [GO:0005829];nucleus [GO:0005634];protein-containing complex [GO:0032991];-;glutamatergic synapse [GO:0098978]	response to amino acid starvation [GO:1990928];response to ethanol [GO:0045471];positive regulation of mitotic cell cycle [GO:0045931];lung development [GO:0030324];G1/S transition of mitotic cell cycle [GO:0000082];response to ischemia [GO:0002931];negative regulation of protein-containing complex assembly [GO:0031333];-;TOR signaling [GO:0031929];cellular response to hypoxia [GO:0071456];negati…
Q13242	Serine/arginine-rich splicing factor 9	8683	SRSF9	negative regulation of mRNA splicing, via spliceosome [GO:0048025];response to toxic substance [GO:0009636];mRNA export from nucleus [GO:0006406];alternative mRNA splicing, via spliceosome [GO:0000380];mRNA splicing, via spliceosome [GO:0000398];response to alkaloid [GO:0043279];mRNA processing [GO:0006397];-;mRNA 3'-end processing [GO:0031124];RNA export from nucleus [GO:0006405];mRNA splice sit…	-;RNA binding [GO:0003723];protein domain specific binding [GO:0019904]	-;nucleoplasm [GO:0005654];nucleolus [GO:0005730];nuclear speck [GO:0016607]	negative regulation of mRNA splicing, via spliceosome [GO:0048025];response to toxic substance [GO:0009636];mRNA export from nucleus [GO:0006406];alternative mRNA splicing, via spliceosome [GO:0000380];mRNA splicing, via spliceosome [GO:0000398];response to alkaloid [GO:0043279];mRNA processing [GO:0006397];-;mRNA 3'-end processing [GO:0031124];RNA export from nucleus [GO:0006405];mRNA splice sit…
Q13459	Unconventional myosin-IXb	4650	MYO9B	regulation of Rho protein signal transduction [GO:0035023];Rho protein signal transduction [GO:0007266];regulation of small GTPase mediated signal transduction [GO:0051056];actin filament-based movement [GO:0030048];-;Roundabout signaling pathway [GO:0035385]	actin binding [GO:0003779];calmodulin binding [GO:0005516];Roundabout binding [GO:0048495];small GTPase binding [GO:0031267];GTPase activator activity [GO:0005096];microfilament motor activity [GO:0000146];ADP binding [GO:0043531];ATPase activity [GO:0016887];-;metal ion binding [GO:0046872];ATP binding [GO:0005524]	actin cytoskeleton [GO:0015629];cytoplasm [GO:0005737];cell cortex [GO:0005938];cytosol [GO:0005829];membrane [GO:0016020];perinuclear region of cytoplasm [GO:0048471];myosin complex [GO:0016459];-;actin filament [GO:0005884]	regulation of Rho protein signal transduction [GO:0035023];Rho protein signal transduction [GO:0007266];regulation of small GTPase mediated signal transduction [GO:0051056];actin filament-based movement [GO:0030048];-;Roundabout signaling pathway [GO:0035385];actin binding [GO:0003779];calmodulin binding [GO:0005516];Roundabout binding [GO:0048495];small GTPase binding [GO:0031267];GTPase activat…
Q15274	Nicotinate-nucleotide pyrophosphorylase [carboxylating]	23475	QPRT	-;quinolinate catabolic process [GO:0034213];NAD metabolic process [GO:0019674];NAD biosynthetic process [GO:0009435]	-;identical protein binding [GO:0042802];nicotinate-nucleotide diphosphorylase (carboxylating) activity [GO:0004514]	cytoplasm [GO:0005737];cytosol [GO:0005829];extracellular exosome [GO:0070062];-;catalytic complex [GO:1902494]	-;quinolinate catabolic process [GO:0034213];NAD metabolic process [GO:0019674];NAD biosynthetic process [GO:0009435];-;identical protein binding [GO:0042802];nicotinate-nucleotide diphosphorylase (carboxylating) activity [GO:0004514];cytoplasm [GO:0005737];cytosol [GO:0005829];extracellular exosome [GO:0070062];-;catalytic complex [GO:1902494]
Q14914	Prostaglandin reductase 1	22949	PTGR1	response to antineoplastic agent [GO:0097327];leukotriene metabolic process [GO:0006691];prostaglandin metabolic process [GO:0006693];lipoxin A4 metabolic process [GO:2001302];leukotriene B4 metabolic process [GO:0036102];-	13-lipoxin reductase activity [GO:0036185];15-oxoprostaglandin 13-oxidase activity [GO:0047522];2-alkenal reductase (NADP+) activity [GO:0035798];13-prostaglandin reductase activity [GO:0036132];-;leukotriene B4 12-hydroxy dehydrogenase activity [GO:0097257]	-;cytoplasm [GO:0005737];extracellular exosome [GO:0070062]	response to antineoplastic agent [GO:0097327];leukotriene metabolic process [GO:0006691];prostaglandin metabolic process [GO:0006693];lipoxin A4 metabolic process [GO:2001302];leukotriene B4 metabolic process [GO:0036102];-;13-lipoxin reductase activity [GO:0036185];15-oxoprostaglandin 13-oxidase activity [GO:0047522];2-alkenal reductase (NADP+) activity [GO:0035798];13-prostaglandin reductase ac…
Q13838	Spliceosome RNA helicase DDX39B	7919	DDX39B	positive regulation of translation [GO:0045727];viral mRNA export from host cell nucleus [GO:0046784];RNA secondary structure unwinding [GO:0010501];RNA splicing [GO:0008380];positive regulation of DNA-templated transcription, elongation [GO:0032786];negative regulation of DNA damage checkpoint [GO:2000002];mRNA export from nucleus [GO:0006406];liver development [GO:0001889];mRNA splicing, via sp…	ATP binding [GO:0005524];U4 snRNA binding [GO:0030621];RNA binding [GO:0003723];protein-containing complex binding [GO:0044877];ATP-dependent protein binding [GO:0043008];identical protein binding [GO:0042802];-;ATPase activity, acting on RNA [GO:0008186];U6 snRNA binding [GO:0017070];RNA helicase activity [GO:0003724];ATPase activity [GO:0016887]	nucleoplasm [GO:0005654];cytoplasm [GO:0005737];nuclear speck [GO:0016607];spliceosomal complex [GO:0005681];nucleus [GO:0005634];nuclear matrix [GO:0016363];transcription export complex [GO:0000346];-	positive regulation of translation [GO:0045727];viral mRNA export from host cell nucleus [GO:0046784];RNA secondary structure unwinding [GO:0010501];RNA splicing [GO:0008380];positive regulation of DNA-templated transcription, elongation [GO:0032786];negative regulation of DNA damage checkpoint [GO:2000002];mRNA export from nucleus [GO:0006406];liver development [GO:0001889];mRNA splicing, via sp…
Q15631	Translin	7247	TSN	-;DNA recombination [GO:0006310];production of siRNA involved in RNA interference [GO:0030422]	single-stranded DNA binding [GO:0003697];RNA binding [GO:0003723];endoribonuclease activity [GO:0004521];DNA binding [GO:0003677];protein-containing complex binding [GO:0044877];sequence-specific DNA binding [GO:0043565];identical protein binding [GO:0042802];-	nucleoplasm [GO:0005654];cytoplasm [GO:0005737];cytosol [GO:0005829];endoplasmic reticulum [GO:0005783];nucleus [GO:0005634];-	-;DNA recombination [GO:0006310];production of siRNA involved in RNA interference [GO:0030422];single-stranded DNA binding [GO:0003697];RNA binding [GO:0003723];endoribonuclease activity [GO:0004521];DNA binding [GO:0003677];protein-containing complex binding [GO:0044877];sequence-specific DNA binding [GO:0043565];identical protein binding [GO:0042802];-;nucleoplasm [GO:0005654];cytoplasm [GO:000…
Q12797	Aspartyl/asparaginyl beta-hydroxylase	444	ASPH	regulation of cardiac conduction [GO:1903779];muscle contraction [GO:0006936];response to ATP [GO:0033198];positive regulation of intracellular protein transport [GO:0090316];-;positive regulation of calcium ion transport into cytosol [GO:0010524];cellular response to calcium ion [GO:0071277];detection of calcium ion [GO:0005513];positive regulation of ryanodine-sensitive calcium-release channel …	peptide-aspartate beta-dioxygenase activity [GO:0004597];structural constituent of muscle [GO:0008307];peptidyl-aspartic acid 3-dioxygenase activity [GO:0062101];ion channel binding [GO:0044325];electron transfer activity [GO:0009055];-;calcium ion binding [GO:0005509];structural molecule activity [GO:0005198]	endoplasmic reticulum membrane [GO:0005789];junctional sarcoplasmic reticulum membrane [GO:0014701];cortical endoplasmic reticulum [GO:0032541];plasma membrane [GO:0005886];sarcoplasmic reticulum lumen [GO:0033018];endoplasmic reticulum [GO:0005783];sarcoplasmic reticulum membrane [GO:0033017];-;integral component of endoplasmic reticulum membrane [GO:0030176];calcium channel complex [GO:0034704]…	regulation of cardiac conduction [GO:1903779];muscle contraction [GO:0006936];response to ATP [GO:0033198];positive regulation of intracellular protein transport [GO:0090316];-;positive regulation of calcium ion transport into cytosol [GO:0010524];cellular response to calcium ion [GO:0071277];detection of calcium ion [GO:0005513];positive regulation of ryanodine-sensitive calcium-release channel …
Q13621	Solute carrier family 12 member 1	6557	SLC12A1	chloride transmembrane transport [GO:1902476];ion transmembrane transport [GO:0034220];potassium ion import across plasma membrane [GO:1990573];sodium ion homeostasis [GO:0055078];cell volume homeostasis [GO:0006884];sodium ion transmembrane transport [GO:0035725];-;potassium ion homeostasis [GO:0055075];ion transport [GO:0006811];chloride ion homeostasis [GO:0055064]	-;potassium [GO:0015379];sodium [GO:0008511]	membrane [GO:0016020];plasma membrane [GO:0005886];extracellular exosome [GO:0070062];-;apical plasma membrane [GO:0016324];integral component of membrane [GO:0016021]	chloride transmembrane transport [GO:1902476];ion transmembrane transport [GO:0034220];potassium ion import across plasma membrane [GO:1990573];sodium ion homeostasis [GO:0055078];cell volume homeostasis [GO:0006884];sodium ion transmembrane transport [GO:0035725];-;potassium ion homeostasis [GO:0055075];ion transport [GO:0006811];chloride ion homeostasis [GO:0055064];-;potassium [GO:0015379];sod…
Q16534	Hepatic leukemia factor	3131	HLF	multicellular organism development [GO:0007275];regulation of transcription by RNA polymerase II [GO:0006357];skeletal muscle cell differentiation [GO:0035914];positive regulation of transcription by RNA polymerase II [GO:0045944];-;rhythmic process [GO:0048511]	DNA-binding transcription factor activity, RNA polymerase II-specific [GO:0000981];double-stranded DNA binding [GO:0003690];DNA binding [GO:0003677];sequence-specific DNA binding [GO:0043565];RNA polymerase II cis-regulatory region sequence-specific DNA binding [GO:0000978];sequence-specific double-stranded DNA binding [GO:1990837];-;DNA-binding transcription activator activity, RNA polymerase II…	-;nucleoplasm [GO:0005654];nucleus [GO:0005634];chromatin [GO:0000785]	multicellular organism development [GO:0007275];regulation of transcription by RNA polymerase II [GO:0006357];skeletal muscle cell differentiation [GO:0035914];positive regulation of transcription by RNA polymerase II [GO:0045944];-;rhythmic process [GO:0048511];DNA-binding transcription factor activity, RNA polymerase II-specific [GO:0000981];double-stranded DNA binding [GO:0003690];DNA binding …
Q13330	Metastasis-associated protein MTA1	9112	MTA1	circadian regulation of gene expression [GO:0032922];entrainment of circadian clock by photoperiod [GO:0043153];negative regulation of transcription by RNA polymerase II [GO:0000122];signal transduction [GO:0007165];positive regulation of protein autoubiquitination [GO:1902499];double-strand break repair [GO:0006302];locomotor rhythm [GO:0045475];regulation of gene expression, epigenetic [GO:0040…	transcription coactivator activity [GO:0003713];chromatin binding [GO:0003682];RNA polymerase II cis-regulatory region sequence-specific DNA binding [GO:0000978];histone deacetylase binding [GO:0042826];zinc ion binding [GO:0008270];RNA polymerase II repressing transcription factor binding [GO:0001103];-;transcription corepressor activity [GO:0003714]	nucleoplasm [GO:0005654];nuclear envelope [GO:0005635];cytoplasm [GO:0005737];cytosol [GO:0005829];nucleus [GO:0005634];NuRD complex [GO:0016581];-;microtubule [GO:0005874];intracellular membrane-bounded organelle [GO:0043231]	circadian regulation of gene expression [GO:0032922];entrainment of circadian clock by photoperiod [GO:0043153];negative regulation of transcription by RNA polymerase II [GO:0000122];signal transduction [GO:0007165];positive regulation of protein autoubiquitination [GO:1902499];double-strand break repair [GO:0006302];locomotor rhythm [GO:0045475];regulation of gene expression, epigenetic [GO:0040…
Q2TAM9	Tumor suppressor candidate gene 1 protein	286319	TUSC1	-	-	-	-
Q49AA0	Zinc finger protein 69 homolog	339559	ZFP69	regulation of transcription by RNA polymerase II [GO:0006357];negative regulation of transcription by RNA polymerase II [GO:0000122];lipid metabolic process [GO:0006629];-;regulation of lipid metabolic process [GO:0019216]	DNA-binding transcription factor activity, RNA polymerase II-specific [GO:0000981];DNA-binding transcription repressor activity, RNA polymerase II-specific [GO:0001227];-;metal ion binding [GO:0046872];RNA polymerase II transcription regulatory region sequence-specific DNA binding [GO:0000977]	-;nucleus [GO:0005634]	regulation of transcription by RNA polymerase II [GO:0006357];negative regulation of transcription by RNA polymerase II [GO:0000122];lipid metabolic process [GO:0006629];-;regulation of lipid metabolic process [GO:0019216];DNA-binding transcription factor activity, RNA polymerase II-specific [GO:0000981];DNA-binding transcription repressor activity, RNA polymerase II-specific [GO:0001227];-;metal…
Q499Z4	Zinc finger protein 672	79894	ZNF672	-;regulation of transcription by RNA polymerase II [GO:0006357]	-;DNA-binding transcription factor activity, RNA polymerase II-specific [GO:0000981];metal ion binding [GO:0046872];sequence-specific DNA binding [GO:0043565]	-;nucleoplasm [GO:0005654];nucleus [GO:0005634]	-;regulation of transcription by RNA polymerase II [GO:0006357];-;DNA-binding transcription factor activity, RNA polymerase II-specific [GO:0000981];metal ion binding [GO:0046872];sequence-specific DNA binding [GO:0043565];-;nucleoplasm [GO:0005654];nucleus [GO:0005634]
Q5BKX8	Caveolae-associated protein 4	347273	CAVIN4	muscle organ development [GO:0007517];regulation of Rho protein signal transduction [GO:0035023];cell differentiation [GO:0030154];positive regulation of transcription by RNA polymerase II [GO:0045944];-;regulation of gene expression [GO:0010468]	-	cytoplasm [GO:0005737];cytosol [GO:0005829];Z disc [GO:0030018];plasma membrane [GO:0005886];caveola [GO:0005901];-;sarcolemma [GO:0042383]	muscle organ development [GO:0007517];regulation of Rho protein signal transduction [GO:0035023];cell differentiation [GO:0030154];positive regulation of transcription by RNA polymerase II [GO:0045944];-;regulation of gene expression [GO:0010468];-;cytoplasm [GO:0005737];cytosol [GO:0005829];Z disc [GO:0030018];plasma membrane [GO:0005886];caveola [GO:0005901];-;sarcolemma [GO:0042383]
Q15651	High mobility group nucleosome-binding domain-containing protein 3	9324	HMGN3	-;positive regulation of transcription by RNA polymerase II [GO:0045944];chromatin organization [GO:0006325];regulation of insulin secretion involved in cellular response to glucose stimulus [GO:0061178]	-;thyroid hormone receptor binding [GO:0046966];nucleosomal DNA binding [GO:0031492];chromatin binding [GO:0003682]	nucleoplasm [GO:0005654];chromatin [GO:0000785];cytosol [GO:0005829];nucleus [GO:0005634];-	-;positive regulation of transcription by RNA polymerase II [GO:0045944];chromatin organization [GO:0006325];regulation of insulin secretion involved in cellular response to glucose stimulus [GO:0061178];-;thyroid hormone receptor binding [GO:0046966];nucleosomal DNA binding [GO:0031492];chromatin binding [GO:0003682];nucleoplasm [GO:0005654];chromatin [GO:0000785];cytosol [GO:0005829];nucleus [G…
Q58HT5	Acyl-CoA wax alcohol acyltransferase 1	158833	AWAT1	-;arachidonic acid metabolic process [GO:0019369];wax biosynthetic process [GO:0010025];lipid metabolic process [GO:0006629]	-;O-acyltransferase activity [GO:0008374];arachidoyl-CoA [GO:0102966];long-chain-alcohol O-fatty-acyltransferase activity [GO:0047196]	endoplasmic reticulum membrane [GO:0005789];-;integral component of membrane [GO:0016021]	-;arachidonic acid metabolic process [GO:0019369];wax biosynthetic process [GO:0010025];lipid metabolic process [GO:0006629];-;O-acyltransferase activity [GO:0008374];arachidoyl-CoA [GO:0102966];long-chain-alcohol O-fatty-acyltransferase activity [GO:0047196];endoplasmic reticulum membrane [GO:0005789];-;integral component of membrane [GO:0016021]
Q5T1B0	Axonemal dynein light chain domain-containing protein 1	126859	AXDND1	-	-	-	-
Q14721	Potassium voltage-gated channel subfamily B member 1	3745	KCNB1	glutamate receptor signaling pathway [GO:0007215];positive regulation of long-term synaptic depression [GO:1900454];-;regulation of insulin secretion [GO:0050796];cellular response to glucose stimulus [GO:0071333];positive regulation of catecholamine secretion [GO:0033605];protein localization to plasma membrane [GO:0072659];glucose homeostasis [GO:0042593];negative regulation of insulin secretio…	voltage-gated potassium channel activity [GO:0005249];delayed rectifier potassium channel activity [GO:0005251];protein heterodimerization activity [GO:0046982];ion channel binding [GO:0044325];-	perikaryon [GO:0043204];lateral plasma membrane [GO:0016328];dendrite membrane [GO:0032590];neuronal cell body membrane [GO:0032809];plasma membrane [GO:0005886];postsynaptic membrane [GO:0045211];axon [GO:0030424];voltage-gated potassium channel complex [GO:0008076];-;dendrite [GO:0030425];sarcolemma [GO:0042383];integral component of membrane [GO:0016021]	glutamate receptor signaling pathway [GO:0007215];positive regulation of long-term synaptic depression [GO:1900454];-;regulation of insulin secretion [GO:0050796];cellular response to glucose stimulus [GO:0071333];positive regulation of catecholamine secretion [GO:0033605];protein localization to plasma membrane [GO:0072659];glucose homeostasis [GO:0042593];negative regulation of insulin secretio…
Q5VTU8	ATP synthase subunit epsilon-like protein, mitochondrial		ATP5F1EP2	-	-;proton-transporting ATP synthase activity, rotational mechanism [GO:0046933];hydrolase activity [GO:0016787]	mitochondrial inner membrane [GO:0005743];-;mitochondrion [GO:0005739];mitochondrial proton-transporting ATP synthase complex, catalytic sector F(1) [GO:0000275]	-;-;proton-transporting ATP synthase activity, rotational mechanism [GO:0046933];hydrolase activity [GO:0016787];mitochondrial inner membrane [GO:0005743];-;mitochondrion [GO:0005739];mitochondrial proton-transporting ATP synthase complex, catalytic sector F(1) [GO:0000275]
Q2KJY2	Kinesin-like protein KIF26B	55083	KIF26B	-;establishment of cell polarity [GO:0030010];positive regulation of cell-cell adhesion [GO:0022409];ureteric bud invasion [GO:0072092]	-;microtubule binding [GO:0008017];microtubule motor activity [GO:0003777];ATP binding [GO:0005524]	-;cytoplasm [GO:0005737];microtubule [GO:0005874];kinesin complex [GO:0005871]	-;establishment of cell polarity [GO:0030010];positive regulation of cell-cell adhesion [GO:0022409];ureteric bud invasion [GO:0072092];-;microtubule binding [GO:0008017];microtubule motor activity [GO:0003777];ATP binding [GO:0005524];-;cytoplasm [GO:0005737];microtubule [GO:0005874];kinesin complex [GO:0005871]
Q5VU36	Spermatogenesis-associated protein 31A5	727905	SPATA31A5	-;cell differentiation [GO:0030154];spermatogenesis [GO:0007283]	-	-;integral component of membrane [GO:0016021]	-;cell differentiation [GO:0030154];spermatogenesis [GO:0007283];-;-;integral component of membrane [GO:0016021]
Q56UN5	Mitogen-activated protein kinase kinase kinase 19	80122	MAP3K19	-	protein serine kinase activity [GO:0106310];protein threonine kinase activity [GO:0106311];ATP binding [GO:0005524]	-	-;protein serine kinase activity [GO:0106310];protein threonine kinase activity [GO:0106311];ATP binding [GO:0005524];-
Q2M1P5	Kinesin-like protein KIF7	374654	KIF7	-;negative regulation of smoothened signaling pathway [GO:0045879];microtubule-based movement [GO:0007018];positive regulation of smoothened signaling pathway [GO:0045880]	microtubule binding [GO:0008017];ATP binding [GO:0005524];microtubule motor activity [GO:0003777];ATP-dependent microtubule motor activity [GO:1990939];-;ATPase activity [GO:0016887]	kinesin complex [GO:0005871];cytoplasm [GO:0005737];ciliary tip [GO:0097542];ciliary basal body [GO:0036064];-;microtubule [GO:0005874];cilium [GO:0005929]	-;negative regulation of smoothened signaling pathway [GO:0045879];microtubule-based movement [GO:0007018];positive regulation of smoothened signaling pathway [GO:0045880];microtubule binding [GO:0008017];ATP binding [GO:0005524];microtubule motor activity [GO:0003777];ATP-dependent microtubule motor activity [GO:1990939];-;ATPase activity [GO:0016887];kinesin complex [GO:0005871];cytoplasm [GO:0…
Q5TZA2	Rootletin	9696	CROCC	establishment of organelle localization [GO:0051656];positive regulation of cilium assembly [GO:0045724];ciliary basal body organization [GO:0032053];protein localization to organelle [GO:0033365];centrosome cycle [GO:0007098];centriole-centriole cohesion [GO:0010457];protein localization [GO:0008104];-;epithelial structure maintenance [GO:0010669];photoreceptor cell maintenance [GO:0045494];posi…	actin binding [GO:0003779];kinesin binding [GO:0019894];structural constituent of cytoskeleton [GO:0005200];-;structural molecule activity [GO:0005198]	actin cytoskeleton [GO:0015629];centrosome [GO:0005813];photoreceptor inner segment [GO:0001917];extracellular exosome [GO:0070062];cytosol [GO:0005829];plasma membrane [GO:0005886];centriole [GO:0005814];9+2 motile cilium [GO:0097729];-;ciliary rootlet [GO:0035253];subapical part of cell [GO:0120219]	establishment of organelle localization [GO:0051656];positive regulation of cilium assembly [GO:0045724];ciliary basal body organization [GO:0032053];protein localization to organelle [GO:0033365];centrosome cycle [GO:0007098];centriole-centriole cohesion [GO:0010457];protein localization [GO:0008104];-;epithelial structure maintenance [GO:0010669];photoreceptor cell maintenance [GO:0045494];posi…
Q5TFG8	Zinc finger C2HC domain-containing protein 1B	153918	ZC2HC1B	-	metal ion binding [GO:0046872]	-	-;metal ion binding [GO:0046872];-
Q5VTT5	Myomesin-3	127294	MYOM3	-;muscle contraction [GO:0006936]	-;protein homodimerization activity [GO:0042803];actin filament binding [GO:0051015]	M band [GO:0031430];-	-;muscle contraction [GO:0006936];-;protein homodimerization activity [GO:0042803];actin filament binding [GO:0051015];M band [GO:0031430];-
Q13573	SNW domain-containing protein 1	22938	SNW1	positive regulation of Notch signaling pathway [GO:0045747];negative regulation of transcription by RNA polymerase II [GO:0000122];positive regulation of mRNA splicing, via spliceosome [GO:0048026];mRNA splicing, via spliceosome [GO:0000398];positive regulation by host of viral transcription [GO:0043923];-;Notch signaling pathway [GO:0007219];regulation of vitamin D receptor signaling pathway [GO…	transcription coactivator activity [GO:0003713];Notch binding [GO:0005112];androgen receptor binding [GO:0050681];SMAD binding [GO:0046332];RNA binding [GO:0003723];nuclear hormone receptor binding [GO:0035257];vitamin D receptor binding [GO:0042809];retinoic acid receptor binding [GO:0042974];enzyme binding [GO:0019899];-;transcription corepressor activity [GO:0003714]	nucleoplasm [GO:0005654];U2-type catalytic step 2 spliceosome [GO:0071007];nuclear speck [GO:0016607];spliceosomal complex [GO:0005681];nucleus [GO:0005634];nuclear matrix [GO:0016363];catalytic step 2 spliceosome [GO:0071013];nuclear body [GO:0016604];-	positive regulation of Notch signaling pathway [GO:0045747];negative regulation of transcription by RNA polymerase II [GO:0000122];positive regulation of mRNA splicing, via spliceosome [GO:0048026];mRNA splicing, via spliceosome [GO:0000398];positive regulation by host of viral transcription [GO:0043923];-;Notch signaling pathway [GO:0007219];regulation of vitamin D receptor signaling pathway [GO…
Q5H9R4	Armadillo repeat-containing X-linked protein 4	100131755	ARMCX4	-	-	integral component of membrane [GO:0016021]	-;-;integral component of membrane [GO:0016021]
Q5VW38	Protein GPR107	57720	GPR107	-;clathrin-dependent endocytosis [GO:0072583]	-;clathrin heavy chain binding [GO:0032050]	nucleoplasm [GO:0005654];early endosome [GO:0005769];clathrin-coated vesicle [GO:0030136];membrane [GO:0016020];plasma membrane [GO:0005886];-;Golgi apparatus [GO:0005794];integral component of membrane [GO:0016021]	-;clathrin-dependent endocytosis [GO:0072583];-;clathrin heavy chain binding [GO:0032050];nucleoplasm [GO:0005654];early endosome [GO:0005769];clathrin-coated vesicle [GO:0030136];membrane [GO:0016020];plasma membrane [GO:0005886];-;Golgi apparatus [GO:0005794];integral component of membrane [GO:0016021]
Q6SJ93	Serine protease FAM111B	374393	FAM111B	-;DNA replication [GO:0006260]	-;peptidase activity [GO:0008233]	-;nucleus [GO:0005634];chromatin [GO:0000785]	-;DNA replication [GO:0006260];-;peptidase activity [GO:0008233];-;nucleus [GO:0005634];chromatin [GO:0000785]
Q76N89	E3 ubiquitin-protein ligase HECW1	23072	HECW1	protein polyubiquitination [GO:0000209];negative regulation of canonical Wnt signaling pathway [GO:0090090];positive regulation of protein catabolic process [GO:0045732];negative regulation of sodium ion transmembrane transporter activity [GO:2000650];protein ubiquitination [GO:0016567];proteasome-mediated ubiquitin-dependent protein catabolic process [GO:0043161];-;regulation of dendrite morphog…	-;ubiquitin protein ligase activity [GO:0061630]	-;cytoplasm [GO:0005737];cytosol [GO:0005829]	protein polyubiquitination [GO:0000209];negative regulation of canonical Wnt signaling pathway [GO:0090090];positive regulation of protein catabolic process [GO:0045732];negative regulation of sodium ion transmembrane transporter activity [GO:2000650];protein ubiquitination [GO:0016567];proteasome-mediated ubiquitin-dependent protein catabolic process [GO:0043161];-;regulation of dendrite morphog…
Q68CR7	Leucine-rich repeat-containing protein 66	339977	LRRC66	-	-	integral component of membrane [GO:0016021]	-;-;integral component of membrane [GO:0016021]
Q6ZN17	Protein lin-28 homolog B	389421	LIN28B	miRNA catabolic process [GO:0010587];RNA destabilization [GO:0050779];negative regulation of pre-miRNA processing [GO:2000632];positive regulation of miRNA catabolic process [GO:2000627];negative regulation of primary miRNA processing [GO:2000635];RNA 3'-end processing [GO:0031123];-;pre-miRNA processing [GO:0031054]	-;RNA binding [GO:0003723];zinc ion binding [GO:0008270];sequence-specific double-stranded DNA binding [GO:1990837]	nucleoplasm [GO:0005654];cytosol [GO:0005829];nucleolus [GO:0005730];-	miRNA catabolic process [GO:0010587];RNA destabilization [GO:0050779];negative regulation of pre-miRNA processing [GO:2000632];positive regulation of miRNA catabolic process [GO:2000627];negative regulation of primary miRNA processing [GO:2000635];RNA 3'-end processing [GO:0031123];-;pre-miRNA processing [GO:0031054];-;RNA binding [GO:0003723];zinc ion binding [GO:0008270];sequence-specific doubl…
Q7L0X0	TLR4 interactor with leucine rich repeats	9865	TRIL	regulation of cytokine production involved in immune response [GO:0002718];innate immune response [GO:0045087];toll-like receptor 4 signaling pathway [GO:0034142];-;inflammatory response [GO:0006954]	-;lipopolysaccharide binding [GO:0001530]	extracellular matrix [GO:0031012];-;extracellular space [GO:0005615];lipopolysaccharide receptor complex [GO:0046696]	regulation of cytokine production involved in immune response [GO:0002718];innate immune response [GO:0045087];toll-like receptor 4 signaling pathway [GO:0034142];-;inflammatory response [GO:0006954];-;lipopolysaccharide binding [GO:0001530];extracellular matrix [GO:0031012];-;extracellular space [GO:0005615];lipopolysaccharide receptor complex [GO:0046696]
Q86SG5	Protein S100-A7A	338324	S100A7A	-	transition metal ion binding [GO:0046914];protein self-association [GO:0043621];-;calcium-dependent protein binding [GO:0048306];calcium ion binding [GO:0005509]	-;cytosol [GO:0005829];extracellular space [GO:0005615]	-;transition metal ion binding [GO:0046914];protein self-association [GO:0043621];-;calcium-dependent protein binding [GO:0048306];calcium ion binding [GO:0005509];-;cytosol [GO:0005829];extracellular space [GO:0005615]
Q6P9G9	Zinc finger protein 449	203523	ZNF449	-;regulation of transcription by RNA polymerase II [GO:0006357];spermatogonial cell division [GO:0007284]	DNA-binding transcription factor activity, RNA polymerase II-specific [GO:0000981];RNA polymerase II cis-regulatory region sequence-specific DNA binding [GO:0000978];sequence-specific double-stranded DNA binding [GO:1990837];-;metal ion binding [GO:0046872]	-;nucleus [GO:0005634]	-;regulation of transcription by RNA polymerase II [GO:0006357];spermatogonial cell division [GO:0007284];DNA-binding transcription factor activity, RNA polymerase II-specific [GO:0000981];RNA polymerase II cis-regulatory region sequence-specific DNA binding [GO:0000978];sequence-specific double-stranded DNA binding [GO:1990837];-;metal ion binding [GO:0046872];-;nucleus [GO:0005634]
Q7Z4Q2	HEAT repeat-containing protein 3	55027	HEATR3	-;protein import into nucleus [GO:0006606];ribosomal large subunit biogenesis [GO:0042273]	-;unfolded protein binding [GO:0051082]	-	-;protein import into nucleus [GO:0006606];ribosomal large subunit biogenesis [GO:0042273];-;unfolded protein binding [GO:0051082];-
Q7Z5J4	Retinoic acid-induced protein 1	10743	RAI1	circadian regulation of gene expression [GO:0032922];positive regulation of transcription, DNA-templated [GO:0045893];regulation of transcription by RNA polymerase II [GO:0006357];negative regulation of multicellular organism growth [GO:0040015];-;skeletal system development [GO:0001501]	-;metal ion binding [GO:0046872]	nucleoplasm [GO:0005654];cytoplasm [GO:0005737];nucleus [GO:0005634];-	circadian regulation of gene expression [GO:0032922];positive regulation of transcription, DNA-templated [GO:0045893];regulation of transcription by RNA polymerase II [GO:0006357];negative regulation of multicellular organism growth [GO:0040015];-;skeletal system development [GO:0001501];-;metal ion binding [GO:0046872];nucleoplasm [GO:0005654];cytoplasm [GO:0005737];nucleus [GO:0005634];-
Q86YR7	Probable guanine nucleotide exchange factor MCF2L2	23101	MCF2L2	-	guanyl-nucleotide exchange factor activity [GO:0005085]	-	-;guanyl-nucleotide exchange factor activity [GO:0005085];-
Q6DD88	Atlastin-3	25923	ATL3	positive regulation of endoplasmic reticulum tubular network organization [GO:1903373];endoplasmic reticulum organization [GO:0007029];protein homooligomerization [GO:0051260];Golgi organization [GO:0007030];-	-;GTPase activity [GO:0003924];identical protein binding [GO:0042802];GTP binding [GO:0005525]	endoplasmic reticulum membrane [GO:0005789];endoplasmic reticulum tubular network [GO:0071782];membrane [GO:0016020];endoplasmic reticulum tubular network membrane [GO:0098826];endoplasmic reticulum [GO:0005783];-;integral component of membrane [GO:0016021]	positive regulation of endoplasmic reticulum tubular network organization [GO:1903373];endoplasmic reticulum organization [GO:0007029];protein homooligomerization [GO:0051260];Golgi organization [GO:0007030];-;-;GTPase activity [GO:0003924];identical protein binding [GO:0042802];GTP binding [GO:0005525];endoplasmic reticulum membrane [GO:0005789];endoplasmic reticulum tubular network [GO:0071782]…
Q86Y79	Probable peptidyl-tRNA hydrolase	138428	PTRH1	-	RNA binding [GO:0003723];aminoacyl-tRNA hydrolase activity [GO:0004045]	-	-;RNA binding [GO:0003723];aminoacyl-tRNA hydrolase activity [GO:0004045];-
Q86UP2	Kinectin	3895	KTN1	cellular protein metabolic process [GO:0044267];microtubule-based movement [GO:0007018];post-translational protein modification [GO:0043687];-;protein transport [GO:0015031]	-;RNA binding [GO:0003723];kinesin binding [GO:0019894];cadherin binding [GO:0045296]	integral component of plasma membrane [GO:0005887];endoplasmic reticulum membrane [GO:0005789];membrane [GO:0016020];endoplasmic reticulum lumen [GO:0005788];endoplasmic reticulum [GO:0005783];-;integral component of endoplasmic reticulum membrane [GO:0030176];integral component of membrane [GO:0016021]	cellular protein metabolic process [GO:0044267];microtubule-based movement [GO:0007018];post-translational protein modification [GO:0043687];-;protein transport [GO:0015031];-;RNA binding [GO:0003723];kinesin binding [GO:0019894];cadherin binding [GO:0045296];integral component of plasma membrane [GO:0005887];endoplasmic reticulum membrane [GO:0005789];membrane [GO:0016020];endoplasmic reticulum …
Q8IYJ1	Copine-9	151835	CPNE9	-;positive regulation of dendrite extension [GO:1903861];cellular response to calcium ion [GO:0071277];cell differentiation [GO:0030154]	-;metal ion binding [GO:0046872];calcium-dependent phospholipid binding [GO:0005544]	-;extracellular space [GO:0005615];plasma membrane [GO:0005886];extracellular exosome [GO:0070062]	-;positive regulation of dendrite extension [GO:1903861];cellular response to calcium ion [GO:0071277];cell differentiation [GO:0030154];-;metal ion binding [GO:0046872];calcium-dependent phospholipid binding [GO:0005544];-;extracellular space [GO:0005615];plasma membrane [GO:0005886];extracellular exosome [GO:0070062]
Q8IYT3	Coiled-coil domain-containing protein 170	80129	CCDC170	-;microtubule cytoskeleton organization [GO:0000226]	-;microtubule binding [GO:0008017]	-;Golgi apparatus [GO:0005794];ciliary basal body [GO:0036064]	-;microtubule cytoskeleton organization [GO:0000226];-;microtubule binding [GO:0008017];-;Golgi apparatus [GO:0005794];ciliary basal body [GO:0036064]
Q86UR5	Regulating synaptic membrane exocytosis protein 1	22999	RIMS1	neurotransmitter transport [GO:0006836];calcium-ion regulated exocytosis [GO:0017156];regulation of synaptic plasticity [GO:0048167];positive regulation of gene expression [GO:0010628];membrane fusion [GO:0061025];positive regulation of inhibitory postsynaptic potential [GO:0097151];regulation of synaptic vesicle exocytosis [GO:2000300];-;acrosomal vesicle exocytosis [GO:0060478];intracellular pr…	RNA binding [GO:0003723];small GTPase binding [GO:0031267];GTPase regulator activity [GO:0030695];ion channel binding [GO:0044325];-;metal ion binding [GO:0046872]	presynaptic membrane [GO:0042734];cell projection [GO:0042995];cytosol [GO:0005829];plasma membrane [GO:0005886];presynaptic active zone [GO:0048786];cytoskeleton of presynaptic active zone [GO:0048788];-	neurotransmitter transport [GO:0006836];calcium-ion regulated exocytosis [GO:0017156];regulation of synaptic plasticity [GO:0048167];positive regulation of gene expression [GO:0010628];membrane fusion [GO:0061025];positive regulation of inhibitory postsynaptic potential [GO:0097151];regulation of synaptic vesicle exocytosis [GO:2000300];-;acrosomal vesicle exocytosis [GO:0060478];intracellular pr…
Q7LBR1	Charged multivesicular body protein 1b	57132	CHMP1B	nucleus organization [GO:0006997];mitotic metaphase plate congression [GO:0007080];protein transport [GO:0015031];regulation of centrosome duplication [GO:0010824];viral budding via host ESCRT complex [GO:0039702];establishment of protein localization [GO:0045184];multivesicular body assembly [GO:0036258];regulation of mitotic spindle assembly [GO:1901673];late endosome to vacuole transport [GO:0…	-;identical protein binding [GO:0042802];protein domain specific binding [GO:0019904]	nucleoplasm [GO:0005654];midbody [GO:0030496];extracellular exosome [GO:0070062];cytosol [GO:0005829];membrane coat [GO:0030117];ESCRT III complex [GO:0000815];late endosome membrane [GO:0031902];-;endosome membrane [GO:0010008];multivesicular body [GO:0005771]	nucleus organization [GO:0006997];mitotic metaphase plate congression [GO:0007080];protein transport [GO:0015031];regulation of centrosome duplication [GO:0010824];viral budding via host ESCRT complex [GO:0039702];establishment of protein localization [GO:0045184];multivesicular body assembly [GO:0036258];regulation of mitotic spindle assembly [GO:1901673];late endosome to vacuole transport [GO:0…
Q8IWB6	Inactive serine/threonine-protein kinase TEX14	56155	TEX14	mitotic sister chromatid separation [GO:0051306];male meiotic nuclear division [GO:0007140];attachment of spindle microtubules to kinetochore [GO:0008608];intercellular bridge organization [GO:0043063];cellular response to leukemia inhibitory factor [GO:1990830];mitotic spindle assembly checkpoint [GO:0007094];negative regulation of cytokinesis [GO:0032466];-;negative regulation of protein bindin…	-;protein kinase binding [GO:0019901];protein kinase activity [GO:0004672];ATP binding [GO:0005524]	midbody [GO:0030496];intercellular bridge [GO:0045171];cytoplasm [GO:0005737];kinetochore [GO:0000776];condensed chromosome kinetochore [GO:0000777];extracellular exosome [GO:0070062];-	mitotic sister chromatid separation [GO:0051306];male meiotic nuclear division [GO:0007140];attachment of spindle microtubules to kinetochore [GO:0008608];intercellular bridge organization [GO:0043063];cellular response to leukemia inhibitory factor [GO:1990830];mitotic spindle assembly checkpoint [GO:0007094];negative regulation of cytokinesis [GO:0032466];-;negative regulation of protein bindin…
Q8IVF6	Ankyrin repeat domain-containing protein 18A	253650	ANKRD18A	-	-	-	-
Q8N6N2	Tetratricopeptide repeat protein 9B	148014	TTC9B	-	-	-	-
Q8N3R9	Protein PALS1	64398	PALS1	cerebral cortex development [GO:0021987];morphogenesis of an epithelial sheet [GO:0002011];central nervous system neuron development [GO:0021954];bicellular tight junction assembly [GO:0070830];protein localization to plasma membrane [GO:0072659];gene expression [GO:0010467];-;regulation of transforming growth factor beta receptor signaling pathway [GO:0017015];myelin assembly [GO:0032288];periph…	-;protein domain specific binding [GO:0019904];ATP binding [GO:0005524]	adherens junction [GO:0005912];perikaryon [GO:0043204];cytoplasm [GO:0005737];-;bicellular tight junction [GO:0005923];plasma membrane [GO:0005886];myelin sheath adaxonal region [GO:0035749];axon [GO:0030424];protein-containing complex [GO:0032991];extracellular exosome [GO:0070062];endoplasmic reticulum-Golgi intermediate compartment [GO:0005793];lateral loop [GO:0043219];Schmidt-Lanterman incis…	cerebral cortex development [GO:0021987];morphogenesis of an epithelial sheet [GO:0002011];central nervous system neuron development [GO:0021954];bicellular tight junction assembly [GO:0070830];protein localization to plasma membrane [GO:0072659];gene expression [GO:0010467];-;regulation of transforming growth factor beta receptor signaling pathway [GO:0017015];myelin assembly [GO:0032288];periph…
Q8N4V2	Synaptic vesicle 2-related protein	55530	SVOP	-	-;transmembrane transporter activity [GO:0022857]	synaptic vesicle membrane [GO:0030672];-;synaptic vesicle [GO:0008021];integral component of membrane [GO:0016021]	-;-;transmembrane transporter activity [GO:0022857];synaptic vesicle membrane [GO:0030672];-;synaptic vesicle [GO:0008021];integral component of membrane [GO:0016021]
Q8NEH6	Meiosis-specific nuclear structural protein 1	55329	MNS1	sperm axoneme assembly [GO:0007288];positive regulation of cilium assembly [GO:0045724];meiotic cell cycle [GO:0051321];-;cilium organization [GO:0044782];left/right axis specification [GO:0070986]	-;identical protein binding [GO:0042802]	nuclear envelope [GO:0005635];motile cilium [GO:0031514];sperm flagellum [GO:0036126];axoneme [GO:0005930];-;intermediate filament [GO:0005882]	sperm axoneme assembly [GO:0007288];positive regulation of cilium assembly [GO:0045724];meiotic cell cycle [GO:0051321];-;cilium organization [GO:0044782];left/right axis specification [GO:0070986];-;identical protein binding [GO:0042802];nuclear envelope [GO:0005635];motile cilium [GO:0031514];sperm flagellum [GO:0036126];axoneme [GO:0005930];-;intermediate filament [GO:0005882]
Q8NHP8	Putative phospholipase B-like 2	196463	PLBD2	-;phospholipid catabolic process [GO:0009395]	-;phospholipase activity [GO:0004620]	lysosomal lumen [GO:0043202];-;extracellular region [GO:0005576];extracellular exosome [GO:0070062]	-;phospholipid catabolic process [GO:0009395];-;phospholipase activity [GO:0004620];lysosomal lumen [GO:0043202];-;extracellular region [GO:0005576];extracellular exosome [GO:0070062]
Q8IVF2	Protein AHNAK2	113146	AHNAK2	-;regulation of RNA splicing [GO:0043484]	-	costamere [GO:0043034];cytoplasm [GO:0005737];cytosol [GO:0005829];Z disc [GO:0030018];plasma membrane [GO:0005886];T-tubule [GO:0030315];nucleus [GO:0005634];cytoplasmic vesicle membrane [GO:0030659];-;sarcolemma [GO:0042383]	-;regulation of RNA splicing [GO:0043484];-;costamere [GO:0043034];cytoplasm [GO:0005737];cytosol [GO:0005829];Z disc [GO:0030018];plasma membrane [GO:0005886];T-tubule [GO:0030315];nucleus [GO:0005634];cytoplasmic vesicle membrane [GO:0030659];-;sarcolemma [GO:0042383]
Q8NFU7	Methylcytosine dioxygenase TET1	80312	TET1	protein O-linked glycosylation [GO:0006493];stem cell population maintenance [GO:0019827];5-methylcytosine catabolic process [GO:0006211];oxidative demethylation [GO:0070989];DNA demethylation [GO:0080111];negative regulation of DNA methylation-dependent heterochromatin assembly [GO:0090310];positive regulation of cell population proliferation [GO:0008284];positive regulation of transcription by …	DNA binding [GO:0003677];zinc ion binding [GO:0008270];iron ion binding [GO:0005506];-;methylcytosine dioxygenase activity [GO:0070579];methyl-CpG binding [GO:0008327]	-;nucleus [GO:0005634]	protein O-linked glycosylation [GO:0006493];stem cell population maintenance [GO:0019827];5-methylcytosine catabolic process [GO:0006211];oxidative demethylation [GO:0070989];DNA demethylation [GO:0080111];negative regulation of DNA methylation-dependent heterochromatin assembly [GO:0090310];positive regulation of cell population proliferation [GO:0008284];positive regulation of transcription by …
Q8TAC1	Rieske domain-containing protein	317671	RFESD	-	metal ion binding [GO:0046872];2 iron, 2 sulfur cluster binding [GO:0051537]	-	-;metal ion binding [GO:0046872];2 iron, 2 sulfur cluster binding [GO:0051537];-
Q8NEF3	Coiled-coil domain-containing protein 112	153733	CCDC112	-	-	-	-
Q8TC59	Piwi-like protein 2	55124	PIWIL2	multicellular organism development [GO:0007275];positive regulation of translation [GO:0045727];oogenesis [GO:0048477];RNA 5'-end processing [GO:0000966];negative regulation of transposition [GO:0010529];piRNA biosynthetic process [GO:1990511];meiotic cell cycle [GO:0051321];gene silencing by RNA [GO:0031047];piRNA metabolic process [GO:0034587];positive regulation of meiosis I [GO:0060903];posit…	piRNA binding [GO:0034584];endoribonuclease activity [GO:0004521];-;metal ion binding [GO:0046872];mRNA binding [GO:0003729];polysome binding [GO:1905538]	PET complex [GO:1990923];perinucleolar chromocenter [GO:0010370];cytoplasm [GO:0005737];P granule [GO:0043186];nucleus [GO:0005634];-;chromatoid body [GO:0033391];dense body [GO:0097433];pi-body [GO:0071546]	multicellular organism development [GO:0007275];positive regulation of translation [GO:0045727];oogenesis [GO:0048477];RNA 5'-end processing [GO:0000966];negative regulation of transposition [GO:0010529];piRNA biosynthetic process [GO:1990511];meiotic cell cycle [GO:0051321];gene silencing by RNA [GO:0031047];piRNA metabolic process [GO:0034587];positive regulation of meiosis I [GO:0060903];posit…
Q8IYW2	Cilia- and flagella-associated protein 46	54777	CFAP46	-;axoneme assembly [GO:0035082];cilium movement involved in cell motility [GO:0060294]	-	-;axoneme [GO:0005930]	-;axoneme assembly [GO:0035082];cilium movement involved in cell motility [GO:0060294];-;-;axoneme [GO:0005930]
Q8IZT6	Abnormal spindle-like microcephaly-associated protein	259266	ASPM	-;spindle localization [GO:0051653];cell division [GO:0051301];spindle organization [GO:0007051]	-;calmodulin binding [GO:0005516]	mitotic spindle pole [GO:0097431];cytoplasm [GO:0005737];nucleus [GO:0005634];-;microtubule minus-end [GO:0036449]	-;spindle localization [GO:0051653];cell division [GO:0051301];spindle organization [GO:0007051];-;calmodulin binding [GO:0005516];mitotic spindle pole [GO:0097431];cytoplasm [GO:0005737];nucleus [GO:0005634];-;microtubule minus-end [GO:0036449]
Q8TD16	Protein bicaudal D homolog 2	23299	BICD2	minus-end-directed organelle transport along microtubule [GO:0072385];retrograde vesicle-mediated transport, Golgi to endoplasmic reticulum [GO:0006890];protein localization to organelle [GO:0033365];microtubule-based movement [GO:0007018];protein localization to Golgi apparatus [GO:0034067];centrosome localization [GO:0051642];regulation of microtubule cytoskeleton organization [GO:0070507];-;mR…	cytoskeletal anchor activity [GO:0008093];dynactin binding [GO:0034452];small GTPase binding [GO:0031267];dynein light intermediate chain binding [GO:0051959];dynein complex binding [GO:0070840];-	centrosome [GO:0005813];annulate lamellae [GO:0005642];nuclear envelope [GO:0005635];cytoplasm [GO:0005737];cytoplasmic vesicle [GO:0031410];cytosol [GO:0005829];plasma membrane [GO:0005886];nuclear pore [GO:0005643];-;Golgi apparatus [GO:0005794]	minus-end-directed organelle transport along microtubule [GO:0072385];retrograde vesicle-mediated transport, Golgi to endoplasmic reticulum [GO:0006890];protein localization to organelle [GO:0033365];microtubule-based movement [GO:0007018];protein localization to Golgi apparatus [GO:0034067];centrosome localization [GO:0051642];regulation of microtubule cytoskeleton organization [GO:0070507];-;mR…
Q8WUU4	Zinc finger protein 296	162979	ZNF296	regulation of transcription by RNA polymerase II [GO:0006357];negative regulation of transcription by RNA polymerase II [GO:0000122];positive regulation of transcription by RNA polymerase II [GO:0045944];-;spermatogenesis [GO:0007283]	transcription factor binding [GO:0008134];RNA polymerase II cis-regulatory region sequence-specific DNA binding [GO:0000978];sequence-specific double-stranded DNA binding [GO:1990837];-;metal ion binding [GO:0046872];DNA-binding transcription factor activity [GO:0003700]	-;nucleus [GO:0005634]	regulation of transcription by RNA polymerase II [GO:0006357];negative regulation of transcription by RNA polymerase II [GO:0000122];positive regulation of transcription by RNA polymerase II [GO:0045944];-;spermatogenesis [GO:0007283];transcription factor binding [GO:0008134];RNA polymerase II cis-regulatory region sequence-specific DNA binding [GO:0000978];sequence-specific double-stranded DNA b…
Q8WUH6	Transmembrane protein 263	90488	TMEM263	-	-	integral component of membrane [GO:0016021]	-;-;integral component of membrane [GO:0016021]
Q8TDM6	Disks large homolog 5	9231	DLG5	positive regulation of synapse assembly [GO:0051965];intracellular signal transduction [GO:0035556];positive regulation of dendritic spine development [GO:0060999];-;regulation of apoptotic process [GO:0042981];cell-cell adhesion [GO:0098609];negative regulation of hippo signaling [GO:0035331];negative regulation of T cell proliferation [GO:0042130];maintenance of cell polarity [GO:0030011];prote…	-;signaling receptor complex adaptor activity [GO:0030159];beta-catenin binding [GO:0008013];cytoskeletal protein binding [GO:0008092]	postsynaptic density [GO:0014069];adherens junction [GO:0005912];cytoplasm [GO:0005737];plasma membrane [GO:0005886];ciliary basal body [GO:0036064];-;cell junction [GO:0030054]	positive regulation of synapse assembly [GO:0051965];intracellular signal transduction [GO:0035556];positive regulation of dendritic spine development [GO:0060999];-;regulation of apoptotic process [GO:0042981];cell-cell adhesion [GO:0098609];negative regulation of hippo signaling [GO:0035331];negative regulation of T cell proliferation [GO:0042130];maintenance of cell polarity [GO:0030011];prote…
Q8WZ74	Cortactin-binding protein 2	83992	CTTNBP2	-;regulation of modification of postsynaptic actin cytoskeleton [GO:1905274];brain development [GO:0007420]	-;SH3 domain binding [GO:0017124]	dendritic spine [GO:0043197];cell cortex [GO:0005938];postsynaptic actin cytoskeleton [GO:0098871];synaptic vesicle [GO:0008021];-;glutamatergic synapse [GO:0098978]	-;regulation of modification of postsynaptic actin cytoskeleton [GO:1905274];brain development [GO:0007420];-;SH3 domain binding [GO:0017124];dendritic spine [GO:0043197];cell cortex [GO:0005938];postsynaptic actin cytoskeleton [GO:0098871];synaptic vesicle [GO:0008021];-;glutamatergic synapse [GO:0098978]
Q8NHH1	Tubulin polyglutamylase TTLL11	158135	TTLL11	-;microtubule cytoskeleton organization [GO:0000226];protein polyglutamylation [GO:0018095];microtubule severing [GO:0051013]	-;tubulin binding [GO:0015631];tubulin-glutamic acid ligase activity [GO:0070740];ATP binding [GO:0005524]	cytosol [GO:0005829];ciliary basal body [GO:0036064];-;microtubule [GO:0005874];cilium [GO:0005929]	-;microtubule cytoskeleton organization [GO:0000226];protein polyglutamylation [GO:0018095];microtubule severing [GO:0051013];-;tubulin binding [GO:0015631];tubulin-glutamic acid ligase activity [GO:0070740];ATP binding [GO:0005524];cytosol [GO:0005829];ciliary basal body [GO:0036064];-;microtubule [GO:0005874];cilium [GO:0005929]
Q8WW12	PEST proteolytic signal-containing nuclear protein	57092	PCNP	-;cell cycle [GO:0007049];protein ubiquitination [GO:0016567];proteasome-mediated ubiquitin-dependent protein catabolic process [GO:0043161]	-	-;nucleoplasm [GO:0005654];nucleus [GO:0005634];nuclear body [GO:0016604]	-;cell cycle [GO:0007049];protein ubiquitination [GO:0016567];proteasome-mediated ubiquitin-dependent protein catabolic process [GO:0043161];-;-;nucleoplasm [GO:0005654];nucleus [GO:0005634];nuclear body [GO:0016604]
Q8WTW3	Conserved oligomeric Golgi complex subunit 1	9382	COG1	endoplasmic reticulum to Golgi vesicle-mediated transport [GO:0006888];intra-Golgi vesicle-mediated transport [GO:0006891];Golgi organization [GO:0007030];-;protein transport [GO:0015031]	-	Golgi membrane [GO:0000139];trans-Golgi network membrane [GO:0032588];Golgi transport complex [GO:0017119];-;Golgi apparatus [GO:0005794]	endoplasmic reticulum to Golgi vesicle-mediated transport [GO:0006888];intra-Golgi vesicle-mediated transport [GO:0006891];Golgi organization [GO:0007030];-;protein transport [GO:0015031];-;Golgi membrane [GO:0000139];trans-Golgi network membrane [GO:0032588];Golgi transport complex [GO:0017119];-;Golgi apparatus [GO:0005794]
Q8N841	Tubulin polyglutamylase TTLL6	284076	TTLL6	microtubule bundle formation [GO:0001578];positive regulation of cilium movement [GO:0003353];protein polyglutamylation [GO:0018095];microtubule cytoskeleton organization [GO:0000226];microtubule severing [GO:0051013];-	tubulin binding [GO:0015631];tubulin-glutamic acid ligase activity [GO:0070740];protein-glutamic acid ligase activity [GO:0070739];-;ATP binding [GO:0005524]	cytosol [GO:0005829];9+0 non-motile cilium [GO:0097731];ciliary basal body [GO:0036064];-;microtubule [GO:0005874];cilium [GO:0005929]	microtubule bundle formation [GO:0001578];positive regulation of cilium movement [GO:0003353];protein polyglutamylation [GO:0018095];microtubule cytoskeleton organization [GO:0000226];microtubule severing [GO:0051013];-;tubulin binding [GO:0015631];tubulin-glutamic acid ligase activity [GO:0070740];protein-glutamic acid ligase activity [GO:0070739];-;ATP binding [GO:0005524];cytosol [GO:0005829];…
Q8WVN8	Ubiquitin-conjugating enzyme E2 Q2	92912	UBE2Q2	-;protein K48-linked ubiquitination [GO:0070936];protein polyubiquitination [GO:0000209];protein ubiquitination [GO:0016567]	-;ubiquitin conjugating enzyme activity [GO:0061631];ubiquitin-protein transferase activity [GO:0004842];ATP binding [GO:0005524]	-;cytosol [GO:0005829];nucleus [GO:0005634]	-;protein K48-linked ubiquitination [GO:0070936];protein polyubiquitination [GO:0000209];protein ubiquitination [GO:0016567];-;ubiquitin conjugating enzyme activity [GO:0061631];ubiquitin-protein transferase activity [GO:0004842];ATP binding [GO:0005524];-;cytosol [GO:0005829];nucleus [GO:0005634]
Q96AH8	Ras-related protein Rab-7b	338382	RAB7B	positive regulation of NF-kappaB transcription factor activity [GO:0051092];positive regulation of interleukin-6 production [GO:0032755];negative regulation of toll-like receptor 4 signaling pathway [GO:0034144];phagosome-lysosome fusion [GO:0090385];cellular response to interferon-gamma [GO:0071346];positive regulation of megakaryocyte differentiation [GO:0045654];negative regulation of toll-lik…	-;GTPase activity [GO:0003924];GTP binding [GO:0005525]	phagocytic vesicle membrane [GO:0030670];lysosome [GO:0005764];trans-Golgi network [GO:0005802];late endosome membrane [GO:0031902];-;Golgi apparatus [GO:0005794];late endosome [GO:0005770];phagocytic vesicle [GO:0045335]	positive regulation of NF-kappaB transcription factor activity [GO:0051092];positive regulation of interleukin-6 production [GO:0032755];negative regulation of toll-like receptor 4 signaling pathway [GO:0034144];phagosome-lysosome fusion [GO:0090385];cellular response to interferon-gamma [GO:0071346];positive regulation of megakaryocyte differentiation [GO:0045654];negative regulation of toll-lik…
Q96CS3	FAS-associated factor 2	23197	FAF2	response to unfolded protein [GO:0006986];retrograde protein transport, ER to cytosol [GO:0030970];lipid droplet organization [GO:0034389];-;ubiquitin-dependent ERAD pathway [GO:0030433];neutrophil degranulation [GO:0043312]	ubiquitin protein ligase binding [GO:0031625];lipase inhibitor activity [GO:0055102];lipase binding [GO:0035473];-;ubiquitin binding [GO:0043130]	lipid droplet [GO:0005811];VCP-NPL4-UFD1 AAA ATPase complex [GO:0034098];endoplasmic reticulum [GO:0005783];-;azurophil granule lumen [GO:0035578];extracellular region [GO:0005576]	response to unfolded protein [GO:0006986];retrograde protein transport, ER to cytosol [GO:0030970];lipid droplet organization [GO:0034389];-;ubiquitin-dependent ERAD pathway [GO:0030433];neutrophil degranulation [GO:0043312];ubiquitin protein ligase binding [GO:0031625];lipase inhibitor activity [GO:0055102];lipase binding [GO:0035473];-;ubiquitin binding [GO:0043130];lipid droplet [GO:0005811];V…
Q96E17	Ras-related protein Rab-3C	115827	RAB3C	protein localization to plasma membrane [GO:0072659];antigen processing and presentation [GO:0019882];regulation of exocytosis [GO:0017157];protein secretion [GO:0009306];-;vesicle docking involved in exocytosis [GO:0006904]	GTPase activity [GO:0003924];myosin V binding [GO:0031489];GTP binding [GO:0005525];-;GTP-dependent protein binding [GO:0030742]	endosome [GO:0005768];cytosol [GO:0005829];perinuclear region of cytoplasm [GO:0048471];plasma membrane [GO:0005886];anchored component of synaptic vesicle membrane [GO:0098993];synaptic vesicle [GO:0008021];-;vesicle [GO:0031982]	protein localization to plasma membrane [GO:0072659];antigen processing and presentation [GO:0019882];regulation of exocytosis [GO:0017157];protein secretion [GO:0009306];-;vesicle docking involved in exocytosis [GO:0006904];GTPase activity [GO:0003924];myosin V binding [GO:0031489];GTP binding [GO:0005525];-;GTP-dependent protein binding [GO:0030742];endosome [GO:0005768];cytosol [GO:0005829];pe…
Q92466	DNA damage-binding protein 2	1643	DDB2	histone H2A monoubiquitination [GO:0035518];nucleotide-excision repair, DNA incision, 5'-to lesion [GO:0006296];protein deubiquitination [GO:0016579];post-translational protein modification [GO:0043687];-;nucleotide-excision repair [GO:0006289];nucleotide-excision repair, preincision complex stabilization [GO:0006293];nucleotide-excision repair, preincision complex assembly [GO:0006294];protein p…	-;protein-containing complex binding [GO:0044877];DNA binding [GO:0003677];damaged DNA binding [GO:0003684]	nucleoplasm [GO:0005654];Cul4-RING E3 ubiquitin ligase complex [GO:0080008];nucleus [GO:0005634];protein-containing complex [GO:0032991];-;Cul4B-RING E3 ubiquitin ligase complex [GO:0031465];cell junction [GO:0030054]	histone H2A monoubiquitination [GO:0035518];nucleotide-excision repair, DNA incision, 5'-to lesion [GO:0006296];protein deubiquitination [GO:0016579];post-translational protein modification [GO:0043687];-;nucleotide-excision repair [GO:0006289];nucleotide-excision repair, preincision complex stabilization [GO:0006293];nucleotide-excision repair, preincision complex assembly [GO:0006294];protein p…
Q96EE3	Nucleoporin SEH1	81929	SEH1L	mitotic nuclear envelope reassembly [GO:0007084];viral transcription [GO:0019083];-;defense response to Gram-positive bacterium [GO:0050830];cell division [GO:0051301];cellular response to amino acid starvation [GO:0034198];mRNA export from nucleus [GO:0006406];mitotic spindle organization [GO:0007052];viral life cycle [GO:0019058];protein sumoylation [GO:0016925];regulation of gene silencing by …	-;structural molecule activity [GO:0005198]	lysosomal membrane [GO:0005765];GATOR2 complex [GO:0061700];nuclear envelope [GO:0005635];cytosol [GO:0005829];host cell [GO:0043657];condensed chromosome kinetochore [GO:0000777];-;Seh1-associated complex [GO:0035859];nuclear pore outer ring [GO:0031080]	mitotic nuclear envelope reassembly [GO:0007084];viral transcription [GO:0019083];-;defense response to Gram-positive bacterium [GO:0050830];cell division [GO:0051301];cellular response to amino acid starvation [GO:0034198];mRNA export from nucleus [GO:0006406];mitotic spindle organization [GO:0007052];viral life cycle [GO:0019058];protein sumoylation [GO:0016925];regulation of gene silencing by …
Q92544	Transmembrane 9 superfamily member 4	9777	TM9SF4	positive regulation of protein exit from endoplasmic reticulum [GO:0070863];phagocytosis [GO:0006909];protein localization to membrane [GO:0072657];positive regulation of protein localization to cell surface [GO:2000010];cell adhesion [GO:0007155];-;response to hypoxia [GO:0001666];vacuolar proton-transporting V-type ATPase complex assembly [GO:0070072];regulation of intracellular pH [GO:0051453]	-	early endosome [GO:0005769];membrane [GO:0016020];-;Golgi apparatus [GO:0005794];integral component of membrane [GO:0016021]	positive regulation of protein exit from endoplasmic reticulum [GO:0070863];phagocytosis [GO:0006909];protein localization to membrane [GO:0072657];positive regulation of protein localization to cell surface [GO:2000010];cell adhesion [GO:0007155];-;response to hypoxia [GO:0001666];vacuolar proton-transporting V-type ATPase complex assembly [GO:0070072];regulation of intracellular pH [GO:0051453]…
Q96HV5	Transmembrane protein 41A	90407	TMEM41A	-	-	integral component of membrane [GO:0016021]	-;-;integral component of membrane [GO:0016021]
Q96BV0	Zinc finger protein 775	285971	ZNF775	-;regulation of transcription by RNA polymerase II [GO:0006357]	-;DNA-binding transcription factor activity, RNA polymerase II-specific [GO:0000981];RNA polymerase II cis-regulatory region sequence-specific DNA binding [GO:0000978];metal ion binding [GO:0046872]	-;nucleus [GO:0005634]	-;regulation of transcription by RNA polymerase II [GO:0006357];-;DNA-binding transcription factor activity, RNA polymerase II-specific [GO:0000981];RNA polymerase II cis-regulatory region sequence-specific DNA binding [GO:0000978];metal ion binding [GO:0046872];-;nucleus [GO:0005634]
Q96DH6	RNA-binding protein Musashi homolog 2	124540	MSI2	-	-;RNA binding [GO:0003723];identical protein binding [GO:0042802]	cytoplasm [GO:0005737];cytosol [GO:0005829];-;polysome [GO:0005844];intracellular membrane-bounded organelle [GO:0043231]	-;-;RNA binding [GO:0003723];identical protein binding [GO:0042802];cytoplasm [GO:0005737];cytosol [GO:0005829];-;polysome [GO:0005844];intracellular membrane-bounded organelle [GO:0043231]
Q96PE7	Methylmalonyl-CoA epimerase, mitochondrial	84693	MCEE	-;short-chain fatty acid catabolic process [GO:0019626];L-methylmalonyl-CoA metabolic process [GO:0046491]	-;methylmalonyl-CoA epimerase activity [GO:0004493];metal ion binding [GO:0046872]	mitochondrial matrix [GO:0005759];-	-;short-chain fatty acid catabolic process [GO:0019626];L-methylmalonyl-CoA metabolic process [GO:0046491];-;methylmalonyl-CoA epimerase activity [GO:0004493];metal ion binding [GO:0046872];mitochondrial matrix [GO:0005759];-
Q96GQ7	Probable ATP-dependent RNA helicase DDX27	55661	DDX27	-;rRNA processing [GO:0006364]	hydrolase activity [GO:0016787];RNA binding [GO:0003723];-;RNA helicase activity [GO:0003724];ATP binding [GO:0005524]	-;chromosome [GO:0005694];nucleolus [GO:0005730]	-;rRNA processing [GO:0006364];hydrolase activity [GO:0016787];RNA binding [GO:0003723];-;RNA helicase activity [GO:0003724];ATP binding [GO:0005524];-;chromosome [GO:0005694];nucleolus [GO:0005730]
Q96P70	Importin-9	55705	IPO9	-;protein import into nucleus [GO:0006606]	-;small GTPase binding [GO:0031267];nuclear import signal receptor activity [GO:0061608];histone binding [GO:0042393]	nuclear envelope [GO:0005635];cytoplasm [GO:0005737];cytosol [GO:0005829];membrane [GO:0016020];-	-;protein import into nucleus [GO:0006606];-;small GTPase binding [GO:0031267];nuclear import signal receptor activity [GO:0061608];histone binding [GO:0042393];nuclear envelope [GO:0005635];cytoplasm [GO:0005737];cytosol [GO:0005829];membrane [GO:0016020];-
Q99470	Stromal cell-derived factor 2	6388	SDF2	-;chaperone cofactor-dependent protein refolding [GO:0051085]	-;misfolded protein binding [GO:0051787]	-;endoplasmic reticulum [GO:0005783];chaperone complex [GO:0101031]	-;chaperone cofactor-dependent protein refolding [GO:0051085];-;misfolded protein binding [GO:0051787];-;endoplasmic reticulum [GO:0005783];chaperone complex [GO:0101031]
Q96KP4	Cytosolic non-specific dipeptidase	55748	CNDP2	-;glutathione biosynthetic process [GO:0006750];proteolysis [GO:0006508]	peptidase activity [GO:0008233];carboxypeptidase activity [GO:0004180];alanylglutamate dipeptidase activity [GO:0103046];dipeptidase activity [GO:0016805];metallodipeptidase activity [GO:0070573];-;metal ion binding [GO:0046872]	nucleoplasm [GO:0005654];cytosol [GO:0005829];-;extracellular exosome [GO:0070062]	-;glutathione biosynthetic process [GO:0006750];proteolysis [GO:0006508];peptidase activity [GO:0008233];carboxypeptidase activity [GO:0004180];alanylglutamate dipeptidase activity [GO:0103046];dipeptidase activity [GO:0016805];metallodipeptidase activity [GO:0070573];-;metal ion binding [GO:0046872];nucleoplasm [GO:0005654];cytosol [GO:0005829];-;extracellular exosome [GO:0070062]
Q9BQN1	Protein FAM83C	128876	FAM83C	-;signal transduction [GO:0007165]	-;protein kinase binding [GO:0019901]	-	-;signal transduction [GO:0007165];-;protein kinase binding [GO:0019901];-
Q96J65	ATP-binding cassette sub-family C member 12	94160	ABCC12	-;transmembrane transport [GO:0055085]	-;ATPase-coupled transmembrane transporter activity [GO:0042626];ATP binding [GO:0005524]	endoplasmic reticulum membrane [GO:0005789];membrane [GO:0016020];endoplasmic reticulum [GO:0005783];-;integral component of membrane [GO:0016021]	-;transmembrane transport [GO:0055085];-;ATPase-coupled transmembrane transporter activity [GO:0042626];ATP binding [GO:0005524];endoplasmic reticulum membrane [GO:0005789];membrane [GO:0016020];endoplasmic reticulum [GO:0005783];-;integral component of membrane [GO:0016021]
Q92804	TATA-binding protein-associated factor 2N	8148	TAF15	transcription initiation from RNA polymerase II promoter [GO:0006367];transcription by RNA polymerase II [GO:0006366];positive regulation of transcription, DNA-templated [GO:0045893];regulation of signal transduction by p53 class mediator [GO:1901796];-;mRNA stabilization [GO:0048255]	RNA binding [GO:0003723];DNA binding [GO:0003677];transcription coregulator activity [GO:0003712];-;metal ion binding [GO:0046872]	nucleoplasm [GO:0005654];cytoplasm [GO:0005737];nucleus [GO:0005634];-	transcription initiation from RNA polymerase II promoter [GO:0006367];transcription by RNA polymerase II [GO:0006366];positive regulation of transcription, DNA-templated [GO:0045893];regulation of signal transduction by p53 class mediator [GO:1901796];-;mRNA stabilization [GO:0048255];RNA binding [GO:0003723];DNA binding [GO:0003677];transcription coregulator activity [GO:0003712];-;metal ion bin…
Q96T58	Msx2-interacting protein	23013	SPEN	negative regulation of transcription, DNA-templated [GO:0045892];negative regulation of transcription by RNA polymerase II [GO:0000122];Notch signaling pathway [GO:0007219];mRNA splicing, via spliceosome [GO:0000398];viral process [GO:0016032];-;positive regulation of neurogenesis [GO:0050769]	RNA binding [GO:0003723];DNA binding [GO:0003677];RNA polymerase II transcription factor binding [GO:0001085];nucleic acid binding [GO:0003676];-;transcription corepressor activity [GO:0003714]	nucleoplasm [GO:0005654];transcription repressor complex [GO:0017053];nucleus [GO:0005634];extracellular exosome [GO:0070062];-	negative regulation of transcription, DNA-templated [GO:0045892];negative regulation of transcription by RNA polymerase II [GO:0000122];Notch signaling pathway [GO:0007219];mRNA splicing, via spliceosome [GO:0000398];viral process [GO:0016032];-;positive regulation of neurogenesis [GO:0050769];RNA binding [GO:0003723];DNA binding [GO:0003677];RNA polymerase II transcription factor binding [GO:000…
Q9BZQ8	Protein Niban 1	116496	NIBAN1	positive regulation of translation [GO:0045727];response to endoplasmic reticulum stress [GO:0034976];negative regulation of protein phosphorylation [GO:0001933];positive regulation of protein phosphorylation [GO:0001934];-	-	cytoplasm [GO:0005737];cytosol [GO:0005829];membrane [GO:0016020];plasma membrane [GO:0005886];extracellular exosome [GO:0070062];-	positive regulation of translation [GO:0045727];response to endoplasmic reticulum stress [GO:0034976];negative regulation of protein phosphorylation [GO:0001933];positive regulation of protein phosphorylation [GO:0001934];-;-;cytoplasm [GO:0005737];cytosol [GO:0005829];membrane [GO:0016020];plasma membrane [GO:0005886];extracellular exosome [GO:0070062];-
Q9BSJ8	Extended synaptotagmin-1	23344	ESYT1	-;glycosphingolipid metabolic process [GO:0006687];endoplasmic reticulum-plasma membrane tethering [GO:0061817];lipid transport [GO:0006869]	phosphatidylethanolamine binding [GO:0008429];phosphatidylinositol binding [GO:0035091];calcium-dependent phospholipid binding [GO:0005544];phosphatidylcholine binding [GO:0031210];identical protein binding [GO:0042802];-;calcium ion binding [GO:0005509]	endoplasmic reticulum membrane [GO:0005789];membrane [GO:0016020];extrinsic component of cytoplasmic side of plasma membrane [GO:0031234];endoplasmic reticulum [GO:0005783];intrinsic component of endoplasmic reticulum membrane [GO:0031227];-;integral component of endoplasmic reticulum membrane [GO:0030176]	-;glycosphingolipid metabolic process [GO:0006687];endoplasmic reticulum-plasma membrane tethering [GO:0061817];lipid transport [GO:0006869];phosphatidylethanolamine binding [GO:0008429];phosphatidylinositol binding [GO:0035091];calcium-dependent phospholipid binding [GO:0005544];phosphatidylcholine binding [GO:0031210];identical protein binding [GO:0042802];-;calcium ion binding [GO:0005509];end…
Q96SI9	Spermatid perinuclear RNA-binding protein	55342	STRBP	-;multicellular organism development [GO:0007275];mechanosensory behavior [GO:0007638];spermatid development [GO:0007286]	microtubule binding [GO:0008017];RNA binding [GO:0003723];DNA binding [GO:0003677];double-stranded RNA binding [GO:0003725];single-stranded RNA binding [GO:0003727];-	-;cytoplasm [GO:0005737];nucleus [GO:0005634];manchette [GO:0002177]	-;multicellular organism development [GO:0007275];mechanosensory behavior [GO:0007638];spermatid development [GO:0007286];microtubule binding [GO:0008017];RNA binding [GO:0003723];DNA binding [GO:0003677];double-stranded RNA binding [GO:0003725];single-stranded RNA binding [GO:0003727];-;-;cytoplasm [GO:0005737];nucleus [GO:0005634];manchette [GO:0002177]
Q9BRX8	Peroxiredoxin-like 2A	84293	PRXL2A	-;regulation of osteoclast differentiation [GO:0045670]	-;antioxidant activity [GO:0016209]	-;cytoplasm [GO:0005737];extracellular region [GO:0005576]	-;regulation of osteoclast differentiation [GO:0045670];-;antioxidant activity [GO:0016209];-;cytoplasm [GO:0005737];extracellular region [GO:0005576]
Q9BVC6	Transmembrane protein 109	79073	TMEM109	regulation of ion transmembrane transport [GO:0034765];intrinsic apoptotic signaling pathway in response to DNA damage by p53 class mediator [GO:0042771];cellular response to gamma radiation [GO:0071480];negative regulation of cell death [GO:0060548];-	-;voltage-gated ion channel activity [GO:0005244]	nuclear outer membrane [GO:0005640];sarcoplasmic reticulum membrane [GO:0033017];extracellular exosome [GO:0070062];-;integral component of membrane [GO:0016021]	regulation of ion transmembrane transport [GO:0034765];intrinsic apoptotic signaling pathway in response to DNA damage by p53 class mediator [GO:0042771];cellular response to gamma radiation [GO:0071480];negative regulation of cell death [GO:0060548];-;-;voltage-gated ion channel activity [GO:0005244];nuclear outer membrane [GO:0005640];sarcoplasmic reticulum membrane [GO:0033017];extracellular e…
Q9BRG2	SH2 domain-containing protein 3A	10045	SH2D3A	-;small GTPase mediated signal transduction [GO:0007264];positive regulation of peptidyl-serine phosphorylation [GO:0033138];JNK cascade [GO:0007254]	guanyl-nucleotide exchange factor activity [GO:0005085];phosphotyrosine residue binding [GO:0001784];-	-	-;small GTPase mediated signal transduction [GO:0007264];positive regulation of peptidyl-serine phosphorylation [GO:0033138];JNK cascade [GO:0007254];guanyl-nucleotide exchange factor activity [GO:0005085];phosphotyrosine residue binding [GO:0001784];-;-
Q9H2C0	Gigaxonin	8139	GAN	-;post-translational protein modification [GO:0043687];cytoskeleton organization [GO:0007010];protein ubiquitination [GO:0016567]	-	cytoplasm [GO:0005737];cytosol [GO:0005829];Cul3-RING ubiquitin ligase complex [GO:0031463];cytoskeleton [GO:0005856];-	-;post-translational protein modification [GO:0043687];cytoskeleton organization [GO:0007010];protein ubiquitination [GO:0016567];-;cytoplasm [GO:0005737];cytosol [GO:0005829];Cul3-RING ubiquitin ligase complex [GO:0031463];cytoskeleton [GO:0005856];-
Q9HAV7	GrpE protein homolog 1, mitochondrial	80273	GRPEL1	-;protein import into mitochondrial matrix [GO:0030150];protein folding [GO:0006457]	adenyl-nucleotide exchange factor activity [GO:0000774];protein homodimerization activity [GO:0042803];chaperone binding [GO:0051087];identical protein binding [GO:0042802];-;unfolded protein binding [GO:0051082]	nucleoplasm [GO:0005654];mitochondrial matrix [GO:0005759];-;PAM complex, Tim23 associated import motor [GO:0001405];mitochondrion [GO:0005739]	-;protein import into mitochondrial matrix [GO:0030150];protein folding [GO:0006457];adenyl-nucleotide exchange factor activity [GO:0000774];protein homodimerization activity [GO:0042803];chaperone binding [GO:0051087];identical protein binding [GO:0042802];-;unfolded protein binding [GO:0051082];nucleoplasm [GO:0005654];mitochondrial matrix [GO:0005759];-;PAM complex, Tim23 associated import mot…
Q99698	Lysosomal-trafficking regulator	1130	LYST	defense response to virus [GO:0051607];phagocytosis [GO:0006909];melanosome organization [GO:0032438];defense response to bacterium [GO:0042742];protein localization [GO:0008104];mast cell secretory granule organization [GO:0033364];natural killer cell mediated cytotoxicity [GO:0042267];-;lysosome organization [GO:0007040];endosome to lysosome transport via multivesicular body sorting pathway [GO…	-;protein kinase binding [GO:0019901]	-;cytosol [GO:0005829];microtubule cytoskeleton [GO:0015630];membrane [GO:0016020]	defense response to virus [GO:0051607];phagocytosis [GO:0006909];melanosome organization [GO:0032438];defense response to bacterium [GO:0042742];protein localization [GO:0008104];mast cell secretory granule organization [GO:0033364];natural killer cell mediated cytotoxicity [GO:0042267];-;lysosome organization [GO:0007040];endosome to lysosome transport via multivesicular body sorting pathway [GO…
Q9HCE0	Ectopic P granules protein 5 homolog	57724	EPG5	endocytic recycling [GO:0032456];autophagosome maturation [GO:0097352];nucleotide transport [GO:0006862];toll-like receptor 9 signaling pathway [GO:0034162];cellular response to dsDNA [GO:1990786];-;endosome to lysosome transport [GO:0008333]	-	perinuclear region of cytoplasm [GO:0048471];cytoplasm [GO:0005737];-;lysosome [GO:0005764]	endocytic recycling [GO:0032456];autophagosome maturation [GO:0097352];nucleotide transport [GO:0006862];toll-like receptor 9 signaling pathway [GO:0034162];cellular response to dsDNA [GO:1990786];-;endosome to lysosome transport [GO:0008333];-;perinuclear region of cytoplasm [GO:0048471];cytoplasm [GO:0005737];-;lysosome [GO:0005764]
Q9H3N1	Thioredoxin-related transmembrane protein 1	81542	TMX1	-;response to endoplasmic reticulum stress [GO:0034976]	-;disulfide oxidoreductase activity [GO:0015036]	endoplasmic reticulum membrane [GO:0005789];-;integral component of membrane [GO:0016021]	-;response to endoplasmic reticulum stress [GO:0034976];-;disulfide oxidoreductase activity [GO:0015036];endoplasmic reticulum membrane [GO:0005789];-;integral component of membrane [GO:0016021]
Q9NRG0	Chromatin accessibility complex protein 1	54108	CHRAC1	-;chromatin remodeling [GO:0006338]	-;DNA-directed DNA polymerase activity [GO:0003887];protein heterodimerization activity [GO:0046982];DNA binding [GO:0003677]	-;epsilon DNA polymerase complex [GO:0008622];nucleus [GO:0005634];CHRAC [GO:0008623]	-;chromatin remodeling [GO:0006338];-;DNA-directed DNA polymerase activity [GO:0003887];protein heterodimerization activity [GO:0046982];DNA binding [GO:0003677];-;epsilon DNA polymerase complex [GO:0008622];nucleus [GO:0005634];CHRAC [GO:0008623]
Q9GZR1	Sentrin-specific protease 6	26054	SENP6	regulation of spindle assembly [GO:0090169];protein desumoylation [GO:0016926];regulation of kinetochore assembly [GO:0090234];protein modification by small protein removal [GO:0070646];-;protein sumoylation [GO:0016925]	-;SUMO-specific endopeptidase activity [GO:0070139]	nucleoplasm [GO:0005654];cytoplasm [GO:0005737];cytosol [GO:0005829];nucleus [GO:0005634];-	regulation of spindle assembly [GO:0090169];protein desumoylation [GO:0016926];regulation of kinetochore assembly [GO:0090234];protein modification by small protein removal [GO:0070646];-;protein sumoylation [GO:0016925];-;SUMO-specific endopeptidase activity [GO:0070139];nucleoplasm [GO:0005654];cytoplasm [GO:0005737];cytosol [GO:0005829];nucleus [GO:0005634];-
Q9NPJ3	Acyl-coenzyme A thioesterase 13	55856	ACOT13	-;negative regulation of cold-induced thermogenesis [GO:0120163];protein homotetramerization [GO:0051289];acyl-CoA metabolic process [GO:0006637]	acyl-CoA hydrolase activity [GO:0047617];myristoyl-CoA hydrolase activity [GO:0102991];palmitoyl-CoA hydrolase activity [GO:0016290];-;metal ion binding [GO:0046872]	cytosol [GO:0005829];nucleus [GO:0005634];-;mitochondrion [GO:0005739];spindle [GO:0005819]	-;negative regulation of cold-induced thermogenesis [GO:0120163];protein homotetramerization [GO:0051289];acyl-CoA metabolic process [GO:0006637];acyl-CoA hydrolase activity [GO:0047617];myristoyl-CoA hydrolase activity [GO:0102991];palmitoyl-CoA hydrolase activity [GO:0016290];-;metal ion binding [GO:0046872];cytosol [GO:0005829];nucleus [GO:0005634];-;mitochondrion [GO:0005739];spindle [GO:0005…
Q9NVR5	Protein kintoun	55172	DNAAF2	cilium-dependent cell motility [GO:0060285];axonemal dynein complex assembly [GO:0070286];in utero embryonic development [GO:0001701];epithelial cilium movement involved in extracellular fluid movement [GO:0003351];outer dynein arm assembly [GO:0036158];-;response to retinoic acid [GO:0032526];establishment of left/right asymmetry [GO:0061966];inner dynein arm assembly [GO:0036159]	-	cytoplasm [GO:0005737];cytosol [GO:0005829];-;dynein axonemal particle [GO:0120293];extracellular region [GO:0005576]	cilium-dependent cell motility [GO:0060285];axonemal dynein complex assembly [GO:0070286];in utero embryonic development [GO:0001701];epithelial cilium movement involved in extracellular fluid movement [GO:0003351];outer dynein arm assembly [GO:0036158];-;response to retinoic acid [GO:0032526];establishment of left/right asymmetry [GO:0061966];inner dynein arm assembly [GO:0036159];-;cytoplasm [G…
Q9H993	Damage-control phosphatase ARMT1	79624	ARMT1	-;regulation of response to DNA damage stimulus [GO:2001020];methylation [GO:0032259];cellular response to DNA damage stimulus [GO:0006974]	-;fructose-1-phosphatase activity [GO:0103026];phosphatase activity [GO:0016791];protein carboxyl O-methyltransferase activity [GO:0051998];enzyme binding [GO:0019899];protein-glutamate O-methyltransferase activity [GO:0008983];metal ion binding [GO:0046872];fructose 6-phosphate aldolase activity [GO:0097023];S-adenosylmethionine-dependent methyltransferase activity [GO:0008757]	-	-;regulation of response to DNA damage stimulus [GO:2001020];methylation [GO:0032259];cellular response to DNA damage stimulus [GO:0006974];-;fructose-1-phosphatase activity [GO:0103026];phosphatase activity [GO:0016791];protein carboxyl O-methyltransferase activity [GO:0051998];enzyme binding [GO:0019899];protein-glutamate O-methyltransferase activity [GO:0008983];metal ion binding [GO:0046872];…
Q9HB96	Fanconi anemia group E protein	2178	FANCE	-;interstrand cross-link repair [GO:0036297]	-	-;nucleoplasm [GO:0005654];nucleus [GO:0005634];Fanconi anaemia nuclear complex [GO:0043240]	-;interstrand cross-link repair [GO:0036297];-;-;nucleoplasm [GO:0005654];nucleus [GO:0005634];Fanconi anaemia nuclear complex [GO:0043240]
Q9NVV5	Androgen-induced gene 1 protein	51390	AIG1	-;long-chain fatty acid catabolic process [GO:0042758]	-;hydrolase activity [GO:0016787]	-;membrane [GO:0016020];plasma membrane [GO:0005886];integral component of membrane [GO:0016021]	-;long-chain fatty acid catabolic process [GO:0042758];-;hydrolase activity [GO:0016787];-;membrane [GO:0016020];plasma membrane [GO:0005886];integral component of membrane [GO:0016021]
Q9NQC3	Reticulon-4	57142	RTN4	positive regulation of macrophage migration [GO:1905523];protein stabilization [GO:0050821];endoplasmic reticulum tubular network formation [GO:0071787];-;regulation of apoptotic process [GO:0042981];positive regulation of neutrophil migration [GO:1902624];negative regulation of axonogenesis [GO:0050771];cell migration involved in vasculogenesis [GO:0035441];cerebral cortex radial glia guided mig…	ubiquitin protein ligase binding [GO:0031625];RNA binding [GO:0003723];protein homodimerization activity [GO:0042803];cadherin binding [GO:0045296];-	postsynaptic density [GO:0014069];cell projection [GO:0042995];endoplasmic reticulum membrane [GO:0005789];nuclear envelope [GO:0005635];endoplasmic reticulum tubular network [GO:0071782];neuronal cell body [GO:0043025];endoplasmic reticulum tubular network membrane [GO:0098826];plasma membrane [GO:0005886];endoplasmic reticulum [GO:0005783];-;integral component of endoplasmic reticulum membrane …	positive regulation of macrophage migration [GO:1905523];protein stabilization [GO:0050821];endoplasmic reticulum tubular network formation [GO:0071787];-;regulation of apoptotic process [GO:0042981];positive regulation of neutrophil migration [GO:1902624];negative regulation of axonogenesis [GO:0050771];cell migration involved in vasculogenesis [GO:0035441];cerebral cortex radial glia guided mig…
Q9HCJ0	Trinucleotide repeat-containing gene 6C protein	57690	TNRC6C	negative regulation of gene expression [GO:0010629];miRNA mediated inhibition of translation [GO:0035278];gene silencing by miRNA [GO:0035195];positive regulation of gene expression [GO:0010628];Wnt signaling pathway, calcium modulating pathway [GO:0007223];post-transcriptional gene silencing by RNA [GO:0035194];positive regulation of nuclear-transcribed mRNA poly(A) tail shortening [GO:0060213];…	-;RNA binding [GO:0003723]	nucleoplasm [GO:0005654];cytosol [GO:0005829];P-body [GO:0000932];-	negative regulation of gene expression [GO:0010629];miRNA mediated inhibition of translation [GO:0035278];gene silencing by miRNA [GO:0035195];positive regulation of gene expression [GO:0010628];Wnt signaling pathway, calcium modulating pathway [GO:0007223];post-transcriptional gene silencing by RNA [GO:0035194];positive regulation of nuclear-transcribed mRNA poly(A) tail shortening [GO:0060213];…
Q9UBS4	DnaJ homolog subfamily B member 11	51726	DNAJB11	positive regulation of ATPase activity [GO:0032781];protein maturation [GO:0051604];IRE1-mediated unfolded protein response [GO:0036498];-;protein folding [GO:0006457]	-;unfolded protein binding [GO:0051082];misfolded protein binding [GO:0051787]	membrane [GO:0016020];endoplasmic reticulum lumen [GO:0005788];endoplasmic reticulum [GO:0005783];chaperone complex [GO:0101031];-	positive regulation of ATPase activity [GO:0032781];protein maturation [GO:0051604];IRE1-mediated unfolded protein response [GO:0036498];-;protein folding [GO:0006457];-;unfolded protein binding [GO:0051082];misfolded protein binding [GO:0051787];membrane [GO:0016020];endoplasmic reticulum lumen [GO:0005788];endoplasmic reticulum [GO:0005783];chaperone complex [GO:0101031];-
Q9NYV4	Cyclin-dependent kinase 12	51755	CDK12	negative regulation of stem cell differentiation [GO:2000737];phosphorylation of RNA polymerase II C-terminal domain [GO:0070816];RNA splicing [GO:0008380];regulation of MAP kinase activity [GO:0043405];regulation of RNA splicing [GO:0043484];protein phosphorylation [GO:0006468];protein autophosphorylation [GO:0046777];mRNA processing [GO:0006397];transcription elongation from RNA polymerase II p…	RNA polymerase II CTD heptapeptide repeat kinase activity [GO:0008353];protein kinase binding [GO:0019901];cyclin binding [GO:0030332];cyclin-dependent protein serine/threonine kinase activity [GO:0004693];protein serine kinase activity [GO:0106310];protein threonine kinase activity [GO:0106311];-;protein kinase activity [GO:0004672];ATP binding [GO:0005524]	nucleoplasm [GO:0005654];cyclin/CDK positive transcription elongation factor complex [GO:0008024];nuclear cyclin-dependent protein kinase holoenzyme complex [GO:0019908];cyclin-dependent protein kinase holoenzyme complex [GO:0000307];nuclear speck [GO:0016607];nucleus [GO:0005634];-;cyclin K-CDK12 complex [GO:0002944]	negative regulation of stem cell differentiation [GO:2000737];phosphorylation of RNA polymerase II C-terminal domain [GO:0070816];RNA splicing [GO:0008380];regulation of MAP kinase activity [GO:0043405];regulation of RNA splicing [GO:0043484];protein phosphorylation [GO:0006468];protein autophosphorylation [GO:0046777];mRNA processing [GO:0006397];transcription elongation from RNA polymerase II p…
Q9UEY8	Gamma-adducin	120	ADD3	-;transmembrane transport [GO:0055085];barbed-end actin filament capping [GO:0051016]	-;actin filament binding [GO:0051015];calmodulin binding [GO:0005516];structural constituent of cytoskeleton [GO:0005200]	postsynaptic density [GO:0014069];cell-cell junction [GO:0005911];cytosol [GO:0005829];cell cortex [GO:0005938];brush border [GO:0005903];membrane [GO:0016020];plasma membrane [GO:0005886];-;cytoskeleton [GO:0005856];condensed nuclear chromosome [GO:0000794]	-;transmembrane transport [GO:0055085];barbed-end actin filament capping [GO:0051016];-;actin filament binding [GO:0051015];calmodulin binding [GO:0005516];structural constituent of cytoskeleton [GO:0005200];postsynaptic density [GO:0014069];cell-cell junction [GO:0005911];cytosol [GO:0005829];cell cortex [GO:0005938];brush border [GO:0005903];membrane [GO:0016020];plasma membrane [GO:0005886];-;…
Q9UJA5	tRNA (adenine(58)-N(1))-methyltransferase non-catalytic subunit TRM6	51605	TRMT6	-;tRNA methylation [GO:0030488];tRNA modification [GO:0006400];mRNA methylation [GO:0080009]	-;RNA binding [GO:0003723]	tRNA (m1A) methyltransferase complex [GO:0031515];nucleoplasm [GO:0005654];nucleus [GO:0005634];-	-;tRNA methylation [GO:0030488];tRNA modification [GO:0006400];mRNA methylation [GO:0080009];-;RNA binding [GO:0003723];tRNA (m1A) methyltransferase complex [GO:0031515];nucleoplasm [GO:0005654];nucleus [GO:0005634];-
Q9NXV6	CDKN2A-interacting protein	55602	CDKN2AIP	cellular response to DNA damage stimulus [GO:0006974];negative regulation of cell growth [GO:0030308];positive regulation of signal transduction [GO:0009967];regulation of protein stability [GO:0031647];-;positive regulation of cell growth [GO:0030307]	-;p53 binding [GO:0002039];RNA binding [GO:0003723]	-;nucleoplasm [GO:0005654];nucleolus [GO:0005730];granular component [GO:0001652]	cellular response to DNA damage stimulus [GO:0006974];negative regulation of cell growth [GO:0030308];positive regulation of signal transduction [GO:0009967];regulation of protein stability [GO:0031647];-;positive regulation of cell growth [GO:0030307];-;p53 binding [GO:0002039];RNA binding [GO:0003723];-;nucleoplasm [GO:0005654];nucleolus [GO:0005730];granular component [GO:0001652]
Q9UL42	Paraneoplastic antigen Ma2	10687	PNMA2	-;positive regulation of apoptotic process [GO:0043065]	-	-;nucleolus [GO:0005730]	-;positive regulation of apoptotic process [GO:0043065];-;-;nucleolus [GO:0005730]
Q9Y224	RNA transcription, translation and transport factor protein	51637	RTRAF	RNA transport [GO:0050658];viral process [GO:0016032];positive regulation of transcription by RNA polymerase II [GO:0045944];tRNA splicing, via endonucleolytic cleavage and ligation [GO:0006388];-;negative regulation of protein kinase activity [GO:0006469]	-;RNA binding [GO:0003723];identical protein binding [GO:0042802];RNA polymerase II complex binding [GO:0000993]	nucleoplasm [GO:0005654];centrosome [GO:0005813];tRNA-splicing ligase complex [GO:0072669];cytoplasm [GO:0005737];mitotic spindle [GO:0072686];cytosol [GO:0005829];perinuclear region of cytoplasm [GO:0048471];nucleus [GO:0005634];-	RNA transport [GO:0050658];viral process [GO:0016032];positive regulation of transcription by RNA polymerase II [GO:0045944];tRNA splicing, via endonucleolytic cleavage and ligation [GO:0006388];-;negative regulation of protein kinase activity [GO:0006469];-;RNA binding [GO:0003723];identical protein binding [GO:0042802];RNA polymerase II complex binding [GO:0000993];nucleoplasm [GO:0005654];cent…
Q9NUL5	Shiftless antiviral inhibitor of ribosomal frameshifting protein	55337	SHFL	negative regulation of translational frameshifting [GO:2001125];defense response to virus [GO:0051607];regulation of translational termination [GO:0006449];response to interferon-beta [GO:0035456];innate immune response [GO:0045087];viral translational frameshifting [GO:0075523];response to interferon-gamma [GO:0034341];negative regulation of viral genome replication [GO:0045071];response to type…	sequence-specific mRNA binding [GO:1990825];RNA binding [GO:0003723];ribosome binding [GO:0043022];identical protein binding [GO:0042802];-	P-body [GO:0000932];nucleoplasm [GO:0005654];cytoplasm [GO:0005737];cytosol [GO:0005829];nucleus [GO:0005634];-	negative regulation of translational frameshifting [GO:2001125];defense response to virus [GO:0051607];regulation of translational termination [GO:0006449];response to interferon-beta [GO:0035456];innate immune response [GO:0045087];viral translational frameshifting [GO:0075523];response to interferon-gamma [GO:0034341];negative regulation of viral genome replication [GO:0045071];response to type…
Q9ULI1	NACHT and WD repeat domain-containing protein 2	57495	NWD2	-	-	-	-
Q9UHQ7	Transcription elongation factor A protein-like 9	51186	TCEAL9	-	-;WW domain binding [GO:0050699]	-;nucleus [GO:0005634]	-;-;WW domain binding [GO:0050699];-;nucleus [GO:0005634]
Q9UPU5	Ubiquitin carboxyl-terminal hydrolase 24	23358	USP24	-;viral process [GO:0016032];ubiquitin-dependent protein catabolic process [GO:0006511];protein deubiquitination [GO:0016579]	-;thiol-dependent deubiquitinase [GO:0004843];cysteine-type endopeptidase activity [GO:0004197]	nucleoplasm [GO:0005654];cytosol [GO:0005829];nucleus [GO:0005634];-	-;viral process [GO:0016032];ubiquitin-dependent protein catabolic process [GO:0006511];protein deubiquitination [GO:0016579];-;thiol-dependent deubiquitinase [GO:0004843];cysteine-type endopeptidase activity [GO:0004197];nucleoplasm [GO:0005654];cytosol [GO:0005829];nucleus [GO:0005634];-
[truncated: 318 more rows]

## Sheet: IP
ProteinID	ProteinName	GeneID	GeneName	BP	MF	CC	GO_Term
[truncated: 492 more rows]
